# Supplementary material for: Global, neuronal or β cell-specific deletion of inceptor improves glucose homeostasis in male mice with diet-induced obesity
Source: Nat Metab. 2024 Feb 28;6(3):448–57. doi: 10.1038/s42255-024-00991-3 (PMC10963260; doi:10.1038/s42255-024-00991-3)
Supplement: Supplementary file 3 — Statistical source data for Fig. 1. [file 42255_2024_991_MOESM3_ESM.xlsx]

## Sheet: Fig 1B
Fig 1B	Food intake (g/day)			https://statistikguru.de/rechner/normalverteilung-rechner.html
	WT	KO		Normally distributed based on Kolmogorow-Smirnow-Test with Lillifors correction
	2.41667	2.45
	2.2	2.21667
	1.83333	2.18333
	2.1	2.53333
	2.83333	2.36667
	2.7	1.68333
	2.53333	3.15
	1.93333	2.68333
t-test	0.656178

## Sheet: Fig 1C
Fig. 1C	Body weight (g)
	Age (Weeks)	WT								inceptor KO
	9	18.9	16.1	18.6	17.9	23.75	27.3	26.5	28.5	16.7	18.25	19.3	21.4	17.4	16.4	21.8	20.432
	10	20.1	19.65	22.55	21.95	26.2	26.9	24.4	26.8	20.55	22.35	21.65	25.05	21.95	20.2	23.3	22.4
	11	21.45	20.75	23	24.45	27.8	28.5	26.85	29.65	22.15	23.75	25.2	28.2	24.8	22.9	25.65	25.1
	12	22.75	21.6	23.8	25.2	29.35	28.7	27.35	30.4	24.15	25.95	25.15	30.5	25.85	24.6	27.5	24.6
	13	23.4	22.15	24.6	25.65	29.85	29.4	27.8	30	24.45	26.6	25.7	31.55	26.55	27.2	28.5	25.4
	14	23.4	24.6	22.15	29.85	25.65	27.8	30	29.4	26.6	24.45	25.7	31.55	26.55	28.5	25.4	27.2
	15	23.55	24.1	22.75	29.45	26.25	26.65	29.15	28.2	26.2	24.6	25.4	31.95	27	29.45	25.15	27.6
	16	25.85	25.8	26.2	31.7	29.9	28.25	31	29.5	30.1	28.25	28.7	33.65	30	33.65	30.9	28.05
	17	26.7	26.75	26.75	29.6	32.3	30.15	29.2	31.4	29.6	30.45	30.1	33.45	30.05	28.8	34.6	32.65
	18	26.55	26.9	26.7	34	29.7	29.05	30.7	29.7	31.5	30.15	30.5	33.2	29.9	35.85	33.35	29.55
	19	27.1	26.4	26.6	32.65	29.6	29.7	29.4	31.8	29.4	31.3	30.76	32.2	27.5	36	32.6	28.8
	20	27.3	27.15	27.2	33.45	30.5	30.95	31.4	30.8	32	30.85	32	32.95	30	36.55	32.75	29.8
	21	28.45	28.45	27.8	35.1	32.6	31.5	32.45	31.15	32.35	33.65	33.35	35.3	31.9	36.15	33.45	30.85
	22	28.45	29.1	28	36.3	32.7	31.7	32.35	30.75	34.65	33	33.35	37.25	32.5	38.75	33.8	32.25
	23	28.3	28.45	27.85	36.55	31.85	33.35	32.15	30.95	34.75	32.95	33.65	33.05	39.45	39.85	34.55	31.9
	24	29.05	27.95	28.45	37.5	32.95	33.55	32.2	31.4	35	34.1	33.75	33.75	40.05	39.35	33.75	32.6
	25	29.8	28.45	28.4	38.3	33.8	34.4	33.25	32.2	35.05	35.1	34.4	34.75	42.8	41.2	35.6	33.4
	26	28.7	28.05	28.7	38.2	33.85	33.4	34.3	31.05	37.45	36.75	35.3	36.35	43.95	41.1	35.75	33.75
	27	29.25	28.6	29.4	39.35	34.05	35.25	34.05	31.9	38.2	36.7	36.35	36.4	46.5	42.15	36.25	33.7
	28	29.8	28.85	30.65	40.7	35.8	35.8	35.3	32.1	36.6	39.5	37.6	37.75	48.5	43.8	36.5	32.9
	29	30.2	28.8	31.05	41.2	35.8	37	36.15	33.25	41	40.55	38.55	38.25	49.05	44.45	37.3	34.05
	30	31.35	29.8	32.3	41.7	37.1	35	36.4	33.65	41.05	40.8	37.65	41.4	50.85	43.65	37.75	36.8
		https://statistikguru.de/rechner/normalverteilung-rechner.html
		Normally distributed based on Kolmogorow-Smirnow-Test with Lillifors correction

## Sheet: Fig 1D
Fig 1D	GTT
		Raw data
	Time point	WT								KO
	0	211	241	226	235	200	216	174	176	228	247	249	263	234	230	228	245
	15	549	250	595	600	473	342	426	415.5	392	427	458	369	441	472	507	511
	30	473	253	544	565	474	266	399	443	461	437	391	342	297	444	435	519
	60	366		321	427	407	232	258	357	361	347	306	290	298	345	314	318
	120	207	170	219	240	197	227	212	226	261	232	238	224	223	241	221	227
			Misinjected
		Normalised data
	Time point	WT								KO
	0	1.02712	1.10014	1.14395	0.973574	1.05146	0.84701	0.856745		0.948025	1.02703	1.03534	1.09356	0.972973	0.956341	0.948025	1.01871
	15	2.6019	2.63274	2.55319	2.365	1.58333	2.44828	2.3608		1.7193	1.72874	1.83936	1.40304	1.88462	2.05217	2.22368	2.08571
	30	2.24171	2.40708	2.40426	2.37	1.23148	2.2931	2.51705		2.02193	1.76923	1.57028	1.30038	1.26923	1.93043	1.90789	2.11837
	60	1.7346	1.42035	1.81702	2.035	1.07407	1.48276	2.02841		1.58333	1.40486	1.22892	1.10266	1.2735	1.5	1.37719	1.29796
	120	0.981043	0.969027	1.02128	0.985	1.05093	1.21839	1.28409		1.14474	0.939271	0.955823	0.851711	0.952991	1.04783	0.969298	0.926531
		https://statistikguru.de/rechner/normalverteilung-rechner.html
		Normally distributed based on Kolmogorow-Smirnow-Test with Lillifors correction

## Sheet: Fig 1E
Fig 1E	AUC GTT				https://statistikguru.de/rechner/normalverteilung-rechner.html
	WT	KO			Normally distributed based on Kolmogorow-Smirnow-Test with Lillifors correction
	7.582	6.371
		5.886
	7.495	5.634
	7.857	4.779
	7.749	5.39
	4.94	6.485
	7.257	6.467
	7.977	6.475
	misinjected
p value	0.00997346

## Sheet: Fig 1F
Fig 1F	ITT
		Raw data
	Time point	WT								KO
	0	237	173	251	252	211	224	229	245	264	251	207	246	296	239	147	222
	15	250	183	171	233	222	192	209	238	208	204	167	251	218	229	146	156
	30	178	115	136	179	161	191	154	113	152	159	159	194	181	184	122	146
	60	120	111	122	188	135	172	144	143	142	142	148	165	195	179	101	140
	120	128	128	147	189	144	184	153	150	138	178	161	184	209	168	137	163
		Normalised data
	Time point	WT								KO
	0	1.04061	0.759605	1.10209	1.10648	0.926454	0.983535	1.00549	1.07574	1.12821	1.07265	0.884615	1.05128	1.26496	1.02137	0.628205	0.948718
	15	1.05485	1.0578	0.681275	0.924603	1.05213	0.857143	0.912664	0.971429	0.787879	0.812749	0.806763	1.02033	0.736486	0.958159	0.993197	0.702703
	30	0.751055	0.66474	0.541833	0.710317	0.763033	0.852679	0.672489	0.461224	0.575758	0.633466	0.768116	0.788618	0.611486	0.769874	0.829932	0.657658
	60	0.506329	0.641618	0.486056	0.746032	0.63981	0.767857	0.628821	0.583673	0.537879	0.565737	0.714976	0.670732	0.658784	0.748954	0.687075	0.630631
	120	0.540084	0.739884	0.585657	0.75	0.682464	0.821429	0.668122	0.612245	0.522727	0.709163	0.777778	0.747967	0.706081	0.702929	0.931973	0.734234
																		https://statistikguru.de/rechner/normalverteilung-rechner.html
																		Normally distributed based on Kolmogorow-Smirnow-Test with Lillifors correction

## Sheet: Fig 1G
Fig 1G	AUC ITT
	WT	KO		https://statistikguru.de/rechner/normalverteilung-rechner.html
	3.103	2.727		Normally distributed based on Kolmogorow-Smirnow-Test with Lillifors correction
	3.114	2.903
	2.553	3.121
	3.309	3.379
	3.259	2.992
	3.38	3.339
	3.051	3.29
	2.86	2.832
p value	0.965044

## Sheet: Fig 1H
Fig 1H	13 weeks HFD insulin	WT	KO			https://statistikguru.de/rechner/normalverteilung-rechner.html
		0.60025	0.772			Normally distributed based on Kolmogorow-Smirnow-Test with Lillifors correction
		0.374	0.67075
		0.43925	0.699
		1.156	2.21675
		1.38075	1.45175
		1.3325	1.368
		1.1215	1.153
		0.4175	1.203
	p value	0.175905

## Sheet: Fig 1I
Fig 1I	HbA1c	WT	KO		https://statistikguru.de/rechner/normalverteilung-rechner.html
		4.7	4.5		Normally distributed based on Kolmogorow-Smirnow-Test with Lillifors correction
		4.6	4.6
		4.7	4.4
		4.6	4.4
		5	4.7
		4.7	4.6
		4.9	4.6
		4.8	4
	p value	0.00982155

## Sheet: Fig 1J
Fig 1J	GSIS
		Raw data
	Time point	WT								KO
	0	1.7214	1.1554	0.756	2.458	1.4502	1.66	2.008	1.1558	1.5124	2.234	1.8094	2.4	3.75	1.793	1.2576	1.7076
	2	1.2995	0.98475	1.04175	2.4155	3.5	1.53975	2.29725	1.1175	4.93	4.3225	3.885	4.18	5.1725	3.3125	2.635	3.25
	5	1.19875		1.332	3.7075	3.662	1.7455	3.485	0.43735	3.4725	3.8875	2.49275	3.8725	3.28	3.87	2.6875	2.755
	10	1.8184	1.008	1.1772	2.106	3.218	2.258	1.1296	0.9528	2.538	3.55	3.02	2.76	5.67	3.214	2.392	2.742
	15	1.291	1.5765	0.7242	2.028	2.534	2.236	1.9036	1.1318	3.226	2.936	2.806	2.794	6.314	2.978	1.8966	3.392
			not enough plasma for ELISA
	https://statistikguru.de/rechner/normalverteilung-rechner.html
	Normally distributed based on Kolmogorow-Smirnow-Test with Lillifors correction

## Sheet: Fig 1L
Fig 1L	pAKT/AKT liver grouped
			Saline				Insulin					p value
		WT	2.12665	0.530904	1.25112	1.75389	4.0976	5.53442	5.3018	7.67179		0.00207898
		KO	1.63348	1.79758	1.40728	1.59929	8.79169	5.9479	9.5964	5.24352		0.00160969
			https://statistikguru.de/rechner/normalverteilung-rechner.html
			Normally distributed based on Kolmogorow-Smirnow-Test with Lillifors correction

[truncated: 4 more sheets: Fig 1M, Fig 1N, Fig 1O, Fig 1P]
