# Supplementary material for: Global, neuronal or β cell-specific deletion of inceptor improves glucose homeostasis in male mice with diet-induced obesity
Source: Nat Metab. 2024 Feb 28;6(3):448–57. doi: 10.1038/s42255-024-00991-3 (PMC10963260; doi:10.1038/s42255-024-00991-3)
Supplement: Supplementary file 4 — Statistical source data for Fig. 2. [file 42255_2024_991_MOESM4_ESM.xlsx]

## Sheet: Fig 2B
Fig 2B	inceptor expression hypothalamic brain regions
	ARC	VMH	DMH	PVN			https://statistikguru.de/rechner/normalverteilung-rechner.html
	57.85	8	20.065	57.2			Normally distributed based on Kolmogorow-Smirnow-Test with Lillifors correction
	68.245	10.715	18.37	50.85
	61.74	9.11	12.46	54.75
	49.82	5.91	10.8333	54.99
	57.69	7.025	14.3	59.98
	59.685	8.5	23.025	60.71
	49.71	8.01	14.03	57.29
	52.535	8.11	10.75	64.78
	36.18	3.945	8.6	49.91
	43.88	3.8	12.6	59.85
	56.595	4.9	12.9	55.74
	63.0367	5.32	5.88333	77.8
	49.6367	8.85	14.7667	64.55
	37.355	5.2	12.7	57.09
	39.14	2.75	9.43333	51.07
	55.89	6.75	21.025	45.73
	49.54	4.725	7.125
	45.3933	3.855	15.55
	33.19	10.895	11.825
	33.2133	9.95	10.2367
	65.18	9.765	18.275
	54.765	9.175	18.65
	55.9067	5.295	16.5667
	51.405	8.1	11.31
	40.8133	9.1	7.26667
	57.315	7.3	11.375
	59.795	5.1	14.35
	50.6567	6	13.3167
	40.355		13.025
	45.73		12.7

## Sheet: Fig 2D
Fig 2D	hypothalamic brain regions chow HFD
		Chow					HFD
	ARC	59.685	49.71	52.535	36.18	43.88	57.85	68.245	61.74	49.82	57.69
	VMH	8.5	8.01	8.11	3.945	3.8	8	10.715	9.11	5.91	7.025
	DMH	23.025	14.03	10.75	8.6	12.6	20.065	18.37	12.46	10.8333	14.3
	PVN	58.5	46.71	52.3			57.2	50.85	54.75
							https://statistikguru.de/rechner/normalverteilung-rechner.html
							Normally distributed based on Kolmogorow-Smirnow-Test with Lillifors correction

## Sheet: Fig 2E
Figure 2E	Hypothalamic inceptor mRNA fold HPRT							https://statistikguru.de/rechner/normalverteilung-rechner.html
	chow	3d HFD	1w HFD	2w HFD	4w HFD			Normally distributed based on Kolmogorow-Smirnow-Test with Lillifors correction
	1.046	1.224	0.934	1.288	2.414
	1.176	1.12	1.262	1.749	1.166
	0.91	1.137	1.168	1.606	1.496
	0.892	1.517	1.611	1.753	1.985

## Sheet: Fig 2F
Figure 2F	HOMA-IR
	chow	3d HFD	1w HFD	2w HFD	4w HFD
	4.38049	2.29302	3.58999	7.69328	9.47208
	2.09432	12.2213	1.08848	11.7747	26.2452			https://statistikguru.de/rechner/normalverteilung-rechner.html
	2.00673	8.8429	17.7512	6.04739	18.3424			Normally distributed based on Kolmogorow-Smirnow-Test with Lillifors correction
	6.00949	2.78793	1.57227	16.2503	12.4165			requires non-parametric test (Kruskal-Wallace Test)
	0.964524	1.39128	3.87402	7.74903	15.4284
	1.37908	2.70708	0.642084	11.8559	4.89283
	2.45996	1.64886	1.11401	7.91658	3.64182
	5.171	2.06251	17.3248	15.5394	4.46064
