# Supplementary material for: Global, neuronal or β cell-specific deletion of inceptor improves glucose homeostasis in male mice with diet-induced obesity
Source: Nat Metab. 2024 Feb 28;6(3):448–57. doi: 10.1038/s42255-024-00991-3 (PMC10963260; doi:10.1038/s42255-024-00991-3)
Supplement: Supplementary file 5 — Statistical source data for Fig. 3. [file 42255_2024_991_MOESM5_ESM.xlsx]

## Sheet: Fig 3b
Figure 3b	Body weight
	Age (weeks)	Nestin-Cre+/- ; Iirwt/wt (WT)								Nestin-Cre+/- ; Iirflx/FD (KO)
	7	19	17.8	19.2	16.6	17.5	20.1	19.1	17.4	20.5	18.2	20.6	22.1	20.1	18.1	17.2	22.6
	8	19.7	19	19.9	18.3	18.2	20.2	19.4	18.5	22.1	19.1	21.2	23	20.8	18.7	19.1	23.6
	9	20.9	19.9	20.5	19.8	19.3	21	20.8	19.5	22.5	19.4	21.6	23.5	21.8	19.5	19.9	24.7
	10	23.2	21.3	22.2	21.5	20.3	21.9	22.1	20.1	24.3	25.6	25.3	22	23.7	21.9	20.2	26.2
	11	25.3	23	23.4	22.6	22	23.8	23.5	21.2	26	28.9	27.5	23.8	24.8	22.8	21.6	27
	12	25	23	23.9	23	22.3	24.8	25.3	22.7	28.5	24.4	29.8	27.2	26	23.6	21.7	28.2
	13	26.4	23.7	25	23.6	23.6	26.4	25.8	23.1	31.1	25.8	29.5	31	27	24.2	22.1	29.6
	14	27.8	25.6	27	25	25	27.7	27	24.3	33.1	27.5	31	33.6	29	25.7	23.1	30.3
	15	28.5	26.7	28.3	25.7	25.8	28.2	28.2	24.9	34.2	28.7	33	35.2	28.6	27	24.6	31.7
	16	29.3	26.9	28.8	26.4	26.7	29.1	28.3	25.5	35.6	29.7	33.8	35.5	29.2	27.7	25.9	31.7
	17	30.7	28.9	28.7	26.9	27.1	29.6	29.6	26.1	35.9	31	34.8	36.5	29.5	27.9	27.2	33
	18	31.2	29.6	29.8	28.4	27.8	30.7	31.2	27	37.3	31.7	36.5	37.1	30.7	28.5	26.8	34.4
	19	32.5	30.9	30.7	28.6	28.6	31.8	32.5	28.4	39.2	33.3	38.3	38.2	32.1	29.4	28.1	35.6
	20	32.1	30.5	30.9	29.3	29.2	32.3	32.5	32.3	39.7	33.6	38.7	38.9	29.3	29.1	29.6	36.4
	21	34.3	32.1	31.5	31.3	30.3	33.7	35.1	33.3	41.1	34	39.9	39.6	31.5	30	30	37.8
	22	35.2	34.1	33.9	33.2	32.7	35.2	37.1	32.4	43.3	35.2	42.5	40.4	34.4	31.2	30.3	37.4
	23	35.4	35	34.5	34.1	33.1	35.8	38.6	33.3	44.6	36	42.7	42.2	34.6	31.6	31.1	37.8
	24	36.3	36.2	34.5	35.3	34.1	36.2	39.6	34.5	45.1	36.4	42.3	44.3	35	32.2	31.7	38.1
	25	36	36	35.3	36.7	35.2	35.9	40.5	35	45.4	37.1	45.8	43.5	36.2	33.5	32.2	38.1
	26	35.8	36.5	35.7	37.5	35.3	36	40.8	34.3	45.1	37.2	44.7	42.6	35.3	33.4	32.8	39.5
	27	37.6	38.2	37.1	38.9	36	37.1	42.5	36	47.1	37.9	46.2	43.9	36.1	33.9	32.6	38.8
	28	38.2	39.2	36.7	40.5	37	38.2	43.1	37.1	47.5	38	47.3	45.3	36	33.8	33.3	38.9
	29	38.3	39.4	37.8	41.8	37.8	38.2	43.3	38.4	47.8	38	47.6	45.5	36.8	34.1	33.3	40.1
	30	39.8	40.6	38.8	43.8	39.7	38.6	44.4	38.8	49.1	40.4	48.8	46.7	38	34.7	32.9	40.9
			https://statistikguru.de/rechner/normalverteilung-rechner.html
			Normally distributed based on Kolmogorow-Smirnow-Test with Lillifors correction

## Sheet: Fig 3c
Fig 3c	Cumulative food intake
	Age (weeks)	Nestin-Cre+/- ; Iirwt/wt (WT)				Nestin-Cre+/- ; Iirflx/FD (KO)
	18	0	0	0	0	0	0	0	0
	19	17.3		16.9	19.15	23.4	20.05	28.85	21.7
	20	22.1		21.95	24.45	30.15	25.95	33.95	27.5
	21	40.55	34.6	35.25	58.2	50.7	45.6	58.05	52.7
	22	58.7	59.1	49.45	70.75	75	65.8	75.55	68.15
	23	64.95	64.45	55.75	77.7	87.65	72.9	81.7	74.95
	24	77.25	76.45	67.7	93.1	107	87.65	94.55	90.6
	25	88.7	83.05	79.25	118.45	122.7	102.4	109.3	105.85
	26	101.05	98.45	91.15	131.5	138.05	115.25	122	120.55
	27	114.25	113.6	103.95	146.4	153.85	130.15	136.2	135.6
	28	128.55	129.8	118.15	161	169.05	146	149.55	151.2
	29	141.25	146.05	130.8	175.05	184.1	161.45	163.65	165.85
	30	155.15	164.35	144.6	189.65	201.1	178.45	178.95	183.15
			missing values, excluded from analysis
		https://statistikguru.de/rechner/normalverteilung-rechner.html
		Normally distributed based on Kolmogorow-Smirnow-Test with Lillifors correction

## Sheet: Fig 3d
Fig 3d	Fat mass
	WT	KO		https://statistikguru.de/rechner/normalverteilung-rechner.html
	16.22	22.58		Normally distributed based on Kolmogorow-Smirnow-Test with Lillifors correction
	17.03	16.83
	14.91	24.24
	15.8	21.26
	16.54	13.5
	16.24	13.05
	20.1	10.78
	14.44	15.51
p value	0.667879

## Sheet: Fig 3e
Fig 3e	lean mass
	WT	KO		https://statistikguru.de/rechner/normalverteilung-rechner.html
	19.11	21.85		Normally distributed based on Kolmogorow-Smirnow-Test with Lillifors correction
	18.21	20.16
	20.12	20.68
	20.89	21.22
	18.28	22.23
	19.25	20.28
	20.73	19.67
	20.51	22.08
ttest	0.016943

## Sheet: Fig 3f
Fig 3f	Fasting blood glucose
	WT	KO			https://statistikguru.de/rechner/normalverteilung-rechner.html
	96	119			Not Normally distributed based on Kolmogorow-Smirnow-Test with Lillifors correction
	115	113			requires non-parametric test (Mann-Whitney Test)
	123	90
	117	111
	104	83
	114	111
	96	87
	114	116
ttest	0.342528

## Sheet: Fig 3g
Fig 3g	Ip Glucose Tolerance Test (GTT)
		Nestin-Cre+/- ; Iirwt/wt (WT)								Nestin-Cre+/- ; Iirflx/FD (KO)
	0	96	115	123	117	104	114	96	114	119	113	90	111	83	111	87	116
	15	334.5	295.5	359	395.333	436	354.333	318.5	426.5	372	313.667	316.667	441.5	328	368.5	338.5	332
	30	427.5	384	428.5	479	500	487.5	432.5	432.667	469.5	377	393	361	356	350.5	450.5	369.5
	60	500	480.5	486.5	478.5	500	500	480.5	443	495.5	315.5	390	500	318.333	310.5	440	326.5
	120	207	252	220	252	268.5	241.5	320.5	344.667	324	182	232.667	252	173.5	164	217	202
		https://statistikguru.de/rechner/normalverteilung-rechner.html
		Not Normally distributed based on Kolmogorow-Smirnow-Test with Lillifors correction

## Sheet: Fig 3h
Figure 3h	GTT AUC
	WT	KO
	44066	49054		https://statistikguru.de/rechner/normalverteilung-rechner.html
	43118	33693		Not Normally distributed based on Kolmogorow-Smirnow-Test with Lillifors correction
	44441	38798
	46677	45638
	49125	33082
	46884	33139
	46466	42176
	47263	34916
p value	0.007438

## Sheet: Fig 3i
Figure 3i	Ip Insulin Tolerance Test
	Time (minutes)	Nestin-Cre+; Iir wt/wt (WT)						Nestin-Cre+ ; Iir flx/FD (KO)
	0	136	125	125.5	110	127	163.092	125	109	114	129	142
	15	109	84	142	62	85	140	158	105	89	87	68
	30	79	59	76	68	65	61	100	80	58	84	62
	60	60	48	53	44	44	48	60	40	29	33	38
	120	69	65	72	49	54	56	85	60	48	58	55
		https://statistikguru.de/rechner/normalverteilung-rechner.html
		Normally distributed based on Kolmogorow-Smirnow-Test with Lillifors correction

## Sheet: Fig 3j
Fig 3j	ITT AUC
	WT	KO		https://statistikguru.de/rechner/normalverteilung-rechner.html
	350.5	423		Normally distributed based on Kolmogorow-Smirnow-Test with Lillifors correction
	286	309.5
	369.8	257
	253.5	297.5
	284.5	266.5
	358.5
p value	0.856429

## Sheet: Fig 3k
Fig 3k	fasting plasma insulin
	WT	KO			https://statistikguru.de/rechner/normalverteilung-rechner.html
	1.54269	3.74318			Normally distributed based on Kolmogorow-Smirnow-Test with Lillifors correction
	1.32747	1.8375
	1.48129	3.08356
	2.28616	2.50549
	2.3699	1.80696
	2.36852	1.24898
	3.05122	1.37224
	2.24073	1.46165
p value	0.899002

[truncated: 3 more sheets: Fig 3l, Fig 3m, Fig 3n]
