# Supplementary material for: Global, neuronal or β cell-specific deletion of inceptor improves glucose homeostasis in male mice with diet-induced obesity
Source: Nat Metab. 2024 Feb 28;6(3):448–57. doi: 10.1038/s42255-024-00991-3 (PMC10963260; doi:10.1038/s42255-024-00991-3)
Supplement: Supplementary file 6 — Statistical source data for Fig. 4. [file 42255_2024_991_MOESM6_ESM.xlsx]

## Sheet: Fig 4B
Fig 4B	Body Weight
		Ins1 CreERT -/-; lir flx/FD (WT)								Ins1 CreERT +/-; lir flx/FD (KO)
	24	29.2	29.1	31.7	28.9	30.5	24.6	27.8	25.5	26.1	29.7	27.6	30.3	31.6	26.8	27	30.4
	26	29.8	29.4	31.2	30.5	28.7	23.5	28.1	28.1	27.3	30.7	24.1	31.5	32.7	27.7	28.8	28.3
	27	31.2	33	33.4	31.3	29.6	26.6	28.8	28.5	29.6	31.3	27	33	32.6	25.8	29.3	29.2
	28	34.4	36.7	34.6	33.6	31.6	27.7	31.7	30.7	32.2	32.6	27.2	35.9	33.8	25.2	26.8	29.5
	29	35.3	37.9	36.3	34.5	33.2	28.3	32.7	32.8	33.2	34.2	27.8	37.8	34.8	25.4	30.5	28.3
	30	38.4	39.5	39.7	38.1	35.3	28.1	33.8	36	34.3	35.3	28.3	39.8	36	25.6	33.6	29.8
	31	39.5	38.5	40.8	38.5	36.7	29.4	34.6	36.5	34.5	36.4	30.2	41.2	36.8	26.4	32.8	30.4
	32	43.5	41.9	45.4	40.9	39.4	30.3	35.8	39.6	37.2	39.8	32.9	43.5	38.7	27.8	36.3	32
	33	43.5	43	44.8	41.8	40.4	31.2	37	41	37.7	40.5	34.1	44.3	39.9	28	37.3	33.1
	34	46.5	44.2	48	43.9	42.2	32.7	37.3	42.8	39.4	42.4	36.5	45.2	40.8	28.8	39.1	34.5
	35		47.1	53.6	49.2	50.9	37.2	43.4	49.5	45.3	47.7	46.2	50.9	43	33.2	42.2	40.8
	36		49	53.9	50.2	52.4	38.1	44.2	49.2	47.8	48.2	47	51.6	43.1	34.6	42.4	40.1
	37		50	54.6	51.1	54.6	38.4	45.1	50	49.1	49	48.9	51.3	40.8	35	42.3	42.4
	38		51.8	55.8	51.4	56.3	39.5	45.8	51.3	50.8	50.3	49.6	52.5	47.6	35.6	42.1	44.5
	39		53.3	56.7	53.7	56.9	40.9	47.5	52	52.8	50.3	51.2	53	56.3	36	42.1	45.7
		https://statistikguru.de/rechner/normalverteilung-rechner.html
		Normally distributed based on Kolmogorow-Smirnow-Test with Lillifors correction

## Sheet: Fig 4C
Fig 4c	Lean mass
	WT	KO		https://statistikguru.de/rechner/normalverteilung-rechner.html
	27.84	25.79		Normally distributed based on Kolmogorow-Smirnow-Test with Lillifors correction
	27.49	28.57
	29.24	22.66
	28.1	28.99
	27.81	30.91
	22.58	24.66
	27	27.21
	25.5	25.66
p-value	0.908443

## Sheet: Fig 4D
Fig 4D	Fat mass (g)
	WT	KO		https://statistikguru.de/rechner/normalverteilung-rechner.html
	1.16	0.92		Normally distributed based on Kolmogorow-Smirnow-Test with Lillifors correction
	1.25	1.7
	1.59	0.87
	1.58	1.42
	1.6	1.53
	0.46	2.09
	1.68	1.42
	1.38	1.04
p-value	0.861754

## Sheet: Fig 4E
Fig 4E	Fasting blood glucose (mg/dl)
	WT	KO			https://statistikguru.de/rechner/normalverteilung-rechner.html
	91	100			Normally distributed based on Kolmogorow-Smirnow-Test with Lillifors correction
	168	111
	196.5	110
	137	154
	119	119
	132	128
	163	148
	143	105
p-value	0.908443

## Sheet: Figure 4F
Fig 4F	Ip Glucose Tolerance Test (GTT)
		Ins1 CreERT -/-; lirflx/FD(WT)								Ins1 CreERT+/-; lirflx/FD(KO)
	0	91	168	196.5	137	119	132	163	143	100	111	110	154	119	128	148	105
	15	402.5	443.5	390	316	399	290.5	353.5	385.5	324.5	277.5	358	370	385.5	247	396.5	195.5
	30	332.5	488	397.5	356.333	386.5	362	434.5	434.5	350.5	479	377.5	393	345.5	183.5	444.667	185
	60	289	403.5	343	296.5	254	242	390	308	273	188	258	319	237.5	133.5	287	126.5
	120	161	151.667	113.5	104.5	89	100	119.5	130	93.5	77.5	64.5	154.5	93	84.5	118.5	50
		https://statistikguru.de/rechner/normalverteilung-rechner.html
		Normally distributed based on Kolmogorow-Smirnow-Test with Lillifors correction

## Sheet: Fig 4G
Fig 4G	AUC GTT
	WT	KO		https://statistikguru.de/rechner/normalverteilung-rechner.html
	32036	28594		Normally distributed based on Kolmogorow-Smirnow-Test with Lillifors correction
	41600	26558
	35108	28234
	30263	34538
	29674	27926
	27383	17336
	37436	33533
	34391	15075
p-value	0.0322315

## Sheet: Fig 4H
Fig 4H	Ip Insulin Tolerance Test (ITT)
	Time (minutes)	Ins1 CreERT -/-; lirflx/FD(WT)										Ins1 CreERT+/-; lirflx/FD(KO)
	0	187	179	110	138	171	173	174	126	119	156.5	162	149	157	147.333	168	176	126	137	117	155
	15	249.5	164	151	161.5	128	122	175	186.5	165	123	144	158	167.5	203.5	155	113	119.5	111	97	172
	30	165	120	118	117	117	105	175.333	103	194	113	94	121.5	88	135	154.5	82	86	73	58	101.5
	60	87	103	84	73	106	78	106	68	172.5	95	94	88	65	93	111	40	58	57	55.5	83
	120	175.5	100	60	64	125	67	112.5	36	132	100	51	77	53	79	85.5	48	78	64	52	81
		https://statistikguru.de/rechner/normalverteilung-rechner.html
		Normally distributed based on Kolmogorow-Smirnow-Test with Lillifors correction

## Sheet: Fig 4I
Fig 4I	ITT AUC
	WT	KO		https://statistikguru.de/rechner/normalverteilung-rechner.html
	682.8	438.5		Normally distributed based on Kolmogorow-Smirnow-Test with Lillifors correction
	526.5	480.5
	438	425.5
	452.5	544.7
	499	547.3
	425	347
	599.6	365.5
	438.5	341.5
	657	295
	459.3	474.5
p value	0.037914

## Sheet: Fig 4J
Fig 4J	Fasting plasma Insulin
	WT	KO			https://statistikguru.de/rechner/normalverteilung-rechner.html								WT	KO
	1.48479	1.97743			Normally distributed based on Kolmogorow-Smirnow-Test with Lillifors correction
	2.0198	1.47199
	1.17148	1.96068
	1.28971	1.50548
	0.770466	0.673909
	2.80408	1.36755
	1.43356	0.530058
	1.65525	1.36557
	1.66017	0.522176
	1.40696	0.507396
p value	0.148301

## Sheet: Fig 4K
Fig 4K	Fasting plasma glucagon
	WT	KO			https://statistikguru.de/rechner/normalverteilung-rechner.html
	10.045	8.99848			Normally distributed based on Kolmogorow-Smirnow-Test with Lillifors correction
	8.54996	11.3407
	10.967	19.6134
	15.7511	12.3374
	8.27587	16.2993
	24.7713	15.8757
	8.35062	3.34219
	15.4272	8.94864
	6.05821	7.25425
	8.92372	6.68114
p value	0.78903

[truncated: 3 more sheets: Fig 4L, Fig 4M, Fig 4N]
