# Supplementary material for: Global, neuronal or β cell-specific deletion of inceptor improves glucose homeostasis in male mice with diet-induced obesity
Source: Nat Metab. 2024 Feb 28;6(3):448–57. doi: 10.1038/s42255-024-00991-3 (PMC10963260; doi:10.1038/s42255-024-00991-3)
Supplement: Supplementary file 7 — Statistical source data for Extended Data Fig. 1. [file 42255_2024_991_MOESM7_ESM.xlsx]

## Sheet: Set3_Spectronaut-output_log2
SPL17_LiverWT	SPL18_LiverWT	SPL19_LiverWT	SPL20_LiverWT	SPL21_LiverKO	SPL22_LiverKO	SPL23_LiverKO	SPL24_LiverKO	SPL25_QuadWT	SPL26_QuadWT	SPL27_QuadWT	SPL28_QuadWT	SPL29_QuadKO	SPL30_QuadKO	SPL31_QuadKO	SPL32_QuadKO	FastaFiles	NrOfStrippedSequencesIdentified (Experiment-wide)	ProteinGroups	Genes	ProteinDescriptions	UniProtIds
#!{Type}E	E	E	E	E	E	E	E	E	E	E	E	E	E	E	E	C	N	T	T	T	T
#!{C:Tissue}Liver	Liver	Liver	Liver	Liver	Liver	Liver	Liver	Quad	Quad	Quad	Quad	Quad	Quad	Quad	Quad
#!{C:Genotype}WT	WT	WT	WT	KO	KO	KO	KO	WT	WT	WT	WT	KO	KO	KO	KO
#!{C:Tissue_Genotype}Liver_WT	Liver_WT	Liver_WT	Liver_WT	Liver_KO	Liver_KO	Liver_KO	Liver_KO	Quad_WT	Quad_WT	Quad_WT	Quad_WT	Quad_KO	Quad_KO	Quad_KO	Quad_KO
13.0472	11.1288	13.2355	13.5421	12.8034	12.9913	15.3375	12.6112	13.9991	12.3493	13.7628	12.1108	12.5747	10.952	11.8144	12.2038	UP000000589_10090_2020;UP000000589_10090_additional_2020	5	A0A023T778;P61327;Q9CQL1	Magohb;Magoh;Magohb	Isoform of Q9CQL1, Mago nashi protein;Protein mago nashi homolog;Protein mago nashi homolog 2	A0A023T778;P61327;Q9CQL1
NaN	NaN	7.95792	10.6413	NaN	NaN	NaN	NaN	NaN	NaN	NaN	NaN	NaN	NaN	NaN	NaN	UP000000589_10090_2020;UP000000589_10090_additional_2020	2	A0A067XG46;A2ADP2;A2ADP5;Q3UTY5;Q3UWJ5;Q8CDM3;Q9R0X5;Q9R0X5-2;Q9R0X5-3;Q9R0X5-4;Q9R0X5-5	Rpgr	Isoform of Q9R0X5, X-linked retinitis pigmentosa GTPase regulator;Isoform of Q9R0X5, X-linked retinitis pigmentosa GTPase regulator;Isoform of Q9R0X5, X-linked retinitis pigmentosa GTPase regulator;Isoform of Q9R0X5, X-linked retinitis pigmentosa GTPase regulator;Isoform of Q9R0X5, X-linked retinitis pigmentosa GTPase regulator;Isoform of Q9R0X5, X-linked retinitis pigmentosa GTPase regulator;X-l…	A0A067XG46;A2ADP2;A2ADP5;Q3UTY5;Q3UWJ5;Q8CDM3;Q9R0X5;Q9R0X5-2;Q9R0X5-3;Q9R0X5-4;Q9R0X5-5
NaN	NaN	NaN	NaN	NaN	NaN	NaN	NaN	NaN	NaN	NaN	NaN	NaN	NaN	NaN	NaN	UP000000589_10090_2020;UP000000589_10090_additional_2020	1	A0A075B5J9;A0A075B5K3;A0A0G2JDN5;A0A0G2JFA8	Igkv17-127;Igkv17-121;Igkv17-127;Igkv17-121	Ig-like domain-containing protein;Ig-like domain-containing protein;Isoform of A0A075B5J9, Ig-like domain-containing protein (Fragment);Isoform of A0A075B5K3, Ig-like domain-containing protein (Fragment)	A0A075B5J9;A0A075B5K3;A0A0G2JDN5;A0A0G2JFA8
NaN	NaN	NaN	NaN	NaN	NaN	NaN	NaN	NaN	NaN	NaN	NaN	NaN	NaN	NaN	NaN	UP000000589_10090_2020	1	A0A075B5K6;P03976	Igkv2-109;-	Ig-like domain-containing protein (Fragment);Ig kappa chain V-II region 17S29.1 (Fragment)	A0A075B5K6;P03976
NaN	NaN	NaN	6.87129	8.87855	8.94296	NaN	8.04489	NaN	NaN	NaN	NaN	NaN	NaN	NaN	NaN	UP000000589_10090_2020;UP000000589_10090_additional_2020	1	A0A075B5L2;A0A075B5M2;A0A075B5M3;A0A0G2JGI6;A0A0G2JH00;P01680	Igkv4-91;Igkv4-61;Igkv4-58;Igkv4-58;Igkv4-61;-	Ig-like domain-containing protein (Fragment);Ig-like domain-containing protein;Ig-like domain-containing protein;Isoform of A0A075B5M3, Ig-like domain-containing protein (Fragment);Isoform of A0A075B5M2, Ig-like domain-containing protein (Fragment);Ig kappa chain V-IV region S107B (Fragment)	A0A075B5L2;A0A075B5M2;A0A075B5M3;A0A0G2JGI6;A0A0G2JH00;P01680
11.4475	13.4349	10.0784	11.0138	11.2231	11.4078	14.7888	11.534	NaN	11.5194	14.6855	9.01984	12.488	9.16507	NaN	12.655	UP000000589_10090_2020;UP000000589_10090_additional_2020	2	A0A075B5M7;A0A0B4J1J1;A0A0B4J1J2;A0A0G2JDV4	Igkv5-39;Igkv5-45;Igkv5-43;Igkv5-39	Ig-like domain-containing protein;Ig-like domain-containing protein (Fragment);Ig-like domain-containing protein (Fragment);Isoform of A0A075B5M7, Ig-like domain-containing protein (Fragment)	A0A075B5M7;A0A0B4J1J1;A0A0B4J1J2;A0A0G2JDV4
12.0674	NaN	12.4992	12.7037	11.7974	11.6247	NaN	10.8938	NaN	NaN	NaN	NaN	NaN	NaN	NaN	NaN	UP000000589_10090_2020;UP000000589_10090_additional_2020	1	A0A075B5N1;A0A075B5N2;A0A0G2JDJ8;A0A0G2JEI6;A0A140T8P2;P01632;P01634;P01657	Igkv7-33;Igkv6-29;Igkv7-33;Igkv6-29;Igkv6-20;Igkv7-33;-;-	Isoform of P01632, Ig-like domain-containing protein;Ig-like domain-containing protein;Isoform of P01632, Ig-like domain-containing protein (Fragment);Isoform of A0A075B5N2, Ig-like domain-containing protein (Fragment);Ig-like domain-containing protein (Fragment);Ig kappa chain V-I region S107A;Ig kappa chain V-V region MOPC 21 (Fragment);Ig kappa chain V-III region PC 2413 (Fragment)	A0A075B5N1;A0A075B5N2;A0A0G2JDJ8;A0A0G2JEI6;A0A140T8P2;P01632;P01634;P01657
12.8644	NaN	NaN	11.4401	10.9004	11.1917	NaN	11.4609	NaN	NaN	NaN	NaN	NaN	NaN	NaN	NaN	UP000000589_10090_2020;UP000000589_10090_additional_2020	2	A0A075B5N3;A0A0G2JE47	Igkv8-28	Ig-like domain-containing protein;Isoform of A0A075B5N3, Ig-like domain-containing protein (Fragment)	A0A075B5N3;A0A0G2JE47
11.0471	NaN	NaN	11.1213	12.1428	9.01409	NaN	12.5041	NaN	NaN	NaN	NaN	NaN	NaN	NaN	15.737	UP000000589_10090_2020	2	A0A075B5N7	Igkv6-13	Ig-like domain-containing protein	A0A075B5N7
NaN	NaN	NaN	NaN	NaN	NaN	NaN	NaN	NaN	NaN	NaN	NaN	NaN	NaN	NaN	NaN	UP000000589_10090_2020;UP000000589_10090_additional_2020	1	A0A075B5N9;A0A0G2JE31;P01674	Igkv3-7;Igkv3-7;-	Ig-like domain-containing protein;Isoform of A0A075B5N9, Ig-like domain-containing protein (Fragment);Ig kappa chain V-III region PC 2154 (Fragment)	A0A075B5N9;A0A0G2JE31;P01674
14.5111	17.9577	12.6787	14.0241	14.7093	14.0917	17.0427	14.547	16.8483	15.4539	16.8965	14.7531	17.3585	14.2443	15.3577	15.735	UP000000589_10090_additional_2020	6	A0A075B5P3;A0A0A6YVP0	Ighg2b	Isoform of P01867, Immunoglobulin heavy constant gamma 2B (Fragment);Isoform of P01867, Immunoglobulin heavy constant gamma 2B (Fragment)	A0A075B5P3;A0A0A6YVP0
12.9597	17.6233	11.788	12.4042	12.8967	11.721	15.0976	11.7376	16.1211	13.8044	15.7995	13.2368	15.7298	12.7103	12.9476	13.0999	UP000000589_10090_additional_2020	5	A0A075B5P4;A0A0A6YWR2	Ighg1	Isoform of P01869, Ig gamma-1 chain C region secreted form (Fragment);Isoform of P01869, Ig gamma-1 chain C region secreted form (Fragment)	A0A075B5P4;A0A0A6YWR2
12.6859	NaN	11.1272	10.7873	10.1811	9.88731	12.0024	10.0937	15.3253	10.153	14.2214	12.1564	14.0384	10.9505	12.1563	11.4693	UP000000589_10090_2020;UP000000589_10090_additional_2020	3	A0A075B5P5;A0A1Y7VJN6;P03987;P03987-2	Ighg3;Ighg3;-;-	Isoform of A0A1Y7VJN6, Immunoglobulin heavy constant gamma 3 (Fragment);Immunoglobulin heavy constant gamma 3 (Fragment);Ig gamma-3 chain C region (Fragment);Isoform of P03987, Isoform 2 of Ig gamma-3 chain C region	A0A075B5P5;A0A1Y7VJN6;P03987;P03987-2
13.4225	16.4909	11.7615	13.3928	12.8946	13.8469	14.5374	14.5356	16.6438	13.2097	15.5062	13.9022	13.3891	12.7653	13.3063	14.9684	UP000000589_10090_2020;UP000000589_10090_additional_2020	20	A0A075B5P6;A0A075B6A0;P01872;P01872-2	Ighm	Isoform of P01872, Immunoglobulin heavy constant mu (Fragment);Isoform of P01872, Immunoglobulin heavy constant mu (Fragment);Immunoglobulin heavy constant mu;Isoform of P01872, Isoform 2 of Immunoglobulin heavy constant mu	A0A075B5P6;A0A075B6A0;P01872;P01872-2
NaN	NaN	NaN	NaN	NaN	NaN	NaN	NaN	NaN	NaN	NaN	NaN	NaN	NaN	NaN	NaN	UP000000589_10090_2020;UP000000589_10090_additional_2020	1	A0A075B5Q3;A0A0A6YY69	Ighv2-5	Ig-like domain-containing protein;Isoform of A0A075B5Q3, Ig-like domain-containing protein (Fragment)	A0A075B5Q3;A0A0A6YY69
NaN	NaN	NaN	NaN	NaN	NaN	NaN	NaN	NaN	NaN	NaN	NaN	NaN	NaN	NaN	NaN	UP000000589_10090_2020;UP000000589_10090_additional_2020	1	A0A075B5R0;A0A0B4J1P4	Ighv5-16	Ig-like domain-containing protein;Isoform of A0A075B5R0, Ig-like domain-containing protein (Fragment)	A0A075B5R0;A0A0B4J1P4
NaN	NaN	NaN	NaN	10.4381	NaN	NaN	NaN	NaN	NaN	NaN	NaN	NaN	NaN	NaN	NaN	UP000000589_10090_2020	1	A0A075B5R1	Ighv5-17	Ig-like domain-containing protein (Fragment)	A0A075B5R1
11.2767	NaN	9.03083	9.40368	10.4519	12.0085	10.5246	9.59602	NaN	10.6935	NaN	NaN	NaN	11.363	11.7678	10.8747	UP000000589_10090_2020;UP000000589_10090_additional_2020	1	A0A075B5R2;A0A075B5R3;A0A0A6YX91;P01786	Ighv7-3;Ighv7-2;Ighv7-2;-	Ig-like domain-containing protein (Fragment);Ig-like domain-containing protein;Isoform of A0A075B5R3, Ig-like domain-containing protein (Fragment);Ig heavy chain V region MOPC 47A (Fragment)	A0A075B5R2;A0A075B5R3;A0A0A6YX91;P01786
NaN	NaN	NaN	NaN	NaN	NaN	11.3208	NaN	NaN	NaN	NaN	NaN	NaN	NaN	NaN	NaN	UP000000589_10090_2020	3	A0A075B5R4	Ighv14-1	Ig-like domain-containing protein (Fragment)	A0A075B5R4
NaN	NaN	NaN	NaN	9.03032	NaN	NaN	NaN	NaN	NaN	NaN	NaN	NaN	NaN	NaN	NaN	UP000000589_10090_2020	1	A0A075B5R5;P01806;P01807;P01808;P01810;P01812	Ighv4-1;MGI:96492;-;MGI:96461;-;-	Ig-like domain-containing protein (Fragment);Ig heavy chain V region 441;Ig heavy chain V region X44 (Fragment);Ig heavy chain V region T601;Ig heavy chain V region J539 (Fragment);Ig heavy chain V region MOPC 173 (Fragment)	A0A075B5R5;P01806;P01807;P01808;P01810;P01812
NaN	NaN	NaN	NaN	NaN	NaN	NaN	NaN	NaN	NaN	NaN	NaN	NaN	NaN	NaN	NaN	UP000000589_10090_2020	2	A0A075B5R7	Ighv14-2	Ig-like domain-containing protein (Fragment)	A0A075B5R7
NaN	NaN	NaN	NaN	NaN	NaN	NaN	NaN	NaN	NaN	NaN	NaN	NaN	NaN	NaN	NaN	UP000000589_10090_2020	1	A0A075B5R9	Ighv14-3	Ig-like domain-containing protein (Fragment)	A0A075B5R9
NaN	NaN	NaN	NaN	NaN	NaN	NaN	7.97427	NaN	NaN	NaN	NaN	NaN	NaN	NaN	NaN	UP000000589_10090_2020	1	A0A075B5S6	Ighv3-1	Ig-like domain-containing protein (Fragment)	A0A075B5S6
11.5355	NaN	NaN	10.4319	11.0537	11.2905	NaN	10.4003	NaN	NaN	NaN	13.7158	NaN	NaN	NaN	NaN	UP000000589_10090_2020	4	A0A075B5T2	Ighv6-3	Ig-like domain-containing protein (Fragment)	A0A075B5T2
8.69464	NaN	NaN	9.07076	9.78188	8.87315	10.763	9.43808	NaN	NaN	NaN	NaN	NaN	NaN	NaN	9.0723	UP000000589_10090_2020	3	A0A075B5T3	Ighv6-6	Ig-like domain-containing protein (Fragment)	A0A075B5T3
12.4507	NaN	11.7872	NaN	11.6353	11.5116	13.8399	10.7486	NaN	NaN	NaN	NaN	NaN	NaN	NaN	NaN	UP000000589_10090_2020;UP000000589_10090_additional_2020	1	A0A075B5T9;A0A0A6YW37	Ighv1-9	Ig-like domain-containing protein;Isoform of A0A075B5T9, Ig-like domain-containing protein (Fragment)	A0A075B5T9;A0A0A6YW37
NaN	NaN	NaN	NaN	NaN	NaN	NaN	NaN	NaN	NaN	NaN	NaN	NaN	NaN	NaN	NaN	UP000000589_10090_2020;UP000000589_10090_additional_2020	1	A0A075B5U6;A0A0A6YX66	Ighv1-20	Ig-like domain-containing protein;Isoform of A0A075B5U6, Ig-like domain-containing protein (Fragment)	A0A075B5U6;A0A0A6YX66
10.3969	14.9358	10.2157	9.41516	9.54349	9.59969	13.0583	9.41872	NaN	9.17761	NaN	NaN	NaN	9.98887	12.1198	11.0055	UP000000589_10090_2020	4	A0A075B5V1	Ighv1-31	Ig-like domain-containing protein	A0A075B5V1
11.6604	NaN	11.4085	9.55403	10.9966	11.1322	12.6821	11.3265	12.0942	11.4596	12.2507	NaN	13.2859	11.2091	NaN	10.1779	UP000000589_10090_2020;UP000000589_10090_additional_2020	2	A0A075B5W2;A0A0A6YXC3	Ighv1-52	Ig-like domain-containing protein;Isoform of A0A075B5W2, Ig-like domain-containing protein (Fragment)	A0A075B5W2;A0A0A6YXC3
NaN	NaN	NaN	NaN	NaN	NaN	10.7475	NaN	12.0359	12.4586	NaN	11.6857	NaN	12.4392	12.6701	9.4355	UP000000589_10090_2020;UP000000589_10090_additional_2020	3	A0A075B5X8;A0A0G2JDE1	Ighv8-12	Ig-like domain-containing protein;Isoform of A0A075B5X8, Immunoglobulin heavy variable V8-12 (Fragment)	A0A075B5X8;A0A0G2JDE1
NaN	NaN	NaN	NaN	NaN	7.59267	NaN	NaN	NaN	NaN	NaN	NaN	NaN	NaN	NaN	NaN	UP000000589_10090_2020;UP000000589_10090_additional_2020	1	A0A075B5Y0;A0A075B678	Ighv8-13	Ig-like domain-containing protein;Isoform of A0A075B5Y0, Ig-like domain-containing protein (Fragment)	A0A075B5Y0;A0A075B678
NaN	NaN	NaN	NaN	NaN	NaN	NaN	NaN	NaN	NaN	NaN	NaN	NaN	NaN	NaN	NaN	UP000000589_10090_2020	2	A0A075B5Y4	Ighv1-81	Ig-like domain-containing protein (Fragment)	A0A075B5Y4
12.2837	NaN	10.7928	12.059	12.368	12.9244	10.0889	12.394	NaN	NaN	NaN	NaN	NaN	12.8446	NaN	14.3592	UP000000589_10090_2020;UP000000589_10090_additional_2020	1	A0A075B663;A0A075B664;P01723;P01726;P01727;P01728;P01729	Iglv1;Iglv2;-;-;-;ENSMUSG00000076940;-	Ig-like domain-containing protein (Fragment);Isoform of P01728, Ig-like domain-containing protein;Ig lambda-1 chain V region (Fragment);Ig lambda-1 chain V region H2020 (Fragment);Ig lambda-1 chain V region S43 (Fragment);Ig lambda-2 chain V region;Ig lambda-2 chain V region MOPC 315 (Fragment)	A0A075B663;A0A075B664;P01723;P01726;P01727;P01728;P01729
8.65703	NaN	8.34943	NaN	8.0069	8.09536	8.70258	6.52553	NaN	NaN	NaN	NaN	NaN	NaN	NaN	NaN	UP000000589_10090_2020;UP000000589_10090_additional_2020	1	A0A075B674;A0A0G2JGN3	Ighv1-78	Ig-like domain-containing protein;Isoform of A0A075B674, Ig-like domain-containing protein (Fragment)	A0A075B674;A0A0G2JGN3
NaN	NaN	NaN	NaN	NaN	NaN	NaN	NaN	NaN	NaN	NaN	NaN	NaN	NaN	NaN	NaN	UP000000589_10090_2020;UP000000589_10090_additional_2020	1	A0A075B680;A0A0A6YXZ4;A0A0G2JFL3	Ighv1-62-2;Ighv1-62-2;Ighv1-71	Ig-like domain-containing protein;Isoform of A0A075B680, Ig-like domain-containing protein (Fragment);Isoform of A0A075B680, Ig-like domain-containing protein (Fragment)	A0A075B680;A0A0A6YXZ4;A0A0G2JFL3
14.2748	16.0267	13.5574	13.7129	14.6661	14.8485	15.8647	14.2811	15.3557	11.6472	14.367	12.0811	14.7051	14.0451	12.6042	11.7173	UP000000589_10090_additional_2020	13	A0A075B6A3	Igha	Isoform of A0A0A6YXW6, Immunoglobulin heavy constant alpha (Fragment)	A0A075B6A3
10.5664	NaN	16.4546	12.0728	12.1613	12.0095	14.286	12.1222	14.3845	12.1938	13.4408	12.5794	14.1105	11.5215	11.6684	12.9542	UP000000589_10090_2020;UP000000589_10090_additional_2020	2	A0A075B6D5;A0A0G2JFZ3	Igkv19-93	Ig-like domain-containing protein;Isoform of A0A075B6D5, Ig-like domain-containing protein (Fragment)	A0A075B6D5;A0A0G2JFZ3
NaN	NaN	10.8018	10.1155	9.49722	8.86655	NaN	8.78651	NaN	NaN	NaN	NaN	NaN	9.23199	NaN	NaN	UP000000589_10090_2020;UP000000589_10090_additional_2020	1	A0A087WNL7;A0A087WNX7;A0A087WP63;A0A087WQ44	Srcap;Srcap;Gm42715;Srcap	Isoform of A0A087WQ44, Snf2-related CREBBP activator protein;Isoform of A0A087WQ44, Snf2-related CREBBP activator protein;Gm42715 readthrough, Predicted gene 42715 (Fragment);Snf2-related CREBBP activator protein	A0A087WNL7;A0A087WNX7;A0A087WP63;A0A087WQ44
6.45832	NaN	8.44541	7.09445	8.73428	7.37082	NaN	7.54676	NaN	NaN	NaN	NaN	NaN	NaN	NaN	NaN	UP000000589_10090_2020;UP000000589_10090_additional_2020	1	A0A087WNL9;A0A087WNR7;Q0VG62;Q0VG62-1	Rbis	Isoform of Q0VG62, Ribosomal biogenesis factor;Isoform of Q0VG62, Ribosomal biogenesis factor;Ribosomal biogenesis factor;Isoform of Q0VG62, Isoform 2 of Ribosomal biogenesis factor	A0A087WNL9;A0A087WNR7;Q0VG62;Q0VG62-1
12.9652	NaN	13.0281	12.882	12.6857	12.6706	13.0877	12.5195	13.1968	13.1521	11.4267	12.9983	7.33524	12.9398	12.8566	13.507	UP000000589_10090_additional_2020	16	A0A087WNM1	Srgap2	Isoform of Q91Z67, SLIT-ROBO Rho GTPase-activating protein 2	A0A087WNM1
NaN	NaN	NaN	NaN	NaN	NaN	NaN	NaN	NaN	NaN	NaN	NaN	NaN	NaN	NaN	NaN	UP000000589_10090_2020;UP000000589_10090_additional_2020	1	A0A087WNM9;A0A087WPC0;A0A0R4J2C0;G5E8B6;Q8BR86;Q8BR86-2;Q8BR86-3;Q8BR86-4	Kirrel3	Isoform of Q8BR86, Kin of IRRE-like protein 3;Isoform of Q8BR86, Kin of IRRE-like protein 3;Isoform of Q8BR86, Ig-like domain-containing protein (Fragment);Isoform of Q8BR86, Kin of IRRE-like protein 3;Kin of IRRE-like protein 3;Isoform of Q8BR86, Isoform 2 of Kin of IRRE-like protein 3;Isoform of Q8BR86, Isoform 3 of Kin of IRRE-like protein 3;Isoform of Q8BR86, Isoform 4 of Kin of IRRE-like pro…	A0A087WNM9;A0A087WPC0;A0A0R4J2C0;G5E8B6;Q8BR86;Q8BR86-2;Q8BR86-3;Q8BR86-4
NaN	NaN	NaN	NaN	NaN	NaN	12.5081	NaN	NaN	NaN	NaN	NaN	NaN	NaN	NaN	NaN	UP000000589_10090_2020;UP000000589_10090_additional_2020	1	A0A087WNN8;A0A087WSJ5;Q61263	Soat1	Isoform of Q61263, Sterol O-acyltransferase 1 (Fragment);Isoform of Q61263, Sterol O-acyltransferase 1 (Fragment);Sterol O-acyltransferase 1	A0A087WNN8;A0A087WSJ5;Q61263
13.3829	21.8213	12.9059	14.1142	13.0161	13.1183	20.6926	12.6117	22.1179	16.6525	20.9635	15.5919	20.7838	15.1668	15.0639	14.8166	UP000000589_10090_2020;UP000000589_10090_additional_2020	11	A0A087WNT1;A0A087WQE6;P83940	Eloc	Isoform of P83940, Elongin-C;Isoform of P83940, Elongin-C (Fragment);Elongin-C	A0A087WNT1;A0A087WQE6;P83940
NaN	NaN	NaN	NaN	NaN	NaN	10.4964	NaN	NaN	NaN	NaN	NaN	NaN	NaN	NaN	NaN	UP000000589_10090_additional_2020	16	A0A087WNU5	Ank3	Isoform of G5E8K5, Death domain-containing protein (Fragment)	A0A087WNU5
11.3384	NaN	13.0452	7.97876	9.87744	9.2001	12.9966	11.005	NaN	11.4929	12.8052	11.8479	NaN	10.6485	11.4141	11.4191	UP000000589_10090_additional_2020	4	A0A087WNU6;A0A087WPK3;E9Q9T1;Q3UZ39-2	Lrrfip1	Isoform of Q3UZ39, Leucine-rich repeat flightless-interacting protein 1 (Fragment);Isoform of Q3UZ39, Leucine-rich repeat flightless-interacting protein 1;Isoform of Q3UZ39, Leucine-rich repeat flightless-interacting protein 1;Isoform of Q3UZ39, Isoform 2 of Leucine-rich repeat flightless-interacting protein 1	A0A087WNU6;A0A087WPK3;E9Q9T1;Q3UZ39-2
11.8949	13.5367	11.2647	12.4008	12.0944	11.4965	12.9448	11.7578	NaN	12.0554	NaN	11.5698	NaN	12.0916	12.5522	12.9876	UP000000589_10090_2020;UP000000589_10090_additional_2020	7	A0A087WNV1;A0A087WR52;A0A087WSR7;Q8K2K6;Q8K2K6-1;Q8K2K6-2;Q8K2K6-3	Agfg1	Isoform of Q8K2K6, Arf-GAP domain-containing protein;Isoform of Q8K2K6, Arf-GAP domain-containing protein (Fragment);Isoform of Q8K2K6, Arf-GAP domain-containing protein;Arf-GAP domain and FG repeat-containing protein 1;Isoform of Q8K2K6, Isoform 1 of Arf-GAP domain and FG repeat-containing protein 1;Isoform of Q8K2K6, Isoform 2 of Arf-GAP domain and FG repeat-containing protein 1;Isoform of Q8K2…	A0A087WNV1;A0A087WR52;A0A087WSR7;Q8K2K6;Q8K2K6-1;Q8K2K6-2;Q8K2K6-3
10.5832	14.6603	10.8845	10.4882	10.6928	10.3943	13.1148	10.6315	16.177	13.5813	15.4597	13.6926	15.7549	13.4655	13.7524	13.8287	UP000000589_10090_additional_2020	33	A0A087WNW3;A0A087WQ25;A0A087WQQ5	Ktn1	Isoform of Q61595, Rib_recp_KP_reg domain-containing protein;Isoform of Q61595, Rib_recp_KP_reg domain-containing protein;Isoform of Q61595, Rib_recp_KP_reg domain-containing protein	A0A087WNW3;A0A087WQ25;A0A087WQQ5
10.2516	13.5373	10.4124	10.189	9.724	9.75578	12.7352	8.72491	14.7704	11.7202	13.9126	11.4206	13.8446	11.2238	13.3815	11.7275	UP000000589_10090_2020;UP000000589_10090_additional_2020	21	A0A087WNW8;A0A087WP42;A0A087WQ31;A0A087WQ95;A0A087WQF1;A0A087WRE8;A0A087WRK0;A0A087WS18;E9Q6L0;E9QKH0;E9QNY9;J3QP81;Q80TV8;Q80TV8-2	Clasp1	Isoform of Q80TV8, CLIP-associating protein 1;Isoform of Q80TV8, CLIP-associating protein 1;Isoform of Q80TV8, CLIP-associating protein 1;Isoform of Q80TV8, CLIP-associating protein 1;Isoform of Q80TV8, CLIP-associating protein 1;Isoform of Q80TV8, CLIP-associating protein 1;Isoform of Q80TV8, CLIP-associating protein 1;Isoform of Q80TV8, CLIP-associating protein 1;Isoform of Q80TV8, CLIP-associa…	A0A087WNW8;A0A087WP42;A0A087WQ31;A0A087WQ95;A0A087WQF1;A0A087WRE8;A0A087WRK0;A0A087WS18;E9Q6L0;E9QKH0;E9QNY9;J3QP81;Q80TV8;Q80TV8-2
NaN	NaN	NaN	NaN	NaN	NaN	NaN	NaN	15.2554	9.14695	14.599	NaN	15.0941	9.80643	10.5836	10.3163	UP000000589_10090_2020;UP000000589_10090_additional_2020	1	A0A087WNX4;A0A087WP15;E9PVD9;E9PVE0;Q148W2	Slco5a1	Isoform of E9PVD9, Solute carrier organic anion transporter family member;Isoform of E9PVD9, Solute carrier organic anion transporter family, member 5A1;Solute carrier organic anion transporter family member;Isoform of E9PVD9, Solute carrier organic anion transporter family member;Isoform of E9PVD9, MFS domain-containing protein	A0A087WNX4;A0A087WP15;E9PVD9;E9PVE0;Q148W2
NaN	NaN	NaN	NaN	NaN	NaN	NaN	NaN	NaN	NaN	NaN	NaN	NaN	NaN	NaN	NaN	UP000000589_10090_2020;UP000000589_10090_additional_2020	2	A0A087WNZ5;A0A087WRP7;P0CW02;P0CW03	Ly6c1;Ly6c1;Ly6c1;Ly6c2	Isoform of P0CW02, UPAR/Ly6 domain-containing protein;Isoform of P0CW02, UPAR/Ly6 domain-containing protein (Fragment);Lymphocyte antigen 6C1;Lymphocyte antigen 6C2	A0A087WNZ5;A0A087WRP7;P0CW02;P0CW03
11.4174	19.2286	10.931	11.0373	11.2485	11.1605	15.9344	11.1759	15.1798	10.12	15.8348	10.9269	15.8295	10.4451	10.4922	10.4447	UP000000589_10090_2020;UP000000589_10090_additional_2020	14	A0A087WNZ7;G5E870	Trip12	Isoform of G5E870, E3 ubiquitin-protein ligase TRIP12;E3 ubiquitin-protein ligase TRIP12	A0A087WNZ7;G5E870
NaN	NaN	NaN	9.88453	11.6839	9.85991	NaN	NaN	NaN	NaN	NaN	NaN	NaN	NaN	NaN	NaN	UP000000589_10090_2020;UP000000589_10090_additional_2020	14	A0A087WNZ9;A0A087WPC4;A0A087WPD1;A0A087WPW1;A0A087WQG6;A0A087WRP8;A0A087WSH2;A0A087WSJ9;F6WDS8;Q9Z2H2	Rgs6	Isoform of Q9Z2H2, Regulator of G-protein-signaling 6;Isoform of Q9Z2H2, Regulator of G-protein-signaling 6 (Fragment);Isoform of Q9Z2H2, Regulator of G-protein-signaling 6;Isoform of Q9Z2H2, Regulator of G-protein-signaling 6;Isoform of Q9Z2H2, Regulator of G-protein-signaling 6;Isoform of Q9Z2H2, Regulator of G-protein-signaling 6 (Fragment);Isoform of Q9Z2H2, Regulator of G-protein-signaling 6…	A0A087WNZ9;A0A087WPC4;A0A087WPD1;A0A087WPW1;A0A087WQG6;A0A087WRP8;A0A087WSH2;A0A087WSJ9;F6WDS8;Q9Z2H2
12.8105	NaN	13.1243	13.0154	12.9697	12.9805	NaN	12.4188	NaN	15.2455	NaN	15.2535	NaN	14.811	14.9358	15.2848	UP000000589_10090_2020;UP000000589_10090_additional_2020	1	A0A087WP01;A0A140T8I4;A0A1W2P7T2;A0A1W2P7U1;A0A1W2P7U9;A0A1W2P892;A0A1W2P8B1;Q6ZWZ2;Q8CFI2	Cdc34b;Cdc34b;Cdc34;Cdc34;Cdc34;Cdc34;Cdc34;Ube2r2;Cdc34	Isoform of A0A140T8I4, UBC core domain-containing protein;UBC core domain-containing protein;Isoform of Q8CFI2, UBC core domain-containing protein (Fragment);Isoform of Q8CFI2, UBC core domain-containing protein;Isoform of Q8CFI2, UBC core domain-containing protein (Fragment);Isoform of Q8CFI2, UBC core domain-containing protein (Fragment);Isoform of Q8CFI2, UBC core domain-containing protein (Fr…	A0A087WP01;A0A140T8I4;A0A1W2P7T2;A0A1W2P7U1;A0A1W2P7U9;A0A1W2P892;A0A1W2P8B1;Q6ZWZ2;Q8CFI2
NaN	13.8117	NaN	NaN	NaN	NaN	13.7499	NaN	16.8057	NaN	16.6136	NaN	16.0472	18.0492	18.7059	18.3339	UP000000589_10090_additional_2020	2	A0A087WP14;A0A087WPW5;A0A087WQG4	Ktn1	Isoform of Q61595, Rib_recp_KP_reg domain-containing protein;Isoform of Q61595, Rib_recp_KP_reg domain-containing protein;Isoform of Q61595, Rib_recp_KP_reg domain-containing protein	A0A087WP14;A0A087WPW5;A0A087WQG4
8.6041	NaN	8.44573	9.39825	9.97998	8.8944	NaN	9.4338	NaN	11.4583	NaN	10.0612	NaN	11.0447	11.0874	11.2264	UP000000589_10090_additional_2020	4	A0A087WP33;Q3ZAQ4	Atg9a	Isoform of Q68FE2, Autophagy-related protein 9 (Fragment);Isoform of Q68FE2, Autophagy-related protein 9	A0A087WP33;Q3ZAQ4
9.92456	NaN	9.77462	8.83149	7.4482	8.75724	NaN	8.36849	NaN	NaN	NaN	NaN	NaN	NaN	NaN	NaN	UP000000589_10090_2020;UP000000589_10090_additional_2020	1	A0A087WP54;A0A087WQH5;A0A087WRT5;Q6NS59	Fam135a	Isoform of Q6NS59, DUF676 domain-containing protein;Isoform of Q6NS59, Protein FAM135A (Fragment);Isoform of Q6NS59, DUF676 domain-containing protein;Protein FAM135A	A0A087WP54;A0A087WQH5;A0A087WRT5;Q6NS59
NaN	NaN	NaN	9.77209	NaN	9.83144	NaN	9.88528	NaN	NaN	NaN	NaN	NaN	NaN	NaN	NaN	UP000000589_10090_2020;UP000000589_10090_additional_2020	1	A0A087WP69;Q6XUX1;Q6XUX1-2;Q6XUX1-3;Q6XUX1-4	Dstyk	Isoform of Q6XUX1, Protein kinase domain-containing protein;Dual serine/threonine and tyrosine protein kinase;Isoform of Q6XUX1, Isoform 2 of Dual serine/threonine and tyrosine protein kinase;Isoform of Q6XUX1, Isoform 3 of Dual serine/threonine and tyrosine protein kinase;Isoform of Q6XUX1, Isoform 4 of Dual serine/threonine and tyrosine protein kinase	A0A087WP69;Q6XUX1;Q6XUX1-2;Q6XUX1-3;Q6XUX1-4
NaN	NaN	NaN	9.82414	11.328	10.9717	NaN	NaN	1.7378	NaN	13.1628	NaN	NaN	NaN	NaN	NaN	UP000000589_10090_2020;UP000000589_10090_additional_2020	13	A0A087WP80;Q3TYE5;Q8BLK3	Lsamp	Isoform of Q8BLK3, Limbic system-associated membrane protein;Isoform of Q8BLK3, Limbic system-associated membrane protein;Limbic system-associated membrane protein	A0A087WP80;Q3TYE5;Q8BLK3
11.1296	16.0044	8.81966	7.04896	9.08765	7.87257	10.4923	7.44425	NaN	9.87545	11.6896	11.407	NaN	NaN	NaN	NaN	UP000000589_10090_2020;UP000000589_10090_additional_2020	2	A0A087WPF5;E0CY18;Q91X58	Zfand2b	Isoform of Q91X58, AN1-type zinc finger protein 2B (Fragment);Isoform of Q91X58, AN1-type zinc finger protein 2B (Fragment);AN1-type zinc finger protein 2B	A0A087WPF5;E0CY18;Q91X58
NaN	NaN	NaN	NaN	NaN	NaN	NaN	NaN	17.0422	NaN	NaN	NaN	NaN	NaN	NaN	NaN	UP000000589_10090_2020;UP000000589_10090_additional_2020	2	A0A087WPG7;A0A0R4J044;P57724	Pcbp4	Isoform of P57724, KH domain-containing protein (Fragment);Isoform of P57724, Poly(rC)-binding protein 4;Poly(rC)-binding protein 4	A0A087WPG7;A0A0R4J044;P57724
NaN	NaN	NaN	NaN	NaN	NaN	NaN	NaN	NaN	NaN	NaN	NaN	NaN	NaN	NaN	NaN	UP000000589_10090_2020;UP000000589_10090_additional_2020	14	A0A087WPM2;B8QI36	Ppfia4	Isoform of B8QI36, Protein tyrosine phosphatase, receptor type, f polypeptide (PTPRF),-interacting protein (liprin), alpha 4;Liprin-alpha 4	A0A087WPM2;B8QI36
NaN	NaN	NaN	NaN	NaN	NaN	12.3336	NaN	NaN	NaN	NaN	NaN	NaN	NaN	NaN	NaN	UP000000589_10090_2020;UP000000589_10090_additional_2020	1	A0A087WPN7;A0A0A6YWN3	Ighv13-2	Ig-like domain-containing protein;Isoform of A0A087WPN7, Ig-like domain-containing protein (Fragment)	A0A087WPN7;A0A0A6YWN3
NaN	NaN	NaN	NaN	10.5401	NaN	12.1983	NaN	15.6187	17.9338	12.4336	17.6339	12.9658	18.0061	17.4919	18.0225	UP000000589_10090_2020;UP000000589_10090_additional_2020	11	A0A087WPP1;A0A087WPZ8;A0A087WQJ4;A0A087WQT9;A0A087WR02;A0A087WRM3;A0A087WRZ6;A0A087WS40;A0A087WS67;A0A087WSE7;A0A1W2P6T3;A0A1W2P6Z7;A0A1W2P731;A0A1W2P805;C7TQ57;C7TQ59;F7C376;F8WJL1;Q01815;Q01815-2;Q01815-3;Q0PCR6	Cacna1c	Isoform of Q01815, Voltage-dependent L-type calcium channel subunit alpha;Isoform of Q01815, Voltage-dependent L-type calcium channel subunit alpha;Isoform of Q01815, Voltage-dependent L-type calcium channel subunit alpha;Isoform of Q01815, Voltage-dependent L-type calcium channel subunit alpha;Isoform of Q01815, Voltage-dependent L-type calcium channel subunit alpha;Isoform of Q01815, Voltage-de…	A0A087WPP1;A0A087WPZ8;A0A087WQJ4;A0A087WQT9;A0A087WR02;A0A087WRM3;A0A087WRZ6;A0A087WS40;A0A087WS67;A0A087WSE7;A0A1W2P6T3;A0A1W2P6Z7;A0A1W2P731;A0A1W2P805;C7TQ57;C7TQ59;F7C376;F8WJL1;Q01815;Q01815-2;Q01815-3;Q0PCR6
15.3096	NaN	7.02751	6.23534	7.44273	6.52194	NaN	6.49771	NaN	10.3497	NaN	NaN	14.8201	NaN	NaN	NaN	UP000000589_10090_2020;UP000000589_10090_additional_2020	11	A0A087WPP8;A0A087WRS3;P62484;Q6AXD2;Q6AXH6	Abi2	Isoform of P62484, Abl interactor 2;Isoform of P62484, Abl interactor 2;Abl interactor 2;Isoform of P62484, Abi2 protein;Isoform of P62484, Abi2 protein	A0A087WPP8;A0A087WRS3;P62484;Q6AXD2;Q6AXH6
NaN	NaN	NaN	NaN	NaN	NaN	NaN	10.5951	NaN	NaN	NaN	NaN	NaN	NaN	NaN	NaN	UP000000589_10090_2020;UP000000589_10090_additional_2020	1	A0A087WPS2;Q8K0B2;Q8K0B2-2;Q8K0B2-3	Lmbrd1	Isoform of Q8K0B2, Lysosomal cobalamin transport escort protein LMBD1 (Fragment);Lysosomal cobalamin transport escort protein LMBD1;Isoform of Q8K0B2, Isoform 2 of Lysosomal cobalamin transport escort protein LMBD1;Isoform of Q8K0B2, Isoform 3 of Lysosomal cobalamin transport escort protein LMBD1	A0A087WPS2;Q8K0B2;Q8K0B2-2;Q8K0B2-3
NaN	NaN	9.42045	10.0586	9.34473	10.9192	NaN	11.0185	11.9366	12.2152	11.5432	13.1756	12.6483	8.43106	12.764	12.934	UP000000589_10090_2020;UP000000589_10090_additional_2020	3	A0A087WPT7;Q6P549	Inppl1	Isoform of Q6P549, Phosphatidylinositol-3,4,5-trisphosphate 5-phosphatase (Fragment);Phosphatidylinositol 3,4,5-trisphosphate 5-phosphatase 2	A0A087WPT7;Q6P549
11.8355	NaN	12.0327	11.2033	11.6247	11.8766	NaN	10.1759	NaN	NaN	NaN	NaN	NaN	NaN	10.2072	NaN	UP000000589_10090_2020;UP000000589_10090_additional_2020	1	A0A087WPY9;A0A087WRA5;A0A087WSQ9;Q69ZB8;Q69ZB8-2	Zcchc2	Isoform of Q69ZB8, Zinc finger CCHC domain-containing protein 2 (Fragment);Isoform of Q69ZB8, Zinc finger CCHC domain-containing protein 2 (Fragment);Isoform of Q69ZB8, CCHC-type domain-containing protein (Fragment);Zinc finger CCHC domain-containing protein 2;Isoform of Q69ZB8, Isoform 2 of Zinc finger CCHC domain-containing protein 2	A0A087WPY9;A0A087WRA5;A0A087WSQ9;Q69ZB8;Q69ZB8-2
8.07939	NaN	7.0283	8.85687	7.8048	7.53356	NaN	7.56779	NaN	NaN	NaN	NaN	NaN	NaN	NaN	NaN	UP000000589_10090_additional_2020	1	A0A087WQ32;A0A087WS03;G3X9F1	Pign	Isoform of Q9R1S3, GPI ethanolamine phosphate transferase 1;Isoform of Q9R1S3, GPI ethanolamine phosphate transferase 1;Isoform of Q9R1S3, GPI ethanolamine phosphate transferase 1	A0A087WQ32;A0A087WS03;G3X9F1
NaN	NaN	NaN	NaN	NaN	NaN	NaN	NaN	NaN	NaN	NaN	NaN	NaN	NaN	NaN	NaN	UP000000589_10090_2020;UP000000589_10090_additional_2020	3	A0A087WQ48;H7BWZ9;Q8BL99;Q8BL99-5;Q8BL99-6	Dop1a	Isoform of Q8BL99, Dopey_N domain-containing protein;Isoform of Q8BL99, Dopey_N domain-containing protein;Protein dopey-1;Isoform of Q8BL99, Isoform 5 of Protein dopey-1;Isoform of Q8BL99, Isoform 6 of Protein dopey-1	A0A087WQ48;H7BWZ9;Q8BL99;Q8BL99-5;Q8BL99-6
7.75904	NaN	9.06419	8.58436	9.22828	9.76749	9.00674	7.23384	11.234	NaN	NaN	NaN	NaN	NaN	NaN	NaN	UP000000589_10090_2020;UP000000589_10090_additional_2020	8	A0A087WQ86;A0A087WRP5;E9QM99;Q8BZN6;Q8BZN6-2;Q8BZN6-3;Q8BZN6-4	Dock10	Isoform of Q8BZN6, Dedicator of cytokinesis protein 10;Isoform of Q8BZN6, Dedicator of cytokinesis protein 10;Isoform of Q8BZN6, Dedicator of cytokinesis protein 10;Dedicator of cytokinesis protein 10;Isoform of Q8BZN6, Isoform 2 of Dedicator of cytokinesis protein 10;Isoform of Q8BZN6, Isoform 3 of Dedicator of cytokinesis protein 10;Isoform of Q8BZN6, Isoform 4 of Dedicator of cytokinesis prote…	A0A087WQ86;A0A087WRP5;E9QM99;Q8BZN6;Q8BZN6-2;Q8BZN6-3;Q8BZN6-4
11.6419	NaN	12.1973	11.9285	11.0733	11.8915	8.67852	11.179	NaN	NaN	13.104	NaN	NaN	11.0172	NaN	NaN	UP000000589_10090_2020;UP000000589_10090_additional_2020	3	A0A087WQB0;P60762;P60762-2	Morf4l1	Isoform of P60762, MRG domain-containing protein;Mortality factor 4-like protein 1;Isoform of P60762, Isoform 2 of Mortality factor 4-like protein 1	A0A087WQB0;P60762;P60762-2
11.5808	NaN	12.0915	11.8304	11.8882	11.5355	13.0372	11.6104	15.6853	13.4614	13.8052	13.6508	15.3756	13.2095	13.1764	13.5915	UP000000589_10090_2020;UP000000589_10090_additional_2020	2	A0A087WQC4;H3BJR2;H3BK01;K3W4L1;Q8R2K4;Q8R2K4-2	Taf6l	Isoform of Q8R2K4, TAF domain-containing protein;Isoform of Q8R2K4, TAF domain-containing protein;Isoform of Q8R2K4, TAF domain-containing protein;Isoform of Q8R2K4, TAF domain-containing protein;TAF6-like RNA polymerase II p300/CBP-associated factor-associated factor 65 kDa subunit 6L;Isoform of Q8R2K4, Isoform 2 of TAF6-like RNA polymerase II p300/CBP-associated factor-associated factor 65 kDa …	A0A087WQC4;H3BJR2;H3BK01;K3W4L1;Q8R2K4;Q8R2K4-2
NaN	NaN	NaN	NaN	NaN	NaN	NaN	NaN	NaN	NaN	NaN	NaN	NaN	NaN	NaN	NaN	UP000000589_10090_2020;UP000000589_10090_additional_2020	1	A0A087WQD8;Q149C2	Traf3ip1	Isoform of Q149C2, TRAF3-interacting protein 1;TRAF3-interacting protein 1	A0A087WQD8;Q149C2
NaN	NaN	NaN	NaN	NaN	NaN	NaN	NaN	NaN	NaN	NaN	NaN	NaN	NaN	NaN	NaN	UP000000589_10090_2020;UP000000589_10090_additional_2020	26	A0A087WQE8;E9Q9G6;E9QAN4;G3UW47;P33173;Q6TA13	Kif1a	Isoform of P33173, Kinesin-like protein KIF1A;Isoform of P33173, Kinesin-like protein KIF1A;Isoform of P33173, Kinesin-like protein KIF1A;Isoform of P33173, Kinesin-like protein KIF1A;Kinesin-like protein KIF1A;Isoform of P33173, Kinesin-like protein KIF1A	A0A087WQE8;E9Q9G6;E9QAN4;G3UW47;P33173;Q6TA13
NaN	NaN	NaN	NaN	NaN	NaN	NaN	NaN	NaN	NaN	NaN	NaN	NaN	NaN	NaN	NaN	UP000000589_10090_additional_2020	2	A0A087WQF0;Q8VCY8-2	Plppr2	Isoform of Q8VCY8, acidPPc domain-containing protein;Isoform of Q8VCY8, Isoform 2 of Phospholipid phosphatase-related protein type 2	A0A087WQF0;Q8VCY8-2
12.6075	NaN	12.7567	12.6281	12.1171	12.4512	13.2889	11.9069	15.2945	14.8064	NaN	15.09	15.9518	14.63	14.4753	14.1853	UP000000589_10090_additional_2020	1	A0A087WQH8	Slc35a4	Isoform of Q9D321, Probable UDP-sugar transporter protein SLC35A4	A0A087WQH8
NaN	NaN	NaN	9.72106	9.66634	8.82759	12.357	9.20029	NaN	NaN	NaN	NaN	NaN	NaN	NaN	NaN	UP000000589_10090_2020;UP000000589_10090_additional_2020	2	A0A087WQK5;A0A087WR24;B7ZNP0;Q2HXL6	Edem3	Isoform of Q2HXL6, alpha-1,2-Mannosidase;Isoform of Q2HXL6, alpha-1,2-Mannosidase;Isoform of Q2HXL6, alpha-1,2-Mannosidase;ER degradation-enhancing alpha-mannosidase-like protein 3	A0A087WQK5;A0A087WR24;B7ZNP0;Q2HXL6
12.0096	18.4948	12.1655	11.6126	11.7776	11.84	15.0736	11.4598	16.1664	13.9254	16.2244	14.0376	16.1318	13.6621	13.976	13.826	UP000000589_10090_additional_2020	49	A0A087WQM0;A0A087WQS0;A0A6I8MWZ2	Tns1	Isoform of E9Q0S6, Tensin 1;Isoform of E9Q0S6, Tensin 1;Isoform of E9Q0S6, Tensin 1	A0A087WQM0;A0A087WQS0;A0A6I8MWZ2
10.5825	17.7228	10.0412	10.4108	10.4289	10.5747	13.3761	11.2622	12.9508	NaN	12.8177	9.90221	NaN	9.55418	11.8664	9.13941	UP000000589_10090_additional_2020	7	A0A087WQN7;F8VQ87	Xrn1	Isoform of P97789, 5'-3' exoribonuclease 1;Isoform of P97789, 5'-3' exoribonuclease 1	A0A087WQN7;F8VQ87
11.2849	12.0289	10.2912	11.2917	11.3322	11.1849	13.7031	11.4283	14.0945	11.0906	14.0064	NaN	13.4808	11.0934	NaN	10.6768	UP000000589_10090_2020;UP000000589_10090_additional_2020	9	A0A087WQS2;Q9CQC6	Bzw1	Isoform of Q9CQC6, W2 domain-containing protein;Basic leucine zipper and W2 domain-containing protein 1	A0A087WQS2;Q9CQC6
11.2302	NaN	11.6835	11.4028	11.2385	11.3524	14.559	10.8937	NaN	10.2342	NaN	NaN	NaN	NaN	NaN	9.62441	UP000000589_10090_2020;UP000000589_10090_additional_2020	3	A0A087WQT0;O88697;Q05DP1	Stk16	Isoform of O88697, Protein kinase domain-containing protein (Fragment);Serine/threonine-protein kinase 16;Isoform of O88697, Protein kinase domain-containing protein	A0A087WQT0;O88697;Q05DP1
10.2547	17.0731	11.6953	11.1201	10.9368	11.1069	12.9909	11.8171	NaN	10.1661	NaN	NaN	NaN	NaN	9.05245	NaN	UP000000589_10090_2020;UP000000589_10090_additional_2020	9	A0A087WQT6;O89110	Casp8	Isoform of O89110, Caspase-8;Caspase-8	A0A087WQT6;O89110
NaN	NaN	NaN	NaN	NaN	NaN	10.0139	NaN	NaN	NaN	NaN	NaN	NaN	NaN	NaN	NaN	UP000000589_10090_2020;UP000000589_10090_additional_2020	1	A0A087WQU2;A0A087WRV7;A0A0R4J2B6;Q8BX09	Rbbp5	Isoform of Q8BX09, Retinoblastoma-binding protein 5 (Fragment);Isoform of Q8BX09, WD_REPEATS_REGION domain-containing protein (Fragment);Isoform of Q8BX09, WD_REPEATS_REGION domain-containing protein;Retinoblastoma-binding protein 5	A0A087WQU2;A0A087WRV7;A0A0R4J2B6;Q8BX09
NaN	NaN	NaN	NaN	NaN	NaN	NaN	NaN	NaN	NaN	NaN	NaN	NaN	NaN	NaN	NaN	UP000000589_10090_2020;UP000000589_10090_additional_2020	2	A0A087WQV4;Q8CGA4	Mturn	Isoform of Q8CGA4, Maturin;Maturin	A0A087WQV4;Q8CGA4
NaN	NaN	NaN	NaN	NaN	NaN	NaN	NaN	NaN	NaN	NaN	NaN	NaN	NaN	NaN	NaN	UP000000589_10090_2020;UP000000589_10090_additional_2020	1	A0A087WQY3;Q8K0J2	B3gnt7	Isoform of Q8K0J2, Hexosyltransferase (Fragment);UDP-GlcNAc:betaGal beta-1,3-N-acetylglucosaminyltransferase 7	A0A087WQY3;Q8K0J2
NaN	15.8263	NaN	NaN	NaN	NaN	15.0693	NaN	NaN	NaN	NaN	NaN	NaN	NaN	NaN	NaN	UP000000589_10090_2020;UP000000589_10090_additional_2020	2	A0A087WR20;P49935	Ctsh	Isoform of P49935, Pro-cathepsin H (Fragment);Pro-cathepsin H	A0A087WR20;P49935
NaN	NaN	NaN	NaN	NaN	NaN	NaN	NaN	NaN	14.6512	NaN	13.671	NaN	13.1928	13.2852	13.0045	UP000000589_10090_2020;UP000000589_10090_additional_2020	3	A0A087WR45;Q3UKG2	Prob1	DUF4585 domain-containing protein;Isoform of A0A087WR45, DUF4585 domain-containing protein	A0A087WR45;Q3UKG2
15.1277	18.7581	13.9562	14.691	14.746	14.6706	16.7228	15.2986	15.0816	14.2273	14.8851	13.9549	15.318	13.6316	14.4051	14.6913	UP000000589_10090_2020;UP000000589_10090_additional_2020	52	A0A087WR50;P11276	Fn1	Isoform of P11276, Fibronectin;Fibronectin	A0A087WR50;P11276
14.1638	NaN	NaN	NaN	NaN	NaN	16.2223	12.7191	NaN	13.6635	NaN	NaN	NaN	NaN	NaN	13.0427	UP000000589_10090_additional_2020	34	A0A087WR56	Nfasc	Isoform of Q810U3, Neurofascin (Fragment)	A0A087WR56
NaN	NaN	NaN	NaN	NaN	NaN	NaN	NaN	NaN	NaN	NaN	NaN	NaN	NaN	NaN	NaN	UP000000589_10090_2020;UP000000589_10090_additional_2020	1	A0A087WRA2;Q2WF71;Q2WF71-2;Q2WF71-3	Lrfn1	Isoform of Q2WF71, Leucine-rich repeat and fibronectin type III domain-containing protein 1 (Fragment);Leucine-rich repeat and fibronectin type III domain-containing protein 1;Isoform of Q2WF71, Isoform 2 of Leucine-rich repeat and fibronectin type III domain-containing protein 1;Isoform of Q2WF71, Isoform 3 of Leucine-rich repeat and fibronectin type III domain-containing protein 1	A0A087WRA2;Q2WF71;Q2WF71-2;Q2WF71-3
12.7184	17.0387	11.8721	11.6968	12.5872	12.7756	12.2503	12.2383	12.7338	14.1689	13.1181	13.8447	13.125	14.6416	13.7161	13.4881	UP000000589_10090_2020;UP000000589_10090_additional_2020	3	A0A087WRE5;Q6P3D0	Nudt16	Isoform of Q6P3D0, Nudix hydrolase domain-containing protein (Fragment);U8 snoRNA-decapping enzyme	A0A087WRE5;Q6P3D0
13.2294	17.0254	13.2745	13.3748	13.4609	13.1498	15.4461	12.8772	14.1882	11.5426	13.7183	10.175	13.7467	11.8831	12.0745	11.1358	UP000000589_10090_2020;UP000000589_10090_additional_2020	15	A0A087WRE7;Q8R0N6	Adhfe1	Isoform of Q8R0N6, Alcohol dehydrogenase iron-containing protein 1 (Fragment);Hydroxyacid-oxoacid transhydrogenase, mitochondrial	A0A087WRE7;Q8R0N6
9.19962	NaN	NaN	NaN	NaN	NaN	NaN	NaN	NaN	15.6545	NaN	NaN	NaN	NaN	NaN	NaN	UP000000589_10090_2020;UP000000589_10090_additional_2020	6	A0A087WRF2;Q8BXK8	Agap1	Isoform of Q8BXK8, Arf-GAP with GTPase, ANK repeat and PH domain-containing protein 1;Arf-GAP with GTPase, ANK repeat and PH domain-containing protein 1	A0A087WRF2;Q8BXK8
7.16547	NaN	7.36237	6.85995	NaN	NaN	NaN	5.97437	NaN	NaN	NaN	NaN	NaN	NaN	NaN	NaN	UP000000589_10090_2020;UP000000589_10090_additional_2020	1	A0A087WRG0;A0A087WRM7;B2Z892;P70265;Q6GTL7	Pfkfb2	Isoform of P70265, 6-phosphofructo-2-kinase;Isoform of P70265, 6-phosphofructo-2-kinase;Isoform of P70265, 6-phosphofructo-2-kinase;6-phosphofructo-2-kinase/fructose-2,6-bisphosphatase 2;Isoform of P70265, 6-phosphofructo-2-kinase	A0A087WRG0;A0A087WRM7;B2Z892;P70265;Q6GTL7
NaN	NaN	NaN	NaN	NaN	5.92426	NaN	8.33251	NaN	NaN	NaN	NaN	NaN	11.7518	11.9637	NaN	UP000000589_10090_2020;UP000000589_10090_additional_2020	6	A0A087WRM2;Q91VK4	Itm2c	Isoform of Q91VK4, Integral membrane protein 2;Integral membrane protein 2C	A0A087WRM2;Q91VK4
11.5891	NaN	11.839	11.5653	10.6887	10.2235	13.6396	10.0158	NaN	NaN	NaN	NaN	NaN	NaN	12.052	NaN	UP000000589_10090_2020;UP000000589_10090_additional_2020	4	A0A087WRT4;A0A1L1SQU7;F2Z4A3	Fat1	Isoform of A0A1L1SQU7, FAT atypical cadherin 1;FAT atypical cadherin 1;Isoform of A0A1L1SQU7, FAT atypical cadherin 1	A0A087WRT4;A0A1L1SQU7;F2Z4A3
12.469	17.6252	NaN	NaN	8.71753	NaN	NaN	NaN	NaN	NaN	NaN	NaN	NaN	NaN	NaN	NaN	UP000000589_10090_2020;UP000000589_10090_additional_2020	5	A0A087WRY3;Q80XU3	Nucks1	Isoform of Q80XU3, Nuclear ubiquitous casein and cyclin-dependent kinase substrate 1;Nuclear ubiquitous casein and cyclin-dependent kinase substrate 1	A0A087WRY3;Q80XU3
14.6259	18.1397	13.7457	13.6699	12.7084	13.4982	15.7163	14.0804	18.4489	17.6299	17.9165	17.6412	18.4347	17.1045	17.1957	17.7002	UP000000589_10090_additional_2020	74	A0A087WS16;J3QQ16	Col6a3	Isoform of E9PWQ3, Collagen, type VI, alpha 3;Isoform of E9PWQ3, Collagen, type VI, alpha 3	A0A087WS16;J3QQ16
13.8839	NaN	NaN	17.7181	NaN	NaN	NaN	NaN	NaN	NaN	NaN	16.5599	NaN	NaN	16.0173	NaN	UP000000589_10090_2020;UP000000589_10090_additional_2020	6	A0A087WS83;A0A1D5RLU3;E9QK20;Q61290	Cacna1e	Isoform of Q61290, Voltage-dependent R-type calcium channel subunit alpha;Isoform of Q61290, Voltage-dependent R-type calcium channel subunit alpha;Isoform of Q61290, Voltage-dependent R-type calcium channel subunit alpha;Voltage-dependent R-type calcium channel subunit alpha-1E	A0A087WS83;A0A1D5RLU3;E9QK20;Q61290
6.34505	NaN	8.10658	7.47381	NaN	5.94678	NaN	5.86715	NaN	NaN	NaN	NaN	NaN	NaN	NaN	NaN	UP000000589_10090_2020;UP000000589_10090_additional_2020	1	A0A087WS89;A0A087WSL9;Q3U595	2510002D24Rik;Gm28539;MGI:1919557	Isoform of Q3U595, RIKEN cDNA 2510002D24 gene;Gm28539 readthrough, Predicted gene 28539;UPF0545 protein C22orf39 homolog	A0A087WS89;A0A087WSL9;Q3U595
NaN	NaN	NaN	NaN	NaN	NaN	NaN	NaN	NaN	NaN	NaN	NaN	NaN	NaN	NaN	NaN	UP000000589_10090_2020;UP000000589_10090_additional_2020	1	A0A087WSC4;Q8JZM4	Dner	Isoform of Q8JZM4, EGF-like domain-containing protein (Fragment);Delta and Notch-like epidermal growth factor-related receptor	A0A087WSC4;Q8JZM4
8.37259	NaN	9.22855	9.04389	6.95374	NaN	NaN	7.08763	NaN	NaN	NaN	NaN	NaN	NaN	NaN	NaN	UP000000589_10090_2020;UP000000589_10090_additional_2020	3	A0A087WSJ7;Q3TE80	2410002F23Rik	Isoform of Q3TE80, RIKEN cDNA 2410002F23 gene;RIKEN cDNA 2410002F23 gene	A0A087WSJ7;Q3TE80
11.6647	13.0265	11.5223	8.9572	9.88174	9.34502	11.7607	10.3269	NaN	NaN	NaN	NaN	10.5037	NaN	NaN	NaN	UP000000589_10090_2020;UP000000589_10090_additional_2020	5	A0A087WSP5;P42225;Q8C3V4;Q99K94	Stat1	Isoform of P42225, Signal transducer and activator of transcription;Signal transducer and activator of transcription 1;Isoform of P42225, Signal transducer and activator of transcription;Isoform of P42225, Signal transducer and activator of transcription	A0A087WSP5;P42225;Q8C3V4;Q99K94
NaN	NaN	NaN	NaN	NaN	NaN	NaN	NaN	NaN	NaN	NaN	NaN	NaN	NaN	NaN	NaN	UP000000589_10090_additional_2020	1	A0A087WSS1;Q148V7-2	Relch	Isoform of Q148V7, LisH domain-containing protein;Isoform of Q148V7, Isoform 2 of RAB11-binding protein RELCH	A0A087WSS1;Q148V7-2
NaN	NaN	NaN	7.76802	NaN	NaN	NaN	NaN	NaN	NaN	NaN	NaN	NaN	NaN	NaN	NaN	UP000000589_10090_2020;UP000000589_10090_additional_2020	2	A0A087WST3;Q99JW1;Q99JW1-2	Abhd17a	Isoform of Q99JW1, Alpha/beta hydrolase domain-containing protein 17A (Fragment);Alpha/beta hydrolase domain-containing protein 17A;Isoform of Q99JW1, Isoform 2 of Alpha/beta hydrolase domain-containing protein 17A	A0A087WST3;Q99JW1;Q99JW1-2
10.2443	NaN	10.4211	10.065	8.68297	9.76113	NaN	NaN	NaN	12.924	NaN	12.1652	NaN	12.1119	11.907	12.1829	UP000000589_10090_additional_2020	1	A0A087WSU3	Ndufs1	Isoform of Q91VD9, Molybdopterin domain-containing protein (Fragment)	A0A087WSU3
16.5768	16.2251	16.3533	16.1746	16.4238	16.2774	18.4657	16.0911	14.765	12.7799	15.0018	11.9292	14.2261	12.7464	12.5486	11.9079	UP000000589_10090_2020;UP000000589_10090_additional_2020	16	A0A0A0MQ68;Q60759	Gcdh	Isoform of Q60759, Glutaryl-CoA dehydrogenase, mitochondrial;Glutaryl-CoA dehydrogenase, mitochondrial	A0A0A0MQ68;Q60759
10.0035	NaN	8.10781	9.53714	9.91213	9.71546	13.41	9.18113	15.0092	12.8025	13.0382	12.087	14.1209	12.2361	11.5491	12.3424	UP000000589_10090_2020;UP000000589_10090_additional_2020	2	A0A0A0MQ70;Q5SWT3	Slc25a35	Isoform of Q5SWT3, Solute carrier family 25 member 35;Solute carrier family 25 member 35	A0A0A0MQ70;Q5SWT3
11.7292	17.7264	11.7608	11.0456	11.9383	11.8819	13.5354	11.1765	13.0802	9.66037	11.0969	11.3639	13.2422	11.8627	10.5552	10.7784	UP000000589_10090_2020;UP000000589_10090_additional_2020	31	A0A0A0MQ79;Q3TLH4;Q3TLH4-5;S4R2J9	Prrc2c	Isoform of Q3TLH4, BAT2_N domain-containing protein;Protein PRRC2C;Isoform of Q3TLH4, Isoform 5 of Protein PRRC2C;Isoform of Q3TLH4, BAT2_N domain-containing protein	A0A0A0MQ79;Q3TLH4;Q3TLH4-5;S4R2J9
9.13905	NaN	10.696	10.3188	10.0877	10.9936	13.019	10.3174	12.6733	NaN	12.8054	11.2043	11.9829	10.4141	NaN	NaN	UP000000589_10090_2020;UP000000589_10090_additional_2020	2	A0A0A0MQ80;Q3UMC0	Spata5	Isoform of Q3UMC0, Vesicle-fusing ATPase;ATPase family protein 2 homolog	A0A0A0MQ80;Q3UMC0
7.74036	NaN	NaN	8.4014	6.73733	7.98729	NaN	NaN	14.5081	11.7448	14.836	10.7507	13.0292	11.1547	10.9235	10.0381	UP000000589_10090_2020;UP000000589_10090_additional_2020	4	A0A0A0MQ87;Q02384;S4R2C4	Sos2	Isoform of Q02384, Son of sevenless homolog 2;Son of sevenless homolog 2;Isoform of Q02384, Son of sevenless homolog 2	A0A0A0MQ87;Q02384;S4R2C4
12.6484	16.79	13.5484	11.9927	13.3796	12.9338	14.8634	12.8563	NaN	NaN	NaN	14.332	NaN	NaN	14.0619	NaN	UP000000589_10090_2020;UP000000589_10090_additional_2020	9	A0A0A0MQ90;P97352	S100a13	Isoform of P97352, S_100 domain-containing protein;Protein S100-A13	A0A0A0MQ90;P97352
NaN	NaN	NaN	NaN	NaN	NaN	NaN	NaN	NaN	NaN	NaN	NaN	NaN	NaN	NaN	NaN	UP000000589_10090_2020;UP000000589_10090_additional_2020	5	A0A0A0MQ92;A0A0A0MQB7;Q9WTS5	Tenm2	Isoform of Q9WTS5, Teneurin-2;Isoform of Q9WTS5, Teneurin-2;Teneurin-2	A0A0A0MQ92;A0A0A0MQB7;Q9WTS5
10.2072	NaN	7.65259	11.8325	11.7689	11.7627	14.1179	11.3172	14.617	12.215	14.4473	12.0694	13.882	12.0293	11.8089	12.0162	UP000000589_10090_2020;UP000000589_10090_additional_2020	1	A0A0A0MQ99;Q8K3D3;Q8K3D3-2;V9GXX7	Swi5	Isoform of Q8K3D3, DNA repair protein SWI5 homolog;DNA repair protein SWI5 homolog;Isoform of Q8K3D3, Isoform 2 of DNA repair protein SWI5 homolog;Isoform of Q8K3D3, DNA repair protein SWI5 homolog (Fragment)	A0A0A0MQ99;Q8K3D3;Q8K3D3-2;V9GXX7
NaN	NaN	NaN	NaN	6.11403	NaN	NaN	NaN	NaN	NaN	NaN	NaN	NaN	NaN	NaN	NaN	UP000000589_10090_2020;UP000000589_10090_additional_2020	3	A0A0A0MQA2;A0A2R8VK23;Q6NS57;Q6NS57-2	Mapkbp1	Isoform of Q6NS57, Mitogen-activated protein kinase-binding protein 1;Isoform of Q6NS57, Mitogen-activated protein kinase-binding protein 1;Mitogen-activated protein kinase-binding protein 1;Isoform of Q6NS57, Isoform 2 of Mitogen-activated protein kinase-binding protein 1	A0A0A0MQA2;A0A2R8VK23;Q6NS57;Q6NS57-2
16.7184	15.1596	14.0617	14.8233	14.5471	16.1982	11.6486	14.8526	12.1	17.2522	NaN	17.072	12.0508	15.1855	15.5534	15.8044	UP000000589_10090_2020;UP000000589_10090_additional_2020	2	A0A0A0MQA3;P07758	Serpina1a	Isoform of P07758, SERPIN domain-containing protein;Alpha-1-antitrypsin 1-1	A0A0A0MQA3;P07758
13.7656	NaN	14.1002	13.0297	12.5861	11.7095	16.2625	13.5011	NaN	12.838	14.695	14.0506	16.4779	13.3216	13.4903	13.1176	UP000000589_10090_2020;UP000000589_10090_additional_2020	4	A0A0A0MQB0;Q4PJX1;Q4PJX1-3	Odr4	Isoform of Q4PJX1, Protein odr-4 homolog;Protein odr-4 homolog;Isoform of Q4PJX1, Isoform 3 of Protein odr-4 homolog	A0A0A0MQB0;Q4PJX1;Q4PJX1-3
17.1687	15.5223	12.5273	12.3867	12.6848	12.1851	15.2408	12.0596	NaN	NaN	NaN	NaN	NaN	NaN	NaN	NaN	UP000000589_10090_2020;UP000000589_10090_additional_2020	7	A0A0A0MQC3;Q9CRB3	Urah	Isoform of Q9CRB3, 5-hydroxyisourate hydrolase;5-hydroxyisourate hydrolase	A0A0A0MQC3;Q9CRB3
11.4136	NaN	11.9951	11.4783	12.0096	11.3355	17.4067	12.3791	17.2357	12.7037	16.6078	12.7381	15.9097	12.2844	13.0711	12.9332	UP000000589_10090_2020;UP000000589_10090_additional_2020	2	A0A0A0MQC9;Q9D0R8	Lsm12	Isoform of Q9D0R8, AD domain-containing protein;Protein LSM12 homolog	A0A0A0MQC9;Q9D0R8
10.5554	NaN	11.3743	NaN	11.885	11.5043	12.1327	10.2698	10.9435	NaN	NaN	NaN	NaN	NaN	NaN	NaN	UP000000589_10090_2020;UP000000589_10090_additional_2020	6	A0A0A0MQD1;Q8K1H1	Tdrd7	Isoform of Q8K1H1, Tudor domain-containing protein 7;Tudor domain-containing protein 7	A0A0A0MQD1;Q8K1H1
NaN	NaN	NaN	NaN	NaN	NaN	NaN	NaN	15.5975	15.2955	15.7874	15.509	15.9137	15.4972	16.3841	15.9589	UP000000589_10090_2020;UP000000589_10090_additional_2020	2	A0A0A0MQD3;Q8VHW3	Cacng6	Isoform of Q8VHW3, Voltage-dependent calcium channel gamma-6 subunit;Voltage-dependent calcium channel gamma-6 subunit	A0A0A0MQD3;Q8VHW3
12.3142	NaN	12.2615	12.2146	12.0952	12.1445	NaN	11.9847	NaN	12.1048	NaN	12.2767	NaN	12.3142	11.4124	11.5336	UP000000589_10090_2020;UP000000589_10090_additional_2020	1	A0A0A0MQD4;Q8K201	9530068E07Rik;Kct2	Isoform of Q8K201, RIKEN cDNA 9530068E07 gene;Keratinocyte-associated transmembrane protein 2	A0A0A0MQD4;Q8K201
11.4721	NaN	10.7191	11.4788	11.4168	10.9978	10.9117	10.8333	14.8963	NaN	11.2424	NaN	12.3496	NaN	NaN	NaN	UP000000589_10090_2020;UP000000589_10090_additional_2020	8	A0A0A0MQD7;A0A2I3BPN8;A3KGS3	Ralgapa2	Isoform of A3KGS3, Rap-GAP domain-containing protein;Isoform of A3KGS3, Rap-GAP domain-containing protein;Ral GTPase-activating protein subunit alpha-2	A0A0A0MQD7;A0A2I3BPN8;A3KGS3
NaN	NaN	NaN	NaN	NaN	NaN	NaN	NaN	NaN	NaN	NaN	NaN	NaN	NaN	NaN	NaN	UP000000589_10090_2020;UP000000589_10090_additional_2020	2	A0A0A0MQE4;A2AR50;A2AR50-2;A2AR50-3	Ralgps1	Isoform of A2AR50, Ras-specific guanine nucleotide-releasing factor RalGPS1;Ras-specific guanine nucleotide-releasing factor RalGPS1;Isoform of A2AR50, Isoform 2 of Ras-specific guanine nucleotide-releasing factor RalGPS1;Isoform of A2AR50, Isoform 3 of Ras-specific guanine nucleotide-releasing factor RalGPS1	A0A0A0MQE4;A2AR50;A2AR50-2;A2AR50-3
NaN	NaN	NaN	NaN	NaN	16.3222	12.4243	NaN	NaN	11.6963	NaN	12.2068	NaN	12.1571	11.9374	11.2469	UP000000589_10090_2020;UP000000589_10090_additional_2020	12	A0A0A0MQE5;A2AHC3	Camsap1	Isoform of A2AHC3, Calmodulin-regulated spectrin-associated protein 1;Calmodulin-regulated spectrin-associated protein 1	A0A0A0MQE5;A2AHC3
NaN	NaN	NaN	NaN	NaN	NaN	NaN	NaN	NaN	NaN	NaN	NaN	NaN	NaN	NaN	NaN	UP000000589_10090_2020;UP000000589_10090_additional_2020	1	A0A0A0MQF2;A0A5F8MPM2;D3YYA4;D3Z035;G8JL82;Q8BHY3;Q8BHY3-2	Ano1	Isoform of Q8BHY3, Anoctamin;Isoform of Q8BHY3, Anoctamin;Isoform of Q8BHY3, Anoct_dimer domain-containing protein (Fragment);Isoform of Q8BHY3, Anoct_dimer domain-containing protein (Fragment);Isoform of Q8BHY3, Anoctamin;Anoctamin-1;Isoform of Q8BHY3, Isoform 2 of Anoctamin-1	A0A0A0MQF2;A0A5F8MPM2;D3YYA4;D3Z035;G8JL82;Q8BHY3;Q8BHY3-2
11.8376	NaN	9.84536	11.5371	11.5306	11.6071	NaN	11.5786	16.1556	12.2565	16.6322	14.8635	16.3194	14.9507	15.6038	15.2217	UP000000589_10090_2020;UP000000589_10090_additional_2020	4	A0A0A0MQF5;Q8K2H2	Otud6b	Isoform of Q8K2H2, Ubiquitinyl hydrolase 1;Deubiquitinase OTUD6B	A0A0A0MQF5;Q8K2H2
NaN	NaN	NaN	NaN	NaN	NaN	NaN	NaN	NaN	14.3112	NaN	12.6368	NaN	11.6257	12.3348	11.743	UP000000589_10090_2020;UP000000589_10090_additional_2020	1	A0A0A0MQG1;A0A0B4J1L4;D3YYU8	Obsl1	Isoform of D3YYU8, Obscurin-like protein 1 (Fragment);Isoform of D3YYU8, Obscurin-like protein 1;Obscurin-like protein 1	A0A0A0MQG1;A0A0B4J1L4;D3YYU8
NaN	NaN	NaN	NaN	NaN	NaN	NaN	NaN	NaN	NaN	NaN	NaN	NaN	NaN	NaN	NaN	UP000000589_10090_2020;UP000000589_10090_additional_2020	1	A0A0A0MQI4;F2Z465;F6VRL0;P97318;P97318-2;P97318-3;P97318-4;P97318-5;P97318-6;P97318-8	Dab1	Isoform of P97318, PID domain-containing protein (Fragment);Isoform of P97318, PID domain-containing protein;Isoform of P97318, PID domain-containing protein (Fragment);Disabled homolog 1;Isoform of P97318, Isoform DAB555 of Disabled homolog 1;Isoform of P97318, Isoform DAB271 of Disabled homolog 1;Isoform of P97318, Isoform DAB197 of Disabled homolog 1;Isoform of P97318, Isoform DAB204 of Disabl…	A0A0A0MQI4;F2Z465;F6VRL0;P97318;P97318-2;P97318-3;P97318-4;P97318-5;P97318-6;P97318-8
NaN	NaN	NaN	NaN	NaN	NaN	NaN	NaN	NaN	NaN	NaN	NaN	NaN	NaN	NaN	NaN	UP000000589_10090_2020;UP000000589_10090_additional_2020	1	A0A0A0MQJ8;Q9Z2B2;Q9Z2B2-2	Slc25a14	Isoform of Q9Z2B2, Brain mitochondrial carrier protein 1;Brain mitochondrial carrier protein 1;Isoform of Q9Z2B2, Isoform 2 of Brain mitochondrial carrier protein 1	A0A0A0MQJ8;Q9Z2B2;Q9Z2B2-2
11.2575	NaN	10.9839	10.211	10.9323	11.0165	NaN	10.2716	NaN	NaN	NaN	NaN	NaN	NaN	NaN	NaN	UP000000589_10090_2020;UP000000589_10090_additional_2020	3	A0A0A0MQK3;F6XZS9;Q9WTN3;Q9WTN3-2;Q9WTN3-3;Q9WTN3-4	Srebf1	Isoform of Q9WTN3, BHLH domain-containing protein (Fragment);Isoform of Q9WTN3, BHLH domain-containing protein (Fragment);Sterol regulatory element-binding protein 1;Isoform of Q9WTN3, Isoform SREBP-1A-W42 of Sterol regulatory element-binding protein 1;Isoform of Q9WTN3, Isoform SREBP-1C of Sterol regulatory element-binding protein 1;Isoform of Q9WTN3, Isoform SREBP-1C-W42 of Sterol regulatory el…	A0A0A0MQK3;F6XZS9;Q9WTN3;Q9WTN3-2;Q9WTN3-3;Q9WTN3-4
15.7648	NaN	12.7939	12.1951	12.2823	11.999	NaN	12.5961	NaN	NaN	NaN	13.6571	NaN	NaN	NaN	NaN	UP000000589_10090_2020;UP000000589_10090_additional_2020	2	A0A0A0MQK8;Q9D0Z3;Q9D0Z3-2;Q9D0Z3-3	Tmem53	Isoform of Q9D0Z3, Transmembrane protein 53 (Fragment);Transmembrane protein 53;Isoform of Q9D0Z3, Isoform 2 of Transmembrane protein 53;Isoform of Q9D0Z3, Isoform 3 of Transmembrane protein 53	A0A0A0MQK8;Q9D0Z3;Q9D0Z3-2;Q9D0Z3-3
NaN	NaN	NaN	NaN	NaN	NaN	11.0343	6.78961	NaN	NaN	1.50517	NaN	NaN	NaN	NaN	NaN	UP000000589_10090_2020;UP000000589_10090_additional_2020	4	A0A0A0MQL0;Q6PFE7;Q6PFE7-2;Q6PFE7-3	Tmeff1	Isoform of Q6PFE7, Tomoregulin-1 (Fragment);Tomoregulin-1;Isoform of Q6PFE7, Isoform 2 of Tomoregulin-1;Isoform of Q6PFE7, Isoform 3 of Tomoregulin-1	A0A0A0MQL0;Q6PFE7;Q6PFE7-2;Q6PFE7-3
17.6749	20.5877	17.4343	17.5555	17.485	17.4285	18.8242	17.5707	20.1254	18.2515	20.5831	18.5782	20.1066	18.895	19.4821	19.7281	UP000000589_10090_2020;UP000000589_10090_additional_2020	7	A0A0A0MQM0;P63242	Eif5a	Isoform of P63242, Eukaryotic translation initiation factor 5A (Fragment);Eukaryotic translation initiation factor 5A-1	A0A0A0MQM0;P63242
NaN	NaN	NaN	NaN	NaN	NaN	NaN	NaN	NaN	NaN	NaN	NaN	NaN	NaN	NaN	NaN	UP000000589_10090_2020;UP000000589_10090_additional_2020	5	A0A0A0MQM7;A0A2I3BRF3;O08746;O08746-2	Matn2	Isoform of O08746, Matrilin-2;Isoform of O08746, Matrilin-2;Matrilin-2;Isoform of O08746, Isoform 2 of Matrilin-2	A0A0A0MQM7;A0A2I3BRF3;O08746;O08746-2
12.0719	NaN	11.6021	12.3971	12.2915	12.3685	14.188	12.7385	14.2925	11.675	13.7537	11.3172	13.7778	11.6733	10.1171	11.465	UP000000589_10090_2020;UP000000589_10090_additional_2020	12	A0A0A0MQN4;Q9D906	Atg7	Isoform of Q9D906, Ubiquitin-like modifier-activating enzyme ATG7;Ubiquitin-like modifier-activating enzyme ATG7	A0A0A0MQN4;Q9D906
10.8572	NaN	11.7026	11.9229	10.0081	11.1542	13.9773	11.5002	NaN	10.0026	NaN	9.54902	NaN	10.807	11.0075	11.0039	UP000000589_10090_2020;UP000000589_10090_additional_2020	3	A0A0A6YVR9;P09925;V9GXE6	Surf1	Isoform of P09925, SURF1-like protein (Fragment);Surfeit locus protein 1;Isoform of P09925, SURF1-like protein (Fragment)	A0A0A6YVR9;P09925;V9GXE6
11.8637	14.9179	10.4964	10.8972	6.69177	11.4467	15.8417	10.933	13.1363	NaN	13.5386	10.6419	13.8904	NaN	10.4964	12.4773	UP000000589_10090_2020;UP000000589_10090_additional_2020	2	A0A0A6YVS2;Q921L3	Tmco1	Isoform of Q921L3, Calcium load-activated calcium channel (Fragment);Calcium load-activated calcium channel	A0A0A6YVS2;Q921L3
9.24744	16.4203	9.22276	8.64317	9.30062	9.0274	17.3733	8.66631	17.4281	NaN	17.7352	NaN	16.9008	NaN	NaN	NaN	UP000000589_10090_2020	2	A0A0A6YVU8;Q9JKV1	Gm9774;Adrm1	Predicted pseudogene 9774;Proteasomal ubiquitin receptor ADRM1	A0A0A6YVU8;Q9JKV1
NaN	NaN	NaN	NaN	NaN	NaN	NaN	NaN	NaN	NaN	NaN	NaN	NaN	NaN	NaN	NaN	UP000000589_10090_2020;UP000000589_10090_additional_2020	5	A0A0A6YVV4;A0A0A6YXJ3;Q3TRR0	Map9	Isoform of Q3TRR0, Microtubule-associated protein 9 (Fragment);Isoform of Q3TRR0, Microtubule-associated protein 9 (Fragment);Microtubule-associated protein 9	A0A0A6YVV4;A0A0A6YXJ3;Q3TRR0
13.3592	19.2189	13.7096	13.5434	13.5295	13.4167	16.9397	12.495	17.163	14.3004	17.1514	14.2899	16.1159	14.3048	13.9049	13.6171	UP000000589_10090_2020;UP000000589_10090_additional_2020	10	A0A0A6YVV8;A0A0A6YWB0;G3X9Q0;Q9JKP5	Mbnl1	Isoform of Q9JKP5, Muscleblind-like protein 1;Isoform of Q9JKP5, Muscleblind-like protein 1;Isoform of Q9JKP5, Muscleblind-like protein 1;Muscleblind-like protein 1	A0A0A6YVV8;A0A0A6YWB0;G3X9Q0;Q9JKP5
NaN	NaN	NaN	NaN	NaN	NaN	NaN	NaN	NaN	NaN	NaN	NaN	NaN	NaN	NaN	NaN	UP000000589_10090_2020;UP000000589_10090_additional_2020	1	A0A0A6YW03;A0A0A6YWR6;A0A0A6YWT8;A0A0A6YXP2;A0A0A6YXT0;A0A0A6YY33;H7BX69;Q9WUK6	Zbtb18	Isoform of Q9WUK6, BTB domain-containing protein (Fragment);Isoform of Q9WUK6, BTB domain-containing protein;Isoform of Q9WUK6, BTB domain-containing protein (Fragment);Isoform of Q9WUK6, BTB domain-containing protein (Fragment);Isoform of Q9WUK6, BTB domain-containing protein (Fragment);Isoform of Q9WUK6, BTB domain-containing protein (Fragment);Isoform of Q9WUK6, Zinc finger and BTB domain-cont…	A0A0A6YW03;A0A0A6YWR6;A0A0A6YWT8;A0A0A6YXP2;A0A0A6YXT0;A0A0A6YY33;H7BX69;Q9WUK6
7.8658	NaN	NaN	NaN	NaN	NaN	13.5027	NaN	NaN	NaN	NaN	NaN	NaN	NaN	NaN	NaN	UP000000589_10090_2020;UP000000589_10090_additional_2020	1	A0A0A6YW05;A0A0A6YXB9;A0A0A6YXI2;O08716	Gm37389;Fabp9;Fabp9;Fabp9	Gm37389 readthrough, FABP domain-containing protein;Isoform of O08716, FABP domain-containing protein;Isoform of O08716, Fatty acid-binding protein 9;Fatty acid-binding protein 9	A0A0A6YW05;A0A0A6YXB9;A0A0A6YXI2;O08716
NaN	NaN	NaN	NaN	NaN	7.86488	NaN	10.0615	12.551	10.584	NaN	10.4792	NaN	11.1842	10.5236	11.2668	UP000000589_10090_2020;UP000000589_10090_additional_2020	12	A0A0A6YW06;E9QKQ9;E9QLZ9;J3QNM3;Q03173;Q03173-4;Q03173-5	Enah	Isoform of Q03173, WH1 domain-containing protein;Isoform of Q03173, WH1 domain-containing protein;Isoform of Q03173, WH1 domain-containing protein;Isoform of Q03173, WH1 domain-containing protein;Protein enabled homolog;Isoform of Q03173, Isoform 3 of Protein enabled homolog;Isoform of Q03173, Isoform 4 of Protein enabled homolog	A0A0A6YW06;E9QKQ9;E9QLZ9;J3QNM3;Q03173;Q03173-4;Q03173-5
11.7281	7.19379	11.7676	10.8602	10.9825	10.8669	12.5866	11.2037	13.3029	12.633	13.8916	12.4304	13.3189	12.1539	12.4597	12.4806	UP000000589_10090_2020;UP000000589_10090_additional_2020	17	A0A0A6YW28;P35123	Usp4	Isoform of P35123, Ubiquitin carboxyl-terminal hydrolase;Ubiquitin carboxyl-terminal hydrolase 4	A0A0A6YW28;P35123
NaN	NaN	NaN	NaN	NaN	NaN	NaN	NaN	14.2614	NaN	13.0788	NaN	NaN	NaN	NaN	NaN	UP000000589_10090_additional_2020	14	A0A0A6YW36	Rgs7	Isoform of O54829, Regulator of G-protein-signaling 7	A0A0A6YW36
NaN	NaN	NaN	NaN	NaN	NaN	NaN	NaN	13.1388	13.0137	12.0996	12.8331	13.6319	11.0494	NaN	NaN	UP000000589_10090_2020;UP000000589_10090_additional_2020	2	A0A0A6YW48;B7ZNT7;Q812A3	Ankrd23	Isoform of Q812A3, Ankyrin repeat domain-containing protein 23;Isoform of Q812A3, ANK_REP_REGION domain-containing protein;Ankyrin repeat domain-containing protein 23	A0A0A6YW48;B7ZNT7;Q812A3
NaN	NaN	NaN	NaN	NaN	NaN	NaN	NaN	NaN	13.8804	NaN	14.2032	NaN	14.5391	12.6132	13.8527	UP000000589_10090_additional_2020	1	A0A0A6YW54	Dcaf6	Isoform of Q9DC22, DDB1- and CUL4-associated factor 6 (Fragment)	A0A0A6YW54
12.5881	NaN	12.4379	13.8179	12.0744	13.9312	NaN	12.5434	NaN	15.9385	NaN	16.3867	NaN	15.4533	15.8336	15.7166	UP000000589_10090_2020;UP000000589_10090_additional_2020	1	A0A0A6YW87;Q9CX13	Cnih4	Isoform of Q9CX13, Protein cornichon homolog 4;Protein cornichon homolog 4	A0A0A6YW87;Q9CX13
NaN	NaN	NaN	NaN	NaN	6.05249	NaN	NaN	NaN	NaN	NaN	NaN	NaN	NaN	NaN	NaN	UP000000589_10090_2020;UP000000589_10090_additional_2020	17	A0A0A6YW88;Q3UHL1	Camkv	Isoform of Q3UHL1, Protein kinase domain-containing protein;CaM kinase-like vesicle-associated protein	A0A0A6YW88;Q3UHL1
NaN	NaN	NaN	NaN	NaN	NaN	NaN	NaN	NaN	NaN	NaN	NaN	NaN	NaN	NaN	NaN	UP000000589_10090_2020;UP000000589_10090_additional_2020	1	A0A0A6YWB2;Q8HWB0	Mr1	Isoform of Q8HWB0, MHC_I-like_Ag-recog domain-containing protein;Major histocompatibility complex class I-related gene protein	A0A0A6YWB2;Q8HWB0
11.8386	15.1906	10.9902	NaN	10.0143	9.68222	11.5449	10.1119	NaN	NaN	NaN	NaN	NaN	NaN	NaN	NaN	UP000000589_10090_2020;UP000000589_10090_additional_2020	5	A0A0A6YWF5;A0A0A6YX60;Q9DCP2	Slc38a3	Isoform of Q9DCP2, Aa_trans domain-containing protein (Fragment);Isoform of Q9DCP2, Aa_trans domain-containing protein (Fragment);Sodium-coupled neutral amino acid transporter 3	A0A0A6YWF5;A0A0A6YX60;Q9DCP2
NaN	NaN	NaN	NaN	NaN	NaN	NaN	NaN	NaN	NaN	NaN	NaN	NaN	NaN	NaN	NaN	UP000000589_10090_additional_2020	6	A0A0A6YWF9;A0A0A6YWL7	Ntrk3	Isoform of Q6VNS1, Tyrosine-protein kinase receptor;Isoform of Q6VNS1, Tyrosine-protein kinase receptor	A0A0A6YWF9;A0A0A6YWL7
8.80814	NaN	9.00022	NaN	NaN	9.25009	14.5538	10.1865	14.6758	NaN	14.889	NaN	15.2964	NaN	11.7109	NaN	UP000000589_10090_2020;UP000000589_10090_additional_2020	3	A0A0A6YWG8;D3YVN1;Q9Z2N8	Actl6a	Isoform of Q9Z2N8, Actin-like protein 6A (Fragment);Isoform of Q9Z2N8, Actin-like protein 6A (Fragment);Actin-like protein 6A	A0A0A6YWG8;D3YVN1;Q9Z2N8
NaN	NaN	NaN	NaN	NaN	NaN	NaN	NaN	NaN	NaN	NaN	NaN	NaN	NaN	NaN	NaN	UP000000589_10090_2020;UP000000589_10090_additional_2020	1	A0A0A6YWH2;Q9EQX4	Aif1l	Isoform of Q9EQX4, Allograft inflammatory factor 1-like;Allograft inflammatory factor 1-like	A0A0A6YWH2;Q9EQX4
NaN	NaN	NaN	NaN	NaN	NaN	NaN	NaN	NaN	NaN	NaN	NaN	NaN	NaN	NaN	NaN	UP000000589_10090_2020	1	A0A0A6YWI9	Ighv1-11	Ig-like domain-containing protein (Fragment)	A0A0A6YWI9
11.9094	15.2725	11.4408	10.8999	11.2147	11.2413	13.7822	11.2822	14.983	10.8967	4.64573	11.567	13.5631	10.6566	NaN	11.3027	UP000000589_10090_2020;UP000000589_10090_additional_2020	23	A0A0A6YWM5;E9QKE4;Q8BMG7	Rab3gap2	Isoform of Q8BMG7, Rab3 GTPase-activating protein non-catalytic subunit;Isoform of Q8BMG7, Rab3 GTPase-activating protein non-catalytic subunit;Rab3 GTPase-activating protein non-catalytic subunit	A0A0A6YWM5;E9QKE4;Q8BMG7
10.7737	13.7458	9.9184	9.27035	9.63304	11.4493	15.1364	10.3267	NaN	14.8217	NaN	12.532	2.86957	13.4505	14.1858	10.9204	UP000000589_10090_additional_2020	15	A0A0A6YWM8;B2RUE8	Map4k4	Isoform of P97820, Mitogen-activated protein kinase kinase kinase kinase 4;Isoform of P97820, Map4k4 protein	A0A0A6YWM8;B2RUE8
12.5674	NaN	12.7637	12.1244	12.1579	12.3892	10.915	11.8038	11.8151	12.9499	9.27257	13.2337	11.801	13.0455	12.7936	12.9934	UP000000589_10090_2020;UP000000589_10090_additional_2020	7	A0A0A6YWP9;A0A0A6YXY0;Q9CQ79	Txndc9	Isoform of Q9CQ79, Thioredoxin domain-containing protein (Fragment);Isoform of Q9CQ79, Thioredoxin domain-containing protein;Thioredoxin domain-containing protein 9	A0A0A6YWP9;A0A0A6YXY0;Q9CQ79
10.7756	NaN	10.5369	10.459	10.733	8.50137	13.4893	11.0211	NaN	NaN	NaN	NaN	NaN	NaN	NaN	NaN	UP000000589_10090_2020;UP000000589_10090_additional_2020	2	A0A0A6YWR9;Q3U2C5;Q3U2C5-2	Rnf149	Isoform of Q3U2C5, E3 ubiquitin-protein ligase RNF149;E3 ubiquitin-protein ligase RNF149;Isoform of Q3U2C5, Isoform 2 of E3 ubiquitin-protein ligase RNF149	A0A0A6YWR9;Q3U2C5;Q3U2C5-2
NaN	NaN	NaN	NaN	NaN	NaN	NaN	7.22984	NaN	NaN	NaN	NaN	NaN	10.1264	NaN	10.7756	UP000000589_10090_2020;UP000000589_10090_additional_2020	1	A0A0A6YWV1;Q9D2X0	Ankrd39	Isoform of Q9D2X0, ANK_REP_REGION domain-containing protein;Ankyrin repeat domain-containing protein 39	A0A0A6YWV1;Q9D2X0
8.64869	NaN	NaN	8.35435	8.96373	NaN	NaN	7.90095	NaN	9.30869	NaN	NaN	NaN	NaN	8.62984	NaN	UP000000589_10090_additional_2020	1	A0A0A6YWX1;E9Q9M5;J3KMM1;Q3UJD6-2	Usp19	Isoform of Q3UJD6, Ubiquitin carboxyl-terminal hydrolase 19;Isoform of Q3UJD6, Ubiquitin carboxyl-terminal hydrolase 19;Isoform of Q3UJD6, Ubiquitin carboxyl-terminal hydrolase 19;Isoform of Q3UJD6, Isoform 2 of Ubiquitin carboxyl-terminal hydrolase 19	A0A0A6YWX1;E9Q9M5;J3KMM1;Q3UJD6-2
6.33285	NaN	6.5013	NaN	NaN	NaN	NaN	6.60826	NaN	NaN	NaN	NaN	NaN	NaN	NaN	NaN	UP000000589_10090_2020;UP000000589_10090_additional_2020	1	A0A0A6YWY1;Q9Z1A9	Tbc1d8	Isoform of Q9Z1A9, Rab-GAP TBC domain-containing protein;TBC1 domain family member 8	A0A0A6YWY1;Q9Z1A9
NaN	NaN	NaN	NaN	NaN	NaN	NaN	NaN	NaN	NaN	NaN	NaN	NaN	NaN	NaN	NaN	UP000000589_10090_2020;UP000000589_10090_additional_2020	10	A0A0A6YWY8;A0A0A6YY09;A0A0A6YY37;F8VPK8	Pcdh9	Isoform of F8VPK8, Protocadherin 9;Isoform of F8VPK8, Protocadherin 9;Isoform of F8VPK8, Protocadherin 9;Protocadherin 9	A0A0A6YWY8;A0A0A6YY09;A0A0A6YY37;F8VPK8
10.9495	12.7083	11.2651	11.0023	11.0219	11.1607	14.1536	10.6114	9.87168	11.4304	9.78742	11.1844	NaN	11.5305	10.711	11.6037	UP000000589_10090_2020;UP000000589_10090_additional_2020	20	A0A0A6YX18;Q8BVE3	Atp6v1h	Isoform of Q8BVE3, V-type proton ATPase subunit H;V-type proton ATPase subunit H	A0A0A6YX18;Q8BVE3
NaN	NaN	NaN	NaN	NaN	8.08171	NaN	7.41778	NaN	NaN	NaN	NaN	NaN	NaN	NaN	NaN	UP000000589_10090_2020;UP000000589_10090_additional_2020	1	A0A0A6YX21;A0A0A6YY20;Q8VD57	Sft2d2	Isoform of Q8VD57, Vesicle transport protein;Isoform of Q8VD57, Vesicle transport protein;Vesicle transport protein SFT2B	A0A0A6YX21;A0A0A6YY20;Q8VD57
NaN	NaN	10.885	NaN	9.99464	10.0741	NaN	NaN	NaN	NaN	NaN	NaN	NaN	11.2288	11.9786	NaN	UP000000589_10090_2020;UP000000589_10090_additional_2020	1	A0A0A6YX25;D3Z4P2;J3QNZ7;P59481	Lman2l	Isoform of P59481, L-type lectin-like domain-containing protein (Fragment);Isoform of P59481, VIP36-like protein;Isoform of P59481, L-type lectin-like domain-containing protein;VIP36-like protein	A0A0A6YX25;D3Z4P2;J3QNZ7;P59481
12.9115	14.2391	10.7652	8.1246	8.05589	7.05959	12.8884	7.17465	12.6157	NaN	14.1331	NaN	13.3291	NaN	NaN	NaN	UP000000589_10090_2020;UP000000589_10090_additional_2020	6	A0A0A6YX26;P62900	Rpl31	Isoform of P62900, 60S ribosomal protein L31;60S ribosomal protein L31	A0A0A6YX26;P62900
16.5228	16.5857	15.1477	7.19179	NaN	NaN	NaN	NaN	NaN	NaN	NaN	NaN	NaN	NaN	NaN	NaN	UP000000589_10090_2020;UP000000589_10090_additional_2020	2	A0A0A6YX37;A0A0A6YXJ6;A0A0A6YXZ3;O35632;Q8C309	Hyal2	Isoform of O35632, Hyaluronidase;Isoform of O35632, Hyaluronidase (Fragment);Isoform of O35632, Hyaluronidase (Fragment);Hyaluronidase-2;Isoform of O35632, Hyaluronidase	A0A0A6YX37;A0A0A6YXJ6;A0A0A6YXZ3;O35632;Q8C309
11.5237	NaN	11.154	10.8066	10.4461	10.5826	NaN	9.91854	NaN	NaN	NaN	NaN	NaN	NaN	NaN	NaN	UP000000589_10090_additional_2020	1	A0A0A6YX44;S4R1U7	Rbm5	Isoform of Q91YE7, RRM domain-containing protein (Fragment);Isoform of Q91YE7, RNA-binding protein 5 (Fragment)	A0A0A6YX44;S4R1U7
13.2248	21.0806	12.507	12.8279	12.9191	13.0848	15.5192	12.5495	16.4866	15.7987	16.3057	15.1406	16.2382	15.0902	15.2366	15.5726	UP000000589_10090_additional_2020	19	A0A0A6YX73;Q8K1M3	Prkar2a	Isoform of P12367, cAMP-dependent protein kinase type II-alpha regulatory subunit;Isoform of P12367, Protein kinase, cAMP dependent regulatory, type II alpha	A0A0A6YX73;Q8K1M3
17.1765	20.7222	17.2946	16.089	16.1804	16.3963	18.8367	15.9413	19.5627	17.1593	18.6163	17.0789	18.8871	16.8056	17.4787	17.5653	UP000000589_10090_2020;UP000000589_10090_additional_2020	12	A0A0A6YXF6;Q9QUI0	Rhoa	Isoform of Q9QUI0, Transforming protein RhoA (Fragment);Transforming protein RhoA	A0A0A6YXF6;Q9QUI0
NaN	NaN	NaN	NaN	NaN	NaN	NaN	NaN	NaN	NaN	NaN	NaN	NaN	NaN	NaN	NaN	UP000000589_10090_2020;UP000000589_10090_additional_2020	4	A0A0A6YXG0;Q9JKK1;Q9JKK1-2	Stx6	Isoform of Q9JKK1, t-SNARE coiled-coil homology domain-containing protein;Syntaxin-6;Isoform of Q9JKK1, Isoform 2 of Syntaxin-6	A0A0A6YXG0;Q9JKK1;Q9JKK1-2
9.04516	3.01535	10.3994	NaN	10.9195	NaN	NaN	NaN	1.66896	9.73846	14.8674	11.979	13.9116	11.3565	10.6933	12.597	UP000000589_10090_2020;UP000000589_10090_additional_2020	9	A0A0A6YXG1;A0A668KMA1;E9PWX8;E9QPR4;Q811L6	Mast4	Isoform of Q811L6, Non-specific serine/threonine protein kinase;Isoform of Q811L6, Non-specific serine/threonine protein kinase;Isoform of Q811L6, Non-specific serine/threonine protein kinase;Isoform of Q811L6, Non-specific serine/threonine protein kinase;Microtubule-associated serine/threonine-protein kinase 4	A0A0A6YXG1;A0A668KMA1;E9PWX8;E9QPR4;Q811L6
11.9938	NaN	12.2598	12.2872	12.05	12.313	14.4399	11.8461	15.5512	13.1348	14.9711	13.3809	14.629	12.7074	12.7281	12.7982	UP000000589_10090_2020;UP000000589_10090_additional_2020	12	A0A0A6YXH3;A2A8Z1;E9PXZ2;F6UHR6	Osbpl9	Isoform of A2A8Z1, Oxysterol-binding protein;Oxysterol-binding protein-related protein 9;Isoform of A2A8Z1, Oxysterol-binding protein;Isoform of A2A8Z1, Oxysterol-binding protein	A0A0A6YXH3;A2A8Z1;E9PXZ2;F6UHR6
NaN	NaN	NaN	NaN	NaN	NaN	NaN	NaN	NaN	NaN	NaN	NaN	NaN	NaN	NaN	NaN	UP000000589_10090_additional_2020	1	A0A0A6YXK7	Cep170	Isoform of Q6A065, Centrosomal protein of 170 kDa (Fragment)	A0A0A6YXK7
NaN	NaN	NaN	NaN	NaN	NaN	NaN	NaN	NaN	NaN	NaN	NaN	NaN	NaN	NaN	NaN	UP000000589_10090_additional_2020	2	A0A0A6YXQ8;Q8BTF8-2	Ralyl	Isoform of Q8BTF8, RNA-binding Raly-like protein;Isoform of Q8BTF8, Isoform 2 of RNA-binding Raly-like protein	A0A0A6YXQ8;Q8BTF8-2
11.6793	NaN	11.7672	12.1716	11.917	11.8933	14.6674	11.9044	NaN	NaN	NaN	NaN	13.2653	13.6221	12.9105	NaN	UP000000589_10090_2020;UP000000589_10090_additional_2020	1	A0A0A6YY02;Q9D8U0	Ifrd2	Isoform of Q9D8U0, Interferon-related developmental regulator 2 (Fragment);Interferon-related developmental regulator 2	A0A0A6YY02;Q9D8U0
NaN	NaN	12.0112	9.44569	NaN	8.64961	NaN	NaN	13.1336	9.50985	12.6248	9.75571	NaN	12.6093	11.1176	10.6672	UP000000589_10090_additional_2020	40	A0A0A6YY47;P13595-2	Ncam1	Isoform of P13595, Neural cell adhesion molecule 1;Isoform of P13595, Isoform 2 of Neural cell adhesion molecule 1	A0A0A6YY47;P13595-2
15.1915	13.6808	13.9246	14.7626	15.3818	14.8545	15.4368	14.9668	14.7801	16.4961	15.0842	15.8257	15.0055	15.4668	16.0141	16.1395	UP000000589_10090_2020;UP000000589_10090_additional_2020	8	A0A0A6YY53;F6TQW2	Ighg2c	Isoform of F6TQW2, Immunoglobulin heavy constant gamma 2C (Fragment);Immunoglobulin heavy constant gamma 2C (Fragment)	A0A0A6YY53;F6TQW2
NaN	NaN	NaN	NaN	NaN	NaN	11.345	NaN	NaN	NaN	NaN	NaN	NaN	NaN	NaN	NaN	UP000000589_10090_2020;UP000000589_10090_additional_2020	2	A0A0A6YY64;A2AUP1;A2AUP3;A2AUP4;A2AUP5;A7UAK4;A7UAK5;A7UAK8;Q3U3S6;Q7TS91	Pfkfb3	Isoform of A7UAK5, 6-phosphofructo-2-kinase;Isoform of A7UAK5, 6-phosphofructo-2-kinase;Isoform of A7UAK5, 6-phosphofructo-2-kinase;Isoform of A7UAK5, 6-phosphofructo-2-kinase;Isoform of A7UAK5, 6-phosphofructo-2-kinase;Isoform of A7UAK5, 6-phosphofructo-2-kinase;6-phosphofructo-2-kinase;Isoform of A7UAK5, 6-phosphofructo-2-kinase;Isoform of A7UAK5, 6-phosphofructo-2-kinase;Isoform of A7UAK5, 6-p…	A0A0A6YY64;A2AUP1;A2AUP3;A2AUP4;A2AUP5;A7UAK4;A7UAK5;A7UAK8;Q3U3S6;Q7TS91
NaN	16.0235	11.2373	11.1719	9.25295	8.7595	10.7683	NaN	NaN	NaN	NaN	NaN	NaN	NaN	NaN	12.4747	UP000000589_10090_2020;UP000000589_10090_additional_2020	4	A0A0A6YY66;O70480;Q8BSN6	Vamp4	Isoform of O70480, Vesicle-associated membrane protein 4;Vesicle-associated membrane protein 4;Isoform of O70480, V-SNARE coiled-coil homology domain-containing protein	A0A0A6YY66;O70480;Q8BSN6
10.3445	NaN	11.3698	9.98	8.93412	9.44556	12.6104	9.45597	NaN	NaN	NaN	NaN	NaN	NaN	NaN	NaN	UP000000589_10090_2020;UP000000589_10090_additional_2020	12	A0A0A6YY67;H7BX08;Q8C1B1;Q8C1B1-2	Camsap2	Isoform of Q8C1B1, Calmodulin-regulated spectrin-associated protein 2;Isoform of Q8C1B1, Calmodulin-regulated spectrin-associated protein 2;Calmodulin-regulated spectrin-associated protein 2;Isoform of Q8C1B1, Isoform 2 of Calmodulin-regulated spectrin-associated protein 2	A0A0A6YY67;H7BX08;Q8C1B1;Q8C1B1-2
10.1545	12.9128	9.79757	9.72935	9.91665	9.83866	13.1034	9.32739	11.5949	8.86027	NaN	9.59711	NaN	9.35528	9.78251	9.36542	UP000000589_10090_2020;UP000000589_10090_additional_2020	8	A0A0A6YY75;Q64735;Q64735-2	Cr1l	Isoform of Q64735, Complement component receptor 1-like protein;Complement component receptor 1-like protein;Isoform of Q64735, Isoform 2 of Complement component receptor 1-like protein	A0A0A6YY75;Q64735;Q64735-2
NaN	NaN	NaN	NaN	NaN	NaN	NaN	NaN	NaN	NaN	NaN	NaN	NaN	NaN	NaN	NaN	UP000000589_10090_2020;UP000000589_10090_additional_2020	7	A0A0A6YY76;B5TVM2	Ildr2	Isoform of B5TVM2, IG domain-containing protein;Immunoglobulin-like domain-containing receptor 2	A0A0A6YY76;B5TVM2
NaN	NaN	NaN	NaN	NaN	NaN	NaN	NaN	NaN	NaN	NaN	NaN	NaN	NaN	NaN	NaN	UP000000589_10090_2020;UP000000589_10090_additional_2020	6	A0A0A6YY83;E9Q2S0	Pcdh7	Protocadherin 7;Isoform of A0A0A6YY83, Protocadherin 7	A0A0A6YY83;E9Q2S0
11.3487	16.2121	NaN	NaN	9.31612	NaN	NaN	NaN	NaN	NaN	NaN	NaN	NaN	NaN	NaN	NaN	UP000000589_10090_additional_2020	14	A0A0A6YY91	Ncam1	Isoform of P13595, Neural cell adhesion molecule 1 (Fragment)	A0A0A6YY91
NaN	NaN	9.96023	8.90709	9.12679	9.37667	NaN	5.99393	NaN	NaN	NaN	NaN	NaN	NaN	NaN	NaN	UP000000589_10090_2020	2	A0A0A6YYE7	Igkv4-57	Ig-like domain-containing protein (Fragment)	A0A0A6YYE7
11.145	14.4715	11.3105	11.4245	11.2304	10.811	NaN	10.4753	9.7045	NaN	NaN	NaN	10.487	NaN	11.1124	9.72139	UP000000589_10090_2020;UP000000589_10090_additional_2020	7	A0A0B4J1E2;Q9CSN1	Snw1	Isoform of Q9CSN1, SKIP_SNW domain-containing protein;SNW domain-containing protein 1	A0A0B4J1E2;Q9CSN1
13.904	16.9256	14.1295	14.151	14.4378	14.3318	13.2006	13.9823	NaN	NaN	NaN	NaN	NaN	NaN	10.4381	11.7586	UP000000589_10090_2020;UP000000589_10090_additional_2020	4	A0A0B4J1E6;A0A0B4J1G1;E9Q415;P08101;P08101-2;P08101-3	Fcgr2b;Fcgr2b;Fcgr2b;Fcgr2;Fcgr2;Fcgr2	Isoform of P08101, Ig-like domain-containing protein;Isoform of P08101, Ig-like domain-containing protein;Isoform of P08101, Ig-like domain-containing protein;Low affinity immunoglobulin gamma Fc region receptor II;Isoform of P08101, Isoform IIB2 of Low affinity immunoglobulin gamma Fc region receptor II;Isoform of P08101, Isoform IIB1' of Low affinity immunoglobulin gamma Fc region receptor II	A0A0B4J1E6;A0A0B4J1G1;E9Q415;P08101;P08101-2;P08101-3
13.3276	19.5175	13.6532	13.905	13.859	13.8424	18.1278	13.9158	NaN	15.4857	NaN	15.5243	18.0118	15.0741	15.4574	15.595	UP000000589_10090_2020;UP000000589_10090_additional_2020	7	A0A0B4J1E7;O35343	Kpna4	Isoform of O35343, IBB domain-containing protein;Importin subunit alpha-3	A0A0B4J1E7;O35343
9.9138	NaN	8.86421	9.56311	9.74855	9.75763	NaN	11.2212	NaN	NaN	NaN	NaN	NaN	NaN	NaN	11.4923	UP000000589_10090_2020	2	A0A0B4J1H6;P01630	Igkv2-137;-	Ig-like domain-containing protein (Fragment);Ig kappa chain V-II region 7S34.1 (Fragment)	A0A0B4J1H6;P01630
11.1849	NaN	9.63881	11.9947	11.0544	11.016	NaN	10.998	NaN	NaN	NaN	NaN	NaN	9.98791	NaN	10.6149	UP000000589_10090_2020	2	A0A0B4J1H7	Igkv1-135	Ig-like domain-containing protein (Fragment)	A0A0B4J1H7
11.5982	NaN	10.8859	10.9176	11.284	10.7818	NaN	10.4409	NaN	NaN	NaN	10.4374	NaN	11.2622	11.2727	11.1434	UP000000589_10090_2020	2	A0A0B4J1I0	Igkv1-110	Ig-like domain-containing protein (Fragment)	A0A0B4J1I0
11.2315	NaN	NaN	11.8622	12.9177	11.7636	17.5324	11.3515	17.1565	11.9758	16.1401	10.329	17.4543	NaN	10.6777	10.6687	UP000000589_10090_2020	2	A0A0B4J1I8;P04940;P04941;P04943;P04944	Igkv4-59;-;-;-;-	Ig-like domain-containing protein (Fragment);Ig kappa chain V-VI region NQ2-17.4.1 (Fragment);Ig kappa chain V-VI region NQ2-48.2.2 (Fragment);Ig kappa chain V-VI region NQ6-8.3.1 (Fragment);Ig kappa chain V-VI region NQ5-78.2.6 (Fragment)	A0A0B4J1I8;P04940;P04941;P04943;P04944
NaN	NaN	NaN	NaN	NaN	NaN	NaN	NaN	NaN	NaN	NaN	NaN	NaN	NaN	NaN	NaN	UP000000589_10090_2020	1	A0A0B4J1K5	Iglv3	Ig-like domain-containing protein (Fragment)	A0A0B4J1K5
9.36329	NaN	9.58744	8.43154	9.2764	7.36137	12.1158	8.72867	NaN	NaN	NaN	NaN	NaN	NaN	NaN	NaN	UP000000589_10090_2020;UP000000589_10090_additional_2020	1	A0A0B4J1M0;A0A0G2JGS9	Ighv1-77	Ig-like domain-containing protein;Isoform of A0A0B4J1M0, Ig-like domain-containing protein (Fragment)	A0A0B4J1M0;A0A0G2JGS9
NaN	NaN	NaN	11.7293	NaN	NaN	NaN	NaN	NaN	NaN	NaN	NaN	NaN	NaN	NaN	NaN	UP000000589_10090_2020;UP000000589_10090_additional_2020	3	A0A0B4J1P7;Q9WTR6	Slc7a11	Isoform of Q9WTR6, Cystine/glutamate transporter;Cystine/glutamate transporter	A0A0B4J1P7;Q9WTR6
10.2099	NaN	10.6927	NaN	11.2862	10.5629	12.0382	11.2658	NaN	14.0873	NaN	13.929	NaN	13.3941	14.0313	13.7948	UP000000589_10090_2020;UP000000589_10090_additional_2020	1	A0A0D2X7Z2;Q9CY45	Eef1akmt1	Isoform of Q9CY45, EEF1A lysine methyltransferase 1;EEF1A lysine methyltransferase 1	A0A0D2X7Z2;Q9CY45
11.8431	13.3305	11.6083	11.1376	11.1701	11.4949	14.1665	11.0484	NaN	9.62273	NaN	10.0703	NaN	NaN	NaN	NaN	UP000000589_10090_additional_2020	8	A0A0F6AIX5	Ldah	Isoform of Q8BVA5, Lipid droplet-associated hydrolase	A0A0F6AIX5
NaN	NaN	NaN	NaN	NaN	NaN	NaN	NaN	11.8105	NaN	NaN	NaN	NaN	NaN	NaN	NaN	UP000000589_10090_2020;UP000000589_10090_additional_2020	3	A0A0G2JDC3;E9Q2V5;Q3UTZ3	Map11;Map11;MAP11	Isoform of Q3UTZ3, Microtubule-associated protein 11;Isoform of Q3UTZ3, Microtubule-associated protein 11;Microtubule-associated protein 11	A0A0G2JDC3;E9Q2V5;Q3UTZ3
10.0914	NaN	9.8688	9.88746	9.22876	8.96874	NaN	9.37605	NaN	NaN	NaN	NaN	NaN	NaN	NaN	NaN	UP000000589_10090_2020;UP000000589_10090_additional_2020	2	A0A0G2JDE3;A0A0G2JDF4;A0A0G2JDK6;A0A0G2JFF5;A0A0G2JFV3;A0A0G2JG66;A0A0G2JGC2;A0A0G2JGM8;Q8JZZ7;Q8JZZ7-2	Adgrl2	Isoform of Q8JZZ7, Adhesion G protein-coupled receptor L2;Isoform of Q8JZZ7, Adhesion G protein-coupled receptor L2;Isoform of Q8JZZ7, Adhesion G protein-coupled receptor L2;Isoform of Q8JZZ7, Adhesion G protein-coupled receptor L2;Isoform of Q8JZZ7, Adhesion G protein-coupled receptor L2;Isoform of Q8JZZ7, Adhesion G protein-coupled receptor L2;Isoform of Q8JZZ7, Latrophilin domain-containing pr…	A0A0G2JDE3;A0A0G2JDF4;A0A0G2JDK6;A0A0G2JFF5;A0A0G2JFV3;A0A0G2JG66;A0A0G2JGC2;A0A0G2JGM8;Q8JZZ7;Q8JZZ7-2
14.3228	NaN	11.641	11.2879	11.7496	11.2609	13.9334	11.6784	NaN	NaN	NaN	NaN	NaN	NaN	NaN	NaN	UP000000589_10090_2020;UP000000589_10090_additional_2020	3	A0A0G2JDH8;D3YXZ7;Q8R1T4	Slc35a3	Isoform of Q8R1T4, UDP-N-acetylglucosamine transporter (Fragment);Isoform of Q8R1T4, UDP-N-acetylglucosamine transporter (Fragment);UDP-N-acetylglucosamine transporter	A0A0G2JDH8;D3YXZ7;Q8R1T4
9.07259	NaN	9.31225	9.53512	9.25411	10.1257	NaN	10.6991	NaN	11.8445	NaN	11.2021	NaN	11.9816	11.6802	11.769	UP000000589_10090_2020;UP000000589_10090_additional_2020	2	A0A0G2JDK3;A0A0G2JF29;A0A0G2JG79;A0A0G2JGU4;P53612;Q3TVF4;Q6PFA1;Q9JIF6	Rabggtb	Isoform of P53612, Geranylgeranyl transferase type-2 subunit beta (Fragment);Isoform of P53612, Geranylgeranyl transferase type-2 subunit beta;Isoform of P53612, Geranylgeranyl transferase type-2 subunit beta;Isoform of P53612, Geranylgeranyl transferase type-2 subunit beta (Fragment);Geranylgeranyl transferase type-2 subunit beta;Isoform of P53612, Geranylgeranyl transferase type-2 subunit beta;…	A0A0G2JDK3;A0A0G2JF29;A0A0G2JG79;A0A0G2JGU4;P53612;Q3TVF4;Q6PFA1;Q9JIF6
NaN	NaN	NaN	NaN	NaN	NaN	NaN	NaN	NaN	NaN	NaN	NaN	NaN	NaN	NaN	NaN	UP000000589_10090_2020;UP000000589_10090_additional_2020	1	A0A0G2JDL2;A0A0G2JGE2;A0A0G2JGX2;Q8CIN6;Q8CIN6-2	Celf3	Isoform of Q8CIN6, CUGBP Elav-like family member 3;Isoform of Q8CIN6, CUGBP Elav-like family member 3;Isoform of Q8CIN6, CUGBP Elav-like family member 3;CUGBP Elav-like family member 3;Isoform of Q8CIN6, Isoform 2 of CUGBP Elav-like family member 3	A0A0G2JDL2;A0A0G2JGE2;A0A0G2JGX2;Q8CIN6;Q8CIN6-2
10.6238	NaN	10.2842	11.172	11.1636	11.1223	NaN	11.1408	NaN	NaN	NaN	NaN	NaN	NaN	NaN	NaN	UP000000589_10090_2020;UP000000589_10090_additional_2020	1	A0A0G2JDM2;A0A0G2JE28;Q3U7M5;Q8C0M2;Q8VD66	Abhd4	Isoform of Q8VD66, (Lyso)-N-acylphosphatidylethanolamine lipase (Fragment);Isoform of Q8VD66, (Lyso)-N-acylphosphatidylethanolamine lipase (Fragment);Isoform of Q8VD66, AB hydrolase-1 domain-containing protein;Isoform of Q8VD66, AB hydrolase-1 domain-containing protein;(Lyso)-N-acylphosphatidylethanolamine lipase	A0A0G2JDM2;A0A0G2JE28;Q3U7M5;Q8C0M2;Q8VD66
10.6634	NaN	9.30396	10.3513	10.0046	10.2537	13.9427	9.94832	NaN	NaN	NaN	9.74433	NaN	NaN	NaN	NaN	UP000000589_10090_2020;UP000000589_10090_additional_2020	5	A0A0G2JDM7;A0A0G2JE03;Q3TWF7;Q8BTZ4;Q8BTZ4-2	Anapc5	Isoform of Q8BTZ4, Anaphase-promoting complex subunit 5;Isoform of Q8BTZ4, Anaphase-promoting complex subunit 5;Isoform of Q8BTZ4, Anaphase-promoting complex subunit 5;Anaphase-promoting complex subunit 5;Isoform of Q8BTZ4, Isoform 2 of Anaphase-promoting complex subunit 5	A0A0G2JDM7;A0A0G2JE03;Q3TWF7;Q8BTZ4;Q8BTZ4-2
13.9902	NaN	11.5745	12.0947	12.4714	12.2979	15.6001	12.8367	15.2291	12.4999	14.356	12.6867	12.9997	12.7283	12.1116	11.561	UP000000589_10090_2020;UP000000589_10090_additional_2020	10	A0A0G2JDP0;O35387	Hax1	Isoform of O35387, HCLS1-associated protein X-1;HCLS1-associated protein X-1	A0A0G2JDP0;O35387
NaN	NaN	NaN	NaN	NaN	NaN	NaN	NaN	NaN	NaN	NaN	NaN	NaN	NaN	NaN	NaN	UP000000589_10090_2020;UP000000589_10090_additional_2020	2	A0A0G2JDP9;Q9R0Y8	Gabrg1	Isoform of Q9R0Y8, Gamma-aminobutyric acid receptor subunit gamma-1 (Fragment);Gamma-aminobutyric acid receptor subunit gamma-1	A0A0G2JDP9;Q9R0Y8
NaN	NaN	8.57266	NaN	NaN	NaN	NaN	NaN	NaN	NaN	NaN	NaN	NaN	NaN	NaN	9.72514	UP000000589_10090_2020;UP000000589_10090_additional_2020	1	A0A0G2JDS1;Q91W98	Slc15a4	Isoform of Q91W98, Solute carrier family 15 member 4 (Fragment);Solute carrier family 15 member 4	A0A0G2JDS1;Q91W98
NaN	NaN	NaN	NaN	NaN	NaN	NaN	10.4447	NaN	NaN	NaN	NaN	NaN	NaN	NaN	NaN	UP000000589_10090_2020;UP000000589_10090_additional_2020	21	A0A0G2JDT9;A0A0G2JFZ5;A0A571BEA5;E9Q6L9;Q80TE7	Lrrc7	Isoform of Q80TE7, PDZ domain-containing protein;Isoform of Q80TE7, PDZ domain-containing protein (Fragment);Isoform of Q80TE7, PDZ domain-containing protein;Isoform of Q80TE7, PDZ domain-containing protein;Leucine-rich repeat-containing protein 7	A0A0G2JDT9;A0A0G2JFZ5;A0A571BEA5;E9Q6L9;Q80TE7
11.7485	NaN	11.8405	10.5174	10.7863	10.3515	13.0656	11.0065	16.3669	12.5338	14.7981	11.7949	14.5031	11.9931	11.4505	12.5254	UP000000589_10090_2020	13	A0A0G2JDV3	Gbp6	GB1/RHD3-type G domain-containing protein	A0A0G2JDV3
10.8788	NaN	11.6661	11.1934	11.6554	11.3377	NaN	11.0607	NaN	NaN	NaN	NaN	NaN	NaN	NaN	NaN	UP000000589_10090_2020;UP000000589_10090_additional_2020	1	A0A0G2JDY9;Q9JK91	Mlh1	Isoform of Q9JK91, DNA_mis_repair domain-containing protein (Fragment);DNA mismatch repair protein Mlh1	A0A0G2JDY9;Q9JK91
NaN	NaN	NaN	NaN	NaN	11.9542	NaN	NaN	NaN	NaN	NaN	NaN	NaN	NaN	NaN	NaN	UP000000589_10090_2020;UP000000589_10090_additional_2020	14	A0A0G2JE00;A0A0G2JEG6;Q9WVQ1	Magi2	Isoform of Q9WVQ1, Membrane-associated guanylate kinase, WW and PDZ domain-containing protein 2;Isoform of Q9WVQ1, Membrane-associated guanylate kinase, WW and PDZ domain-containing protein 2;Membrane-associated guanylate kinase, WW and PDZ domain-containing protein 2	A0A0G2JE00;A0A0G2JEG6;Q9WVQ1
NaN	NaN	NaN	NaN	NaN	NaN	NaN	NaN	NaN	NaN	NaN	NaN	NaN	NaN	NaN	NaN	UP000000589_10090_2020;UP000000589_10090_additional_2020	1	A0A0G2JE07;D3Z6F6;Q9DAS2;Q9DAS2-2	Fam166c	Isoform of Q9DAS2, Protein FAM166C;Isoform of Q9DAS2, Protein FAM166C;Protein FAM166C;Isoform of Q9DAS2, Isoform 2 of Protein FAM166C	A0A0G2JE07;D3Z6F6;Q9DAS2;Q9DAS2-2
NaN	NaN	NaN	7.18856	NaN	NaN	9.24123	NaN	NaN	NaN	NaN	NaN	NaN	NaN	NaN	NaN	UP000000589_10090_2020;UP000000589_10090_additional_2020	2	A0A0G2JE26;Q6DFX2	Antxr2	Isoform of Q6DFX2, Anthrax toxin receptor;Anthrax toxin receptor 2	A0A0G2JE26;Q6DFX2
11.0043	17.296	11.8302	11.0511	10.895	10.88	NaN	10.7155	NaN	NaN	NaN	NaN	NaN	NaN	NaN	NaN	UP000000589_10090_2020;UP000000589_10090_additional_2020	2	A0A0G2JE66;Q60980	Klf3	Isoform of Q60980, Krueppel-like factor 3 (Fragment);Krueppel-like factor 3	A0A0G2JE66;Q60980
NaN	NaN	NaN	NaN	NaN	NaN	NaN	NaN	NaN	NaN	NaN	NaN	NaN	NaN	NaN	NaN	UP000000589_10090_2020;UP000000589_10090_additional_2020	1	A0A0G2JE80;A0A0G2JF36;Q4QQM5;Q4QQM5-2;Q4QQM5-3	Miga1	Isoform of Q4QQM5, Mitoguardin 1;Isoform of Q4QQM5, Mitoguardin 1;Mitoguardin 1;Isoform of Q4QQM5, Isoform 2 of Mitoguardin 1;Isoform of Q4QQM5, Isoform 3 of Mitoguardin 1	A0A0G2JE80;A0A0G2JF36;Q4QQM5;Q4QQM5-2;Q4QQM5-3
9.67076	NaN	7.58591	9.9565	9.06461	9.89854	NaN	10.1134	NaN	NaN	NaN	NaN	NaN	NaN	NaN	NaN	UP000000589_10090_additional_2020	2	A0A0G2JE89	Atp11b	Isoform of Q6DFW5, Phospholipid-transporting ATPase (Fragment)	A0A0G2JE89
NaN	NaN	NaN	NaN	NaN	NaN	NaN	NaN	NaN	NaN	NaN	NaN	NaN	NaN	NaN	NaN	UP000000589_10090_2020;UP000000589_10090_additional_2020	1	A0A0G2JE93;A0A1Y7VJA7;Q9DCI3	Stard3nl	Isoform of Q9DCI3, MENTAL domain-containing protein;Isoform of Q9DCI3, MENTAL domain-containing protein;STARD3 N-terminal-like protein	A0A0G2JE93;A0A1Y7VJA7;Q9DCI3
11.0565	NaN	9.78272	11.0375	10.6857	9.8325	9.4749	11.0951	NaN	11.6097	1.3623	9.92549	11.0518	10.7563	12.006	11.5887	UP000000589_10090_2020	3	A0A0G2JE99;P01843	Iglc1;-	Ig-like domain-containing protein (Fragment);Ig lambda-1 chain C region (Fragment)	A0A0G2JE99;P01843
8.28489	NaN	NaN	NaN	NaN	NaN	14.9446	8.17471	NaN	NaN	NaN	NaN	NaN	9.96102	NaN	NaN	UP000000589_10090_2020;UP000000589_10090_additional_2020	8	A0A0G2JEA0;Q6ZPS6	Ankib1	Isoform of Q6ZPS6, RBR-type E3 ubiquitin transferase (Fragment);Ankyrin repeat and IBR domain-containing protein 1	A0A0G2JEA0;Q6ZPS6
11.8518	NaN	11.9247	12.1545	12.5377	12.5041	NaN	11.9697	NaN	11.8932	NaN	12.0764	NaN	11.5503	12.9533	12.8875	UP000000589_10090_2020;UP000000589_10090_additional_2020	2	A0A0G2JEA9;A0A0G2JFX7;A0A0N4SUH6;Q9CWZ3;Q9CWZ3-2	Rbm8a;Rbm8a;Rbm8a2;Rbm8a;Rbm8a	Isoform of Q9CWZ3, RNA-binding protein 8A;Isoform of Q9CWZ3, RNA-binding protein 8A;RNA-binding protein 8A;RNA-binding protein 8A;Isoform of Q9CWZ3, Isoform 2 of RNA-binding protein 8A	A0A0G2JEA9;A0A0G2JFX7;A0A0N4SUH6;Q9CWZ3;Q9CWZ3-2
6.96585	NaN	4.9226	7.28876	NaN	4.22306	NaN	5.93543	NaN	NaN	NaN	NaN	NaN	NaN	NaN	NaN	UP000000589_10090_2020;UP000000589_10090_additional_2020	2	A0A0G2JEF3;A0A0R4J0K1;A0A1C7ZMY4;Q9ERR7	Selenof	Isoform of Q9ERR7, Selenoprotein F (Fragment);Isoform of Q9ERR7, Sep15_SelM domain-containing protein;Isoform of Q9ERR7, Selenoprotein F;Selenoprotein F	A0A0G2JEF3;A0A0R4J0K1;A0A1C7ZMY4;Q9ERR7
NaN	16.7997	11.4567	9.3111	NaN	10.8829	NaN	NaN	NaN	12.5715	NaN	12.5755	NaN	13.8789	13.7471	13.6021	UP000000589_10090_2020;UP000000589_10090_additional_2020	22	A0A0G2JEG8;A0A668KM31;Q7TQF7	Amph	Isoform of Q7TQF7, Amphiphysin;Isoform of Q7TQF7, Amphiphysin;Amphiphysin	A0A0G2JEG8;A0A668KM31;Q7TQF7
10.8582	NaN	NaN	NaN	NaN	NaN	NaN	NaN	NaN	NaN	NaN	NaN	NaN	NaN	NaN	11.5001	UP000000589_10090_2020;UP000000589_10090_additional_2020	6	A0A0G2JEH1;A0A0G2JFA1;B1AXI2;B1AXI4;B1AXI6;Q3UTH8;Q3UTH8-2;Q3UTH8-4	Arhgef9	Isoform of Q3UTH8, Rho guanine nucleotide exchange factor 9;Isoform of Q3UTH8, Rho guanine nucleotide exchange factor 9 (Fragment);Isoform of Q3UTH8, Rho guanine nucleotide exchange factor 9;Isoform of Q3UTH8, Collybistin;Isoform of Q3UTH8, Collybistin;Rho guanine nucleotide exchange factor 9;Isoform of Q3UTH8, Isoform 2 of Rho guanine nucleotide exchange factor 9;Isoform of Q3UTH8, Isoform 4 of …	A0A0G2JEH1;A0A0G2JFA1;B1AXI2;B1AXI4;B1AXI6;Q3UTH8;Q3UTH8-2;Q3UTH8-4
10.8434	NaN	11.2383	9.8528	9.93085	10.1321	NaN	9.72531	NaN	NaN	NaN	NaN	NaN	NaN	NaN	NaN	UP000000589_10090_2020;UP000000589_10090_additional_2020	2	A0A0G2JEH5;Q9D081	Alg14	Isoform of Q9D081, UDP-N-acetylglucosamine transferase subunit ALG14 homolog (Fragment);UDP-N-acetylglucosamine transferase subunit ALG14 homolog	A0A0G2JEH5;Q9D081
9.58382	NaN	9.42232	9.8	9.39519	8.39822	NaN	8.46294	NaN	NaN	NaN	NaN	NaN	NaN	NaN	NaN	UP000000589_10090_2020;UP000000589_10090_additional_2020	1	A0A0G2JEI9;D3Z0K6	Rsbn1l	Isoform of D3Z0K6, Round spermatid basic protein 1-like;Round spermatid basic protein 1-like	A0A0G2JEI9;D3Z0K6
NaN	NaN	NaN	NaN	NaN	NaN	NaN	NaN	NaN	NaN	NaN	NaN	NaN	NaN	NaN	NaN	UP000000589_10090_2020;UP000000589_10090_additional_2020	1	A0A0G2JEK0;P01139;Q6LDU8	Ngf	Isoform of P01139, Beta-nerve growth factor;Beta-nerve growth factor;Isoform of P01139, Beta-nerve growth factor	A0A0G2JEK0;P01139;Q6LDU8
14.1622	20.7307	14.286	12.5135	11.8872	11.9474	15.6054	12.4168	18.9681	15.8763	18.4316	15.9436	18.8665	15.3279	15.7747	15.743	UP000000589_10090_2020;UP000000589_10090_additional_2020	9	A0A0G2JEK2;P63254	Crip1	Isoform of P63254, Cysteine-rich protein 1;Cysteine-rich protein 1	A0A0G2JEK2;P63254
11.3859	NaN	NaN	9.69387	9.73611	10.0471	NaN	11.1118	NaN	NaN	NaN	NaN	NaN	NaN	NaN	NaN	UP000000589_10090_2020;UP000000589_10090_additional_2020	2	A0A0G2JEQ9;Q3U0I9;Q8CFD4	Snx8	Isoform of Q8CFD4, PX domain-containing protein (Fragment);Isoform of Q8CFD4, PX domain-containing protein;Sorting nexin-8	A0A0G2JEQ9;Q3U0I9;Q8CFD4
NaN	NaN	NaN	NaN	NaN	9.48653	NaN	NaN	NaN	NaN	NaN	NaN	NaN	NaN	NaN	NaN	UP000000589_10090_2020;UP000000589_10090_additional_2020	3	A0A0G2JER3;A0A0G2JG99;A2AHB7;A2AHB8;A2AHB9;C0KTP6;Q6ZPR4	Kcnt1	Isoform of Q6ZPR4, Potassium channel subfamily T member 1;Isoform of Q6ZPR4, Potassium channel subfamily T member 1;Isoform of Q6ZPR4, Potassium channel subfamily T member 1;Isoform of Q6ZPR4, Potassium channel subfamily T member 1;Isoform of Q6ZPR4, Potassium channel subfamily T member 1;Isoform of Q6ZPR4, Potassium channel subfamily T member 1;Potassium channel subfamily T member 1	A0A0G2JER3;A0A0G2JG99;A2AHB7;A2AHB8;A2AHB9;C0KTP6;Q6ZPR4
15.5864	16.4132	15.8463	15.9446	15.6545	15.8162	15.8176	15.4531	14.7373	15.0279	14.4384	15.1325	14.8793	14.6696	14.6895	15.1055	UP000000589_10090_2020;UP000000589_10090_additional_2020	13	A0A0G2JES3;P51410	Rpl9	Isoform of P51410, 60S ribosomal protein L9 (Fragment);60S ribosomal protein L9	A0A0G2JES3;P51410
NaN	NaN	NaN	NaN	NaN	NaN	12.5069	NaN	16.0852	12.2306	16.2667	15.7962	17.7005	15.5421	15.2736	15.3045	UP000000589_10090_2020;UP000000589_10090_additional_2020	7	A0A0G2JEX1;A0A0G2JFD8;A0A0G2JGI1;Q7TPW1	Nexn	Isoform of Q7TPW1, Ig-like domain-containing protein;Isoform of Q7TPW1, Ig-like domain-containing protein;Isoform of Q7TPW1, Ig-like domain-containing protein;Nexilin	A0A0G2JEX1;A0A0G2JFD8;A0A0G2JGI1;Q7TPW1
NaN	NaN	NaN	NaN	NaN	NaN	NaN	NaN	NaN	NaN	NaN	NaN	NaN	NaN	NaN	NaN	UP000000589_10090_2020;UP000000589_10090_additional_2020	3	A0A0G2JEZ7;Q922J6;Q9D1X8	Tspan2	Isoform of Q922J6, Tetraspanin;Tetraspanin-2;Isoform of Q922J6, Tetraspanin	A0A0G2JEZ7;Q922J6;Q9D1X8
NaN	NaN	NaN	NaN	NaN	NaN	NaN	NaN	NaN	NaN	NaN	NaN	NaN	14.0882	NaN	NaN	UP000000589_10090_2020;UP000000589_10090_additional_2020	8	A0A0G2JF44;Q9DAI2	Ift22	Isoform of Q9DAI2, Intraflagellar transport protein 22 homolog (Fragment);Intraflagellar transport protein 22 homolog	A0A0G2JF44;Q9DAI2
12.9812	NaN	13.4337	13.1934	13.2776	13.668	14.8354	12.6288	12.3308	9.44292	NaN	10.6267	NaN	9.18592	NaN	NaN	UP000000589_10090_additional_2020	1	A0A0G2JF51	Odf2l	Isoform of Q9D478, Protein BCAP	A0A0G2JF51
6.78643	NaN	NaN	NaN	5.27878	7.83124	NaN	7.10333	NaN	NaN	NaN	NaN	NaN	NaN	NaN	NaN	UP000000589_10090_2020;UP000000589_10090_additional_2020	7	A0A0G2JF79;A0A0G2JGW6;Q3UTQ8	Cdkl5	Isoform of Q3UTQ8, Protein kinase domain-containing protein;Isoform of Q3UTQ8, Protein kinase domain-containing protein;Cyclin-dependent kinase-like 5	A0A0G2JF79;A0A0G2JGW6;Q3UTQ8
11.9856	NaN	11.6232	NaN	NaN	NaN	NaN	NaN	NaN	NaN	NaN	NaN	NaN	NaN	NaN	NaN	UP000000589_10090_2020;UP000000589_10090_additional_2020	1	A0A0G2JFB1;Q5QGU6	Rtp3	Isoform of Q5QGU6, zf-3CxxC domain-containing protein (Fragment);Receptor-transporting protein 3	A0A0G2JFB1;Q5QGU6
12.3404	NaN	10.2802	10.2302	12.2272	NaN	NaN	NaN	12.0439	NaN	14.737	NaN	NaN	10.8515	NaN	11.1072	UP000000589_10090_2020;UP000000589_10090_additional_2020	9	A0A0G2JFB2;Q80VL1	Tdrkh	Isoform of Q80VL1, Tudor domain-containing protein;Tudor and KH domain-containing protein	A0A0G2JFB2;Q80VL1
11.1645	NaN	12.4756	12.166	13.2871	13.4466	14.6301	13.338	NaN	NaN	NaN	NaN	NaN	NaN	NaN	NaN	UP000000589_10090_2020;UP000000589_10090_additional_2020	1	A0A0G2JFE8;Q920L5	Elovl6	Isoform of Q920L5, Elongation of very long chain fatty acids protein (Fragment);Elongation of very long chain fatty acids protein 6	A0A0G2JFE8;Q920L5
11.0459	NaN	10.6964	11.3849	12.1841	10.9962	NaN	10.6854	NaN	11.8773	NaN	10.5901	NaN	10.921	11.973	11.9568	UP000000589_10090_additional_2020	6	A0A0G2JFF1	Ppp1cc	Isoform of P63087, Serine/threonine-protein phosphatase (Fragment)	A0A0G2JFF1
NaN	NaN	NaN	NaN	NaN	NaN	NaN	NaN	NaN	14.5759	NaN	10.0748	NaN	NaN	12.6846	NaN	UP000000589_10090_2020;UP000000589_10090_additional_2020	5	A0A0G2JFG4;A0A0G2JG23;A0A0R4J0Y4;A0A1D5RMI4;A0A1D5RMJ7;Q6P1D5;Q6P1D5-2	Sez6l	Isoform of Q6P1D5, Seizure 6-like protein (Fragment);Isoform of Q6P1D5, Seizure 6-like protein;Isoform of Q6P1D5, Seizure 6-like protein;Isoform of Q6P1D5, Seizure 6-like protein;Isoform of Q6P1D5, Seizure 6-like protein;Seizure 6-like protein;Isoform of Q6P1D5, Isoform 2 of Seizure 6-like protein	A0A0G2JFG4;A0A0G2JG23;A0A0R4J0Y4;A0A1D5RMI4;A0A1D5RMJ7;Q6P1D5;Q6P1D5-2
11.3317	NaN	NaN	NaN	NaN	6.93692	NaN	NaN	14.4336	10.1024	14.5621	11.5067	14.415	11.2382	10.817	10.9885	UP000000589_10090_additional_2020	21	A0A0G2JFH2	Map4	Isoform of P27546, Microtubule-associated protein (Fragment)	A0A0G2JFH2
11.3837	NaN	12.9737	9.97488	10.196	12.9124	12.546	11.6402	NaN	NaN	NaN	11.7794	NaN	12.1829	NaN	10.8483	UP000000589_10090_2020;UP000000589_10090_additional_2020	3	A0A0G2JFJ6;Q7TPD0	Ints3	Isoform of Q7TPD0, Integrator complex subunit 3;Integrator complex subunit 3	A0A0G2JFJ6;Q7TPD0
NaN	16.2952	NaN	NaN	NaN	NaN	12.8359	NaN	13.6788	NaN	12.4811	NaN	12.4586	NaN	NaN	NaN	UP000000589_10090_2020;UP000000589_10090_additional_2020	1	A0A0G2JFK4;Q8K0C8	Cox19	Isoform of Q8K0C8, CHCH domain-containing protein;Cytochrome c oxidase assembly protein COX19	A0A0G2JFK4;Q8K0C8
15.7397	NaN	15.6101	15.3453	15.8421	15.271	14.7166	14.6277	NaN	13.9603	NaN	15.0967	NaN	12.6606	14.4869	14.6593	UP000000589_10090_2020;UP000000589_10090_additional_2020	2	A0A0G2JFN8;A0A140T8M4	Igkv8-19	Isoform of A0A140T8M4, Ig-like domain-containing protein (Fragment);Ig-like domain-containing protein	A0A0G2JFN8;A0A140T8M4
11.1495	NaN	12.7327	12.2285	11.865	11.9109	NaN	11.3078	NaN	NaN	NaN	NaN	NaN	NaN	NaN	NaN	UP000000589_10090_additional_2020	1	A0A0G2JFP4	Frrs1	Isoform of Q8K385, Ferric-chelate reductase 1	A0A0G2JFP4
NaN	NaN	NaN	NaN	NaN	NaN	NaN	NaN	13.023	NaN	NaN	NaN	NaN	NaN	NaN	NaN	UP000000589_10090_additional_2020	9	A0A0G2JFQ2;B7ZBV3;B7ZBV9;B7ZBW1;Q9Z351-12;Q9Z351-13	Kcnq2	Isoform of Q9Z351, Potassium voltage-gated channel subfamily KQT member 2;Isoform of Q9Z351, Potassium voltage-gated channel subfamily KQT member 2 (Fragment);Isoform of Q9Z351, Potassium voltage-gated channel subfamily KQT member 2;Isoform of Q9Z351, Potassium voltage-gated channel subfamily KQT member 2;Isoform of Q9Z351, Isoform 12 of Potassium voltage-gated channel subfamily KQT member 2;Isof…	A0A0G2JFQ2;B7ZBV3;B7ZBV9;B7ZBW1;Q9Z351-12;Q9Z351-13
10.4769	NaN	13.7881	12.4158	9.52735	9.11037	NaN	NaN	NaN	NaN	NaN	NaN	NaN	NaN	NaN	NaN	UP000000589_10090_2020;UP000000589_10090_additional_2020	1	A0A0G2JFQ4;E9Q9L6;F6VTL9;F6ZZB1;Q6ZQA0;Q6ZQA0-2	Nbeal2	Isoform of Q6ZQA0, Neurobeachin-like protein 2;Isoform of Q6ZQA0, Neurobeachin-like protein 2;Isoform of Q6ZQA0, Neurobeachin-like protein 2 (Fragment);Isoform of Q6ZQA0, Neurobeachin-like protein 2 (Fragment);Neurobeachin-like protein 2;Isoform of Q6ZQA0, Isoform 2 of Neurobeachin-like protein 2	A0A0G2JFQ4;E9Q9L6;F6VTL9;F6ZZB1;Q6ZQA0;Q6ZQA0-2
10.4039	NaN	10.2294	9.91413	9.95316	10.3407	NaN	8.41902	NaN	13.9963	NaN	13.9662	NaN	13.8672	13.8717	13.9567	UP000000589_10090_2020	1	A0A0G2JFS9;Q8C9S8	Atg4a-ps;Atg4a	Cysteine protease;Cysteine protease ATG4A	A0A0G2JFS9;Q8C9S8
11.2019	15.6162	9.39007	8.38817	10.5562	10.1837	13.4977	9.91128	-0.669779	11.7153	NaN	NaN	11.4874	11.2276	NaN	10.6368	UP000000589_10090_additional_2020	28	A0A0G2JFT8;Q9D394-2	Rufy3	Isoform of Q9D394, Protein RUFY3;Isoform of Q9D394, Isoform 2 of Protein RUFY3	A0A0G2JFT8;Q9D394-2
11.2636	3.56842	7.05238	8.46624	10.1235	9.70691	NaN	8.77155	NaN	NaN	NaN	NaN	NaN	NaN	NaN	NaN	UP000000589_10090_2020;UP000000589_10090_additional_2020	1	A0A0G2JFV4;Q9D0C1	Rnf115	Isoform of Q9D0C1, RING-type E3 ubiquitin transferase;E3 ubiquitin-protein ligase RNF115	A0A0G2JFV4;Q9D0C1
13.0845	NaN	12.902	12.7851	12.6503	13.043	NaN	12.9737	NaN	NaN	NaN	NaN	NaN	11.3943	NaN	NaN	UP000000589_10090_2020;UP000000589_10090_additional_2020	1	A0A0G2JFV9;Q9JHI7	Exosc9	Isoform of Q9JHI7, RNase_PH_C domain-containing protein (Fragment);Exosome complex component RRP45	A0A0G2JFV9;Q9JHI7
NaN	NaN	NaN	10.0648	9.9343	10.8089	9.50072	10.2271	NaN	NaN	NaN	NaN	NaN	NaN	NaN	NaN	UP000000589_10090_2020;UP000000589_10090_additional_2020	2	A0A0G2JFW6;Q6NXI6;Q6NXI6-2	Rprd2	Isoform of Q6NXI6, CID domain-containing protein (Fragment);Regulation of nuclear pre-mRNA domain-containing protein 2;Isoform of Q6NXI6, Isoform 2 of Regulation of nuclear pre-mRNA domain-containing protein 2	A0A0G2JFW6;Q6NXI6;Q6NXI6-2
12.326	19.5531	12.3997	12.232	12.1066	11.945	16.5618	11.1416	16.866	11.4509	15.8339	11.4761	15.3423	10.5172	10.7889	11.2535	UP000000589_10090_2020;UP000000589_10090_additional_2020	15	A0A0G2JFY5;A0A0G2JGW9;Q3TUE1;Q3UUU2;Q91WJ8	Fubp1	Isoform of Q91WJ8, Far upstream element-binding protein 1;Isoform of Q91WJ8, Far upstream element-binding protein 1;Isoform of Q91WJ8, Far upstream element-binding protein 1;Isoform of Q91WJ8, Far upstream element-binding protein 1;Far upstream element-binding protein 1	A0A0G2JFY5;A0A0G2JGW9;Q3TUE1;Q3UUU2;Q91WJ8
10.3833	NaN	9.38195	9.67785	10.0345	9.02627	13.5796	8.80886	16.618	9.49842	15.9658	11.0347	16.391	10.4531	11.6732	10.1068	UP000000589_10090_2020;UP000000589_10090_additional_2020	5	A0A0G2JFY6;B0V3P3;B0V3P4;Q9WV76	Ap4b1	Isoform of Q9WV76, AP complex subunit beta;Isoform of Q9WV76, AP complex subunit beta;Isoform of Q9WV76, AP complex subunit beta;AP-4 complex subunit beta-1	A0A0G2JFY6;B0V3P3;B0V3P4;Q9WV76
6.63623	NaN	7.79498	7.05671	6.34916	7.62714	NaN	7.05217	NaN	NaN	NaN	NaN	NaN	9.09373	10.5298	NaN	UP000000589_10090_2020;UP000000589_10090_additional_2020	2	A0A0G2JFZ4;E9Q7M2	Tsc22d2	Isoform of E9Q7M2, TSC22 domain family, member 2;TSC22 domain family, member 2	A0A0G2JFZ4;E9Q7M2
10.0789	16.8275	6.80192	8.10714	8.40202	8.49236	11.4324	8.10116	NaN	NaN	NaN	NaN	NaN	NaN	NaN	NaN	UP000000589_10090_2020;UP000000589_10090_additional_2020	4	A0A0G2JG52;E9PVP1	Crybg1	Crystallin beta-gamma domain-containing 1;Isoform of A0A0G2JG52, Crystallin beta-gamma domain-containing 1	A0A0G2JG52;E9PVP1
NaN	NaN	NaN	NaN	NaN	NaN	NaN	NaN	14.4331	10.6446	NaN	NaN	NaN	NaN	NaN	NaN	UP000000589_10090_2020;UP000000589_10090_additional_2020	5	A0A0G2JG60;Q6P9Z1	Smarcd3	Isoform of Q6P9Z1, SWI/SNF-related matrix-associated actin-dependent regulator of chromatin subfamily D member 3;SWI/SNF-related matrix-associated actin-dependent regulator of chromatin subfamily D member 3	A0A0G2JG60;Q6P9Z1
NaN	NaN	NaN	NaN	NaN	NaN	NaN	NaN	NaN	NaN	NaN	NaN	NaN	NaN	NaN	NaN	UP000000589_10090_2020;UP000000589_10090_additional_2020	1	A0A0G2JG64;Q9ERK7	Chrnb2	Isoform of Q9ERK7, Neuronal acetylcholine receptor subunit beta-2;Neuronal acetylcholine receptor subunit beta-2	A0A0G2JG64;Q9ERK7
7.18574	NaN	NaN	NaN	NaN	5.81076	NaN	5.24549	NaN	NaN	NaN	NaN	NaN	NaN	NaN	NaN	UP000000589_10090_2020;UP000000589_10090_additional_2020	2	A0A0G2JG85;E9PYF7	Ap1ar	Isoform of E9PYF7, Adaptor-related protein complex 1-associated regulatory protein;AP1AR	A0A0G2JG85;E9PYF7
12.2887	NaN	9.87597	11.297	10.6209	12.2304	14.085	12.0408	14.7972	NaN	15.1059	12.3764	14.7128	13.4435	12.7986	12.8917	UP000000589_10090_2020;UP000000589_10090_additional_2020	5	A0A0G2JG95;Q8BX10;Q8BX10-2	Pgam5	Isoform of Q8BX10, Serine/threonine-protein phosphatase PGAM5, mitochondrial (Fragment);Serine/threonine-protein phosphatase PGAM5, mitochondrial;Isoform of Q8BX10, Isoform 2 of Serine/threonine-protein phosphatase PGAM5, mitochondrial	A0A0G2JG95;Q8BX10;Q8BX10-2
NaN	NaN	NaN	NaN	NaN	NaN	NaN	NaN	NaN	NaN	NaN	NaN	NaN	NaN	NaN	NaN	UP000000589_10090_2020;UP000000589_10090_additional_2020	13	A0A0G2JGB7;A0A0G2JGE8;Q9JIA1	Lgi1	Isoform of Q9JIA1, LRRCT domain-containing protein;Isoform of Q9JIA1, LRRCT domain-containing protein;Leucine-rich glioma-inactivated protein 1	A0A0G2JGB7;A0A0G2JGE8;Q9JIA1
NaN	14.9668	NaN	NaN	NaN	NaN	NaN	11.3473	NaN	15.4761	NaN	10.3191	NaN	11.6904	14.6901	14.4724	UP000000589_10090_2020;UP000000589_10090_additional_2020	4	A0A0G2JGD2;P07091	S100a4	Isoform of P07091, EF-hand domain-containing protein (Fragment);Protein S100-A4	A0A0G2JGD2;P07091
9.63125	16.7381	10.1295	9.65402	10.1131	9.76286	13.4167	9.37218	12.4131	NaN	NaN	NaN	NaN	NaN	NaN	NaN	UP000000589_10090_2020;UP000000589_10090_additional_2020	6	A0A0G2JGF7;Q8CGF1	Arhgap29	Isoform of Q8CGF1, Rho GTPase-activating protein 29 (Fragment);Rho GTPase-activating protein 29	A0A0G2JGF7;Q8CGF1
11.1214	NaN	NaN	NaN	10.0836	10.9399	NaN	11.4203	NaN	NaN	NaN	NaN	NaN	NaN	NaN	NaN	UP000000589_10090_2020;UP000000589_10090_additional_2020	1	A0A0G2JGK0;A0A0G2JGM4;A0A0H2UH13;Q8BK75;Q8BK75-2	Elp6	Isoform of Q8BK75, Elongator complex protein 6;Isoform of Q8BK75, Elongator complex protein 6 (Fragment);Isoform of Q8BK75, Elongator complex protein 6;Elongator complex protein 6;Isoform of Q8BK75, Isoform 2 of Elongator complex protein 6	A0A0G2JGK0;A0A0G2JGM4;A0A0H2UH13;Q8BK75;Q8BK75-2
12.647	NaN	12.1659	11.9794	11.6856	11.6288	15.3134	12.2311	14.2831	11.5911	NaN	11.6173	2.14288	11.8102	11.3646	12.1887	UP000000589_10090_2020;UP000000589_10090_additional_2020	13	A0A0G2JGL8;Q99PU8;Q99PU8-2;Q99PU8-3	Dhx30	Isoform of Q99PU8, RNA helicase;ATP-dependent RNA helicase DHX30;Isoform of Q99PU8, Isoform 2 of ATP-dependent RNA helicase DHX30;Isoform of Q99PU8, Isoform 3 of ATP-dependent RNA helicase DHX30	A0A0G2JGL8;Q99PU8;Q99PU8-2;Q99PU8-3
12.9913	NaN	13.378	12.043	12.9842	12.4793	15.2648	11.9477	15.8018	13.5001	15.8025	13.7494	15.0599	13.1612	13.4319	13.9801	UP000000589_10090_2020;UP000000589_10090_additional_2020	8	A0A0G2JGP4;P08556;Q9D091	Nras	Isoform of P08556, GTPase NRas (Fragment);GTPase NRas;Isoform of P08556, GTPase NRas	A0A0G2JGP4;P08556;Q9D091
12.9831	NaN	11.4708	11.718	12.2897	13.1589	16.0964	12.9218	16.6902	13.3037	14.6233	13.4751	5.01037	13.9882	13.7628	13.451	UP000000589_10090_2020;UP000000589_10090_additional_2020	7	A0A0G2JGQ4;P54729	Nub1	Isoform of P54729, NEDD8 ultimate buster 1;NEDD8 ultimate buster 1	A0A0G2JGQ4;P54729
NaN	NaN	14.2225	NaN	NaN	NaN	NaN	NaN	NaN	NaN	NaN	NaN	NaN	NaN	NaN	NaN	UP000000589_10090_2020;UP000000589_10090_additional_2020	15	A0A0G2JGQ6;Q9JLM8	Dclk1	Isoform of Q9JLM8, Serine/threonine-protein kinase DCLK1;Serine/threonine-protein kinase DCLK1	A0A0G2JGQ6;Q9JLM8
9.43539	12.6731	6.84578	9.58118	8.28985	8.39458	NaN	10.1109	NaN	11.2294	NaN	NaN	NaN	NaN	NaN	12.3086	UP000000589_10090_2020;UP000000589_10090_additional_2020	1	A0A0G2JGQ8;P01844;P01845;Q99JC1	Iglc3;Iglc2;Iglc3;Iglc2	Isoform of P01845, Ig-like domain-containing protein (Fragment);Ig lambda-2 chain C region;Ig lambda-3 chain C region;Isoform of P01844, Ig-like domain-containing protein	A0A0G2JGQ8;P01844;P01845;Q99JC1
12.6108	NaN	13.481	13.2098	13.1765	13.0124	16.2098	12.3349	16.0723	13.808	16.3782	13.7244	15.9323	12.8136	13.6328	13.9881	UP000000589_10090_2020;UP000000589_10090_additional_2020	4	A0A0G2JGV7;A0A140T8R8;Q3UT23;Q9QZ73	Dcun1d1	Isoform of Q9QZ73, DCN1-like protein (Fragment);Isoform of Q9QZ73, DCN1-like protein (Fragment);Isoform of Q9QZ73, DCN1-like protein;DCN1-like protein 1	A0A0G2JGV7;A0A140T8R8;Q3UT23;Q9QZ73
NaN	NaN	NaN	NaN	NaN	10.912	NaN	7.61319	12.5749	13.9859	13.9122	13.7984	16.1773	15.045	12.879	16.2725	UP000000589_10090_2020;UP000000589_10090_additional_2020	51	A0A0G2JGX4;Q6PIC6	Atp1a3	Isoform of Q6PIC6, Sodium/potassium-transporting ATPase subunit alpha;Sodium/potassium-transporting ATPase subunit alpha-3	A0A0G2JGX4;Q6PIC6
NaN	NaN	NaN	NaN	NaN	NaN	NaN	NaN	NaN	NaN	NaN	NaN	NaN	NaN	NaN	NaN	UP000000589_10090_2020;UP000000589_10090_additional_2020	10	A0A0G2JGY9;Q7TME0	Plppr4	Isoform of Q7TME0, 2-lysophosphatidate phosphatase PLPPR4 (Fragment);2-lysophosphatidate phosphatase PLPPR4	A0A0G2JGY9;Q7TME0
10.6626	NaN	10.9787	11.4065	11.2551	8.54183	NaN	10.8886	1.37559	NaN	NaN	NaN	NaN	NaN	NaN	NaN	UP000000589_10090_2020;UP000000589_10090_additional_2020	2	A0A0G2JH12;Q6P9N1;Q6P9N1-2;Q6P9N1-3	Fam126a	Isoform of Q6P9N1, Hyccin;Hyccin;Isoform of Q6P9N1, Isoform 2 of Hyccin;Isoform of Q6P9N1, Isoform 3 of Hyccin	A0A0G2JH12;Q6P9N1;Q6P9N1-2;Q6P9N1-3
10.5365	NaN	9.91715	10.0049	10.0274	10.2839	9.71039	9.47819	NaN	NaN	NaN	NaN	NaN	NaN	8.88248	NaN	UP000000589_10090_2020;UP000000589_10090_additional_2020	4	A0A0G2JH17;K3W4P2;Q6P4S8	Ints1	Isoform of Q6P4S8, DUF3677 domain-containing protein;Isoform of Q6P4S8, DUF3677 domain-containing protein;Integrator complex subunit 1	A0A0G2JH17;K3W4P2;Q6P4S8
7.76716	NaN	NaN	NaN	6.78053	NaN	NaN	7.24736	NaN	NaN	NaN	NaN	NaN	NaN	NaN	NaN	UP000000589_10090_2020;UP000000589_10090_additional_2020	2	A0A0G2JH18;Q9CZG3	Commd8	Isoform of Q9CZG3, COMM domain-containing protein 8;COMM domain-containing protein 8	A0A0G2JH18;Q9CZG3
NaN	NaN	NaN	NaN	NaN	NaN	NaN	NaN	NaN	11.8614	NaN	11.6116	NaN	11.813	10.931	10.8686	UP000000589_10090_2020;UP000000589_10090_additional_2020	2	A0A0G2LB90;A4Q9F0;E9PWB8;E9Q6C6	Ttll7	Isoform of A4Q9F0, Tubulin polyglutamylase TTLL7;Tubulin polyglutamylase TTLL7;Isoform of A4Q9F0, Tubulin polyglutamylase TTLL7;Isoform of A4Q9F0, Tubulin polyglutamylase TTLL7	A0A0G2LB90;A4Q9F0;E9PWB8;E9Q6C6
12.8789	15.9752	10.9988	10.5648	10.2925	10.211	13.6127	9.94599	NaN	NaN	NaN	NaN	NaN	NaN	NaN	NaN	UP000000589_10090_2020;UP000000589_10090_additional_2020	2	A0A0H2UH19;A0A1B0GXE2;A2AIS5;E9Q5A3;Q5DW34;Q5DW34-2;Q5DW34-3;Z4YJZ7	Ehmt1	Isoform of Q5DW34, Histone-lysine N-methyltransferase EHMT1;Isoform of Q5DW34, Histone-lysine N-methyltransferase EHMT1 (Fragment);Isoform of Q5DW34, Histone-lysine N-methyltransferase EHMT1 (Fragment);Isoform of Q5DW34, Histone-lysine N-methyltransferase EHMT1;Histone-lysine N-methyltransferase EHMT1;Isoform of Q5DW34, Isoform 2 of Histone-lysine N-methyltransferase EHMT1;Isoform of Q5DW34, Isof…	A0A0H2UH19;A0A1B0GXE2;A2AIS5;E9Q5A3;Q5DW34;Q5DW34-2;Q5DW34-3;Z4YJZ7
11.9242	NaN	11.0821	9.37084	9.74646	8.55199	14.2634	9.69318	NaN	NaN	NaN	NaN	NaN	NaN	NaN	NaN	UP000000589_10090_2020;UP000000589_10090_additional_2020	4	A0A0H2UH22;E9Q5X2;E9Q969;Q812E0	Cpeb2	Isoform of Q812E0, Cytoplasmic polyadenylation element-binding protein 2;Isoform of Q812E0, Cytoplasmic polyadenylation element-binding protein 2;Isoform of Q812E0, Cytoplasmic polyadenylation element-binding protein 2;Cytoplasmic polyadenylation element-binding protein 2	A0A0H2UH22;E9Q5X2;E9Q969;Q812E0
NaN	NaN	NaN	NaN	NaN	NaN	NaN	NaN	NaN	NaN	NaN	NaN	NaN	NaN	NaN	NaN	UP000000589_10090_additional_2020	1	A0A0H2UH29;P0DI97	Nrxn1	Isoform of Q9CS84, LAM_G_DOMAIN domain-containing protein;Isoform of Q9CS84, Neurexin-1-beta	A0A0H2UH29;P0DI97
13.8914	NaN	12.7711	12.6583	11.0493	11.1566	14.1542	12.0398	NaN	NaN	NaN	NaN	NaN	NaN	NaN	NaN	UP000000589_10090_2020;UP000000589_10090_additional_2020	4	A0A0H2UKB8;Q8R5K2;Q8R5K2-2	Usp33	Isoform of Q8R5K2, Ubiquitin carboxyl-terminal hydrolase;Ubiquitin carboxyl-terminal hydrolase 33;Isoform of Q8R5K2, Isoform 2 of Ubiquitin carboxyl-terminal hydrolase 33	A0A0H2UKB8;Q8R5K2;Q8R5K2-2
NaN	16.4479	NaN	NaN	NaN	NaN	NaN	NaN	NaN	NaN	NaN	NaN	NaN	NaN	NaN	NaN	UP000000589_10090_2020;UP000000589_10090_additional_2020	1	A0A0J9YTQ3;A0A0J9YVA9;A0A0R4J0E3;Q7TQ07;Q7TQ07-2	Poln	Isoform of Q7TQ07, POLAc domain-containing protein;Isoform of Q7TQ07, POLAc domain-containing protein;Isoform of Q7TQ07, POLAc domain-containing protein;DNA polymerase nu;Isoform of Q7TQ07, Isoform 2 of DNA polymerase nu	A0A0J9YTQ3;A0A0J9YVA9;A0A0R4J0E3;Q7TQ07;Q7TQ07-2
NaN	NaN	12.8229	12.5548	12.1833	12.549	NaN	11.4623	NaN	NaN	NaN	NaN	NaN	NaN	11.0429	NaN	UP000000589_10090_2020;UP000000589_10090_additional_2020	1	A0A0J9YTS4;D3YXN7;Q8BJU2	Tspan9	Isoform of Q8BJU2, Tetraspanin (Fragment);Isoform of Q8BJU2, Tetraspanin (Fragment);Tetraspanin-9	A0A0J9YTS4;D3YXN7;Q8BJU2
12.0559	NaN	11.7325	11.4038	11.9887	11.8728	NaN	10.9934	NaN	15.2967	NaN	15.5424	NaN	15.6401	15.0089	14.8316	UP000000589_10090_additional_2020	1	A0A0J9YTU1	Khk	Isoform of P97328, PfkB domain-containing protein (Fragment)	A0A0J9YTU1
NaN	NaN	NaN	NaN	10.0077	NaN	11.6358	NaN	15.5623	NaN	NaN	NaN	11.4595	NaN	NaN	NaN	UP000000589_10090_2020;UP000000589_10090_additional_2020	24	A0A0J9YTU3;Q5SXY1	Specc1	Isoform of Q5SXY1, Calponin-homology (CH) domain-containing protein;Cytospin-B	A0A0J9YTU3;Q5SXY1
NaN	NaN	NaN	NaN	NaN	7.88632	NaN	NaN	NaN	NaN	NaN	10.9252	NaN	NaN	NaN	NaN	UP000000589_10090_additional_2020	1	A0A0J9YTX5	Crmp1	Isoform of P97427, Amidohydro-rel domain-containing protein (Fragment)	A0A0J9YTX5
NaN	NaN	NaN	NaN	NaN	NaN	NaN	NaN	NaN	NaN	NaN	NaN	NaN	NaN	NaN	NaN	UP000000589_10090_2020;UP000000589_10090_additional_2020	1	A0A0J9YTX9;A0A0J9YU67;F8WJA5;Q61474;Q61474-2	Msi1	Isoform of Q61474, RRM domain-containing protein (Fragment);Isoform of Q61474, RNA-binding protein Musashi homolog 1 (Fragment);Isoform of Q61474, RNA-binding protein Musashi homolog 1 (Fragment);RNA-binding protein Musashi homolog 1;Isoform of Q61474, Isoform 2 of RNA-binding protein Musashi homolog 1	A0A0J9YTX9;A0A0J9YU67;F8WJA5;Q61474;Q61474-2
NaN	NaN	NaN	NaN	NaN	NaN	NaN	NaN	NaN	NaN	NaN	NaN	NaN	NaN	NaN	NaN	UP000000589_10090_2020;UP000000589_10090_additional_2020	1	A0A0J9YU04;A0A0J9YUX1;E9QNJ9;F6TK14;Q61563;Q61851;Q61851-2;Q7TSI8	Fgfr3	Isoform of Q61851, Fibroblast growth factor receptor 3 (Fragment);Isoform of Q61851, Fibroblast growth factor receptor 3 (Fragment);Isoform of Q61851, Fibroblast growth factor receptor;Isoform of Q61851, Fibroblast growth factor receptor;Isoform of Q61851, Fibroblast growth factor receptor;Fibroblast growth factor receptor 3;Isoform of Q61851, Isoform 2 of Fibroblast growth factor receptor 3;Isof…	A0A0J9YU04;A0A0J9YUX1;E9QNJ9;F6TK14;Q61563;Q61851;Q61851-2;Q7TSI8
NaN	NaN	NaN	NaN	NaN	NaN	NaN	NaN	11.949	NaN	14.0867	NaN	9.45145	9.4457	8.10182	NaN	UP000000589_10090_2020;UP000000589_10090_additional_2020	2	A0A0J9YU08;Q6P3Z3	Thap4	Isoform of Q6P3Z3, Peroxynitrite isomerase THAP4;Peroxynitrite isomerase THAP4	A0A0J9YU08;Q6P3Z3
NaN	NaN	NaN	NaN	NaN	NaN	NaN	NaN	NaN	NaN	NaN	NaN	NaN	12.979	NaN	NaN	UP000000589_10090_2020;UP000000589_10090_additional_2020	2	A0A0J9YU30;D3YXA5;D3Z0G5;D3Z0G6;D3Z0G7;E9Q1K7;E9Q652;Q3TTW9;Q8CGE9	Rgs12	Isoform of Q8CGE9, Regulator of G-protein-signaling 12 (Fragment);Isoform of Q8CGE9, RGS domain-containing protein (Fragment);Isoform of Q8CGE9, Regulator of G-protein-signaling 12;Isoform of Q8CGE9, Regulator of G-protein-signaling 12;Isoform of Q8CGE9, Regulator of G-protein-signaling 12;Isoform of Q8CGE9, Regulator of G-protein-signaling 12;Isoform of Q8CGE9, Regulator of G-protein-signaling 1…	A0A0J9YU30;D3YXA5;D3Z0G5;D3Z0G6;D3Z0G7;E9Q1K7;E9Q652;Q3TTW9;Q8CGE9
9.5948	NaN	10.0688	10.1989	10.1388	9.79502	NaN	9.00809	NaN	NaN	NaN	NaN	NaN	NaN	NaN	NaN	UP000000589_10090_2020;UP000000589_10090_additional_2020	1	A0A0J9YU61;G3X9B7;O08785;O08785-2;P97460	Clock;Npas2;Clock;Clock;Npas2	Isoform of O08785, Circadian locomoter output cycles protein kaput;Isoform of P97460, Neuronal PAS domain-containing protein 2;Circadian locomoter output cycles protein kaput;Isoform of O08785, Isoform Short of Circadian locomoter output cycles protein kaput;Neuronal PAS domain-containing protein 2	A0A0J9YU61;G3X9B7;O08785;O08785-2;P97460
NaN	NaN	NaN	NaN	NaN	7.09427	NaN	8.6261	NaN	NaN	NaN	NaN	NaN	NaN	NaN	NaN	UP000000589_10090_2020;UP000000589_10090_additional_2020	1	A0A0J9YU69;Q8VEF1	Gramd1a	Isoform of Q8VEF1, VASt domain-containing protein (Fragment);Protein Aster-A	A0A0J9YU69;Q8VEF1
21.0799	17.7465	20.9458	20.2802	20.2605	20.2032	16.9399	20.1467	13.7519	16.8178	13.2429	16.6565	13.1492	16.7292	16.8403	16.2979	UP000000589_10090_additional_2020	18	A0A0J9YU79	Khk	Isoform of P97328, Ketohexokinase	A0A0J9YU79
11.9606	NaN	11.0629	11.8388	10.447	10.6245	12.1626	10.2138	NaN	NaN	NaN	NaN	NaN	9.22327	NaN	NaN	UP000000589_10090_2020;UP000000589_10090_additional_2020	2	A0A0J9YU82;F8WIY7;Q923Q2	Stard13	Isoform of Q923Q2, StAR-related lipid transfer protein 13;Isoform of Q923Q2, StAR-related lipid transfer protein 13;StAR-related lipid transfer protein 13	A0A0J9YU82;F8WIY7;Q923Q2
NaN	NaN	NaN	NaN	NaN	NaN	NaN	NaN	NaN	NaN	NaN	NaN	NaN	NaN	NaN	NaN	UP000000589_10090_2020;UP000000589_10090_additional_2020	1	A0A0J9YU87;Q3UEZ8	Slc10a4	Isoform of Q3UEZ8, Sodium/bile acid cotransporter 4;Sodium/bile acid cotransporter 4	A0A0J9YU87;Q3UEZ8
11.7829	NaN	11.3852	12.3232	11.3635	11.6586	NaN	10.6457	NaN	NaN	NaN	12.0541	NaN	NaN	NaN	NaN	UP000000589_10090_2020;UP000000589_10090_additional_2020	3	A0A0J9YU92;Q8VDH1;Q8VDH1-2	Fbxo21	Isoform of Q8VDH1, YccV-like domain-containing protein (Fragment);F-box only protein 21;Isoform of Q8VDH1, Isoform 2 of F-box only protein 21	A0A0J9YU92;Q8VDH1;Q8VDH1-2
9.64465	NaN	9.73505	9.18394	9.51428	10.8128	NaN	10.1237	NaN	11.7049	NaN	11.4924	NaN	11.2669	12.3631	12.3458	UP000000589_10090_2020;UP000000589_10090_additional_2020	2	A0A0J9YUD0;D3YWD5;Q9D2V8	Mfsd10	Isoform of Q9D2V8, Major facilitator superfamily domain-containing protein 10 (Fragment);Isoform of Q9D2V8, MFS domain-containing protein (Fragment);Major facilitator superfamily domain-containing protein 10	A0A0J9YUD0;D3YWD5;Q9D2V8
12.5749	NaN	13.1898	12.2874	12.2151	12.4408	14.6508	11.8513	14.1258	12.1408	13.8596	12.1522	13.7114	12.1303	11.775	11.9566	UP000000589_10090_2020;UP000000589_10090_additional_2020	9	A0A0J9YUD5;B9EJ54	Nup205	Nucleoporin 205;Isoform of A0A0J9YUD5, Nucleoporin 205	A0A0J9YUD5;B9EJ54
11.4865	13.7494	9.31302	7.34639	9.11377	9.34495	NaN	9.32857	NaN	NaN	NaN	NaN	NaN	NaN	NaN	NaN	UP000000589_10090_2020;UP000000589_10090_additional_2020	3	A0A0J9YUG5;Q8BGM4	Mettl27	Isoform of Q8BGM4, Methyltransf_25 domain-containing protein (Fragment);Methyltransf_25 domain-containing protein	A0A0J9YUG5;Q8BGM4
NaN	NaN	NaN	NaN	NaN	NaN	NaN	8.13139	NaN	NaN	NaN	NaN	NaN	NaN	NaN	NaN	UP000000589_10090_2020;UP000000589_10090_additional_2020	1	A0A0J9YUI3;A0A0J9YVJ2;Q9CQT5	Pomp	Isoform of Q9CQT5, Proteasome maturation protein;Isoform of Q9CQT5, Proteasome maturation protein;Proteasome maturation protein	A0A0J9YUI3;A0A0J9YVJ2;Q9CQT5
14.5298	19.2059	13.8725	14.0838	14.2402	13.9646	14.91	14.4259	NaN	NaN	NaN	NaN	NaN	NaN	NaN	NaN	UP000000589_10090_additional_2020	23	A0A0J9YUI8	Gckr	Isoform of Q91X44, Glucokinase regulatory protein	A0A0J9YUI8
13.0013	NaN	13.0421	12.252	12.1627	12.4733	14.6793	12.5977	15.2199	13.5	15.7876	14.037	14.7129	13.5862	13.6919	13.8772	UP000000589_10090_additional_2020	27	A0A0J9YUL3	Septin11	Isoform of Q8C1B7, Septin-11	A0A0J9YUL3
NaN	NaN	NaN	NaN	NaN	NaN	NaN	NaN	NaN	NaN	NaN	NaN	NaN	NaN	NaN	NaN	UP000000589_10090_additional_2020	2	A0A0J9YUM2	Syngap1	Isoform of F6SEU4, Ras/Rap GTPase-activating protein SynGAP	A0A0J9YUM2
12.8157	NaN	11.596	12.4133	13.1159	11.3018	NaN	10.9785	NaN	15.6869	NaN	14.8611	NaN	13.4506	14.7814	14.8678	UP000000589_10090_2020;UP000000589_10090_additional_2020	2	A0A0J9YUN2;Q9Z255	Ube2a	Isoform of Q9Z255, UBC core domain-containing protein;Ubiquitin-conjugating enzyme E2 A	A0A0J9YUN2;Q9Z255
12.8824	NaN	13.087	12.6773	12.377	12.3263	15.7285	12.0113	15.4705	13.2246	14.7909	12.2782	15.2954	11.8984	12.248	12.4617	UP000000589_10090_additional_2020	51	A0A0J9YUN4;P39053-3	Dnm1	Isoform of P39053, Dynamin GTPase;Isoform of P39053, Isoform 3 of Dynamin-1	A0A0J9YUN4;P39053-3
NaN	NaN	NaN	NaN	NaN	NaN	NaN	NaN	NaN	NaN	NaN	NaN	NaN	NaN	NaN	NaN	UP000000589_10090_2020;UP000000589_10090_additional_2020	2	A0A0J9YUW5;F6U329;F7D6J5;F7D6K4;Q9WTU3;Q9WTU3-2;Q9WTU3-3;Q9WTU3-5	Scn8a	Isoform of Q9WTU3, Sodium channel protein;Isoform of Q9WTU3, Sodium channel protein;Isoform of Q9WTU3, Sodium channel protein;Isoform of Q9WTU3, Sodium channel protein;Sodium channel protein type 8 subunit alpha;Isoform of Q9WTU3, Isoform 2 of Sodium channel protein type 8 subunit alpha;Isoform of Q9WTU3, Isoform 3 of Sodium channel protein type 8 subunit alpha;Isoform of Q9WTU3, Isoform 5 of Sod…	A0A0J9YUW5;F6U329;F7D6J5;F7D6K4;Q9WTU3;Q9WTU3-2;Q9WTU3-3;Q9WTU3-5
15.173	18.037	15.2823	14.5915	14.6252	14.5479	17.1988	14.5223	16.6847	14.6669	16.183	14.2021	16.8281	14.9715	15.3608	15.3166	UP000000589_10090_2020;UP000000589_10090_additional_2020	23	A0A0J9YUZ4;P63158	Hmgb1	Isoform of P63158, High mobility group protein B1 (Fragment);High mobility group protein B1	A0A0J9YUZ4;P63158
8.86919	NaN	9.14947	8.35986	8.31032	8.80124	10.7848	9.06479	1.21057	NaN	NaN	NaN	10.9683	7.69465	NaN	NaN	UP000000589_10090_2020;UP000000589_10090_additional_2020	6	A0A0J9YV90;Q8BHJ5	Tbl1xr1	Isoform of Q8BHJ5, F-box-like/WD repeat-containing protein TBL1XR1;F-box-like/WD repeat-containing protein TBL1XR1	A0A0J9YV90;Q8BHJ5
NaN	NaN	NaN	NaN	NaN	NaN	NaN	NaN	NaN	NaN	NaN	NaN	NaN	NaN	NaN	NaN	UP000000589_10090_2020;UP000000589_10090_additional_2020	6	A0A0J9YVF0;Q14BI2	Grm2	Isoform of Q14BI2, G_PROTEIN_RECEP_F3_4 domain-containing protein;Metabotropic glutamate receptor 2	A0A0J9YVF0;Q14BI2
NaN	NaN	NaN	NaN	NaN	NaN	NaN	NaN	NaN	NaN	NaN	NaN	NaN	NaN	NaN	NaN	UP000000589_10090_additional_2020	2	A0A0J9YVH8	Syngap1	Isoform of F6SEU4, Ras/Rap GTPase-activating protein SynGAP (Fragment)	A0A0J9YVH8
10.3157	14.2332	10.4643	9.3456	9.62691	10.0922	NaN	10.5239	NaN	NaN	NaN	NaN	NaN	10.2539	NaN	NaN	UP000000589_10090_2020;UP000000589_10090_additional_2020	3	A0A0M3HEP3;Q99M04	Lias	Isoform of Q99M04, Lipoyl synthase, mitochondrial;Lipoyl synthase, mitochondrial	A0A0M3HEP3;Q99M04
9.19555	13.0171	10.379	11.3591	10.3684	9.88444	15.2465	9.22519	NaN	13.3454	NaN	13.2881	14.9218	13.2575	12.61	12.8483	UP000000589_10090_2020;UP000000589_10090_additional_2020	24	A0A0M3HEP7;P70704;P70704-2;P70704-3	Atp8a1	Isoform of P70704, Phospholipid-transporting ATPase;Phospholipid-transporting ATPase IA;Isoform of P70704, Isoform 2 of Phospholipid-transporting ATPase IA;Isoform of P70704, Isoform 3 of Phospholipid-transporting ATPase IA	A0A0M3HEP7;P70704;P70704-2;P70704-3
13.9188	17.6239	13.8473	13.8167	13.4115	13.518	15.3603	13.6787	15.8465	13.7806	15.7904	13.6895	15.8404	13.7544	13.5123	13.3306	UP000000589_10090_2020;UP000000589_10090_additional_2020	12	A0A0M3HEQ0;A0A0U1RPV8;A0A0U1RQA4;J3QMN4;J3QMQ8;Q9JLT4;Q9JLT4-2;Q9JLT4-4	Txnrd2	Isoform of Q9JLT4, Thioredoxin-disulfide reductase;Isoform of Q9JLT4, Thioredoxin-disulfide reductase;Isoform of Q9JLT4, Thioredoxin-disulfide reductase;Isoform of Q9JLT4, Thioredoxin-disulfide reductase;Isoform of Q9JLT4, Thioredoxin-disulfide reductase;Thioredoxin reductase 2, mitochondrial;Isoform of Q9JLT4, Isoform 2 of Thioredoxin reductase 2, mitochondrial;Isoform of Q9JLT4, Isoform 4 of Th…	A0A0M3HEQ0;A0A0U1RPV8;A0A0U1RQA4;J3QMN4;J3QMQ8;Q9JLT4;Q9JLT4-2;Q9JLT4-4
12.0436	NaN	11.9217	6.20896	6.82077	6.56184	9.8133	8.85558	8.66994	NaN	9.55563	NaN	0.207315	NaN	NaN	NaN	UP000000589_10090_2020;UP000000589_10090_additional_2020	2	A0A0N4SUH4;Q8BKS9	Pum3	Isoform of Q8BKS9, PUM-HD domain-containing protein;Pumilio homolog 3	A0A0N4SUH4;Q8BKS9
13.3203	17.7781	13.6525	12.957	12.9417	12.8281	14.0013	12.8881	14.8022	13.0513	13.8322	13.4974	13.8196	13.4586	13.0858	13.3434	UP000000589_10090_2020;UP000000589_10090_additional_2020	3	A0A0N4SUH8;Q9QZ23	Nfu1	Isoform of Q9QZ23, NFU1 iron-sulfur cluster scaffold homolog, mitochondrial;NFU1 iron-sulfur cluster scaffold homolog, mitochondrial	A0A0N4SUH8;Q9QZ23
11.1028	NaN	10.3467	9.67036	10.5807	10.4166	12.7013	9.93248	17.5934	16.3377	18.0779	15.8576	17.1392	15.69	15.578	15.901	UP000000589_10090_additional_2020	25	A0A0N4SUJ2;A0A0N4SUN3;A0A0N4SV63;A0A0N4SVX9;A0A0N4SWH3;E9PXU9;E9Q423;E9QL12;Q9ESD7-2;Q9ESD7-3	Dysf	Isoform of Q9ESD7, Dysferlin;Isoform of Q9ESD7, Dysferlin;Isoform of Q9ESD7, Dysferlin;Isoform of Q9ESD7, Dysferlin;Isoform of Q9ESD7, Dysferlin;Isoform of Q9ESD7, Dysferlin;Isoform of Q9ESD7, Dysferlin;Isoform of Q9ESD7, Dysferlin;Isoform of Q9ESD7, Isoform 2 of Dysferlin;Isoform of Q9ESD7, Isoform 3 of Dysferlin	A0A0N4SUJ2;A0A0N4SUN3;A0A0N4SV63;A0A0N4SVX9;A0A0N4SWH3;E9PXU9;E9Q423;E9QL12;Q9ESD7-2;Q9ESD7-3
10.7574	NaN	11.1902	11.4021	10.6399	10.053	NaN	10.0041	NaN	NaN	NaN	NaN	NaN	NaN	NaN	NaN	UP000000589_10090_2020	1	A0A0N4SUJ3	Naaladl2	N-acetylated alpha-linked acidic dipeptidase-like 2	A0A0N4SUJ3
11.5253	NaN	11.0858	10.2584	10.6406	10.2792	NaN	9.79765	NaN	NaN	NaN	NaN	NaN	NaN	NaN	NaN	UP000000589_10090_2020;UP000000589_10090_additional_2020	1	A0A0N4SUL6;O35130	Emg1	Isoform of O35130, Ribosomal RNA small subunit methyltransferase NEP1 (Fragment);Ribosomal RNA small subunit methyltransferase NEP1	A0A0N4SUL6;O35130
13.2438	17.6477	13.7892	14.1027	13.811	13.6844	14.3798	12.5409	NaN	NaN	NaN	NaN	NaN	NaN	6.10938	NaN	UP000000589_10090_2020;UP000000589_10090_additional_2020	11	A0A0N4SUN2;Q9JJL3;Q9JJL3-2	Slco1b2	Isoform of Q9JJL3, Solute carrier organic anion transporter family member;Solute carrier organic anion transporter family member 1B2;Isoform of Q9JJL3, Isoform 2 of Solute carrier organic anion transporter family member 1B2	A0A0N4SUN2;Q9JJL3;Q9JJL3-2
11.5027	NaN	11.5125	11.4352	11.6095	11.8855	NaN	12.2263	15.1043	13.0869	NaN	13.1042	14.7557	NaN	13.7795	12.8725	UP000000589_10090_2020;UP000000589_10090_additional_2020	1	A0A0N4SUP4;Q60750	Epha1	Isoform of Q60750, Ephrin type-A receptor 1;Ephrin type-A receptor 1	A0A0N4SUP4;Q60750
NaN	NaN	NaN	NaN	NaN	NaN	NaN	8.03043	NaN	NaN	NaN	NaN	NaN	NaN	NaN	NaN	UP000000589_10090_2020;UP000000589_10090_additional_2020	1	A0A0N4SUQ4;Q8K262	Gm9780;Plac9	Isoform of Q8K262, Predicted gene 9780;Placenta-specific protein 9	A0A0N4SUQ4;Q8K262
NaN	NaN	NaN	NaN	NaN	NaN	14.6981	NaN	NaN	NaN	13.6292	NaN	13.4492	NaN	NaN	NaN	UP000000589_10090_2020;UP000000589_10090_additional_2020	1	A0A0N4SUR3;F5CSM7;Q91V08;Q9D676;Q9D676-2	Clec2g;Clec2g;Clec2d;Clec2g;Clec2g	Isoform of Q9D676, C-type lectin domain-containing protein;Isoform of Q9D676, C-type lectin domain-containing protein;C-type lectin domain family 2 member D;C-type lectin domain family 2 member G;Isoform of Q9D676, Isoform 2 of C-type lectin domain family 2 member G	A0A0N4SUR3;F5CSM7;Q91V08;Q9D676;Q9D676-2
7.64907	NaN	8.3044	7.23242	7.57122	7.61491	NaN	6.5333	NaN	NaN	NaN	NaN	NaN	NaN	NaN	NaN	UP000000589_10090_2020;UP000000589_10090_additional_2020	2	A0A0N4SUS4;A0A0N4SUT9;A0A0N4SVG7;B2RRD7;E9PXP1;Q3U109;Q80XK2	Brpf1	Isoform of B2RRD7, Peregrin;Isoform of B2RRD7, Peregrin;Isoform of B2RRD7, Peregrin;Peregrin;Isoform of B2RRD7, Peregrin;Isoform of B2RRD7, Peregrin;Isoform of B2RRD7, Bromodomain and PHD finger containing, 1	A0A0N4SUS4;A0A0N4SUT9;A0A0N4SVG7;B2RRD7;E9PXP1;Q3U109;Q80XK2
NaN	NaN	NaN	NaN	NaN	NaN	12.6064	NaN	NaN	NaN	NaN	NaN	NaN	NaN	NaN	NaN	UP000000589_10090_2020;UP000000589_10090_additional_2020	3	A0A0N4SUV3;D3YTU0;Q62442;Q62442-2	Vamp1	Isoform of Q62442, V-SNARE coiled-coil homology domain-containing protein (Fragment);Isoform of Q62442, V-SNARE coiled-coil homology domain-containing protein;Vesicle-associated membrane protein 1;Isoform of Q62442, Isoform 2 of Vesicle-associated membrane protein 1	A0A0N4SUV3;D3YTU0;Q62442;Q62442-2
10.2932	NaN	11.0442	10.8032	10.911	10.5815	12.8613	10.144	NaN	NaN	NaN	NaN	NaN	NaN	NaN	NaN	UP000000589_10090_additional_2020	12	A0A0N4SUZ0;A0A0R4J0S6;Q6RHR9-2	Magi1	Isoform of Q6RHR9, Membrane-associated guanylate kinase, WW and PDZ domain-containing protein 1;Isoform of Q6RHR9, Membrane-associated guanylate kinase, WW and PDZ domain-containing protein 1;Isoform of Q6RHR9, Isoform 2 of Membrane-associated guanylate kinase, WW and PDZ domain-containing protein 1	A0A0N4SUZ0;A0A0R4J0S6;Q6RHR9-2
7.92367	1.55783	5.43055	NaN	NaN	5.82875	10.8072	5.38498	NaN	NaN	NaN	NaN	NaN	NaN	NaN	NaN	UP000000589_10090_2020;UP000000589_10090_additional_2020	4	A0A0N4SV05;A0A0R4J0U2;Q0VGB7	Ppp4r2	Isoform of Q0VGB7, Serine/threonine-protein phosphatase 4 regulatory subunit 2 (Fragment);Isoform of Q0VGB7, Serine/threonine-protein phosphatase 4 regulatory subunit 2;Serine/threonine-protein phosphatase 4 regulatory subunit 2	A0A0N4SV05;A0A0R4J0U2;Q0VGB7
NaN	NaN	NaN	NaN	NaN	NaN	NaN	NaN	NaN	NaN	NaN	NaN	NaN	NaN	NaN	NaN	UP000000589_10090_2020;UP000000589_10090_additional_2020	4	A0A0N4SV16;Q9CZ52;Q9CZ52-2	Antxr1	Isoform of Q9CZ52, VWFA domain-containing protein;Anthrax toxin receptor 1;Isoform of Q9CZ52, Isoform 2 of Anthrax toxin receptor 1	A0A0N4SV16;Q9CZ52;Q9CZ52-2
9.95537	14.2029	10.4136	10.7576	10.3593	10.9264	13.883	10.3969	NaN	NaN	NaN	NaN	14.1976	9.71087	NaN	10.1254	UP000000589_10090_2020;UP000000589_10090_additional_2020	6	A0A0N4SV38;A0A0N4SV80;A0A0N4SVI8;E9QKZ7;E9QML5;Q61464;Q61464-2;Q61464-4;Q61464-5;Q61464-7	Zfp638;Zfp638;Zfp638;Zfp638;Zfp638;Znf638;Znf638;Znf638;Znf638;Znf638	Isoform of Q61464, Zinc finger protein 638;Isoform of Q61464, Zinc finger protein 638;Isoform of Q61464, Zinc finger protein 638;Isoform of Q61464, Zinc finger protein 638;Isoform of Q61464, Zinc finger protein 638;Zinc finger protein 638;Isoform of Q61464, Isoform 2 of Zinc finger protein 638;Isoform of Q61464, Isoform 4 of Zinc finger protein 638;Isoform of Q61464, Isoform 5 of Zinc finger prot…	A0A0N4SV38;A0A0N4SV80;A0A0N4SVI8;E9QKZ7;E9QML5;Q61464;Q61464-2;Q61464-4;Q61464-5;Q61464-7
NaN	NaN	NaN	NaN	NaN	NaN	NaN	NaN	NaN	NaN	NaN	NaN	NaN	NaN	NaN	NaN	UP000000589_10090_2020;UP000000589_10090_additional_2020	2	A0A0N4SVA0;E9QAD1;Q9JHR9;Q9JHR9-2	Gm44596;Nrip2;Nrip2;Nrip2	Gm44596 readthrough, Predicted gene 44596 (Fragment);Isoform of Q9JHR9, Asp_protease domain-containing protein (Fragment);Nuclear receptor-interacting protein 2;Isoform of Q9JHR9, Isoform 2 of Nuclear receptor-interacting protein 2	A0A0N4SVA0;E9QAD1;Q9JHR9;Q9JHR9-2
NaN	NaN	NaN	NaN	NaN	NaN	NaN	NaN	NaN	NaN	NaN	NaN	NaN	NaN	NaN	NaN	UP000000589_10090_2020;UP000000589_10090_additional_2020	5	A0A0N4SVB5;Q6PE13	Prrt3	Isoform of Q6PE13, Proline-rich transmembrane protein 3;Proline-rich transmembrane protein 3	A0A0N4SVB5;Q6PE13
12.7339	NaN	13.2475	12.4984	12.1586	12.475	13.508	12.5789	16.6774	14.3333	16.7057	13.936	16.9646	13.5485	14.0302	14.1454	UP000000589_10090_2020;UP000000589_10090_additional_2020	10	A0A0N4SVB8;Q9CQW2	Arl8b	Isoform of Q9CQW2, ADP-ribosylation factor-like protein 8B;ADP-ribosylation factor-like protein 8B	A0A0N4SVB8;Q9CQW2
NaN	NaN	NaN	NaN	NaN	NaN	NaN	NaN	NaN	NaN	NaN	NaN	NaN	NaN	NaN	NaN	UP000000589_10090_2020;UP000000589_10090_additional_2020	1	A0A0N4SVG2;A0A140LJ89;Q920M7	Syt17	Isoform of Q920M7, Synaptotagmin-17;Isoform of Q920M7, Synaptotagmin-17 (Fragment);Synaptotagmin-17	A0A0N4SVG2;A0A140LJ89;Q920M7
NaN	NaN	NaN	NaN	NaN	NaN	NaN	NaN	11.7937	11.6435	10.9092	11.4314	13.148	11.5425	12.2518	11.9517	UP000000589_10090_additional_2020	4	A0A0N4SVK8	Adprhl1	Isoform of Q8BGK2, [Protein ADP-ribosylarginine] hydrolase-like protein 1	A0A0N4SVK8
10.4119	13.2796	9.15057	8.67488	10.4548	9.77855	NaN	9.20771	NaN	11.5018	NaN	10.7284	NaN	11.1383	10.6917	11.4197	UP000000589_10090_2020;UP000000589_10090_additional_2020	20	A0A0N4SVL0;A0A0R4J112;A2AMI2;Q80XI3;Q80XI3-2;Q80XI3-3;Q80XI3-4;Z4YKC4	Eif4g3	Isoform of Q80XI3, Eukaryotic translation initiation factor 4 gamma 3;Isoform of Q80XI3, Eukaryotic translation initiation factor 4 gamma 3;Isoform of Q80XI3, Eukaryotic translation initiation factor 4 gamma 3;Eukaryotic translation initiation factor 4 gamma 3;Isoform of Q80XI3, Isoform 2 of Eukaryotic translation initiation factor 4 gamma 3;Isoform of Q80XI3, Isoform 3 of Eukaryotic translation …	A0A0N4SVL0;A0A0R4J112;A2AMI2;Q80XI3;Q80XI3-2;Q80XI3-3;Q80XI3-4;Z4YKC4
8.01212	NaN	NaN	6.64028	7.97933	6.39973	10.2454	6.00178	NaN	NaN	NaN	NaN	NaN	NaN	NaN	NaN	UP000000589_10090_2020;UP000000589_10090_additional_2020	2	A0A0N4SVL8;B2RPV6;G3UVV6	Mmrn1	Isoform of B2RPV6, Multimerin-1;Multimerin-1;Isoform of B2RPV6, Multimerin-1	A0A0N4SVL8;B2RPV6;G3UVV6
12.3958	7.27662	12.6015	12.743	12.5197	12.5841	13.5229	12.5212	13.6876	13.0063	13.7596	12.779	13.6932	13.0011	12.8673	13.431	UP000000589_10090_2020;UP000000589_10090_additional_2020	9	A0A0N4SVL9;Q9CQR6	Ppp6c	Isoform of Q9CQR6, Serine/threonine-protein phosphatase;Serine/threonine-protein phosphatase 6 catalytic subunit	A0A0N4SVL9;Q9CQR6
8.27313	NaN	8.27511	7.34809	NaN	8.77344	NaN	NaN	NaN	NaN	NaN	NaN	NaN	NaN	NaN	NaN	UP000000589_10090_2020;UP000000589_10090_additional_2020	1	A0A0N4SVQ6;Q9CR89;Q9CR89-2	Ergic2	Isoform of Q9CR89, COPIIcoated_ERV domain-containing protein (Fragment);Endoplasmic reticulum-Golgi intermediate compartment protein 2;Isoform of Q9CR89, Isoform 2 of Endoplasmic reticulum-Golgi intermediate compartment protein 2	A0A0N4SVQ6;Q9CR89;Q9CR89-2
12.1918	NaN	12.1698	10.7045	11.4431	11.5443	NaN	9.41143	NaN	NaN	NaN	NaN	NaN	NaN	NaN	NaN	UP000000589_10090_2020;UP000000589_10090_additional_2020	1	A0A0N4SVT1;A0A0N4SWC5;F6QKD2;Q9CWX9	Ddx47	Isoform of Q9CWX9, RNA helicase (Fragment);Isoform of Q9CWX9, RNA helicase (Fragment);Isoform of Q9CWX9, RNA helicase (Fragment);Probable ATP-dependent RNA helicase DDX47	A0A0N4SVT1;A0A0N4SWC5;F6QKD2;Q9CWX9
11.7622	13.7385	8.12835	7.1678	12.234	8.25275	NaN	7.90925	NaN	NaN	NaN	NaN	NaN	11.0529	NaN	NaN	UP000000589_10090_2020;UP000000589_10090_additional_2020	2	A0A0N4SVT3;A0A0N4SW28;Q9DAS9	Gng12	Isoform of Q9DAS9, Guanine nucleotide-binding protein subunit gamma (Fragment);Isoform of Q9DAS9, Guanine nucleotide-binding protein subunit gamma;Guanine nucleotide-binding protein G(I)/G(S)/G(O) subunit gamma-12	A0A0N4SVT3;A0A0N4SW28;Q9DAS9
12.7405	15.5441	11.4375	11.7295	11.6506	12.2057	11.1957	12.6182	NaN	11.3179	NaN	9.86387	NaN	11.0078	11.0539	10.9706	UP000000589_10090_2020;UP000000589_10090_additional_2020	4	A0A0N4SVV4;Q9DD06	Rarres2	Isoform of Q9DD06, Chemerin;Retinoic acid receptor responder protein 2	A0A0N4SVV4;Q9DD06
NaN	NaN	NaN	NaN	NaN	NaN	NaN	NaN	NaN	NaN	NaN	NaN	NaN	NaN	NaN	NaN	UP000000589_10090_2020;UP000000589_10090_additional_2020	2	A0A0N4SVY3;Q6P1B3	Pianp	Isoform of Q6P1B3, AJAP1_PANP_C domain-containing protein;PILR alpha-associated neural protein	A0A0N4SVY3;Q6P1B3
10.0512	NaN	7.68375	7.92486	9.05021	8.15649	11.2947	9.10312	11.2189	NaN	1.05844	NaN	1.72794	NaN	8.93547	9.69549	UP000000589_10090_2020;UP000000589_10090_additional_2020	2	A0A0N4SW06;Q3TWL5;Q91WI7;Q91WI7-2	Itfg2	Isoform of Q91WI7, KICSTOR complex protein ITFG2;Isoform of Q91WI7, KICSTOR complex protein ITFG2;KICSTOR complex protein ITFG2;Isoform of Q91WI7, Isoform 2 of KICSTOR complex protein ITFG2	A0A0N4SW06;Q3TWL5;Q91WI7;Q91WI7-2
NaN	NaN	NaN	NaN	NaN	NaN	15.64	NaN	NaN	NaN	NaN	NaN	NaN	NaN	NaN	NaN	UP000000589_10090_2020;UP000000589_10090_additional_2020	17	A0A0N4SW14;D3Z165;E9QP94;Q3TVA9;Q3TVA9-2	Ccdc136	Isoform of Q3TVA9, Coiled-coil domain-containing protein 136;Isoform of Q3TVA9, Coiled-coil domain-containing protein 136;Isoform of Q3TVA9, Coiled-coil domain-containing protein 136;Coiled-coil domain-containing protein 136;Isoform of Q3TVA9, Isoform 2 of Coiled-coil domain-containing protein 136	A0A0N4SW14;D3Z165;E9QP94;Q3TVA9;Q3TVA9-2
12.1656	NaN	10.7905	10.9906	10.7951	10.6851	NaN	10.6759	NaN	10.6493	NaN	8.44074	NaN	10.3404	NaN	NaN	UP000000589_10090_2020;UP000000589_10090_additional_2020	1	A0A0N4SW50;Q91VX9	Tmem168	Isoform of Q91VX9, Transmembrane protein 168;Transmembrane protein 168	A0A0N4SW50;Q91VX9
NaN	15.9749	NaN	NaN	NaN	NaN	NaN	NaN	12.7515	12.0451	NaN	11.0489	NaN	10.5567	9.85159	NaN	UP000000589_10090_additional_2020	16	A0A0N4SW73	Rab11fip5	Isoform of Q8R361, Rab11 family-interacting protein 5	A0A0N4SW73
NaN	NaN	9.3054	NaN	NaN	NaN	NaN	NaN	NaN	NaN	NaN	NaN	NaN	NaN	NaN	NaN	UP000000589_10090_2020;UP000000589_10090_additional_2020	2	A0A0N4SW93;E9Q026;Q7TPS5;Q7TPS5-2;Q7TPS5-3	C2cd5	Isoform of Q7TPS5, C2 domain-containing protein;Isoform of Q7TPS5, C2 domain-containing protein;C2 domain-containing protein 5;Isoform of Q7TPS5, Isoform 2 of C2 domain-containing protein 5;Isoform of Q7TPS5, Isoform 3 of C2 domain-containing protein 5	A0A0N4SW93;E9Q026;Q7TPS5;Q7TPS5-2;Q7TPS5-3
NaN	NaN	NaN	NaN	NaN	NaN	NaN	NaN	15.7559	12.5932	17.1958	NaN	NaN	NaN	NaN	NaN	UP000000589_10090_2020;UP000000589_10090_additional_2020	1	A0A0N4SW95;Q6B966	Nlrp14	Isoform of Q6B966, NACHT, LRR and PYD domains-containing protein 14;NACHT, LRR and PYD domains-containing protein 14	A0A0N4SW95;Q6B966
11.1923	NaN	10.8935	10.3745	10.4972	10.5566	12.921	10.4619	14.0255	12.624	14.8777	13.0099	14.5327	12.4361	12.2386	12.4841	UP000000589_10090_2020;UP000000589_10090_additional_2020	1	A0A0N4SWB9;F8WJ98;Q69ZZ6;Q69ZZ6-2	Tmcc1	Isoform of Q69ZZ6, Transmembrane and coiled-coil domains protein 1;Isoform of Q69ZZ6, Transmembrane and coiled-coil domains protein 1 (Fragment);Transmembrane and coiled-coil domains protein 1;Isoform of Q69ZZ6, Isoform 2 of Transmembrane and coiled-coil domains protein 1	A0A0N4SWB9;F8WJ98;Q69ZZ6;Q69ZZ6-2
8.83627	NaN	8.39753	8.50964	9.40447	9.95087	10.8556	8.32469	NaN	NaN	NaN	NaN	NaN	NaN	NaN	NaN	UP000000589_10090_2020;UP000000589_10090_additional_2020	3	A0A0N4SWF7;Q923D5	Wbp11	Isoform of Q923D5, WW domain-binding protein 11;WW domain-binding protein 11	A0A0N4SWF7;Q923D5
10.6468	12.0297	10.9471	10.7472	10.6477	9.42885	13.2985	9.88749	15.5549	12.9085	14.6899	12.167	15.6043	12.1948	12.6492	13.1987	UP000000589_10090_2020;UP000000589_10090_additional_2020	1	A0A0R3P9C4;Q8C1Q6	Smim4	Isoform of Q8C1Q6, Small integral membrane protein 4;Small integral membrane protein 4	A0A0R3P9C4;Q8C1Q6
16.9509	NaN	14.8391	16.5377	16.2799	16.3223	15.9885	15.8962	17.801	18.5492	17.1455	18.0019	17.5639	18.3746	18.1194	17.8794	UP000000589_10090_2020;UP000000589_10090_additional_2020	18	A0A0R3P9C8;Q9DC69	Ndufa9	Isoform of Q9DC69, NmrA domain-containing protein;NADH dehydrogenase [ubiquinone] 1 alpha subcomplex subunit 9, mitochondrial	A0A0R3P9C8;Q9DC69
NaN	NaN	NaN	NaN	NaN	NaN	NaN	NaN	NaN	NaN	NaN	NaN	NaN	NaN	NaN	NaN	UP000000589_10090_2020;UP000000589_10090_additional_2020	9	A0A0R3P9D0;Q7TPB0	Plppr3	Isoform of Q7TPB0, Phospholipid phosphatase-related protein type 3;Phospholipid phosphatase-related protein type 3	A0A0R3P9D0;Q7TPB0
13.4846	NaN	12.9922	12.2183	12.1408	10.7188	11.308	8.75967	NaN	NaN	NaN	NaN	NaN	NaN	NaN	NaN	UP000000589_10090_2020;UP000000589_10090_additional_2020	5	A0A0R3P9D3;D3YY67;Q5U4E2	Repin1	Isoform of Q5U4E2, Replication initiator 1;Isoform of Q5U4E2, Replication initiator 1;Replication initiator 1	A0A0R3P9D3;D3YY67;Q5U4E2
13.5448	NaN	12.8457	11.159	10.6036	11.8528	NaN	11.4298	NaN	NaN	NaN	NaN	NaN	NaN	NaN	NaN	UP000000589_10090_2020;UP000000589_10090_additional_2020	1	A0A0R4IZW5;P09803	Cdh1	Isoform of P09803, Cadherin-1;Cadherin-1	A0A0R4IZW5;P09803
12.1568	NaN	11.8256	11.2075	10.1808	10.5988	NaN	9.981	NaN	NaN	NaN	NaN	NaN	NaN	NaN	NaN	UP000000589_10090_2020;UP000000589_10090_additional_2020	2	A0A0R4IZW7;E9PWD4;H3BKS8;Q3TX08	Trmt1	Isoform of Q3TX08, tRNA (guanine(26)-N(2))-dimethyltransferase;Isoform of Q3TX08, tRNA (guanine(26)-N(2))-dimethyltransferase;Isoform of Q3TX08, tRNA (guanine(26)-N(2))-dimethyltransferase;tRNA (guanine(26)-N(2))-dimethyltransferase	A0A0R4IZW7;E9PWD4;H3BKS8;Q3TX08
13.2991	18.4245	12.6083	12.774	12.8302	12.6483	15.6485	12.4596	16.9239	15.3377	17.2814	15.4219	16.7783	15.2755	14.8978	15.3413	UP000000589_10090_2020;UP000000589_10090_additional_2020	12	A0A0R4IZW8;O88456	Capns1	Isoform of O88456, Calcium-activated neutral proteinase small subunit;Calpain small subunit 1	A0A0R4IZW8;O88456
13.1563	17.4904	12.9183	11.9619	13.1532	12.6922	18.5382	12.9689	18.8245	12.5754	15.7816	13.794	17.8357	13.318	13.6079	13.5322	UP000000589_10090_2020;UP000000589_10090_additional_2020	7	A0A0R4IZW9;Q9DCT5	Sdf2	Isoform of Q9DCT5, Stromal cell-derived factor 2;Stromal cell-derived factor 2	A0A0R4IZW9;Q9DCT5
10.5492	16.2472	11.1934	10.2858	10.4765	10.4214	13.7295	10.7734	14.2353	10.5529	13.9149	12.0949	14.273	12.449	11.8562	10.4301	UP000000589_10090_2020;UP000000589_10090_additional_2020	18	A0A0R4IZX2;Q9JHL1	Slc9a3r2	Isoform of Q9JHL1, Na(+)/H(+) exchange regulatory cofactor NHE-RF;Na(+)/H(+) exchange regulatory cofactor NHE-RF2	A0A0R4IZX2;Q9JHL1
NaN	NaN	NaN	NaN	NaN	NaN	NaN	NaN	NaN	NaN	NaN	NaN	NaN	NaN	NaN	12.6144	UP000000589_10090_2020;UP000000589_10090_additional_2020	16	A0A0R4IZX5;P55066	Ncan	Isoform of P55066, Neurocan core protein;Neurocan core protein	A0A0R4IZX5;P55066
11.9619	14.5626	11.9358	11.5785	11.8152	11.8951	14.5572	11.3076	16.1006	14.1445	15.4262	14.2062	15.5959	14.3491	14.1606	14.4106	UP000000589_10090_2020;UP000000589_10090_additional_2020	24	A0A0R4IZY0;Q8C1A5	Thop1	Isoform of Q8C1A5, Thimet oligopeptidase;Thimet oligopeptidase	A0A0R4IZY0;Q8C1A5
17.0019	11.878	13.554	13.1324	13.0288	13.2728	14.4591	13.4862	NaN	NaN	NaN	NaN	NaN	10.458	NaN	NaN	UP000000589_10090_2020;UP000000589_10090_additional_2020	20	A0A0R4IZY2;Q8CIM7	Cyp2d26	Isoform of Q8CIM7, Cytochrome P450 2D26;Cytochrome P450 2D26	A0A0R4IZY2;Q8CIM7
9.47421	NaN	9.87176	8.7959	9.26158	8.49469	NaN	6.43452	NaN	NaN	NaN	NaN	NaN	NaN	NaN	NaN	UP000000589_10090_2020;UP000000589_10090_additional_2020	1	A0A0R4IZY3;Q03142;Q03142-2	Fgfr4	Isoform of Q03142, Fibroblast growth factor receptor;Fibroblast growth factor receptor 4;Isoform of Q03142, Isoform 2 of Fibroblast growth factor receptor 4	A0A0R4IZY3;Q03142;Q03142-2
10.764	NaN	11.3212	11.1512	11.3802	9.91214	13.6979	10.014	13.6905	9.5167	NaN	8.73195	NaN	9.57371	10.0284	9.60133	UP000000589_10090_2020;UP000000589_10090_additional_2020	4	A0A0R4IZY9;Q91XI1	Dus3l	Isoform of Q91XI1, tRNA-dihydrouridine(47) synthase [NAD(P)(+)];tRNA-dihydrouridine(47) synthase [NAD(P)(+)]-like	A0A0R4IZY9;Q91XI1
7.58383	NaN	NaN	NaN	NaN	NaN	13.6683	NaN	NaN	NaN	NaN	NaN	NaN	NaN	NaN	NaN	UP000000589_10090_2020;UP000000589_10090_additional_2020	13	A0A0R4IZZ1;Q03157	Aplp1	Isoform of Q03157, Amyloid-like protein 1;Amyloid-like protein 1	A0A0R4IZZ1;Q03157
13.1681	17.3027	11.8644	12.0224	12.0996	11.9643	13.3901	10.7502	NaN	NaN	NaN	NaN	NaN	NaN	NaN	NaN	UP000000589_10090_2020;UP000000589_10090_additional_2020	4	A0A0R4IZZ5;P70194	Clec4f	Isoform of P70194, C-type lectin domain family 4 member F;C-type lectin domain family 4 member F	A0A0R4IZZ5;P70194
9.61003	NaN	9.3687	NaN	8.54291	8.48285	NaN	7.5732	NaN	NaN	NaN	NaN	NaN	NaN	NaN	NaN	UP000000589_10090_2020;UP000000589_10090_additional_2020	1	A0A0R4IZZ6;A0A5F8MPU2;Q6ZQ03;Q6ZQ03-2;Q6ZQ03-3	Fnbp4	Isoform of Q6ZQ03, Formin-binding protein 4;Isoform of Q6ZQ03, Formin-binding protein 4;Formin-binding protein 4;Isoform of Q6ZQ03, Isoform 2 of Formin-binding protein 4;Isoform of Q6ZQ03, Isoform 3 of Formin-binding protein 4	A0A0R4IZZ6;A0A5F8MPU2;Q6ZQ03;Q6ZQ03-2;Q6ZQ03-3
NaN	NaN	NaN	NaN	NaN	NaN	NaN	NaN	NaN	NaN	NaN	NaN	NaN	NaN	NaN	NaN	UP000000589_10090_2020;UP000000589_10090_additional_2020	2	A0A0R4J003;P32648	Vip	Isoform of P32648, Vasoactive intestinal peptide;VIP peptides	A0A0R4J003;P32648
NaN	NaN	9.40425	NaN	9.80051	10.5024	NaN	8.84887	NaN	12.1708	NaN	13.0859	NaN	12.7781	11.8621	11.9699	UP000000589_10090_2020;UP000000589_10090_additional_2020	1	A0A0R4J004;Q5U419	Mfsd3	Isoform of Q5U419, Major facilitator superfamily domain-containing protein 3;Major facilitator superfamily domain-containing protein 3	A0A0R4J004;Q5U419
10.2274	NaN	12.1591	10.4283	10.6134	10.8969	14.2285	10.8374	15.3741	12.4732	15.5301	12.7046	14.5628	12.0629	12.7646	12.2065	UP000000589_10090_2020;UP000000589_10090_additional_2020	13	A0A0R4J005;A0A5F8MPJ3;E9QP62;Q99JW4	Lims1	Isoform of Q99JW4, LIM and senescent cell antigen-like-containing domain protein;Isoform of Q99JW4, LIM and senescent cell antigen-like-containing domain protein;Isoform of Q99JW4, LIM and senescent cell antigen-like-containing domain protein;LIM and senescent cell antigen-like-containing domain protein 1	A0A0R4J005;A0A5F8MPJ3;E9QP62;Q99JW4
10.086	NaN	10.9757	10.6686	9.83076	10.0594	12.9591	10.4986	NaN	NaN	NaN	9.99318	NaN	13.2653	10.7731	NaN	UP000000589_10090_2020;UP000000589_10090_additional_2020	4	A0A0R4J008;P70288;Q8BQ10	Hdac2	Isoform of P70288, Histone deacetylase 2;Histone deacetylase 2;Isoform of P70288, Histone deacetylase	A0A0R4J008;P70288;Q8BQ10
13.1473	NaN	11.3356	11.8763	11.8897	12.1604	13.4195	12.7593	NaN	NaN	NaN	NaN	NaN	NaN	NaN	NaN	UP000000589_10090_2020;UP000000589_10090_additional_2020	3	A0A0R4J015;B2RX12;B2RX12-2;B2RX12-3;J3QML2	Abcc3	Isoform of B2RX12, Canalicular multispecific organic anion transporter 2;Canalicular multispecific organic anion transporter 2;Isoform of B2RX12, Isoform 2 of Canalicular multispecific organic anion transporter 2;Isoform of B2RX12, Isoform 3 of Canalicular multispecific organic anion transporter 2;Isoform of B2RX12, Canalicular multispecific organic anion transporter 2	A0A0R4J015;B2RX12;B2RX12-2;B2RX12-3;J3QML2
14.1934	14.0722	11.8702	14.0369	13.9791	14.1129	15.8587	14.1747	1.75046	11.093	NaN	11.324	NaN	9.98114	8.5707	9.40985	UP000000589_10090_2020;UP000000589_10090_additional_2020	13	A0A0R4J018;O55060	Tpmt	Isoform of O55060, Thiopurine S-methyltransferase;Thiopurine S-methyltransferase	A0A0R4J018;O55060
13.7204	16.2125	14.0672	13.5786	13.6856	13.6688	16.008	13.5588	16.922	14.4456	16.5749	14.2201	16.7923	14.6342	14.2915	14.2156	UP000000589_10090_2020;UP000000589_10090_additional_2020	9	A0A0R4J023;Q9JLZ3	Auh	Isoform of Q9JLZ3, Methylglutaconyl-CoA hydratase, mitochondrial;Methylglutaconyl-CoA hydratase, mitochondrial	A0A0R4J023;Q9JLZ3
10.0535	15.2191	8.89391	9.25444	9.67193	9.28566	NaN	10.429	NaN	11.3742	NaN	11.0913	NaN	11.3141	10.729	10.536	UP000000589_10090_2020;UP000000589_10090_additional_2020	2	A0A0R4J029;A0A286YD93;Q8R1P4	Atg10	Isoform of Q8R1P4, Autophagy_act_C domain-containing protein;Isoform of Q8R1P4, Ubiquitin-like-conjugating enzyme ATG10;Ubiquitin-like-conjugating enzyme ATG10	A0A0R4J029;A0A286YD93;Q8R1P4
NaN	NaN	NaN	NaN	NaN	NaN	NaN	NaN	NaN	NaN	NaN	0.964215	NaN	NaN	NaN	NaN	UP000000589_10090_2020;UP000000589_10090_additional_2020	2	A0A0R4J031;Q8C006	Trim35	Isoform of Q8C006, Tripartite motif-containing protein 35;Tripartite motif-containing protein 35	A0A0R4J031;Q8C006
11.5193	NaN	11.7277	11.3705	9.95166	10.5851	11.8861	10.5304	13.9569	10.9196	12.4639	11.7383	12.8882	10.6895	10.9935	13.4586	UP000000589_10090_2020;UP000000589_10090_additional_2020	8	A0A0R4J032;P06683	C9	Isoform of P06683, Complement component C9;Complement component C9	A0A0R4J032;P06683
11.7964	13.718	12.9933	11.0277	11.7138	11.5038	17.1496	11.4382	NaN	NaN	13.7068	8.64003	15.4708	NaN	NaN	12.446	UP000000589_10090_2020;UP000000589_10090_additional_2020	15	A0A0R4J034;Q99K01;Q99K01-2	Pdxdc1	Isoform of Q99K01, Pyridoxal-dependent decarboxylase domain-containing protein 1;Pyridoxal-dependent decarboxylase domain-containing protein 1;Isoform of Q99K01, Isoform 2 of Pyridoxal-dependent decarboxylase domain-containing protein 1	A0A0R4J034;Q99K01;Q99K01-2
15.359	NaN	NaN	NaN	NaN	NaN	12.7865	NaN	12.9673	11.1942	13.6361	10.5945	11.9614	10.6488	10.2499	9.61658	UP000000589_10090_2020;UP000000589_10090_additional_2020	73	A0A0R4J036;P08553	Nefm	Isoform of P08553, 160 kDa neurofilament protein;Neurofilament medium polypeptide	A0A0R4J036;P08553
12.3163	17.8983	10.8529	11.3299	11.711	11.5392	13.6574	11.6133	13.9897	12.2447	13.5893	12.2692	14.5707	12.5963	12.6231	13.277	UP000000589_10090_2020;UP000000589_10090_additional_2020	27	A0A0R4J038;O08677	Kng1	Isoform of O08677, Bradykinin;Kininogen-1	A0A0R4J038;O08677
14.7228	19.7655	13.4703	14.3766	14.2414	14.1603	16.2937	14.0101	14.932	14.8506	17.0432	14.2172	17.184	14.1707	13.7487	14.4704	UP000000589_10090_2020;UP000000589_10090_additional_2020	18	A0A0R4J039;Q9ESB3	Hrg	Isoform of Q9ESB3, Histidine-rich glycoprotein;Histidine-rich glycoprotein	A0A0R4J039;Q9ESB3
11.2738	NaN	10.9755	11.4726	8.41302	10.3702	NaN	7.39889	NaN	11.8116	NaN	9.71379	NaN	10.4979	11.1909	NaN	UP000000589_10090_2020;UP000000589_10090_additional_2020	2	A0A0R4J040;Q8R079;Q8R079-2	Bfar	Isoform of Q8R079, Bifunctional apoptosis regulator;Bifunctional apoptosis regulator;Isoform of Q8R079, Isoform 2 of Bifunctional apoptosis regulator	A0A0R4J040;Q8R079;Q8R079-2
NaN	NaN	NaN	NaN	NaN	NaN	11.4675	NaN	NaN	NaN	NaN	NaN	NaN	NaN	NaN	NaN	UP000000589_10090_2020;UP000000589_10090_additional_2020	1	A0A0R4J041;G3UXX7;G3UZP2;G5E922;Q8C3P7;Q8C3P7-2	Mettl3	Isoform of Q8C3P7, N6-adenosine-methyltransferase subunit METTL3;Isoform of Q8C3P7, N6-adenosine-methyltransferase subunit METTL3 (Fragment);Isoform of Q8C3P7, N6-adenosine-methyltransferase subunit METTL3;Isoform of Q8C3P7, N6-adenosine-methyltransferase subunit METTL3 (Fragment);N6-adenosine-methyltransferase subunit METTL3;Isoform of Q8C3P7, Isoform 2 of N6-adenosine-methyltransferase subunit …	A0A0R4J041;G3UXX7;G3UZP2;G5E922;Q8C3P7;Q8C3P7-2
10.1598	NaN	11.2014	9.50545	10.418	9.93873	12.0879	8.18582	NaN	NaN	NaN	NaN	NaN	NaN	NaN	NaN	UP000000589_10090_2020;UP000000589_10090_additional_2020	4	A0A0R4J046;P53569	Cebpz	Isoform of P53569, CBF domain-containing protein;CCAAT/enhancer-binding protein zeta	A0A0R4J046;P53569
10.205	NaN	10.9986	10.6326	10.5033	10.6883	12.5246	10.3986	12.9145	12.4932	13.8861	11.8757	13.447	12.5054	12.367	11.0779	UP000000589_10090_2020;UP000000589_10090_additional_2020	9	A0A0R4J049;Q8CIG8	Prmt5	Isoform of Q8CIG8, Protein arginine N-methyltransferase 5;Protein arginine N-methyltransferase 5	A0A0R4J049;Q8CIG8
14.5789	15.4637	14.7351	14.6634	14.9107	14.64	15.6917	14.2621	14.2551	13.4213	5.41772	12.8085	15.3452	13.8269	13.6808	13.5773	UP000000589_10090_additional_2020	11	A0A0R4J050	Acy1	Isoform of Q99JW2, N-acyl-L-amino-acid amidohydrolase	A0A0R4J050
11.5468	NaN	10.9648	10.5723	9.90592	10.4786	12.304	10.6581	13.6362	11.5798	12.5524	12.2922	14.0505	11.7228	11.6118	NaN	UP000000589_10090_2020;UP000000589_10090_additional_2020	4	A0A0R4J058;A0A0R4J242;Q922Q9;Q922Q9-2	Chid1	Isoform of Q922Q9, Glyco_18 domain-containing protein;Isoform of Q922Q9, Chitinase domain-containing protein 1;Chitinase domain-containing protein 1;Isoform of Q922Q9, Isoform 2 of Chitinase domain-containing protein 1	A0A0R4J058;A0A0R4J242;Q922Q9;Q922Q9-2
11.1558	18.6965	11.3185	10.7283	NaN	10.8341	14.2803	10.0516	NaN	NaN	NaN	NaN	NaN	NaN	NaN	NaN	UP000000589_10090_2020;UP000000589_10090_additional_2020	1	A0A0R4J060;J3QNK5;Q8BIH0;Q8BIH0-2	Sap130	Isoform of Q8BIH0, SAP130_C domain-containing protein;Isoform of Q8BIH0, SAP130_C domain-containing protein;Histone deacetylase complex subunit SAP130;Isoform of Q8BIH0, Isoform 2 of Histone deacetylase complex subunit SAP130	A0A0R4J060;J3QNK5;Q8BIH0;Q8BIH0-2
7.02669	NaN	NaN	NaN	NaN	NaN	NaN	7.85401	NaN	NaN	NaN	NaN	NaN	NaN	NaN	NaN	UP000000589_10090_2020;UP000000589_10090_additional_2020	1	A0A0R4J062;E9PYL0;E9Q045;O08983;Q3U309	Hps1	Isoform of O08983, Hermansky-Pudlak syndrome 1 protein homolog;Isoform of O08983, Hermansky-Pudlak syndrome 1 protein homolog;Isoform of O08983, Hermansky-Pudlak syndrome 1 protein homolog;Hermansky-Pudlak syndrome 1 protein homolog;Isoform of O08983, Hermansky-Pudlak syndrome 1 protein homolog	A0A0R4J062;E9PYL0;E9Q045;O08983;Q3U309
0.862065	NaN	0	NaN	NaN	NaN	NaN	-4.51124	NaN	NaN	NaN	NaN	NaN	NaN	NaN	NaN	UP000000589_10090_2020;UP000000589_10090_additional_2020	1	A0A0R4J066;G5E8J7;Q3THF9;Q3THF9-2	Coq10b	Isoform of Q3THF9, Coenzyme Q-binding protein COQ10 homolog B, mitochondrial;Isoform of Q3THF9, Coenzyme Q-binding protein COQ10 homolog B, mitochondrial;Coenzyme Q-binding protein COQ10 homolog B, mitochondrial;Isoform of Q3THF9, Isoform 2 of Coenzyme Q-binding protein COQ10 homolog B, mitochondrial	A0A0R4J066;G5E8J7;Q3THF9;Q3THF9-2
13.719	15.2846	13.6264	13.2606	13.3096	13.4324	14.8051	12.9678	16.5247	9.85566	4.15324	10.3192	14.9479	9.6319	8.26791	7.35232	UP000000589_10090_2020;UP000000589_10090_additional_2020	15	A0A0R4J069;Q9JLI6	Scly	Isoform of Q9JLI6, Aminotran_5 domain-containing protein;Selenocysteine lyase	A0A0R4J069;Q9JLI6
7.06903	NaN	6.34918	NaN	7.98642	6.51881	10.9466	9.39077	NaN	NaN	NaN	NaN	NaN	NaN	6.58706	9.5067	UP000000589_10090_2020;UP000000589_10090_additional_2020	4	A0A0R4J078;Q8VCH8	Ubxn4	Isoform of Q8VCH8, UBX domain-containing protein 4;UBX domain-containing protein 4	A0A0R4J078;Q8VCH8
11.2206	13.272	11.2542	10.5861	11.1377	11.0793	13.6406	11.5395	13.4806	10.5803	13.1763	10.7602	13.2386	10.5065	11.1546	10.3123	UP000000589_10090_2020;UP000000589_10090_additional_2020	8	A0A0R4J079;Q8BMP6	Acbd3	Isoform of Q8BMP6, Golgi resident protein GCP60;Golgi resident protein GCP60	A0A0R4J079;Q8BMP6
12.3446	NaN	12.1222	12.6986	15.3978	12.2971	18.9851	11.8685	20.011	14.0925	NaN	13.6609	19.7775	13.5266	13.3122	13.2754	UP000000589_10090_2020;UP000000589_10090_additional_2020	4	A0A0R4J081;A2AQ17;Q9CWX2	Ndufaf1	Isoform of Q9CWX2, Complex I intermediate-associated protein 30, mitochondrial;Isoform of Q9CWX2, Complex I intermediate-associated protein 30, mitochondrial;Complex I intermediate-associated protein 30, mitochondrial	A0A0R4J081;A2AQ17;Q9CWX2
16.766	19.1012	16.8689	16.8512	16.7154	16.6011	19.0299	16.636	21.1894	18.293	20.4493	17.6776	20.8285	18.1922	17.9829	17.6853	UP000000589_10090_additional_2020	35	A0A0R4J083	Acadl	Isoform of P51174, Long-chain specific acyl-CoA dehydrogenase, mitochondrial	A0A0R4J083
12.0546	NaN	12.2103	11.7412	11.2742	11.5944	12.8485	11.5119	14.2503	11.5175	13.9607	11.0377	14.3266	10.5224	11.0622	11.7903	UP000000589_10090_2020;UP000000589_10090_additional_2020	7	A0A0R4J085;A0A0R4J1F6;Q3UHZ7;Q91YN5;Q91YN5-2;Q91YN5-3	Uap1	Isoform of Q91YN5, UDP-N-acetylhexosamine pyrophosphorylase;Isoform of Q91YN5, UDP-N-acetylhexosamine pyrophosphorylase;Isoform of Q91YN5, UDP-N-acetylhexosamine pyrophosphorylase;UDP-N-acetylhexosamine pyrophosphorylase;Isoform of Q91YN5, Isoform AGX1 of UDP-N-acetylhexosamine pyrophosphorylase;Isoform of Q91YN5, Isoform 3 of UDP-N-acetylhexosamine pyrophosphorylase	A0A0R4J085;A0A0R4J1F6;Q3UHZ7;Q91YN5;Q91YN5-2;Q91YN5-3
NaN	NaN	NaN	NaN	NaN	NaN	NaN	NaN	NaN	NaN	NaN	NaN	NaN	NaN	NaN	NaN	UP000000589_10090_2020;UP000000589_10090_additional_2020	9	A0A0R4J087;Q8BJI1	Slc6a17	Isoform of Q8BJI1, Transporter;Sodium-dependent neutral amino acid transporter SLC6A17	A0A0R4J087;Q8BJI1
NaN	NaN	NaN	NaN	NaN	NaN	NaN	NaN	NaN	NaN	NaN	NaN	NaN	NaN	NaN	NaN	UP000000589_10090_2020;UP000000589_10090_additional_2020	6	A0A0R4J088;P20352	F3	Isoform of P20352, Tissue factor;Tissue factor	A0A0R4J088;P20352
13.9185	NaN	13.519	13.5358	13.4457	13.2376	13.1378	12.3545	NaN	NaN	NaN	NaN	NaN	NaN	NaN	NaN	UP000000589_10090_additional_2020	11	A0A0R4J090	Cd1d1	Isoform of P11609, Antigen-presenting glycoprotein CD1d1	A0A0R4J090
NaN	NaN	NaN	NaN	NaN	NaN	NaN	NaN	NaN	NaN	NaN	NaN	NaN	NaN	NaN	NaN	UP000000589_10090_additional_2020	1	A0A0R4J091	Pole3	Isoform of Q9JKP7, DNA polymerase epsilon subunit 3	A0A0R4J091
12.1696	NaN	12.6217	12.9149	11.3971	12.1276	12.738	11.7813	NaN	NaN	NaN	9.82357	NaN	10.8217	10.6606	10.3928	UP000000589_10090_2020;UP000000589_10090_additional_2020	10	A0A0R4J092;Q8K2I4	Manba	Isoform of Q8K2I4, Beta-mannosidase;Beta-mannosidase	A0A0R4J092;Q8K2I4
12.9575	15.2909	13.2198	13.1419	13.0379	13.0178	15.582	12.8606	17.0568	13.4052	16.2807	12.9648	16.8366	13.562	13.4327	13.617	UP000000589_10090_additional_2020	10	A0A0R4J094	Fahd2a	Isoform of Q3TC72, FAA_hydrolase domain-containing protein	A0A0R4J094
NaN	NaN	NaN	NaN	NaN	9.5089	NaN	NaN	NaN	9.74579	NaN	NaN	NaN	NaN	NaN	NaN	UP000000589_10090_2020;UP000000589_10090_additional_2020	2	A0A0R4J097;O88393	Tgfbr3	Isoform of O88393, Transforming growth factor beta receptor type 3;Transforming growth factor beta receptor type 3	A0A0R4J097;O88393
13.3509	NaN	11.2206	10.7803	10.2586	11.246	16.1094	10.595	NaN	NaN	NaN	NaN	NaN	12.2065	NaN	10.8302	UP000000589_10090_2020;UP000000589_10090_additional_2020	9	A0A0R4J098;O88291	Zfp326;Znf326	Isoform of O88291, Zinc finger protein 326;DBIRD complex subunit ZNF326	A0A0R4J098;O88291
NaN	NaN	NaN	NaN	NaN	NaN	NaN	NaN	NaN	NaN	NaN	NaN	NaN	NaN	NaN	NaN	UP000000589_10090_2020;UP000000589_10090_additional_2020	2	A0A0R4J099;Q3UY34	2210016L21Rik;Custos	Isoform of Q3UY34, Protein CUSTOS;Protein CUSTOS	A0A0R4J099;Q3UY34
NaN	NaN	NaN	NaN	NaN	NaN	NaN	NaN	NaN	NaN	NaN	NaN	18.5312	NaN	NaN	NaN	UP000000589_10090_2020;UP000000589_10090_additional_2020	14	A0A0R4J0A6;Q8BLE7	Slc17a6	Isoform of Q8BLE7, Vesicular glutamate transporter 2;Vesicular glutamate transporter 2	A0A0R4J0A6;Q8BLE7
9.90212	NaN	10.527	10.468	10.5977	10.4656	14.0084	10.0541	16.7424	10.7679	16.499	11.2988	17.0972	11.2226	10.408	11.0929	UP000000589_10090_2020;UP000000589_10090_additional_2020	13	A0A0R4J0B1;A0A0R4J227;E9QMP6;F6ZS70;Q05512;Q05512-2;Q05512-3;Q05512-4;Q3T9A3	Mark2	Isoform of Q05512, Non-specific serine/threonine protein kinase;Isoform of Q05512, Non-specific serine/threonine protein kinase;Isoform of Q05512, Non-specific serine/threonine protein kinase;Isoform of Q05512, Non-specific serine/threonine protein kinase (Fragment);Serine/threonine-protein kinase MARK2;Isoform of Q05512, Isoform 2 of Serine/threonine-protein kinase MARK2;Isoform of Q05512, Isofo…	A0A0R4J0B1;A0A0R4J227;E9QMP6;F6ZS70;Q05512;Q05512-2;Q05512-3;Q05512-4;Q3T9A3
13.6681	NaN	12.328	13.2083	13.5576	12.9209	13.072	12.5116	NaN	14.5317	NaN	15.0831	NaN	11.963	13.3366	12.1843	UP000000589_10090_2020;UP000000589_10090_additional_2020	8	A0A0R4J0B2;Q8VCI0	Plbd1	Isoform of Q8VCI0, Phospholipase B-like;Phospholipase B-like 1	A0A0R4J0B2;Q8VCI0
14.9271	20.8709	14.6421	14.6392	14.7877	15.5515	17.0716	14.3794	14.3942	13.9707	18.6941	13.8637	15.9706	13.5079	12.85	13.1878	UP000000589_10090_additional_2020	10	A0A0R4J0B4	Cmas	Isoform of Q99KK2, CMP-N-acetylneuraminic acid synthase	A0A0R4J0B4
12.0865	18.4334	11.9519	11.6205	12.2751	11.544	13.8369	12.3572	16.2447	9.74432	12.978	9.71854	NaN	9.4463	NaN	NaN	UP000000589_10090_additional_2020	9	A0A0R4J0B5	Rusf1	Isoform of Q91W34, RUS family member 1	A0A0R4J0B5
14.3169	NaN	12.0944	13.8961	13.6087	13.7941	13.9448	13.4983	13.8328	11.6475	14.3342	12.2605	14.17	11.6308	11.9303	11.1354	UP000000589_10090_2020;UP000000589_10090_additional_2020	8	A0A0R4J0B6;Q7TMS5;S4R2E1	Abcg2	Isoform of Q7TMS5, ATP-binding cassette sub-family G member 2;Broad substrate specificity ATP-binding cassette transporter ABCG2;Isoform of Q7TMS5, ATP-binding cassette sub-family G member 2	A0A0R4J0B6;Q7TMS5;S4R2E1
NaN	NaN	NaN	NaN	NaN	NaN	NaN	NaN	NaN	NaN	NaN	NaN	15.0638	NaN	NaN	NaN	UP000000589_10090_additional_2020	18	A0A0R4J0B8	Sh3gl3	Isoform of Q62421, Endophilin-A3	A0A0R4J0B8
11.9648	21.4689	11.9038	11.5951	11.9333	11.7798	14.3981	11.7572	14.8866	12.4664	15.4151	13.0148	14.0355	12.6732	12.5848	12.9892	UP000000589_10090_2020;UP000000589_10090_additional_2020	3	A0A0R4J0D1;Q8R3Q0	Saraf	Isoform of Q8R3Q0, Store-operated calcium entry-associated regulatory factor;Store-operated calcium entry-associated regulatory factor	A0A0R4J0D1;Q8R3Q0
14.9778	NaN	13.1793	13.1874	13.4277	15.4011	13.1014	15.7228	11.8392	15.3995	12.0742	15.6243	11.2326	15.4495	15.2463	15.0185	UP000000589_10090_2020;UP000000589_10090_additional_2020	7	A0A0R4J0D3;Q3TDQ1	Stt3b	Isoform of Q3TDQ1, Dolichyl-diphosphooligosaccharide--protein glycotransferase;Dolichyl-diphosphooligosaccharide--protein glycosyltransferase subunit STT3B	A0A0R4J0D3;Q3TDQ1
NaN	NaN	NaN	9.4975	NaN	NaN	NaN	NaN	NaN	NaN	NaN	NaN	NaN	9.65285	NaN	8.71384	UP000000589_10090_2020;UP000000589_10090_additional_2020	1	A0A0R4J0D5;A0A0R4J2D4;Q6PDG8;Q6PDG8-2	Mon1a	Isoform of Q6PDG8, Vacuolar fusion protein MON1 homolog;Isoform of Q6PDG8, Vacuolar fusion protein MON1 homolog;Vacuolar fusion protein MON1 homolog A;Isoform of Q6PDG8, Isoform 2 of Vacuolar fusion protein MON1 homolog A	A0A0R4J0D5;A0A0R4J2D4;Q6PDG8;Q6PDG8-2
7.32817	NaN	8.43621	7.45688	8.26245	8.05113	NaN	9.85775	NaN	NaN	NaN	NaN	NaN	NaN	NaN	NaN	UP000000589_10090_2020;UP000000589_10090_additional_2020	1	A0A0R4J0E1;Q71KU9	Fgl1	Isoform of Q71KU9, Fibrinogen-like protein 1;Fibrinogen-like protein 1	A0A0R4J0E1;Q71KU9
9.40806	NaN	10.4523	9.5643	9.10379	NaN	NaN	8.5571	NaN	NaN	NaN	NaN	NaN	NaN	NaN	9.06415	UP000000589_10090_2020;UP000000589_10090_additional_2020	1	A0A0R4J0E4;Q7TQK1;Q7TQK1-2	Ints7	Isoform of Q7TQK1, Integrator complex subunit 7;Integrator complex subunit 7;Isoform of Q7TQK1, Isoform 2 of Integrator complex subunit 7	A0A0R4J0E4;Q7TQK1;Q7TQK1-2
10.773	NaN	13.4805	10.7655	10.4283	10.4206	14.9053	10.0527	NaN	10.4523	NaN	NaN	NaN	9.38361	NaN	NaN	UP000000589_10090_2020;UP000000589_10090_additional_2020	12	A0A0R4J0F6;Q99KY4;Q99KY4-2	Gak	Isoform of Q99KY4, Cyclin-G-associated kinase;Cyclin-G-associated kinase;Isoform of Q99KY4, Isoform 2 of Cyclin-G-associated kinase	A0A0R4J0F6;Q99KY4;Q99KY4-2
13.9404	16.8608	14.2939	14.8537	14.0169	13.4226	11.3394	14.0804	NaN	11.8163	NaN	11.6021	NaN	11.9036	12.9687	12.5411	UP000000589_10090_2020;UP000000589_10090_additional_2020	18	A0A0R4J0G0;Q8BH04	Pck2	Isoform of Q8BH04, Phosphoenolpyruvate carboxykinase (GTP);Phosphoenolpyruvate carboxykinase [GTP], mitochondrial	A0A0R4J0G0;Q8BH04
NaN	NaN	NaN	NaN	NaN	NaN	NaN	NaN	NaN	NaN	NaN	NaN	NaN	NaN	NaN	13.1863	UP000000589_10090_2020;UP000000589_10090_additional_2020	4	A0A0R4J0G1;Q61400	Ceacam10	Isoform of Q61400, Carcinoembryonic antigen-related cell adhesion molecule 10;Carcinoembryonic antigen-related cell adhesion molecule 10	A0A0R4J0G1;Q61400
12.1666	NaN	11.8965	11.3421	11.9365	11.3892	NaN	11.6331	NaN	11.077	NaN	NaN	NaN	12.423	12.6148	NaN	UP000000589_10090_2020;UP000000589_10090_additional_2020	5	A0A0R4J0G4;Q6VN19	Ranbp10	Isoform of Q6VN19, Ran-binding protein 10;Ran-binding protein 10	A0A0R4J0G4;Q6VN19
NaN	NaN	NaN	NaN	NaN	NaN	NaN	NaN	NaN	NaN	NaN	NaN	NaN	NaN	NaN	NaN	UP000000589_10090_2020;UP000000589_10090_additional_2020	4	A0A0R4J0G6;A0A3B2W7G1;Q9CYK2;Q9CYK2-2	Qpct	Isoform of Q9CYK2, Glutaminyl-peptide cyclotransferase;Isoform of Q9CYK2, Glutaminyl-peptide cyclotransferase;Glutaminyl-peptide cyclotransferase;Isoform of Q9CYK2, Isoform 2 of Glutaminyl-peptide cyclotransferase	A0A0R4J0G6;A0A3B2W7G1;Q9CYK2;Q9CYK2-2
NaN	NaN	NaN	NaN	NaN	NaN	NaN	NaN	NaN	NaN	NaN	NaN	NaN	NaN	NaN	NaN	UP000000589_10090_2020;UP000000589_10090_additional_2020	1	A0A0R4J0H2;A0A1L1SR74;D3YU68;E9QQ55;Q3ULW6;Q3ULW6-3;Q3ULW6-4	Ccdc33	Isoform of Q3ULW6, C2 domain-containing protein;Isoform of Q3ULW6, C2 domain-containing protein;Isoform of Q3ULW6, C2 domain-containing protein;Isoform of Q3ULW6, C2 domain-containing protein;Coiled-coil domain-containing protein 33;Isoform of Q3ULW6, Isoform 3 of Coiled-coil domain-containing protein 33;Isoform of Q3ULW6, Isoform 4 of Coiled-coil domain-containing protein 33	A0A0R4J0H2;A0A1L1SR74;D3YU68;E9QQ55;Q3ULW6;Q3ULW6-3;Q3ULW6-4
NaN	NaN	NaN	NaN	NaN	NaN	NaN	5.73146	NaN	NaN	NaN	NaN	NaN	NaN	NaN	NaN	UP000000589_10090_2020;UP000000589_10090_additional_2020	1	A0A0R4J0H5;A0A140T8R4;Q6S5C2;Q6S5C2-2	Gnptg	Isoform of Q6S5C2, DMAP_binding domain-containing protein;Isoform of Q6S5C2, DMAP_binding domain-containing protein;N-acetylglucosamine-1-phosphotransferase subunit gamma;Isoform of Q6S5C2, Isoform 2 of N-acetylglucosamine-1-phosphotransferase subunit gamma	A0A0R4J0H5;A0A140T8R4;Q6S5C2;Q6S5C2-2
10.3544	NaN	7.15076	10.4552	10.6925	10.6687	13.806	10.2433	NaN	8.49434	NaN	NaN	NaN	NaN	NaN	NaN	UP000000589_10090_2020;UP000000589_10090_additional_2020	2	A0A0R4J0H8;Q6NWW9	Fndc3b	Isoform of Q6NWW9, Fibronectin type III domain-containing protein 3B;Fibronectin type III domain-containing protein 3B	A0A0R4J0H8;Q6NWW9
10.5414	NaN	7.62136	8.89774	10.0958	7.8163	NaN	8.04548	NaN	NaN	NaN	NaN	NaN	NaN	NaN	NaN	UP000000589_10090_2020;UP000000589_10090_additional_2020	1	A0A0R4J0I0;P70459	Erf	Isoform of P70459, ETS domain-containing protein;ETS domain-containing transcription factor ERF	A0A0R4J0I0;P70459
16.1126	16.7341	15.4235	15.6879	15.5569	15.6285	17.9579	15.5025	18.3231	17.4477	18.0354	17.0539	17.6157	16.6292	17.0494	17.0249	UP000000589_10090_additional_2020	24	A0A0R4J0I1	Serpina3k	Isoform of P07759, Serine protease inhibitor A3K	A0A0R4J0I1
16.4844	18.1102	16.3053	16.3416	16.3172	16.4219	19.2394	16.4249	15.3916	13.1843	12.6102	13.0251	13.7898	12.6975	12.0637	12.082	UP000000589_10090_2020;UP000000589_10090_additional_2020	32	A0A0R4J0I6;Q80XL6	Acad11	Isoform of Q80XL6, Acyl-CoA dehydrogenase family member 11;Acyl-CoA dehydrogenase family member 11	A0A0R4J0I6;Q80XL6
14.028	18.0717	14.2432	13.7629	13.6438	13.5928	15.7003	13.5269	13.7163	11.8611	12.9488	12.0773	14.4195	11.7007	12.5114	12.7593	UP000000589_10090_2020;UP000000589_10090_additional_2020	78	A0A0R4J0I9;Q91ZX7	Lrp1	Isoform of Q91ZX7, Prolow-density lipoprotein receptor-related protein 1;Prolow-density lipoprotein receptor-related protein 1	A0A0R4J0I9;Q91ZX7
10.819	15.9801	8.88124	11.1006	10.2995	10.0447	12.2368	10.4716	10.6821	10.359	NaN	NaN	11.3436	NaN	NaN	12.8851	UP000000589_10090_2020;UP000000589_10090_additional_2020	24	A0A0R4J0J0;Q9JHU2	Palmd	Isoform of Q9JHU2, Palmdelphin;Palmdelphin	A0A0R4J0J0;Q9JHU2
NaN	NaN	NaN	NaN	NaN	NaN	NaN	NaN	NaN	NaN	NaN	NaN	NaN	NaN	NaN	NaN	UP000000589_10090_2020;UP000000589_10090_additional_2020	4	A0A0R4J0J1;Q1RLL3	Cpne9	Isoform of Q1RLL3, Copine-9;Copine-9	A0A0R4J0J1;Q1RLL3
NaN	NaN	NaN	10.2643	9.88671	NaN	NaN	9.80742	NaN	NaN	NaN	NaN	NaN	NaN	NaN	NaN	UP000000589_10090_2020;UP000000589_10090_additional_2020	2	A0A0R4J0J5;Q8K114	Ints9	Isoform of Q8K114, Integrator complex subunit 9;Integrator complex subunit 9	A0A0R4J0J5;Q8K114
7.40627	NaN	8.504	6.86909	8.03595	8.3786	13.157	7.61062	NaN	NaN	NaN	NaN	NaN	NaN	NaN	NaN	UP000000589_10090_2020;UP000000589_10090_additional_2020	1	A0A0R4J0J6;Q5SVF9;Q8BKT7	Thoc5	Isoform of Q8BKT7, THO complex subunit 5 homolog;Isoform of Q8BKT7, THO complex subunit 5 homolog;THO complex subunit 5 homolog	A0A0R4J0J6;Q5SVF9;Q8BKT7
9.95099	14.629	10.4454	NaN	NaN	NaN	NaN	NaN	NaN	NaN	NaN	NaN	12.5511	NaN	8.94784	5.64216	UP000000589_10090_2020;UP000000589_10090_additional_2020	5	A0A0R4J0J8;Q2KN98	Specc1l	Isoform of Q2KN98, Cytospin-A;Cytospin-A	A0A0R4J0J8;Q2KN98
13.0378	NaN	10.499	7.27516	8.48225	8.58805	NaN	8.24718	NaN	NaN	NaN	NaN	NaN	NaN	NaN	NaN	UP000000589_10090_2020;UP000000589_10090_additional_2020	1	A0A0R4J0J9;E9QM19;Q8R1J1;Q8R1J1-2	Tm6sf2	Isoform of Q8R1J1, Transmembrane 6 superfamily member 2;Isoform of Q8R1J1, Transmembrane 6 superfamily member 2;Transmembrane 6 superfamily member 2;Isoform of Q8R1J1, Isoform 2 of Transmembrane 6 superfamily member 2	A0A0R4J0J9;E9QM19;Q8R1J1;Q8R1J1-2
12.1198	13.9341	12.4777	11.8941	12.1262	11.8692	14.4539	11.0509	14.9858	12.9275	14.4115	12.3314	13.8919	12.759	12.3336	11.7895	UP000000589_10090_2020;UP000000589_10090_additional_2020	34	A0A0R4J0K2;A2AGT5;A2AGT5-2;A2AGT5-3;K3W4R5;Z4YL78	Ckap5	Isoform of A2AGT5, Cytoskeleton-associated protein 5;Cytoskeleton-associated protein 5;Isoform of A2AGT5, Isoform 2 of Cytoskeleton-associated protein 5;Isoform of A2AGT5, Isoform 3 of Cytoskeleton-associated protein 5;Isoform of A2AGT5, Cytoskeleton-associated protein 5;Isoform of A2AGT5, Cytoskeleton-associated protein 5	A0A0R4J0K2;A2AGT5;A2AGT5-2;A2AGT5-3;K3W4R5;Z4YL78
11.2644	NaN	11.4694	11.4114	11.178	11.3614	NaN	11.5825	NaN	NaN	NaN	NaN	NaN	NaN	NaN	NaN	UP000000589_10090_2020;UP000000589_10090_additional_2020	1	A0A0R4J0K4;Q9CRG1	Tm7sf3	Isoform of Q9CRG1, DUF4203 domain-containing protein;Transmembrane 7 superfamily member 3	A0A0R4J0K4;Q9CRG1
11.3799	NaN	11.2086	11.4108	11.4996	10.9541	NaN	10.8042	NaN	NaN	NaN	NaN	NaN	NaN	NaN	NaN	UP000000589_10090_2020;UP000000589_10090_additional_2020	1	A0A0R4J0K5;A0A0R4J1S4;E9Q9E8;Q18PI6;Q18PI6-2;Q18PI6-3	Cd84	Isoform of Q18PI6, Ig-like domain-containing protein;Isoform of Q18PI6, IGv domain-containing protein;Isoform of Q18PI6, Ig-like domain-containing protein;SLAM family member 5;Isoform of Q18PI6, Isoform 2 of SLAM family member 5;Isoform of Q18PI6, Isoform 3 of SLAM family member 5	A0A0R4J0K5;A0A0R4J1S4;E9Q9E8;Q18PI6;Q18PI6-2;Q18PI6-3
11.477	NaN	11.4291	11.2522	10.7175	10.7797	9.12844	8.26688	NaN	11.7979	NaN	11.118	NaN	11.8787	11.1114	11.0182	UP000000589_10090_additional_2020	4	A0A0R4J0L5	Cog6	Isoform of Q8R3I3, Conserved oligomeric Golgi complex subunit 6	A0A0R4J0L5
14.1081	11.6587	14.0047	14.2181	14.1305	14.3524	15.7715	13.8869	15.5879	12.8979	14.8805	13.5934	14.5931	12.4765	12.8704	12.0808	UP000000589_10090_additional_2020	4	A0A0R4J0L6	Mrps35	Isoform of Q8BJZ4, MRP-S28 domain-containing protein	A0A0R4J0L6
12.8912	14.8512	14.3051	8.43622	8.48309	8.61026	11.5544	12.1816	NaN	11.6348	NaN	11.8102	NaN	NaN	NaN	11.0751	UP000000589_10090_additional_2020	7	A0A0R4J0M1	Tbcc	Isoform of Q8VCN9, Tubulin-folding cofactor C	A0A0R4J0M1
12.5839	NaN	13.4597	13.1724	13.144	12.7505	NaN	12.2412	NaN	10.8585	NaN	NaN	NaN	NaN	NaN	NaN	UP000000589_10090_2020;UP000000589_10090_additional_2020	2	A0A0R4J0M4;Q91V80	Apof	Isoform of Q91V80, Apolipoprotein F;Apolipoprotein F	A0A0R4J0M4;Q91V80
11.5339	17.1397	11.965	12.1508	11.916	11.8388	15.6503	11.354	14.7426	10.5134	14.449	11.2144	13.4899	10.0496	9.55202	10.8011	UP000000589_10090_2020;UP000000589_10090_additional_2020	30	A0A0R4J0M9;Q8CDG3	Vcpip1	Isoform of Q8CDG3, Ubiquitinyl hydrolase 1;Deubiquitinating protein VCPIP1	A0A0R4J0M9;Q8CDG3
11.6032	NaN	12.4345	11.4114	11.6434	9.44473	NaN	10.6702	NaN	NaN	NaN	12.2481	NaN	NaN	12.3064	NaN	UP000000589_10090_2020;UP000000589_10090_additional_2020	2	A0A0R4J0N5;A2T4N6;P46718	Pdcd2	Isoform of P46718, Programmed cell death protein 2;Isoform of P46718, MYND-type domain-containing protein;Programmed cell death protein 2	A0A0R4J0N5;A2T4N6;P46718
13.7107	NaN	12.7454	13.0384	12.8763	13.2366	15.7096	13.2872	NaN	NaN	NaN	11.3959	NaN	NaN	NaN	NaN	UP000000589_10090_2020;UP000000589_10090_additional_2020	17	A0A0R4J0N7;O88962	Cyp8b1	Isoform of O88962, 7-alpha-hydroxycholest-4-en-3-one 12-alpha-hydroxylase;7-alpha-hydroxycholest-4-en-3-one 12-alpha-hydroxylase	A0A0R4J0N7;O88962
14.6041	NaN	13.775	14.6317	14.3779	14.5562	16.3208	14.1407	16.533	15.1452	NaN	13.8359	15.9957	14.1505	13.8701	14.177	UP000000589_10090_additional_2020	14	A0A0R4J0P1;D3YTT4	Acad8	Isoform of Q9D7B6, Isobutyryl-CoA dehydrogenase, mitochondrial;Isoform of Q9D7B6, Isobutyryl-CoA dehydrogenase, mitochondrial	A0A0R4J0P1;D3YTT4
12.1995	NaN	11.478	11.1597	11.1961	11.3519	16.0421	10.9879	14.1487	NaN	13.7245	NaN	13.4297	9.8351	NaN	8.39431	UP000000589_10090_2020;UP000000589_10090_additional_2020	3	A0A0R4J0P6;Q8VDG3	Parn	Isoform of Q8VDG3, Poly(A)-specific ribonuclease PARN;Poly(A)-specific ribonuclease PARN	A0A0R4J0P6;Q8VDG3
14.3702	NaN	13.2079	13.3018	13.2805	12.8346	14.8602	12.9074	NaN	NaN	NaN	NaN	NaN	NaN	NaN	NaN	UP000000589_10090_2020;UP000000589_10090_additional_2020	4	A0A0R4J0P7;Q78KK3	Slc22a18	Isoform of Q78KK3, MFS domain-containing protein;Solute carrier family 22 member 18	A0A0R4J0P7;Q78KK3
NaN	NaN	NaN	NaN	NaN	NaN	NaN	NaN	NaN	NaN	NaN	12.9394	NaN	NaN	12.1188	NaN	UP000000589_10090_2020;UP000000589_10090_additional_2020	2	A0A0R4J0Q4;P97873	Loxl1	Isoform of P97873, Lysyl oxidase homolog;Lysyl oxidase homolog 1	A0A0R4J0Q4;P97873
11.625	15.6813	11.3422	11.704	10.9868	11.1626	14.0072	11.0681	13.625	13.059	13.7601	13.6588	13.6343	13.4986	13.4701	14.0372	UP000000589_10090_2020;UP000000589_10090_additional_2020	35	A0A0R4J0Q5;P21619	Lmnb2	Isoform of P21619, Lamin-B2;Lamin-B2	A0A0R4J0Q5;P21619
10.3927	NaN	11.2507	9.65995	11.174	10.5308	9.92953	11.1708	NaN	NaN	NaN	NaN	NaN	NaN	NaN	NaN	UP000000589_10090_2020;UP000000589_10090_additional_2020	2	A0A0R4J0Q6;Q80VI1	Trim56	Isoform of Q80VI1, E3 ubiquitin-protein ligase TRIM56;E3 ubiquitin-protein ligase TRIM56	A0A0R4J0Q6;Q80VI1
13.9495	21.439	11.2671	11.3601	10.661	10.3478	16.6037	10.4919	NaN	NaN	NaN	NaN	12.9037	11.9512	12.0585	NaN	UP000000589_10090_2020;UP000000589_10090_additional_2020	5	A0A0R4J0Q9;Q3TR20;Q3UM29	Cog7	Isoform of Q3UM29, Component of oligomeric Golgi complex 7;Isoform of Q3UM29, Component of oligomeric Golgi complex 7;Conserved oligomeric Golgi complex subunit 7	A0A0R4J0Q9;Q3TR20;Q3UM29
12.6971	14.9811	12.2507	10.0864	12.9576	9.7896	11.1206	11.0417	NaN	NaN	NaN	NaN	NaN	NaN	NaN	11.2008	UP000000589_10090_2020;UP000000589_10090_additional_2020	5	A0A0R4J0R1;O70404	Vamp8	Isoform of O70404, Vesicle-associated membrane protein 8;Vesicle-associated membrane protein 8	A0A0R4J0R1;O70404
7.88552	NaN	9.00286	8.71754	7.91661	8.76217	11.5137	9.11537	NaN	NaN	NaN	NaN	NaN	NaN	NaN	NaN	UP000000589_10090_2020;UP000000589_10090_additional_2020	1	A0A0R4J0R3;Q3U1G5	Isg20l2	Isoform of Q3U1G5, Exonuclease domain-containing protein;Interferon-stimulated 20 kDa exonuclease-like 2	A0A0R4J0R3;Q3U1G5
NaN	NaN	NaN	5.43979	NaN	NaN	NaN	5.10589	NaN	NaN	NaN	NaN	NaN	NaN	NaN	NaN	UP000000589_10090_2020;UP000000589_10090_additional_2020	1	A0A0R4J0R7;Q62137;Q62137-2	Jak3	Isoform of Q62137, Tyrosine-protein kinase;Tyrosine-protein kinase JAK3;Isoform of Q62137, Isoform 2 of Tyrosine-protein kinase JAK3	A0A0R4J0R7;Q62137;Q62137-2
12.6758	19.0978	10.0344	9.20554	11.6365	12.6526	15.073	11.8292	14.6398	12.3647	14.2329	NaN	NaN	NaN	10.623	9.96438	UP000000589_10090_additional_2020	6	A0A0R4J0S1	Cdc42ep1	Isoform of Q91W92, CRIB domain-containing protein	A0A0R4J0S1
12.4808	NaN	10.8429	11.1357	11.3253	11.2751	14.0027	10.8004	NaN	10.4986	NaN	9.61095	NaN	11.4131	12.7142	10.7543	UP000000589_10090_2020;UP000000589_10090_additional_2020	7	A0A0R4J0S2;P70389	Igfals	Isoform of P70389, Insulin-like growth factor-binding protein complex acid labile subunit;Insulin-like growth factor-binding protein complex acid labile subunit	A0A0R4J0S2;P70389
13.2746	NaN	12.8378	11.783	13.0361	12.9722	15.3884	12.6542	17.2379	14.5581	16.1828	14.0525	16.5147	14.236	14.2561	13.8129	UP000000589_10090_additional_2020	10	A0A0R4J0S3	Rtn4ip1	Isoform of Q924D0, Reticulon-4-interacting protein 1, mitochondrial	A0A0R4J0S3
NaN	NaN	NaN	NaN	NaN	NaN	NaN	7.08534	NaN	NaN	NaN	NaN	NaN	NaN	NaN	NaN	UP000000589_10090_2020;UP000000589_10090_additional_2020	11	A0A0R4J0S4;Q80Y17	Llgl1	Isoform of Q80Y17, Lethal(2) giant larvae protein homolog 1;Lethal(2) giant larvae protein homolog 1	A0A0R4J0S4;Q80Y17
10.6809	16.6192	9.91982	11.5403	10.6299	10.8797	13.1479	10.6386	NaN	13.1587	14.7261	13.2187	15.3306	13.4043	12.8877	12.8052	UP000000589_10090_additional_2020	13	A0A0R4J0S7;A0A1L1SVG0	Uaca	Isoform of Q8CGB3, Uveal autoantigen with coiled-coil domains and ankyrin repeats;Isoform of Q8CGB3, Uveal autoantigen with coiled-coil domains and ankyrin repeats	A0A0R4J0S7;A0A1L1SVG0
NaN	NaN	NaN	NaN	NaN	NaN	NaN	NaN	NaN	NaN	NaN	NaN	NaN	NaN	NaN	NaN	UP000000589_10090_2020;UP000000589_10090_additional_2020	4	A0A0R4J0S8;Q80YF6;Q80YF6-2	Upk3b	Isoform of Q80YF6, Uroplakin-3b;Uroplakin-3b;Isoform of Q80YF6, Isoform 2 of Uroplakin-3b	A0A0R4J0S8;Q80YF6;Q80YF6-2
NaN	12.7241	NaN	NaN	NaN	NaN	NaN	NaN	NaN	NaN	NaN	NaN	NaN	NaN	NaN	NaN	UP000000589_10090_additional_2020	2	A0A0R4J0T0	Hscb	Isoform of Q8K3A0, Iron-sulfur cluster co-chaperone protein HscB	A0A0R4J0T0
11.746	NaN	12.278	12.2413	10.9496	10.0185	NaN	10.2674	NaN	NaN	NaN	NaN	NaN	9.82706	0.889913	NaN	UP000000589_10090_2020;UP000000589_10090_additional_2020	5	A0A0R4J0T4;O88351;Q5D0E0	Ikbkb	Isoform of O88351, I-kappa-B kinase;Inhibitor of nuclear factor kappa-B kinase subunit beta;Isoform of O88351, I-kappa-B kinase	A0A0R4J0T4;O88351;Q5D0E0
11.8541	17.1305	11.9717	12.6073	13.0397	12.9385	15.8485	12.5008	14.7272	12.5112	15.3368	11.8301	14.7109	11.5882	11.7501	11.7298	UP000000589_10090_2020;UP000000589_10090_additional_2020	5	A0A0R4J0T5;P28659;P28659-2;P28659-3;P28659-4	Celf1	Isoform of P28659, CUGBP Elav-like family member 1;CUGBP Elav-like family member 1;Isoform of P28659, Isoform 2 of CUGBP Elav-like family member 1;Isoform of P28659, Isoform 3 of CUGBP Elav-like family member 1;Isoform of P28659, Isoform 4 of CUGBP Elav-like family member 1	A0A0R4J0T5;P28659;P28659-2;P28659-3;P28659-4
10.1118	NaN	8.75696	8.5598	8.56368	8.53974	NaN	8.67716	NaN	NaN	NaN	NaN	NaN	NaN	NaN	NaN	UP000000589_10090_2020;UP000000589_10090_additional_2020	4	A0A0R4J0T8;Q9D8S3	Arfgap3	Isoform of Q9D8S3, Arf-GAP domain-containing protein;ADP-ribosylation factor GTPase-activating protein 3	A0A0R4J0T8;Q9D8S3
NaN	NaN	NaN	NaN	NaN	NaN	NaN	NaN	NaN	NaN	NaN	NaN	NaN	NaN	NaN	NaN	UP000000589_10090_2020;UP000000589_10090_additional_2020	1	A0A0R4J0T9;A0A0R4J1I8;A0A0R4J1X0;D3Z3N9;Q8BM65;Q8BM65-2;Q8BM65-3;Q8BM65-4;Q8BM65-5	Nyap2	Isoform of Q8BM65, Neuronal tyrosine-phosphorylated phosphoinositide-3-kinase adapter 2;Isoform of Q8BM65, Neuronal tyrosine-phosphorylated phosphoinositide-3-kinase adapter 2;Isoform of Q8BM65, Neuronal tyrosine-phosphorylated phosphoinositide-3-kinase adapter 2;Isoform of Q8BM65, Neuronal tyrosine-phosphorylated phosphoinositide-3-kinase adapter 2;Neuronal tyrosine-phosphorylated phosphoinositi…	A0A0R4J0T9;A0A0R4J1I8;A0A0R4J1X0;D3Z3N9;Q8BM65;Q8BM65-2;Q8BM65-3;Q8BM65-4;Q8BM65-5
12.0796	NaN	10.1305	11.4671	12.0499	12.4828	15.4888	12.1285	14.8412	12.546	14.2682	12.5278	14.305	12.3972	12.4396	12.5985	UP000000589_10090_additional_2020	12	A0A0R4J0U5	Abcd2	Isoform of Q61285, ATP-binding cassette sub-family D member 2	A0A0R4J0U5
13.5102	15.705	13.4464	13.0557	12.944	12.0732	10.9604	12.7643	NaN	NaN	NaN	11.6538	NaN	NaN	10.73	11.4691	UP000000589_10090_additional_2020	5	A0A0R4J0U7	Commd5	Isoform of Q8R395, COMM domain-containing protein 5	A0A0R4J0U7
NaN	NaN	7.47553	7.47157	8.40245	8.39521	10.4676	8.86217	NaN	NaN	NaN	NaN	NaN	NaN	NaN	NaN	UP000000589_10090_2020;UP000000589_10090_additional_2020	2	A0A0R4J0U8;A2RSY6;A2RSY6-2	Trmt1l	Isoform of A2RSY6, TRMT1-like protein;TRMT1-like protein;Isoform of A2RSY6, Isoform 2 of TRMT1-like protein	A0A0R4J0U8;A2RSY6;A2RSY6-2
11.4431	NaN	11.2132	11.5165	11.2938	11.1368	11.8199	11.1022	NaN	NaN	NaN	NaN	NaN	NaN	NaN	NaN	UP000000589_10090_2020;UP000000589_10090_additional_2020	2	A0A0R4J0V1;E9Q360;E9Q361;Q8K2A7	Ints10	Isoform of Q8K2A7, Integrator complex subunit 10;Isoform of Q8K2A7, Integrator complex subunit 10;Isoform of Q8K2A7, Integrator complex subunit 10;Integrator complex subunit 10	A0A0R4J0V1;E9Q360;E9Q361;Q8K2A7
10.3587	NaN	7.92289	8.86269	8.8423	8.43053	13.8324	6.41885	15.2554	NaN	NaN	NaN	NaN	NaN	8.62562	NaN	UP000000589_10090_2020;UP000000589_10090_additional_2020	4	A0A0R4J0V5;P08775	Polr2a	Isoform of P08775, DNA-directed RNA polymerase subunit;DNA-directed RNA polymerase II subunit RPB1	A0A0R4J0V5;P08775
12.9963	NaN	15.2545	12.5407	11.1564	12.294	14.796	11.5735	NaN	NaN	NaN	NaN	NaN	NaN	NaN	NaN	UP000000589_10090_2020;UP000000589_10090_additional_2020	3	A0A0R4J0W3;Q8C138	Adtrp	Isoform of Q8C138, Androgen-dependent TFPI-regulating protein;Androgen-dependent TFPI-regulating protein	A0A0R4J0W3;Q8C138
10.5519	14.379	11.3049	11.6991	11.1685	11.4642	15.4088	10.4843	NaN	NaN	12.1763	10.3591	NaN	10.326	NaN	10.6957	UP000000589_10090_2020;UP000000589_10090_additional_2020	10	A0A0R4J0W6;Q9CRC8	Lrrc40	Isoform of Q9CRC8, Leucine-rich repeat-containing protein 40;Leucine-rich repeat-containing protein 40	A0A0R4J0W6;Q9CRC8
NaN	NaN	NaN	12.2392	NaN	NaN	NaN	NaN	NaN	12.27	NaN	12.6247	NaN	13.6135	NaN	NaN	UP000000589_10090_2020;UP000000589_10090_additional_2020	6	A0A0R4J0W7;A0A1B0GSR5;Q5XJV6	Lmtk3	Isoform of Q5XJV6, Protein kinase domain-containing protein;Isoform of Q5XJV6, Protein kinase domain-containing protein;Serine/threonine-protein kinase LMTK3	A0A0R4J0W7;A0A1B0GSR5;Q5XJV6
13.9891	18.4565	12.0824	12.8471	11.3725	11.705	15.2288	12.3909	13.196	12.1934	NaN	NaN	13.9883	12.0049	NaN	NaN	UP000000589_10090_2020;UP000000589_10090_additional_2020	7	A0A0R4J0X2;Q8VC19	Alas1	Isoform of Q8VC19, 5-aminolevulinate synthase;5-aminolevulinate synthase, nonspecific, mitochondrial	A0A0R4J0X2;Q8VC19
16.5788	19.8348	15.5569	16.0221	16.0724	16.1381	17.4785	16.2483	19.3598	17.9576	19.45	17.9102	18.5729	17.7252	18.2202	18.2563	UP000000589_10090_additional_2020	14	A0A0R4J0X5	Serpina1c	Isoform of Q00896, SERPIN domain-containing protein	A0A0R4J0X5
11.8523	NaN	11.7475	11.3109	11.84	11.6041	NaN	11.5108	NaN	NaN	NaN	NaN	NaN	NaN	NaN	NaN	UP000000589_10090_2020;UP000000589_10090_additional_2020	1	A0A0R4J0Z0;Q3U6U5	Gtpbp6	Isoform of Q3U6U5, Hflx-type G domain-containing protein;Putative GTP-binding protein 6	A0A0R4J0Z0;Q3U6U5
16.5122	18.851	16.4792	16.2178	16.1739	16.2621	18.9683	16.098	16.2057	13.8812	16.0355	13.9443	15.7864	13.5129	13.5586	13.4369	UP000000589_10090_2020;UP000000589_10090_additional_2020	38	A0A0R4J0Z1;P08003	Pdia4	Isoform of P08003, Protein disulfide-isomerase A4;Protein disulfide-isomerase A4	A0A0R4J0Z1;P08003
9.70687	14.8865	11.0874	6.8109	10.5156	8.37837	11.5064	6.15963	13.6234	11.6987	13.3528	10.9841	12.6302	10.7796	NaN	NaN	UP000000589_10090_2020;UP000000589_10090_additional_2020	8	A0A0R4J0Z3;P55088;P55088-2;P55088-3	Aqp4	Isoform of P55088, Aquaporin-4;Aquaporin-4;Isoform of P55088, Isoform 1 of Aquaporin-4;Isoform of P55088, Isoform 3 of Aquaporin-4	A0A0R4J0Z3;P55088;P55088-2;P55088-3
NaN	NaN	NaN	11.7166	14.0965	12.9197	NaN	13.3927	NaN	NaN	NaN	NaN	NaN	NaN	NaN	NaN	UP000000589_10090_2020;UP000000589_10090_additional_2020	3	A0A0R4J101;A0A0R4J1K4;A0A0R4J1K9;P13808;P13808-2;P13808-3	Slc4a2	Isoform of P13808, Anion exchange protein;Isoform of P13808, Anion exchange protein;Isoform of P13808, Anion exchange protein;Anion exchange protein 2;Isoform of P13808, Isoform B1 of Anion exchange protein 2;Isoform of P13808, Isoform B2 of Anion exchange protein 2	A0A0R4J101;A0A0R4J1K4;A0A0R4J1K9;P13808;P13808-2;P13808-3
10.7156	NaN	9.5942	NaN	9.97903	NaN	NaN	9.89558	15.1321	12.5708	NaN	11.463	14.0573	NaN	NaN	12.4232	UP000000589_10090_2020;UP000000589_10090_additional_2020	6	A0A0R4J102;Q7TN99;Q7TN99-3	Cpeb3	Isoform of Q7TN99, Cytoplasmic polyadenylation element-binding protein 3;Cytoplasmic polyadenylation element-binding protein 3;Isoform of Q7TN99, Isoform 3 of Cytoplasmic polyadenylation element-binding protein 3	A0A0R4J102;Q7TN99;Q7TN99-3
10.8806	14.6998	11.1673	10.709	11.8064	11.7975	14.0642	11.4158	14.2468	13.5509	15.1382	12.3367	15.866	12.4279	12.116	12.6058	UP000000589_10090_2020;UP000000589_10090_additional_2020	8	A0A0R4J104;E9QL31;P98078;P98078-2	Dab2	Isoform of P98078, Disabled homolog 2;Isoform of P98078, PID domain-containing protein;Disabled homolog 2;Isoform of P98078, Isoform p93 of Disabled homolog 2	A0A0R4J104;E9QL31;P98078;P98078-2
10.5334	3.39684	10.21	11.1337	10.9997	11.2973	14.7363	11.1985	NaN	NaN	NaN	NaN	NaN	NaN	NaN	NaN	UP000000589_10090_2020;UP000000589_10090_additional_2020	3	A0A0R4J110;Q61153	Dio1	Isoform of Q61153, Iodothyronine deiodinase;Type I iodothyronine deiodinase	A0A0R4J110;Q61153
9.55841	NaN	9.95632	9.5577	9.60582	8.95887	NaN	9.35178	NaN	NaN	NaN	NaN	NaN	NaN	NaN	NaN	UP000000589_10090_2020;UP000000589_10090_additional_2020	1	A0A0R4J113;A0A0U1RPX7;P97479;P97479-2;Q5MJ56	Myo7a	Isoform of P97479, Unconventional myosin-VIIa;Isoform of P97479, Unconventional myosin-VIIa;Unconventional myosin-VIIa;Isoform of P97479, Isoform 2 of Unconventional myosin-VIIa;Isoform of P97479, Myosin VIIa isoform 2	A0A0R4J113;A0A0U1RPX7;P97479;P97479-2;Q5MJ56
NaN	NaN	6.97015	NaN	NaN	NaN	NaN	NaN	NaN	9.36959	NaN	NaN	NaN	NaN	14.5367	15.1383	UP000000589_10090_additional_2020	17	A0A0R4J117;G3UYZ1	Igsf8	Isoform of Q8R366, Immunoglobulin superfamily member 8;Isoform of Q8R366, Ig-like domain-containing protein	A0A0R4J117;G3UYZ1
12.4564	NaN	12.5831	12.226	11.7872	11.8407	NaN	NaN	NaN	NaN	NaN	NaN	NaN	NaN	NaN	NaN	UP000000589_10090_2020;UP000000589_10090_additional_2020	1	A0A0R4J122;Q91WU2	Slc22a7	Isoform of Q91WU2, MFS domain-containing protein;Solute carrier family 22 member 7	A0A0R4J122;Q91WU2
NaN	NaN	11.4412	11.5649	11.1761	12.6689	13.7815	11.8751	NaN	11.7717	NaN	NaN	NaN	NaN	NaN	NaN	UP000000589_10090_2020;UP000000589_10090_additional_2020	8	A0A0R4J124;O54781	Srpk2	Isoform of O54781, SRSF protein kinase 2;SRSF protein kinase 2	A0A0R4J124;O54781
15.8448	18.0356	14.7928	14.562	16.8487	13.9152	16.771	14.1191	11.5466	NaN	NaN	NaN	NaN	NaN	NaN	NaN	UP000000589_10090_2020;UP000000589_10090_additional_2020	5	A0A0R4J131;Q8CIF4	Btd	Isoform of Q8CIF4, Biotinidase;Biotinidase	A0A0R4J131;Q8CIF4
16.8682	17.6249	17.687	17.3696	16.445	16.7408	16.6378	15.9018	14.9751	12.5363	14.8108	12.4244	14.2244	12.7429	13.1442	12.4863	UP000000589_10090_additional_2020	43	A0A0R4J135	Selenbp2	Isoform of Q63836, Selenium-binding protein 2	A0A0R4J135
13.2834	NaN	13.7623	12.9681	12.3118	12.9143	NaN	12.1939	NaN	NaN	NaN	NaN	NaN	NaN	NaN	NaN	UP000000589_10090_2020;UP000000589_10090_additional_2020	2	A0A0R4J136;Q68FF9	Srd5a1	Isoform of Q68FF9, 3-oxo-5-alpha-steroid 4-dehydrogenase;3-oxo-5-alpha-steroid 4-dehydrogenase 1	A0A0R4J136;Q68FF9
16.2052	16.4097	15.7874	15.8672	15.976	15.7321	16.6949	15.3175	13.8504	13.8523	NaN	13.27	1.84215	11.9202	12.2974	11.6581	UP000000589_10090_2020;UP000000589_10090_additional_2020	7	A0A0R4J137;A2AQZ2;Q9DB26	Phyhd1	Isoform of Q9DB26, Phytanoyl-CoA dioxygenase domain-containing protein 1;Isoform of Q9DB26, Phytanoyl-CoA dioxygenase domain-containing protein 1 (Fragment);Phytanoyl-CoA dioxygenase domain-containing protein 1	A0A0R4J137;A2AQZ2;Q9DB26
12.153	19.0123	13.422	12.7607	12.7229	12.8373	14.4782	11.0641	NaN	NaN	NaN	NaN	NaN	NaN	NaN	NaN	UP000000589_10090_2020;UP000000589_10090_additional_2020	12	A0A0R4J138;P50429	Arsb	Isoform of P50429, Sulfatase domain-containing protein;Arylsulfatase B	A0A0R4J138;P50429
10.5464	15.2031	10.7063	10.4892	10.2719	9.72054	11.2222	10.0633	15.9578	15.0012	16.8258	15.5889	15.0849	15.3768	15.8113	15.7144	UP000000589_10090_2020;UP000000589_10090_additional_2020	9	A0A0R4J139;Q8BU85	Msrb3	Isoform of Q8BU85, Peptide-methionine (R)-S-oxide reductase;Methionine-R-sulfoxide reductase B3, mitochondrial	A0A0R4J139;Q8BU85
14.5069	13.6666	14.7814	14.3658	14.5677	14.302	15.8989	14.4223	14.882	13.3755	15.122	13.2316	14.8703	12.8923	12.96	12.4691	UP000000589_10090_additional_2020	26	A0A0R4J140	Cluh	Isoform of Q5SW19, Clustered mitochondria protein homolog	A0A0R4J140
9.53815	NaN	10.0461	9.53733	10.0864	9.25746	12.366	9.23221	14.1052	12.4796	15.0438	12.2186	14.6565	12.7201	12.2432	12.5451	UP000000589_10090_2020;UP000000589_10090_additional_2020	11	A0A0R4J146;Q3UFY7;Q3UFY7-4	Nt5c3b	Isoform of Q3UFY7, 5'-nucleotidase;7-methylguanosine phosphate-specific 5'-nucleotidase;Isoform of Q3UFY7, Isoform 4 of 7-methylguanosine phosphate-specific 5'-nucleotidase	A0A0R4J146;Q3UFY7;Q3UFY7-4
13.0052	NaN	12.8445	12.0717	12.4446	11.9425	13.4864	11.906	12.0723	9.80357	12.1034	10.5222	NaN	NaN	NaN	NaN	UP000000589_10090_2020;UP000000589_10090_additional_2020	9	A0A0R4J150;A0A5F8MPC5;B9EJ86	Osbpl8	Isoform of B9EJ86, Oxysterol-binding protein;Isoform of B9EJ86, Oxysterol-binding protein (Fragment);Oxysterol-binding protein-related protein 8	A0A0R4J150;A0A5F8MPC5;B9EJ86
10.5762	NaN	10.6492	10.5074	10.3062	10.9998	NaN	7.5478	NaN	NaN	NaN	NaN	NaN	NaN	NaN	NaN	UP000000589_10090_2020;UP000000589_10090_additional_2020	2	A0A0R4J157;E0CYR6;Q9JIY8	Nat8f3;Nat8f7;Nat8f3	Isoform of Q9JIY8, N-acetyltransferase domain-containing protein;N-acetyltransferase family 8 member 7;N-acetyltransferase family 8 member 3	A0A0R4J157;E0CYR6;Q9JIY8
9.9435	NaN	NaN	NaN	NaN	NaN	NaN	NaN	11.5176	15.0857	14.0459	15.4102	13.5456	14.4364	15.5831	15.8223	UP000000589_10090_2020;UP000000589_10090_additional_2020	9	A0A0R4J166;Q9D783	Klhl40	Isoform of Q9D783, BTB domain-containing protein;Kelch-like protein 40	A0A0R4J166;Q9D783
11.1619	NaN	12.7953	7.47692	7.85536	6.92021	10.004	7.99467	NaN	NaN	NaN	NaN	NaN	NaN	11.6614	NaN	UP000000589_10090_2020;UP000000589_10090_additional_2020	2	A0A0R4J170;G3UX35;Q3TKT4;Q3TKT4-2	Smarca4	Isoform of Q3TKT4, Transcription activator BRG1;Isoform of Q3TKT4, Transcription activator BRG1 (Fragment);Transcription activator BRG1;Isoform of Q3TKT4, Isoform 2 of Transcription activator BRG1	A0A0R4J170;G3UX35;Q3TKT4;Q3TKT4-2
8.43631	NaN	6.01084	8.40282	6.75496	7.32885	10.1693	7.86312	10.4062	NaN	NaN	NaN	NaN	NaN	NaN	NaN	UP000000589_10090_2020;UP000000589_10090_additional_2020	2	A0A0R4J171;E9PXD2;E9QKB1;Q9R0Z9;Q9R0Z9-2	Dlc1	Isoform of Q9R0Z9, Rho GTPase-activating protein 7;Isoform of Q9R0Z9, Rho GTPase-activating protein 7;Isoform of Q9R0Z9, Rho GTPase-activating protein 7;Rho GTPase-activating protein 7;Isoform of Q9R0Z9, Isoform 2 of Rho GTPase-activating protein 7	A0A0R4J171;E9PXD2;E9QKB1;Q9R0Z9;Q9R0Z9-2
9.11913	NaN	10.105	NaN	8.12333	9.63212	NaN	9.13238	NaN	12.5281	NaN	11.5674	NaN	11.7335	11.3572	11.2064	UP000000589_10090_2020;UP000000589_10090_additional_2020	6	A0A0R4J172;Q3U1Y4;Q3U1Y4-2	Dennd4b	Isoform of Q3U1Y4, DENN domain-containing protein 4B;DENN domain-containing protein 4B;Isoform of Q3U1Y4, Isoform 2 of DENN domain-containing protein 4B	A0A0R4J172;Q3U1Y4;Q3U1Y4-2
11.0776	NaN	10.9477	10.0849	9.82788	9.93141	NaN	10.1199	NaN	NaN	NaN	NaN	NaN	NaN	NaN	11.446	UP000000589_10090_2020;UP000000589_10090_additional_2020	1	A0A0R4J173;G5E8C4;Q8BRH0;Q8BRH0-2	Tmtc3	Isoform of Q8BRH0, Dolichyl-phosphate-mannose--protein mannosyltransferase;Isoform of Q8BRH0, Dolichyl-phosphate-mannose--protein mannosyltransferase;Protein O-mannosyl-transferase TMTC3;Isoform of Q8BRH0, Isoform 2 of Protein O-mannosyl-transferase TMTC3	A0A0R4J173;G5E8C4;Q8BRH0;Q8BRH0-2
12.984	13.3929	13.0051	12.6627	12.5187	12.4786	12.3352	12.2006	14.2305	14.2411	13.2657	14.0254	13.6153	13.8362	13.6281	13.6622	UP000000589_10090_additional_2020	11	A0A0R4J174	Ecsit	Isoform of Q9QZH6, Evolutionarily conserved signaling intermediate in Toll pathway, mitochondrial	A0A0R4J174
10.9967	NaN	11.3331	11.263	10.4413	10.2807	11.3007	11.3512	NaN	10.7706	NaN	NaN	14.9463	NaN	NaN	NaN	UP000000589_10090_2020;UP000000589_10090_additional_2020	5	A0A0R4J187;P23475	Xrcc6	Isoform of P23475, ATP-dependent DNA helicase 2 subunit 1;X-ray repair cross-complementing protein 6	A0A0R4J187;P23475
NaN	NaN	NaN	NaN	NaN	7.04102	NaN	NaN	NaN	NaN	NaN	NaN	NaN	NaN	NaN	NaN	UP000000589_10090_2020;UP000000589_10090_additional_2020	3	A0A0R4J190;Q64277	Bst1	Isoform of Q64277, ADP-ribosyl cyclase/cyclic ADP-ribose hydrolase;ADP-ribosyl cyclase/cyclic ADP-ribose hydrolase 2	A0A0R4J190;Q64277
NaN	NaN	NaN	NaN	NaN	NaN	NaN	10.0635	17.2592	15.416	16.9797	15.8311	15.8767	15.1215	15.4517	15.9627	UP000000589_10090_additional_2020	14	A0A0R4J194	Cacnb1	Isoform of Q8R3Z5, Calcium channel voltage-dependent subunit beta 1	A0A0R4J194
13.5245	NaN	11.2413	15.6535	11.5868	12.355	15.5295	14.6601	12.1184	12.8396	11.8125	13.0985	NaN	13.1518	13.1493	13.3234	UP000000589_10090_2020;UP000000589_10090_additional_2020	7	A0A0R4J195;Q9CSU0;Q9CSU0-2	Rprd1b	Isoform of Q9CSU0, CID domain-containing protein;Regulation of nuclear pre-mRNA domain-containing protein 1B;Isoform of Q9CSU0, Isoform 2 of Regulation of nuclear pre-mRNA domain-containing protein 1B	A0A0R4J195;Q9CSU0;Q9CSU0-2
8.39407	NaN	10.102	NaN	7.76366	7.10464	NaN	8.15929	NaN	NaN	NaN	NaN	NaN	NaN	NaN	NaN	UP000000589_10090_2020;UP000000589_10090_additional_2020	2	A0A0R4J197;A0A1L1SUF8;D3Z4M4;Q6IR38;Q8C310;Q8C310-2;Q8C310-3	Robo4	Isoform of Q8C310, Roundabout homolog 4;Isoform of Q8C310, Roundabout homolog 4;Isoform of Q8C310, Roundabout homolog 4;Isoform of Q8C310, Robo4 protein;Roundabout homolog 4;Isoform of Q8C310, Isoform 2 of Roundabout homolog 4;Isoform of Q8C310, Isoform 3 of Roundabout homolog 4	A0A0R4J197;A0A1L1SUF8;D3Z4M4;Q6IR38;Q8C310;Q8C310-2;Q8C310-3
NaN	NaN	NaN	NaN	NaN	NaN	17.217	NaN	15.1628	12.3682	16.1274	12.3207	15.5837	20.3534	20.7053	21.0396	UP000000589_10090_additional_2020	20	A0A0R4J1A8;A0A0R4J1B0;A2A6I0;A2A6I3;A2A6I5;Z4YKD9	Tnnt3	Isoform of Q9QZ47, Troponin T, fast skeletal muscle;Isoform of Q9QZ47, Troponin T, fast skeletal muscle;Isoform of Q9QZ47, Troponin T, fast skeletal muscle;Isoform of Q9QZ47, Troponin T, fast skeletal muscle;Isoform of Q9QZ47, Troponin T, fast skeletal muscle;Isoform of Q9QZ47, Troponin T, fast skeletal muscle	A0A0R4J1A8;A0A0R4J1B0;A2A6I0;A2A6I3;A2A6I5;Z4YKD9
NaN	NaN	NaN	NaN	NaN	NaN	NaN	NaN	20.5243	15.6531	18.6691	16.0714	18.2968	17.0979	16.7189	15.8698	UP000000589_10090_additional_2020	2	A0A0R4J1B1;A2A6H6;A2A6I8;A2A6J0;A2A6J1;J3QP61;Z4YJU0;Z4YKE7;Z4YKF8;Z4YKG3;Z4YKG8;Z4YKH8;Z4YNB2	Tnnt3	Isoform of Q9QZ47, Troponin T, fast skeletal muscle;Isoform of Q9QZ47, Troponin T, fast skeletal muscle;Isoform of Q9QZ47, Troponin T, fast skeletal muscle;Isoform of Q9QZ47, Troponin T, fast skeletal muscle;Isoform of Q9QZ47, Troponin T, fast skeletal muscle;Isoform of Q9QZ47, Troponin T, fast skeletal muscle;Isoform of Q9QZ47, Troponin T, fast skeletal muscle;Isoform of Q9QZ47, Troponin T, fast…	A0A0R4J1B1;A2A6H6;A2A6I8;A2A6J0;A2A6J1;J3QP61;Z4YJU0;Z4YKE7;Z4YKF8;Z4YKG3;Z4YKG8;Z4YKH8;Z4YNB2
11.4794	NaN	NaN	9.07859	NaN	NaN	NaN	NaN	NaN	NaN	NaN	NaN	NaN	NaN	NaN	NaN	UP000000589_10090_2020;UP000000589_10090_additional_2020	2	A0A0R4J1B6;Q6PAL8	Dennd5a	Isoform of Q6PAL8, DENN domain-containing protein 5A;DENN domain-containing protein 5A	A0A0R4J1B6;Q6PAL8
9.45947	NaN	8.90744	9.1786	6.8086	8.73398	NaN	8.29925	NaN	NaN	NaN	NaN	NaN	NaN	NaN	NaN	UP000000589_10090_2020;UP000000589_10090_additional_2020	2	A0A0R4J1C0;P70351	Ezh1	Isoform of P70351, [Histone H3]-lysine(27) N-trimethyltransferase;Histone-lysine N-methyltransferase EZH1	A0A0R4J1C0;P70351
11.7689	NaN	11.5991	12.1241	11.9736	11.5754	13.4381	11.4794	13.9013	13.1174	NaN	12.9596	14.0567	13.0586	12.7492	12.3493	UP000000589_10090_2020;UP000000589_10090_additional_2020	3	A0A0R4J1C5;H3BLF0;Q91YY4	Atpaf2	Isoform of Q91YY4, ATP synthase mitochondrial F1 complex assembly factor 2;Isoform of Q91YY4, ATP synthase mitochondrial F1 complex assembly factor 2;ATP synthase mitochondrial F1 complex assembly factor 2	A0A0R4J1C5;H3BLF0;Q91YY4
12.242	NaN	12.3494	11.6604	12.0993	12.0809	11.9136	12.4681	NaN	NaN	NaN	NaN	NaN	NaN	NaN	NaN	UP000000589_10090_2020;UP000000589_10090_additional_2020	3	A0A0R4J1C8;P31996;P31996-2	Cd68	Isoform of P31996, Macrosialin;Macrosialin;Isoform of P31996, Isoform Short of Macrosialin	A0A0R4J1C8;P31996;P31996-2
11.4436	NaN	8.86502	12.4952	12.6032	12.1478	NaN	11.9094	NaN	11.4601	NaN	NaN	NaN	NaN	NaN	NaN	UP000000589_10090_2020;UP000000589_10090_additional_2020	4	A0A0R4J1D0;P59108	Cpne2	Isoform of P59108, Copine-2;Copine-2	A0A0R4J1D0;P59108
15.8106	19.5992	16.0206	15.7108	15.4694	15.7408	18.354	15.5547	18.528	16.5675	17.1395	16.7644	17.7976	16.4924	16.8252	16.7684	UP000000589_10090_additional_2020	25	A0A0R4J1E2	Eef1d	Isoform of P57776, Elongation factor 1-delta	A0A0R4J1E2
9.95613	16.6166	6.96652	8.52321	8.59651	8.14773	10.0166	9.11162	NaN	NaN	NaN	8.44607	NaN	NaN	NaN	NaN	UP000000589_10090_2020;UP000000589_10090_additional_2020	10	A0A0R4J1E4;E9QKW2;Q8BLY1;Q8BLY1-2	Smoc1	Isoform of Q8BLY1, SPARC-related modular calcium-binding protein 1;Isoform of Q8BLY1, SPARC-related modular calcium-binding protein 1;SPARC-related modular calcium-binding protein 1;Isoform of Q8BLY1, Isoform 2 of SPARC-related modular calcium-binding protein 1	A0A0R4J1E4;E9QKW2;Q8BLY1;Q8BLY1-2
9.66724	16.3828	10.3337	8.63563	9.04604	8.89304	14.8468	9.48026	NaN	NaN	NaN	NaN	NaN	10.7827	11.2964	11.7264	UP000000589_10090_2020;UP000000589_10090_additional_2020	4	A0A0R4J1E8;Q6P8M1;Q6P8M1-2	Tatdn1	Isoform of Q6P8M1, Putative deoxyribonuclease TATDN1;Putative deoxyribonuclease TATDN1;Isoform of Q6P8M1, Isoform 2 of Putative deoxyribonuclease TATDN1	A0A0R4J1E8;Q6P8M1;Q6P8M1-2
NaN	NaN	NaN	NaN	NaN	NaN	NaN	NaN	NaN	NaN	NaN	NaN	NaN	NaN	NaN	NaN	UP000000589_10090_2020;UP000000589_10090_additional_2020	1	A0A0R4J1F3;A0A1B0GR65;A0A1B0GRH0;A0A1B0GS15;A0A1B0GSB5;A0A1B0GSE4;A0A1B0GSQ5;A0A1B0GT67;A0A668KL98;A0A668KM95;Q99N13;Q99N13-2;Q99N13-3	Hdac9	Isoform of Q99N13, Histone deacetylase;Isoform of Q99N13, Histone deacetylase;Isoform of Q99N13, Histone deacetylase;Isoform of Q99N13, Histone deacetylase;Isoform of Q99N13, Histone deacetylase;Isoform of Q99N13, Histone deacetylase;Isoform of Q99N13, Histone deacetylase;Isoform of Q99N13, Histone deacetylase;Isoform of Q99N13, Histone deacetylase;Isoform of Q99N13, Histone deacetylase;Histone d…	A0A0R4J1F3;A0A1B0GR65;A0A1B0GRH0;A0A1B0GS15;A0A1B0GSB5;A0A1B0GSE4;A0A1B0GSQ5;A0A1B0GT67;A0A668KL98;A0A668KM95;Q99N13;Q99N13-2;Q99N13-3
NaN	NaN	NaN	NaN	NaN	NaN	NaN	NaN	NaN	NaN	NaN	NaN	NaN	NaN	NaN	NaN	UP000000589_10090_2020;UP000000589_10090_additional_2020	1	A0A0R4J1G0;A0A5F8MPS9;A0A5K1VVQ7;A1A549;A1A550;D3YWT3;D3Z1L0;D3Z654;E9Q990;E9QQ89;E9QQ90;E9QQ91;F6WBK9;F6WPX2;F6XQR1;P27782;P27782-2;Q00417;Q00417-2;Q8BGZ9;Q8C402;Q924A0;Q924A0-2;Q924A0-3;Q924A0-4;Q924A0-8;Q924A0-9;Q9Z1J1	Tcf7l2;Tcf7;Tcf7;Tcf7l1;Tcf7l1;Tcf7l2;Tcf7l2;Lef1;Tcf7l2;Tcf7l2;Tcf7l2;Tcf7l2;Tcf7l2;Tcf7l2;Tcf7l2;Lef1;Lef1;Tcf7;Tcf7;Lef1;Lef1;Tcf7l2;Tcf7l2;Tcf7l2;Tcf7l2;Tcf7l2;Tcf7l2;Tcf7l1	Isoform of Q924A0, HMG box domain-containing protein;Isoform of Q00417, HMG box domain-containing protein (Fragment);Isoform of Q00417, HMG box domain-containing protein;Isoform of Q9Z1J1, HMG box domain-containing protein;Isoform of Q9Z1J1, HMG box domain-containing protein;Isoform of Q924A0, HMG box domain-containing protein;Isoform of Q924A0, HMG box domain-containing protein (Fragment);Isofor…	A0A0R4J1G0;A0A5F8MPS9;A0A5K1VVQ7;A1A549;A1A550;D3YWT3;D3Z1L0;D3Z654;E9Q990;E9QQ89;E9QQ90;E9QQ91;F6WBK9;F6WPX2;F6XQR1;P27782;P27782-2;Q00417;Q00417-2;Q8BGZ9;Q8C402;Q924A0;Q924A0-2;Q924A0-3;Q924A0-4;Q924A0-8;Q924A0-9;Q9Z1J1
13.8022	15.102	12.5111	11.9851	11.5898	12.1042	10.8089	10.5193	NaN	NaN	NaN	NaN	NaN	NaN	NaN	NaN	UP000000589_10090_additional_2020	13	A0A0R4J1H2	Glyctk	Isoform of Q8QZY2, Glycerate kinase	A0A0R4J1H2
11.1428	15.9738	10.2807	10.0809	10.6344	10.0919	11.6974	10.2436	15.2729	13.2474	15.3106	11.9555	15.0779	11.6109	11.7168	11.503	UP000000589_10090_2020;UP000000589_10090_additional_2020	25	A0A0R4J1H6;E9QP99;P55937;P55937-1	Golga3	Isoform of P55937, Golgin subfamily A member 3;Isoform of P55937, Golgin subfamily A member 3;Golgin subfamily A member 3;Isoform of P55937, Isoform 1 of Golgin subfamily A member 3	A0A0R4J1H6;E9QP99;P55937;P55937-1
10.2583	NaN	8.97043	8.91683	8.24261	8.72892	NaN	6.90312	NaN	NaN	NaN	NaN	NaN	NaN	NaN	NaN	UP000000589_10090_2020;UP000000589_10090_additional_2020	1	A0A0R4J1H9;A0A0R4J282;D3Z0J5;D3Z6Q3;D3Z6Q4;E2S038;H3BJ24;H3BJM1;H3BJR8;H3BL33;H3BLF2;P58462;P58462-2;P58462-3;P58462-4;P58462-5	Foxp1	Isoform of P58462, Fork-head domain-containing protein;Isoform of P58462, Fork-head domain-containing protein;Isoform of P58462, FOXP-CC domain-containing protein (Fragment);Isoform of P58462, Fork-head domain-containing protein;Isoform of P58462, Fork-head domain-containing protein;Isoform of P58462, Fork-head domain-containing protein;Isoform of P58462, Fork-head domain-containing protein;Isofo…	A0A0R4J1H9;A0A0R4J282;D3Z0J5;D3Z6Q3;D3Z6Q4;E2S038;H3BJ24;H3BJM1;H3BJR8;H3BL33;H3BLF2;P58462;P58462-2;P58462-3;P58462-4;P58462-5
11.6963	NaN	9.45284	11.8739	11.7338	11.6443	7.55638	11.3781	6.49058	11.9304	4.67454	11.5792	5.97696	11.7329	11.0518	11.1629	UP000000589_10090_2020;UP000000589_10090_additional_2020	7	A0A0R4J1I6;Q9QY81	Nup210	Isoform of Q9QY81, BIG2 domain-containing protein;Nuclear pore membrane glycoprotein 210	A0A0R4J1I6;Q9QY81
6.82664	14.5479	NaN	NaN	NaN	NaN	NaN	NaN	NaN	NaN	NaN	NaN	NaN	NaN	NaN	NaN	UP000000589_10090_additional_2020	1	A0A0R4J1J1;Q69ZP3-2	Pnkd	Isoform of Q69ZP3, Probable hydrolase PNKD;Isoform of Q69ZP3, Isoform 2 of Probable hydrolase PNKD	A0A0R4J1J1;Q69ZP3-2
NaN	NaN	NaN	NaN	NaN	NaN	15.5316	NaN	NaN	NaN	NaN	NaN	NaN	NaN	NaN	NaN	UP000000589_10090_2020;UP000000589_10090_additional_2020	1	A0A0R4J1J3;A0A0U1RPP1;O88829;O88829-2	St3gal5	Isoform of O88829, Lactosylceramide alpha-2,3-sialyltransferase;Isoform of O88829, Lactosylceramide alpha-2,3-sialyltransferase (Fragment);Lactosylceramide alpha-2,3-sialyltransferase;Isoform of O88829, Isoform 2 of Lactosylceramide alpha-2,3-sialyltransferase	A0A0R4J1J3;A0A0U1RPP1;O88829;O88829-2
10.324	13.9753	10.5091	10.0294	9.74844	10.5035	12.5637	10.0034	NaN	NaN	NaN	11.2479	13.4078	9.95204	10.4638	11.5497	UP000000589_10090_2020;UP000000589_10090_additional_2020	3	A0A0R4J1K1;E9QA19;Q05BG1;Q8BT14;Q8BT14-2;Q8BT14-3	Cnot4	Isoform of Q8BT14, CCR4-NOT transcription complex subunit 4;Isoform of Q8BT14, CCR4-NOT transcription complex subunit 4;Isoform of Q8BT14, CCR4-NOT transcription complex subunit 4;CCR4-NOT transcription complex subunit 4;Isoform of Q8BT14, Isoform 2 of CCR4-NOT transcription complex subunit 4;Isoform of Q8BT14, Isoform 3 of CCR4-NOT transcription complex subunit 4	A0A0R4J1K1;E9QA19;Q05BG1;Q8BT14;Q8BT14-2;Q8BT14-3
NaN	NaN	NaN	NaN	NaN	NaN	NaN	NaN	NaN	NaN	NaN	NaN	NaN	NaN	NaN	NaN	UP000000589_10090_2020;UP000000589_10090_additional_2020	1	A0A0R4J1K3;G3X951;Q8BSN3;Q8BSN3-3	Ccdc151	Isoform of Q8BSN3, Coiled-coil domain-containing protein 151;Isoform of Q8BSN3, Coiled-coil domain-containing protein 151;Coiled-coil domain-containing protein 151;Isoform of Q8BSN3, Isoform 3 of Coiled-coil domain-containing protein 151	A0A0R4J1K3;G3X951;Q8BSN3;Q8BSN3-3
8.45263	12.7319	10.0635	10.8202	NaN	NaN	NaN	NaN	13.4824	13.0752	NaN	12.9705	NaN	12.3145	13.701	12.8508	UP000000589_10090_additional_2020	2	A0A0R4J1L2;Q80T06;Q91VK2	Eef1d	Isoform of P57776, Elongation factor 1-delta;Isoform of P57776, Elongation factor 1-delta;Isoform of P57776, Eef1d protein	A0A0R4J1L2;Q80T06;Q91VK2
10.393	NaN	11.4987	10.204	10.3462	9.98679	NaN	9.64828	NaN	NaN	NaN	NaN	NaN	NaN	NaN	NaN	UP000000589_10090_2020;UP000000589_10090_additional_2020	1	A0A0R4J1L3;A0A286YD32;Q91VW9	Zkscan3	Isoform of Q91VW9, Zinc finger protein with KRAB and SCAN domains 3;Isoform of Q91VW9, Zinc finger protein with KRAB and SCAN domains 3;Zinc finger protein with KRAB and SCAN domains 3	A0A0R4J1L3;A0A286YD32;Q91VW9
NaN	NaN	NaN	NaN	NaN	NaN	NaN	8.18342	NaN	NaN	NaN	NaN	NaN	NaN	NaN	NaN	UP000000589_10090_2020;UP000000589_10090_additional_2020	1	A0A0R4J1L6;Q5DTU0;Q5DTU0-2	Afap1l2	Isoform of Q5DTU0, Actin filament-associated protein 1-like 2;Actin filament-associated protein 1-like 2;Isoform of Q5DTU0, Isoform 2 of Actin filament-associated protein 1-like 2	A0A0R4J1L6;Q5DTU0;Q5DTU0-2
9.96234	15.8495	8.59386	9.84185	9.06567	10.6483	12.9251	9.05766	NaN	NaN	NaN	NaN	NaN	NaN	NaN	NaN	UP000000589_10090_2020;UP000000589_10090_additional_2020	8	A0A0R4J1L9;Q5HZI1	Mtus1	Isoform of Q5HZI1, Microtubule-associated tumor suppressor 1 homolog;Microtubule-associated tumor suppressor 1 homolog	A0A0R4J1L9;Q5HZI1
11.0836	NaN	8.39597	9.60374	10.135	11.3171	NaN	6.4689	NaN	NaN	NaN	NaN	NaN	NaN	NaN	NaN	UP000000589_10090_2020;UP000000589_10090_additional_2020	2	A0A0R4J1M6;A0A338P7A8;E9Q548;E9QNU3;P98154;Q6P5A9;Q8C2R4	Dgcr2;Dgcr2;Gm20518;Dgcr2;Dgcr2;Dgcr2;Dgcr2	Isoform of P98154, Integral membrane protein DGCR2/IDD;Isoform of P98154, Integral membrane protein DGCR2/IDD;Gm20518 readthrough, C-type lectin domain-containing protein;Isoform of P98154, C-type lectin domain-containing protein;Integral membrane protein DGCR2/IDD;Isoform of P98154, C-type lectin domain-containing protein;Isoform of P98154, C-type lectin domain-containing protein	A0A0R4J1M6;A0A338P7A8;E9Q548;E9QNU3;P98154;Q6P5A9;Q8C2R4
13.4076	NaN	11.504	11.2252	10.2069	11.255	NaN	10.5761	NaN	NaN	NaN	15.2513	NaN	NaN	NaN	NaN	UP000000589_10090_2020;UP000000589_10090_additional_2020	1	A0A0R4J1N2;Q9D2L1	Arsk	Isoform of Q9D2L1, Sulfatase domain-containing protein;Arylsulfatase K	A0A0R4J1N2;Q9D2L1
17.2307	18.2871	15.9513	14.4186	14.8781	14.6431	14.0437	14.3718	NaN	15.2735	NaN	15.2802	NaN	15.1982	15.0075	14.6741	UP000000589_10090_additional_2020	7	A0A0R4J1N3;E9QP56	Apoc3	Isoform of P33622, Apolipoprotein C-III;Isoform of P33622, Apolipoprotein C-III	A0A0R4J1N3;E9QP56
14.124	NaN	13.9008	13.9862	13.8615	12.8953	15.9	12.9866	13.9288	10.7731	13.2194	13.3115	13.5201	10.5826	10.9764	12.0597	UP000000589_10090_2020;UP000000589_10090_additional_2020	3	A0A0R4J1N6;A0A0R4J1P8;D3Z4T5;P41242;P41242-2;P41242-3	Matk	Isoform of P41242, Tyrosine-protein kinase;Isoform of P41242, Tyrosine-protein kinase;Isoform of P41242, Tyrosine-protein kinase;Megakaryocyte-associated tyrosine-protein kinase;Isoform of P41242, Isoform 2 of Megakaryocyte-associated tyrosine-protein kinase;Isoform of P41242, Isoform 3 of Megakaryocyte-associated tyrosine-protein kinase	A0A0R4J1N6;A0A0R4J1P8;D3Z4T5;P41242;P41242-2;P41242-3
11.5548	NaN	11.1595	10.9264	10.6525	10.7216	10.6767	10.8134	11.0279	10.2895	12.0476	10.2988	NaN	10.7319	11.1643	10.835	UP000000589_10090_2020;UP000000589_10090_additional_2020	3	A0A0R4J1N8;Q8CEE7	Rdh13	Isoform of Q8CEE7, Retinol dehydrogenase 13;Retinol dehydrogenase 13	A0A0R4J1N8;Q8CEE7
9.79897	15.2895	10.6835	11.0074	10.4676	10.0145	13.0388	10.5481	16.7961	11.8051	16.3389	10.7843	16.4576	10.9019	10.4289	9.83682	UP000000589_10090_2020;UP000000589_10090_additional_2020	4	A0A0R4J1N9;P40630;P40630-2	Tfam	Isoform of P40630, Transcription factor A, mitochondrial;Transcription factor A, mitochondrial;Isoform of P40630, Isoform Nuclear of Transcription factor A, mitochondrial	A0A0R4J1N9;P40630;P40630-2
13.3731	24.9717	14.1318	12.9814	13.4795	14.0331	16.2391	14.4948	24.6278	22.2833	23.97	22.4552	24.465	22.6421	22.4411	22.8384	UP000000589_10090_2020;UP000000589_10090_additional_2020	32	A0A0R4J1P2;P21107	Tpm3	Isoform of P21107, Tropomyosin alpha-3 chain;Tropomyosin alpha-3 chain	A0A0R4J1P2;P21107
11.6516	NaN	12.6814	9.8387	9.11222	9.17122	10.7179	9.24443	NaN	NaN	NaN	NaN	NaN	NaN	NaN	12.8815	UP000000589_10090_2020;UP000000589_10090_additional_2020	3	A0A0R4J1Q0;G5E896;Q3UJB9;Q3UJB9-2	Edc4	Isoform of Q3UJB9, Enhancer of mRNA-decapping protein 4;Isoform of Q3UJB9, Enhancer of mRNA-decapping protein 4;Enhancer of mRNA-decapping protein 4;Isoform of Q3UJB9, Isoform 2 of Enhancer of mRNA-decapping protein 4	A0A0R4J1Q0;G5E896;Q3UJB9;Q3UJB9-2
13.1095	NaN	12.2663	12.0606	11.2939	11.8325	14.4395	11.8343	14.5868	NaN	8.5081	9.69943	14.7939	NaN	NaN	NaN	UP000000589_10090_2020;UP000000589_10090_additional_2020	13	A0A0R4J1Q7;G3X9S2;P06802;P06802-2	Enpp1	Isoform of P06802, Ectonucleotide pyrophosphatase/phosphodiesterase family member 1;Isoform of P06802, Ectonucleotide pyrophosphatase/phosphodiesterase family member 1;Ectonucleotide pyrophosphatase/phosphodiesterase family member 1;Isoform of P06802, Isoform 1 of Ectonucleotide pyrophosphatase/phosphodiesterase family member 1	A0A0R4J1Q7;G3X9S2;P06802;P06802-2
14.0025	NaN	13.7825	13.3012	13.1621	13.2226	NaN	12.4841	NaN	12.4303	NaN	11.9648	NaN	12.4068	12.2164	12.0096	UP000000589_10090_2020;UP000000589_10090_additional_2020	3	A0A0R4J1R1;D3Z1Y1;E9QQ99;Q9DBY1;Q9DBY1-2	Syvn1	Isoform of Q9DBY1, RING-type E3 ubiquitin transferase;Isoform of Q9DBY1, RING-type E3 ubiquitin transferase;Isoform of Q9DBY1, RING-type E3 ubiquitin transferase;E3 ubiquitin-protein ligase synoviolin;Isoform of Q9DBY1, Isoform 2 of E3 ubiquitin-protein ligase synoviolin	A0A0R4J1R1;D3Z1Y1;E9QQ99;Q9DBY1;Q9DBY1-2
13.7132	17.1967	13.2673	12.8756	12.7096	13.5829	14.5341	12.1819	NaN	NaN	NaN	NaN	NaN	NaN	14.7154	NaN	UP000000589_10090_additional_2020	7	A0A0R4J1R7	Pcbd2	Isoform of Q9CZL5, 4a-hydroxytetrahydrobiopterin dehydratase	A0A0R4J1R7
NaN	NaN	NaN	NaN	NaN	NaN	NaN	NaN	NaN	NaN	NaN	NaN	NaN	NaN	NaN	NaN	UP000000589_10090_2020;UP000000589_10090_additional_2020	2	A0A0R4J1R8;P63058;P63058-2;P63058-3	Thra	Isoform of P63058, Thyroid hormone receptor alpha (Fragment);Thyroid hormone receptor alpha;Isoform of P63058, Isoform Alpha-1 of Thyroid hormone receptor alpha;Isoform of P63058, Isoform Alpha-3 of Thyroid hormone receptor alpha	A0A0R4J1R8;P63058;P63058-2;P63058-3
7.76712	NaN	NaN	NaN	9.19172	NaN	NaN	NaN	NaN	NaN	NaN	NaN	NaN	NaN	NaN	NaN	UP000000589_10090_2020;UP000000589_10090_additional_2020	2	A0A0R4J1S2;D3Z4N6;E9QMI6;E9QP07;Q80W14;Q80W14-2;Q80W14-3	Prpf40b	Isoform of Q80W14, Pre-mRNA-processing factor 40 homolog B;Isoform of Q80W14, Pre-mRNA-processing factor 40 homolog B;Isoform of Q80W14, Pre-mRNA-processing factor 40 homolog B (Fragment);Isoform of Q80W14, Pre-mRNA-processing factor 40 homolog B;Pre-mRNA-processing factor 40 homolog B;Isoform of Q80W14, Isoform 2 of Pre-mRNA-processing factor 40 homolog B;Isoform of Q80W14, Isoform 3 of Pre-mRNA…	A0A0R4J1S2;D3Z4N6;E9QMI6;E9QP07;Q80W14;Q80W14-2;Q80W14-3
17.7165	17.6104	16.5525	14.9293	16.0727	14.3317	17.5939	14.2093	NaN	NaN	NaN	NaN	NaN	NaN	NaN	NaN	UP000000589_10090_additional_2020	15	A0A0R4J1V0	Pdzk1	Isoform of Q9JIL4, Na(+)/H(+) exchange regulatory cofactor NHE-RF3	A0A0R4J1V0
NaN	NaN	NaN	NaN	NaN	7.69017	9.26393	NaN	12.9899	11.7047	13.7953	9.72887	13.9947	10.7056	9.59737	11.4031	UP000000589_10090_additional_2020	2	A0A0R4J1W0;Q3UTJ2-4	Sorbs2	Isoform of Q3UTJ2, Sorbin and SH3 domain-containing protein 2;Isoform of Q3UTJ2, Isoform 4 of Sorbin and SH3 domain-containing protein 2	A0A0R4J1W0;Q3UTJ2-4
14.6239	NaN	14.5914	14.6319	14.4696	14.2609	16.0085	14.697	NaN	13.177	NaN	13.0192	NaN	11.319	13.2846	13.0351	UP000000589_10090_2020;UP000000589_10090_additional_2020	1	A0A0R4J1W1;Q91ZT9	Asb8	Isoform of Q91ZT9, Ankyrin repeat and SOCS box protein 8;Ankyrin repeat and SOCS box protein 8	A0A0R4J1W1;Q91ZT9
10.2677	NaN	7.22701	8.14542	8.02048	8.1673	12.2032	8.75839	10.2278	NaN	-0.804254	NaN	11.9861	NaN	NaN	10.7272	UP000000589_10090_2020;UP000000589_10090_additional_2020	6	A0A0R4J1W7;G3X8W7;Q8BGZ4	Cdc23	Isoform of Q8BGZ4, Cell division cycle protein 23 homolog;Isoform of Q8BGZ4, Cell division cycle protein 23 homolog;Cell division cycle protein 23 homolog	A0A0R4J1W7;G3X8W7;Q8BGZ4
11.6274	NaN	10.6081	10.1847	10.4739	10.3797	NaN	9.65369	NaN	NaN	NaN	NaN	NaN	NaN	NaN	10.0819	UP000000589_10090_additional_2020	2	A0A0R4J1X4	Als2cl	Isoform of Q60I26, VPS9 domain-containing protein	A0A0R4J1X4
10.0858	NaN	NaN	10.4309	10.216	11.0892	NaN	9.9004	NaN	12.09	NaN	12.0521	NaN	12.0833	11.3576	10.1188	UP000000589_10090_2020;UP000000589_10090_additional_2020	2	A0A0R4J1Y3;E9QMF4;Q8BWU5	Osgep	Isoform of Q8BWU5, Probable tRNA N6-adenosine threonylcarbamoyltransferase;Isoform of Q8BWU5, N6-L-threonylcarbamoyladenine synthase;Probable tRNA N6-adenosine threonylcarbamoyltransferase	A0A0R4J1Y3;E9QMF4;Q8BWU5
NaN	NaN	NaN	NaN	NaN	NaN	NaN	NaN	NaN	NaN	NaN	NaN	NaN	NaN	NaN	NaN	UP000000589_10090_2020;UP000000589_10090_additional_2020	1	A0A0R4J1Y6;E9PUC4;Q6NSW3;Q6NSW3-2;Q6NSW3-3;Q6NSW3-4	Sphkap	Isoform of Q6NSW3, AKAP_110 domain-containing protein (Fragment);Isoform of Q6NSW3, AKAP_110 domain-containing protein;A-kinase anchor protein SPHKAP;Isoform of Q6NSW3, Isoform 2 of A-kinase anchor protein SPHKAP;Isoform of Q6NSW3, Isoform 3 of A-kinase anchor protein SPHKAP;Isoform of Q6NSW3, Isoform 4 of A-kinase anchor protein SPHKAP	A0A0R4J1Y6;E9PUC4;Q6NSW3;Q6NSW3-2;Q6NSW3-3;Q6NSW3-4
16	NaN	15.1068	13.5088	14.366	12.6711	13.8764	13.1571	NaN	14.5084	NaN	14.7755	NaN	14.2784	13.9853	14.0005	UP000000589_10090_2020;UP000000589_10090_additional_2020	8	A0A0R4J1Z3;Q9CR67	Tmem33	Isoform of Q9CR67, Transmembrane protein 33;Transmembrane protein 33	A0A0R4J1Z3;Q9CR67
NaN	NaN	NaN	NaN	NaN	NaN	NaN	NaN	NaN	NaN	NaN	NaN	NaN	NaN	NaN	NaN	UP000000589_10090_2020;UP000000589_10090_additional_2020	1	A0A0R4J203;P18894;Q91WH3	Dao	Isoform of P18894, DAO domain-containing protein;D-amino-acid oxidase;Isoform of P18894, DAO domain-containing protein	A0A0R4J203;P18894;Q91WH3
12.2251	NaN	11.1647	10.8833	10.7247	10.7104	15.2447	10.3033	NaN	NaN	NaN	NaN	NaN	NaN	NaN	NaN	UP000000589_10090_additional_2020	2	A0A0R4J205	Trmt10a	Isoform of Q8C1Z8, RNA (guanine-9-)-methyltransferase domain-containing protein 2	A0A0R4J205
NaN	NaN	11.5063	11.695	11.893	11.7569	9.75659	11.1834	NaN	12.3519	NaN	12.5206	NaN	11.4193	10.6908	10.3463	UP000000589_10090_2020;UP000000589_10090_additional_2020	2	A0A0R4J206;Q9Z223;Q9Z223-1	Mocs2	Isoform of Q9Z223, Molybdopterin synthase catalytic subunit;Molybdopterin synthase catalytic subunit;Isoform of Q9Z223, Isoform 2 of Molybdopterin synthase catalytic subunit	A0A0R4J206;Q9Z223;Q9Z223-1
NaN	NaN	NaN	NaN	NaN	9.01249	10.6077	8.45372	NaN	8.75151	NaN	NaN	15.9273	NaN	11.7454	12.5145	UP000000589_10090_2020;UP000000589_10090_additional_2020	1	A0A0R4J207;E0CZ58;E9QQ17;E9QQ18;Q9JM99;Q9JM99-2;Q9JM99-3;Q9JM99-4;Q9JM99-5	Prg4	Isoform of Q9JM99, Proteoglycan 4;Isoform of Q9JM99, Proteoglycan 4;Isoform of Q9JM99, SMB domain-containing protein;Isoform of Q9JM99, Proteoglycan 4;Proteoglycan 4;Isoform of Q9JM99, Isoform B of Proteoglycan 4;Isoform of Q9JM99, Isoform C of Proteoglycan 4;Isoform of Q9JM99, Isoform D of Proteoglycan 4;Isoform of Q9JM99, Isoform E of Proteoglycan 4	A0A0R4J207;E0CZ58;E9QQ17;E9QQ18;Q9JM99;Q9JM99-2;Q9JM99-3;Q9JM99-4;Q9JM99-5
NaN	NaN	NaN	NaN	NaN	NaN	NaN	NaN	15.1525	13.4427	16.5732	11.7937	16.0788	14.5784	13.3264	13.7181	UP000000589_10090_2020;UP000000589_10090_additional_2020	4	A0A0R4J224;E9Q0I0;Q9JMH3	Neu2	Isoform of Q9JMH3, Exo-alpha-sialidase;Isoform of Q9JMH3, Exo-alpha-sialidase;Sialidase-2	A0A0R4J224;E9Q0I0;Q9JMH3
NaN	NaN	NaN	NaN	8.46918	NaN	NaN	8.10585	NaN	NaN	NaN	NaN	NaN	NaN	NaN	NaN	UP000000589_10090_2020;UP000000589_10090_additional_2020	3	A0A0R4J225;Q9Z2E9	Bscl2	Isoform of Q9Z2E9, Seipin;Seipin	A0A0R4J225;Q9Z2E9
13.7434	12.9568	14.0284	14.1354	14.2363	14.2787	16.2253	13.4418	14.7198	13.4768	14.7281	12.459	14.6918	12.3261	10.9044	12.0145	UP000000589_10090_2020;UP000000589_10090_additional_2020	8	A0A0R4J233;A0A1W2P6J7;Q8C650;Q8C650-2	Septin10	Isoform of Q8C650, Septin-type G domain-containing protein;Isoform of Q8C650, Septin-10;Septin-10;Isoform of Q8C650, Isoform 2 of Septin-10	A0A0R4J233;A0A1W2P6J7;Q8C650;Q8C650-2
10.9786	NaN	11.0509	10.4843	10.7646	10.5251	NaN	10.4272	NaN	NaN	NaN	NaN	NaN	NaN	NaN	NaN	UP000000589_10090_2020;UP000000589_10090_additional_2020	2	A0A0R4J244;E9PVN7;E9PWC8;E9PZR3;E9QAN2;E9QAY4;Q61183;Q61183-2;Q61183-3;Q61183-4	Papola	Isoform of Q61183, Polynucleotide adenylyltransferase;Isoform of Q61183, Polynucleotide adenylyltransferase;Isoform of Q61183, Poly(A) polymerase;Isoform of Q61183, Poly(A) polymerase;Isoform of Q61183, Poly(A) polymerase;Isoform of Q61183, Polynucleotide adenylyltransferase;Poly(A) polymerase alpha;Isoform of Q61183, Isoform 2 of Poly(A) polymerase alpha;Isoform of Q61183, Isoform 3 of Poly(A) p…	A0A0R4J244;E9PVN7;E9PWC8;E9PZR3;E9QAN2;E9QAY4;Q61183;Q61183-2;Q61183-3;Q61183-4
12.2698	NaN	11.8436	13.474	12.883	13.5818	15.5796	12.4874	15.9345	12.2908	14.639	12.5876	13.1364	12.6635	12.0744	11.2353	UP000000589_10090_2020;UP000000589_10090_additional_2020	5	A0A0R4J250;Q61070	Ei24	Isoform of Q61070, Etoposide-induced protein 2.4;Etoposide-induced protein 2.4	A0A0R4J250;Q61070
10.0261	NaN	10.3886	10.1917	9.90542	10.1856	NaN	9.6727	NaN	11.4181	NaN	11.6119	NaN	NaN	NaN	NaN	UP000000589_10090_2020;UP000000589_10090_additional_2020	4	A0A0R4J254;Q9ESJ0	Xpo4	Isoform of Q9ESJ0, Exportin-4;Exportin-4	A0A0R4J254;Q9ESJ0
12.7173	NaN	12.3071	12.4867	12.2835	12.6608	NaN	11.4288	NaN	NaN	NaN	NaN	NaN	NaN	NaN	NaN	UP000000589_10090_2020;UP000000589_10090_additional_2020	1	A0A0R4J256;A0A494B9L1;G3UYK5;P28076	Psmb9	Isoform of P28076, Proteasome subunit beta;Isoform of P28076, Proteasome subunit beta type-9;Isoform of P28076, Proteasome subunit beta type-9 (Fragment);Proteasome subunit beta type-9	A0A0R4J256;A0A494B9L1;G3UYK5;P28076
12.4989	NaN	13.2212	12.0355	12.3856	12.3987	13.9155	12.293	15.5979	12.8123	15.0695	13.6578	15.1258	13.3397	13.1823	13.1611	UP000000589_10090_2020;UP000000589_10090_additional_2020	13	A0A0R4J259;G3UZI2;G3V018;Q7TMK9;Q7TMK9-2	Syncrip	Isoform of Q7TMK9, Heterogeneous nuclear ribonucleoprotein Q;Isoform of Q7TMK9, Heterogeneous nuclear ribonucleoprotein Q;Isoform of Q7TMK9, Heterogeneous nuclear ribonucleoprotein Q;Heterogeneous nuclear ribonucleoprotein Q;Isoform of Q7TMK9, Isoform 2 of Heterogeneous nuclear ribonucleoprotein Q	A0A0R4J259;G3UZI2;G3V018;Q7TMK9;Q7TMK9-2
12.9826	14.6523	11.4894	14.6069	10.4069	10.329	13.3107	9.59507	17.9507	12.2643	NaN	14.294	NaN	13.9859	13.444	13.4907	UP000000589_10090_2020;UP000000589_10090_additional_2020	6	A0A0R4J260;B2RRE7	Otud4	Isoform of B2RRE7, Ubiquitinyl hydrolase 1;OTU domain-containing protein 4	A0A0R4J260;B2RRE7
NaN	NaN	10.9115	NaN	NaN	11.3082	NaN	NaN	NaN	14.0629	NaN	13.342	NaN	13.2812	12.6997	13.8334	UP000000589_10090_2020;UP000000589_10090_additional_2020	2	A0A0R4J263;O35083	Agpat1	Isoform of O35083, 1-acyl-sn-glycerol-3-phosphate acyltransferase;1-acyl-sn-glycerol-3-phosphate acyltransferase alpha	A0A0R4J263;O35083
NaN	NaN	NaN	NaN	NaN	NaN	NaN	NaN	NaN	NaN	NaN	NaN	NaN	NaN	NaN	NaN	UP000000589_10090_2020;UP000000589_10090_additional_2020	2	A0A0R4J268;G3X8V6;O70458;O70458-2	Osmr	Isoform of O70458, Oncostatin-M-specific receptor subunit beta;Isoform of O70458, Oncostatin-M-specific receptor subunit beta;Oncostatin-M-specific receptor subunit beta;Isoform of O70458, Isoform 2 of Oncostatin-M-specific receptor subunit beta	A0A0R4J268;G3X8V6;O70458;O70458-2
15.3311	20.5168	15.3221	15.9171	15.8358	15.8905	18.7928	15.4912	20.5312	17.9246	20.1468	17.829	20.3716	17.8638	17.667	17.4503	UP000000589_10090_2020;UP000000589_10090_additional_2020	10	A0A0R4J275;Q7TMF3	Ndufa12	Isoform of Q7TMF3, NADH dehydrogenase [ubiquinone] 1 alpha subcomplex subunit 12;NADH dehydrogenase [ubiquinone] 1 alpha subcomplex subunit 12	A0A0R4J275;Q7TMF3
12.8649	15.2904	12.0189	11.9701	12.8905	12.5804	NaN	10.8701	NaN	NaN	NaN	NaN	NaN	NaN	NaN	NaN	UP000000589_10090_additional_2020	2	A0A0R4J288;G3UX82	Dxo	Isoform of O70348, Decapping nuclease;Isoform of O70348, Decapping nuclease	A0A0R4J288;G3UX82
11.9173	NaN	13.1292	12.2135	12.2553	11.7262	15.5004	10.9626	NaN	NaN	NaN	NaN	NaN	NaN	NaN	NaN	UP000000589_10090_2020;UP000000589_10090_additional_2020	8	A0A0R4J293;Q9JLF6	Tgm1	Isoform of Q9JLF6, TGc domain-containing protein;Protein-glutamine gamma-glutamyltransferase K	A0A0R4J293;Q9JLF6
NaN	NaN	NaN	NaN	NaN	NaN	NaN	NaN	NaN	NaN	NaN	NaN	NaN	NaN	NaN	NaN	UP000000589_10090_2020;UP000000589_10090_additional_2020	2	A0A0R4J2A0;Q5SW75;Q5SW75-2;Q5SW75-4	Ssh2	Isoform of Q5SW75, Protein phosphatase Slingshot homolog 2;Protein phosphatase Slingshot homolog 2;Isoform of Q5SW75, Isoform 2 of Protein phosphatase Slingshot homolog 2;Isoform of Q5SW75, Isoform 4 of Protein phosphatase Slingshot homolog 2	A0A0R4J2A0;Q5SW75;Q5SW75-2;Q5SW75-4
NaN	NaN	NaN	NaN	NaN	NaN	NaN	NaN	NaN	NaN	NaN	NaN	NaN	NaN	NaN	NaN	UP000000589_10090_additional_2020	2	A0A0R4J2A6;Q8BIZ1-2	Anks1b	Isoform of Q8BIZ1, Ankyrin repeat and sterile alpha motif domain-containing protein 1B;Isoform of Q8BIZ1, Isoform 2 of Ankyrin repeat and sterile alpha motif domain-containing protein 1B	A0A0R4J2A6;Q8BIZ1-2
10.055	NaN	8.32994	10.7079	9.839	10.6662	13.23	9.21429	NaN	NaN	NaN	10.201	NaN	NaN	NaN	NaN	UP000000589_10090_2020;UP000000589_10090_additional_2020	8	A0A0R4J2B2;Q6WVG3	Kctd12	Isoform of Q6WVG3, BTB domain-containing protein;BTB/POZ domain-containing protein KCTD12	A0A0R4J2B2;Q6WVG3
NaN	NaN	NaN	NaN	NaN	NaN	NaN	NaN	NaN	NaN	NaN	NaN	NaN	NaN	NaN	NaN	UP000000589_10090_2020;UP000000589_10090_additional_2020	5	A0A0R4J2C1;A0A0R4J2C6;Q9QXJ1;Q9QXJ1-2	Apbb1	Isoform of Q9QXJ1, Amyloid-beta A4 precursor protein-binding family B member 1;Isoform of Q9QXJ1, Amyloid-beta A4 precursor protein-binding family B member 1;Amyloid-beta A4 precursor protein-binding family B member 1;Isoform of Q9QXJ1, Isoform 2 of Amyloid-beta A4 precursor protein-binding family B member 1	A0A0R4J2C1;A0A0R4J2C6;Q9QXJ1;Q9QXJ1-2
NaN	NaN	NaN	NaN	NaN	NaN	NaN	NaN	NaN	NaN	NaN	NaN	NaN	NaN	NaN	NaN	UP000000589_10090_2020;UP000000589_10090_additional_2020	7	A0A0R4J2C2;P46097	Syt2	Isoform of P46097, Synaptotagmin-2;Synaptotagmin-2	A0A0R4J2C2;P46097
10.8219	NaN	10.1589	9.90544	9.85731	9.41959	NaN	8.72502	NaN	8.27441	NaN	10.2083	NaN	NaN	NaN	10.5055	UP000000589_10090_2020;UP000000589_10090_additional_2020	1	A0A0U1RNE7;A0A0U1RPI5;Q8BJ83;Q8BJ83-2	Tm2d3	Isoform of Q8BJ83, TM2 domain-containing protein;Isoform of Q8BJ83, TM2 domain-containing protein 3 (Fragment);TM2 domain-containing protein 3;Isoform of Q8BJ83, Isoform 2 of TM2 domain-containing protein 3	A0A0U1RNE7;A0A0U1RPI5;Q8BJ83;Q8BJ83-2
12.559	NaN	12.6498	12.8455	12.8093	12.6277	13.6151	12.4762	17.7636	15.6348	15.2062	15.2442	18.3148	15.2343	15.4449	15.5954	UP000000589_10090_2020;UP000000589_10090_additional_2020	10	A0A0U1RNF2;A2RTH5	Lcmt1	Leucine carboxyl methyltransferase 1;Isoform of A0A0U1RNF2, Leucine carboxyl methyltransferase 1	A0A0U1RNF2;A2RTH5
12.5548	NaN	12.4261	12.1318	11.9579	12.1816	NaN	11.3163	NaN	10.4211	NaN	NaN	NaN	11.464	NaN	NaN	UP000000589_10090_2020;UP000000589_10090_additional_2020	1	A0A0U1RNH2;A0A0U1RPF7;H7BX14;Q8BMZ5;Q8BMZ5-2	Tsen34	Isoform of Q8BMZ5, tRNA-intron lyase (Fragment);Isoform of Q8BMZ5, tRNA-splicing endonuclease subunit Sen34;Isoform of Q8BMZ5, tRNA-splicing endonuclease subunit Sen34;tRNA-splicing endonuclease subunit Sen34;Isoform of Q8BMZ5, Isoform 2 of tRNA-splicing endonuclease subunit Sen34	A0A0U1RNH2;A0A0U1RPF7;H7BX14;Q8BMZ5;Q8BMZ5-2
NaN	NaN	7.76005	NaN	NaN	NaN	NaN	6.89581	NaN	NaN	NaN	NaN	NaN	NaN	NaN	NaN	UP000000589_10090_2020;UP000000589_10090_additional_2020	1	A0A0U1RNI9;A0A0U1RP71;A0A140LIJ7;A0A140LJD5;D3YTZ7;D6RDE6;Q8VCY7;Q9CR30	Josd2	Isoform of Q9CR30, Ubiquitinyl hydrolase 1;Isoform of Q9CR30, Ubiquitinyl hydrolase 1;Isoform of Q9CR30, Ubiquitinyl hydrolase 1 (Fragment);Isoform of Q9CR30, Ubiquitinyl hydrolase 1 (Fragment);Isoform of Q9CR30, Ubiquitinyl hydrolase 1;Isoform of Q9CR30, Ubiquitinyl hydrolase 1;Isoform of Q9CR30, Ubiquitinyl hydrolase 1;Josephin-2	A0A0U1RNI9;A0A0U1RP71;A0A140LIJ7;A0A140LJD5;D3YTZ7;D6RDE6;Q8VCY7;Q9CR30
10.5536	NaN	10.8043	11.3071	10.1194	11.2508	13.0348	11.4336	14.2171	NaN	NaN	8.24576	NaN	8.63144	NaN	10.0938	UP000000589_10090_2020;UP000000589_10090_additional_2020	1	A0A0U1RNL1;A0A0U1RNL9;A0A0U1RPH5;F8VPK3;P56671	Maz	Isoform of P56671, Myc-associated zinc finger protein;Isoform of P56671, Myc-associated zinc finger protein;Isoform of P56671, Myc-associated zinc finger protein;Isoform of P56671, Myc-associated zinc finger protein;Myc-associated zinc finger protein	A0A0U1RNL1;A0A0U1RNL9;A0A0U1RPH5;F8VPK3;P56671
NaN	NaN	NaN	NaN	11.0416	NaN	14.0747	10.6203	NaN	NaN	NaN	10.7348	17.0944	NaN	NaN	12.5705	UP000000589_10090_2020;UP000000589_10090_additional_2020	1	A0A0U1RNM9;A0A0U1RQ54;Q07832	Plk1	Isoform of Q07832, Protein kinase domain-containing protein;Isoform of Q07832, Protein kinase domain-containing protein (Fragment);Serine/threonine-protein kinase PLK1	A0A0U1RNM9;A0A0U1RQ54;Q07832
8.9958	NaN	8.76719	NaN	10.6384	NaN	9.78282	NaN	NaN	NaN	NaN	NaN	NaN	NaN	NaN	NaN	UP000000589_10090_2020;UP000000589_10090_additional_2020	3	A0A0U1RNN8;Q8K0V4	Cnot3	Isoform of Q8K0V4, Not3 domain-containing protein (Fragment);CCR4-NOT transcription complex subunit 3	A0A0U1RNN8;Q8K0V4
NaN	NaN	NaN	NaN	NaN	NaN	11.832	NaN	NaN	10.4662	NaN	10.5253	NaN	9.61008	9.09576	NaN	UP000000589_10090_2020;UP000000589_10090_additional_2020	3	A0A0U1RNW0;A0A0U1RP94;A0A0U1RPD7;A0A0U1RPM8;Q6P2B2;Q8BTH8	Csnk1g1	Isoform of Q8BTH8, Non-specific serine/threonine protein kinase;Isoform of Q8BTH8, Non-specific serine/threonine protein kinase;Isoform of Q8BTH8, Non-specific serine/threonine protein kinase;Isoform of Q8BTH8, Non-specific serine/threonine protein kinase;Isoform of Q8BTH8, Non-specific serine/threonine protein kinase;Casein kinase I isoform gamma-1	A0A0U1RNW0;A0A0U1RP94;A0A0U1RPD7;A0A0U1RPM8;Q6P2B2;Q8BTH8
8.94578	NaN	9.22999	9.01226	8.79704	9.23171	12.1395	9.56628	NaN	NaN	NaN	NaN	NaN	NaN	NaN	NaN	UP000000589_10090_2020;UP000000589_10090_additional_2020	2	A0A0U1RNX4;A0A0U1RPG9;Q3TLD5;Q3TLD5-2	Uri1	Isoform of Q3TLD5, Unconventional prefoldin RPB5 interactor (Fragment);Isoform of Q3TLD5, Unconventional prefoldin RPB5 interactor (Fragment);Unconventional prefoldin RPB5 interactor;Isoform of Q3TLD5, Isoform 2 of Unconventional prefoldin RPB5 interactor	A0A0U1RNX4;A0A0U1RPG9;Q3TLD5;Q3TLD5-2
10.577	NaN	12.0006	8.80117	8.22885	12.1553	NaN	11.0555	NaN	13.6543	NaN	13.7952	NaN	12.1371	12.0092	11.0887	UP000000589_10090_2020;UP000000589_10090_additional_2020	6	A0A0U1RP13;Q8VDP6	Cdipt	Isoform of Q8VDP6, CDP-diacylglycerol--inositol 3-phosphatidyltransferase;CDP-diacylglycerol--inositol 3-phosphatidyltransferase	A0A0U1RP13;Q8VDP6
11.9135	16.3865	11.5551	11.2972	11.0554	11.1939	NaN	10.4808	NaN	12.3958	NaN	12.6658	NaN	12.9702	13.1596	13.1181	UP000000589_10090_2020;UP000000589_10090_additional_2020	2	A0A0U1RPI1;Q9Z239	Fxyd1	Isoform of Q9Z239, Phospholemman;Phospholemman	A0A0U1RPI1;Q9Z239
7.41258	NaN	9.33214	NaN	9.47931	8.56089	11.6341	9.18834	NaN	13.3887	NaN	13.2759	13.1779	13.6857	14.4357	14.6089	UP000000589_10090_additional_2020	3	A0A0U1RPJ4	Rnf40	Isoform of Q3U319, E3 ubiquitin protein ligase	A0A0U1RPJ4
NaN	NaN	NaN	NaN	NaN	NaN	NaN	NaN	NaN	NaN	NaN	NaN	NaN	NaN	NaN	NaN	UP000000589_10090_2020;UP000000589_10090_additional_2020	4	A0A0U1RPM0;P98084	Apba2	Isoform of P98084, Amyloid-beta A4 precursor protein-binding family A member 2;Amyloid-beta A4 precursor protein-binding family A member 2	A0A0U1RPM0;P98084
10.3165	NaN	10.2148	10.0562	9.50695	10.3164	NaN	10.2214	NaN	NaN	NaN	NaN	NaN	9.81309	NaN	10.1929	UP000000589_10090_2020;UP000000589_10090_additional_2020	1	A0A0U1RPM3;Q9Z0S9	Rabac1	Isoform of Q9Z0S9, PRA1 family protein;Prenylated Rab acceptor protein 1	A0A0U1RPM3;Q9Z0S9
10.3337	NaN	8.02098	7.89232	7.95415	8.82385	NaN	6.68643	NaN	11.1458	NaN	NaN	NaN	NaN	NaN	8.99575	UP000000589_10090_2020;UP000000589_10090_additional_2020	5	A0A0U1RQ85;A0A0X1KG61;P22682	Cbl	Isoform of P22682, E3 ubiquitin-protein ligase CBL;Isoform of P22682, E3 ubiquitin-protein ligase CBL;E3 ubiquitin-protein ligase CBL	A0A0U1RQ85;A0A0X1KG61;P22682
8.97693	NaN	9.57705	9.37231	9.73565	9.32574	11.8146	9.33272	NaN	NaN	NaN	NaN	NaN	NaN	NaN	NaN	UP000000589_10090_2020;UP000000589_10090_additional_2020	1	A0A0U1RQB6;B2RWS6;F8VPR5;P45481	Crebbp;Ep300;Crebbp;Crebbp	Isoform of P45481, Histone acetyltransferase;Histone acetyltransferase p300;Isoform of P45481, Histone acetyltransferase;Histone lysine acetyltransferase CREBBP	A0A0U1RQB6;B2RWS6;F8VPR5;P45481
NaN	NaN	NaN	NaN	NaN	NaN	10.8221	NaN	NaN	NaN	NaN	NaN	NaN	NaN	NaN	NaN	UP000000589_10090_2020;UP000000589_10090_additional_2020	1	A0A0X1KG63;Q8BHH1	Aqp11	Isoform of Q8BHH1, Aquaporin-11 (Fragment);Aquaporin-11	A0A0X1KG63;Q8BHH1
9.04882	NaN	NaN	7.75707	9.02618	NaN	NaN	7.76931	NaN	NaN	NaN	NaN	NaN	NaN	NaN	NaN	UP000000589_10090_2020;UP000000589_10090_additional_2020	1	A0A0X1KG67;D3Z665;Q3TAS6;Q3TAS6-2	Emc10	Isoform of Q3TAS6, ER membrane protein complex subunit 10;Isoform of Q3TAS6, ER membrane protein complex subunit 10 (Fragment);ER membrane protein complex subunit 10;Isoform of Q3TAS6, Isoform 2 of ER membrane protein complex subunit 10	A0A0X1KG67;D3Z665;Q3TAS6;Q3TAS6-2
12.3545	NaN	12.2032	12.011	11.6422	11.5322	16.3744	12.6018	NaN	12.1425	NaN	11.9436	NaN	12.0011	12.0312	11.5888	UP000000589_10090_2020;UP000000589_10090_additional_2020	8	A0A140LHA2;Q9WVA3	Bub3	Isoform of Q9WVA3, WD_REPEATS_REGION domain-containing protein;Mitotic checkpoint protein BUB3	A0A140LHA2;Q9WVA3
NaN	NaN	NaN	NaN	NaN	NaN	NaN	NaN	NaN	NaN	NaN	NaN	NaN	NaN	NaN	NaN	UP000000589_10090_2020;UP000000589_10090_additional_2020	1	A0A140LHB6;F6Y6A6;Q8R0A6	Vstm2a	Isoform of Q8R0A6, Ig-like domain-containing protein (Fragment);Isoform of Q8R0A6, V-set and transmembrane domain-containing protein 2A;V-set and transmembrane domain-containing protein 2A	A0A140LHB6;F6Y6A6;Q8R0A6
14.0166	22.4344	14.4697	13.7154	13.6719	13.7506	17.636	12.8863	13.9198	12.6734	16.1769	12.7088	16.2152	11.2925	11.1814	11.7204	UP000000589_10090_2020;UP000000589_10090_additional_2020	7	A0A140LHG8;Q9CYN2	Spcs2	Isoform of Q9CYN2, Microsomal signal peptidase 25 kDa subunit;Signal peptidase complex subunit 2	A0A140LHG8;Q9CYN2
NaN	NaN	11.1225	NaN	NaN	NaN	NaN	NaN	NaN	11.4677	NaN	NaN	13.2266	NaN	10.1619	NaN	UP000000589_10090_additional_2020	1	A0A140LHH0	Ttc34	Isoform of Q8C0Q3, Tetratricopeptide repeat protein 34	A0A140LHH0
NaN	NaN	NaN	NaN	NaN	NaN	NaN	NaN	15.8594	NaN	14.8007	8.70334	15.1075	9.70303	NaN	11.1081	UP000000589_10090_additional_2020	1	A0A140LHH8	Tacc2	Isoform of Q9JJG0, Transforming acidic coiled-coil-containing protein 2 (Fragment)	A0A140LHH8
NaN	NaN	NaN	NaN	NaN	NaN	NaN	NaN	NaN	NaN	NaN	NaN	NaN	NaN	NaN	NaN	UP000000589_10090_additional_2020	1	A0A140LHI9	Slc6a5	Isoform of Q761V0, Sodium- and chloride-dependent glycine transporter 2	A0A140LHI9
11.5646	NaN	10.9551	10.9689	10.9433	11.1892	NaN	11.0811	NaN	11.4044	NaN	11.8269	NaN	12.2874	12.1952	11.9044	UP000000589_10090_2020;UP000000589_10090_additional_2020	3	A0A140LHN0;D3YY42;Q9CX30;Q9CX30-2	Yif1b	Isoform of Q9CX30, Protein YIF1B (Fragment);Isoform of Q9CX30, Protein YIF1B;Protein YIF1B;Isoform of Q9CX30, Isoform 2 of Protein YIF1B	A0A140LHN0;D3YY42;Q9CX30;Q9CX30-2
10.2947	NaN	10.6334	11.1277	10.0977	10.3095	NaN	9.03984	NaN	NaN	NaN	NaN	NaN	NaN	NaN	NaN	UP000000589_10090_2020;UP000000589_10090_additional_2020	1	A0A140LHP8;A0A140LI82;A0A140LIX2;A0A140LJA4;A0A1B0GQW5;P23906	Irf2	Isoform of P23906, IRF tryptophan pentad repeat domain-containing protein (Fragment);Isoform of P23906, IRF tryptophan pentad repeat domain-containing protein (Fragment);Isoform of P23906, IRF tryptophan pentad repeat domain-containing protein (Fragment);Isoform of P23906, IRF tryptophan pentad repeat domain-containing protein (Fragment);Isoform of P23906, IRF tryptophan pentad repeat domain-cont…	A0A140LHP8;A0A140LI82;A0A140LIX2;A0A140LJA4;A0A1B0GQW5;P23906
11.2818	NaN	11.8118	11.7069	10.9136	11.1322	12.5726	11.566	NaN	11.497	NaN	11.7863	12.4104	NaN	12.1326	12.2813	UP000000589_10090_additional_2020	2	A0A140LHT6;E9QPQ8	Mrpl48	Isoform of Q8JZS9, Ribosomal_S10 domain-containing protein;Isoform of Q8JZS9, Ribosomal_S10 domain-containing protein	A0A140LHT6;E9QPQ8
NaN	NaN	NaN	NaN	NaN	NaN	NaN	NaN	NaN	NaN	NaN	NaN	NaN	NaN	8.20839	NaN	UP000000589_10090_2020;UP000000589_10090_additional_2020	1	A0A140LHU0;E9Q638;Q61072	Adam9	Isoform of Q61072, Disintegrin and metalloproteinase domain-containing protein 9;Isoform of Q61072, Disintegrin and metalloproteinase domain-containing protein 9;Disintegrin and metalloproteinase domain-containing protein 9	A0A140LHU0;E9Q638;Q61072
9.60455	NaN	10.1001	9.9548	10.5229	10.3533	11.314	10.6827	NaN	11.6885	NaN	11.526	NaN	12.3991	12.1334	10.8361	UP000000589_10090_2020;UP000000589_10090_additional_2020	5	A0A140LHU9;A0A140LI54;Q3TRM4;Q3TRM4-2;Q3TRM4-3	Pnpla6	Isoform of Q3TRM4, Patatin-like phospholipase domain-containing protein 6;Isoform of Q3TRM4, Patatin-like phospholipase domain-containing protein 6;Patatin-like phospholipase domain-containing protein 6;Isoform of Q3TRM4, Isoform 2 of Patatin-like phospholipase domain-containing protein 6;Isoform of Q3TRM4, Isoform 3 of Patatin-like phospholipase domain-containing protein 6	A0A140LHU9;A0A140LI54;Q3TRM4;Q3TRM4-2;Q3TRM4-3
NaN	NaN	NaN	NaN	NaN	NaN	NaN	NaN	NaN	NaN	NaN	NaN	NaN	NaN	NaN	NaN	UP000000589_10090_2020;UP000000589_10090_additional_2020	1	A0A140LHW2;Q80YF9	Arhgap33	Isoform of Q80YF9, Rho GTPase-activating protein 33;Rho GTPase-activating protein 33	A0A140LHW2;Q80YF9
NaN	NaN	NaN	NaN	NaN	NaN	NaN	NaN	NaN	NaN	NaN	NaN	NaN	NaN	NaN	NaN	UP000000589_10090_2020;UP000000589_10090_additional_2020	2	A0A140LHW7;A0A140LHX9;A0A140LIC7;Q8BVG8	Nat14	Isoform of Q8BVG8, N-acetyltransferase 14 (Fragment);Isoform of Q8BVG8, N-acetyltransferase 14 (Fragment);Isoform of Q8BVG8, N-acetyltransferase domain-containing protein (Fragment);N-acetyltransferase 14	A0A140LHW7;A0A140LHX9;A0A140LIC7;Q8BVG8
NaN	NaN	NaN	NaN	NaN	NaN	NaN	NaN	NaN	NaN	NaN	NaN	NaN	NaN	NaN	NaN	UP000000589_10090_2020;UP000000589_10090_additional_2020	3	A0A140LI59;E9QPG8;Q60997;Q60997-2;Q60997-3;Q60997-4	Dmbt1	Isoform of Q60997, Deleted in malignant brain tumors 1 protein;Isoform of Q60997, Deleted in malignant brain tumors 1 protein;Deleted in malignant brain tumors 1 protein;Isoform of Q60997, Isoform 2 of Deleted in malignant brain tumors 1 protein;Isoform of Q60997, Isoform 3 of Deleted in malignant brain tumors 1 protein;Isoform of Q60997, Isoform 4 of Deleted in malignant brain tumors 1 protein	A0A140LI59;E9QPG8;Q60997;Q60997-2;Q60997-3;Q60997-4
7.19982	NaN	7.76279	7.50352	NaN	6.88596	NaN	6.43167	NaN	NaN	NaN	NaN	NaN	NaN	NaN	NaN	UP000000589_10090_2020;UP000000589_10090_additional_2020	1	A0A140LI61;Q571B6	Whamm	Isoform of Q571B6, WASP homolog-associated protein with actin, membranes and microtubules;WASP homolog-associated protein with actin, membranes and microtubules	A0A140LI61;Q571B6
NaN	NaN	NaN	NaN	NaN	NaN	NaN	NaN	NaN	NaN	NaN	NaN	NaN	NaN	NaN	NaN	UP000000589_10090_additional_2020	1	A0A140LI95	Rap1gap2	Isoform of Q5SVL6, Rap1 GTPase-activating protein 2 (Fragment)	A0A140LI95
NaN	NaN	NaN	NaN	NaN	NaN	NaN	NaN	NaN	10.6049	NaN	NaN	NaN	NaN	NaN	NaN	UP000000589_10090_2020;UP000000589_10090_additional_2020	2	A0A140LIC4;A0A140LIR1;Q5NBV0;Q67BT3	Slc13a5	Isoform of Q67BT3, Solute carrier family 13 member 5;Isoform of Q67BT3, Solute carrier family 13 member 5;Isoform of Q67BT3, Solute carrier family 13 member 5;Solute carrier family 13 member 5	A0A140LIC4;A0A140LIR1;Q5NBV0;Q67BT3
12.3775	NaN	11.3174	10.5752	11.0223	10.195	13.0488	10.5108	1.15933	11.8025	13.3647	11.7214	NaN	NaN	9.85135	NaN	UP000000589_10090_2020;UP000000589_10090_additional_2020	2	A0A140LIF8;Q9Z1M2	Irgm2	IRG-type G domain-containing protein;Isoform of A0A140LIF8, IRG-type G domain-containing protein	A0A140LIF8;Q9Z1M2
11.3451	NaN	11.4376	NaN	12.6341	NaN	NaN	12.9087	NaN	NaN	NaN	NaN	NaN	12.6771	11.6142	NaN	UP000000589_10090_2020;UP000000589_10090_additional_2020	1	A0A140LIJ4;A0A571BGC3	Dnah14	Isoform of A0A571BGC3, Dynein, axonemal, heavy chain 14;Dynein, axonemal, heavy chain 14	A0A140LIJ4;A0A571BGC3
NaN	NaN	NaN	NaN	NaN	NaN	9.60404	NaN	NaN	NaN	NaN	NaN	10.8316	NaN	NaN	NaN	UP000000589_10090_2020;UP000000589_10090_additional_2020	2	A0A140LIS7;A0A140LIT5;P0DJE0	Pet100	Isoform of P0DJE0, Protein PET100 homolog, mitochondrial;Isoform of P0DJE0, Protein PET100 homolog, mitochondrial (Fragment);Protein PET100 homolog, mitochondrial	A0A140LIS7;A0A140LIT5;P0DJE0
16.9738	NaN	13.0224	13.0427	16.3427	12.5906	17.4357	13.8806	14.9492	17.7982	NaN	15.5393	NaN	14.8394	14.8106	14.9578	UP000000589_10090_2020	6	A0A140LIS8	Gm4756	Predicted gene 4756	A0A140LIS8
16.8842	NaN	11.4062	11.4506	11.4772	11.6051	14.159	11.6721	NaN	16.0477	NaN	12.1725	NaN	13.9655	NaN	14.7624	UP000000589_10090_2020;UP000000589_10090_additional_2020	2	A0A140LIT2;O88455	Dhcr7	Isoform of O88455, 7-dehydrocholesterol reductase;7-dehydrocholesterol reductase	A0A140LIT2;O88455
NaN	NaN	NaN	NaN	NaN	NaN	NaN	10.6055	NaN	NaN	NaN	NaN	NaN	11.0208	NaN	NaN	UP000000589_10090_2020;UP000000589_10090_additional_2020	1	A0A140LIT3;D3YU01;D6RCU3;Q8BUL6;Q8BUL6-2	Plekha1	Isoform of Q8BUL6, PH domain-containing protein (Fragment);Isoform of Q8BUL6, Pleckstrin homology domain-containing family A member 1;Isoform of Q8BUL6, Pleckstrin homology domain-containing family A member 1;Pleckstrin homology domain-containing family A member 1;Isoform of Q8BUL6, Isoform 2 of Pleckstrin homology domain-containing family A member 1	A0A140LIT3;D3YU01;D6RCU3;Q8BUL6;Q8BUL6-2
NaN	NaN	NaN	NaN	NaN	NaN	NaN	NaN	NaN	NaN	NaN	NaN	NaN	NaN	NaN	NaN	UP000000589_10090_2020;UP000000589_10090_additional_2020	1	A0A140LIU0;F8WH78;Q9ER63	Tnfrsf23	Isoform of Q9ER63, Tumor necrosis factor receptor superfamily member 23;Isoform of Q9ER63, TNFR-Cys domain-containing protein;Tumor necrosis factor receptor superfamily member 23	A0A140LIU0;F8WH78;Q9ER63
NaN	NaN	NaN	NaN	NaN	NaN	NaN	NaN	NaN	16.0735	NaN	14.3094	11.8972	14.2908	14.5195	14.2794	UP000000589_10090_2020;UP000000589_10090_additional_2020	2	A0A140LIU4;P56392	Cox7a1	Isoform of P56392, Cytochrome c oxidase subunit 7A1, mitochondrial;Cytochrome c oxidase subunit 7A1, mitochondrial	A0A140LIU4;P56392
NaN	NaN	NaN	NaN	NaN	NaN	NaN	NaN	NaN	NaN	NaN	NaN	NaN	NaN	NaN	NaN	UP000000589_10090_2020	5	A0A140LIW3	Frmpd3	FERM and PDZ domain-containing 3	A0A140LIW3
NaN	NaN	11.4139	11.0332	NaN	12.2168	NaN	12.5611	NaN	NaN	NaN	NaN	NaN	NaN	NaN	NaN	UP000000589_10090_2020;UP000000589_10090_additional_2020	3	A0A140LIZ7;Q8CAF4;Q8CAF4-3	Nhsl1	Isoform of Q8CAF4, NHS-like protein 1;NHS-like protein 1;Isoform of Q8CAF4, Isoform 3 of NHS-like protein 1	A0A140LIZ7;Q8CAF4;Q8CAF4-3
12.3551	NaN	12.003	11.9146	11.6541	12.1281	14.6922	12.1807	12.3648	11.6008	NaN	11.1669	11.7847	NaN	NaN	12.1455	UP000000589_10090_additional_2020	17	A0A140LJ04;E9Q5W5	Zzef1	Isoform of Q5SSH7, Zinc finger ZZ-type and EF-hand domain-containing protein 1;Isoform of Q5SSH7, Zinc finger ZZ-type and EF-hand domain-containing protein 1	A0A140LJ04;E9Q5W5
13.3091	NaN	10.8499	6.6054	9.52853	9.49483	10.7812	11.0091	12.4139	NaN	11.5804	14.6156	12.5161	14.3913	13.3906	13.3773	UP000000589_10090_2020;UP000000589_10090_additional_2020	3	A0A140LJ70;Q9JIF0;Q9JIF0-2;Q9JIF0-3	Prmt1	Isoform of Q9JIF0, Protein arginine N-methyltransferase 1;Protein arginine N-methyltransferase 1;Isoform of Q9JIF0, Isoform 2 of Protein arginine N-methyltransferase 1;Isoform of Q9JIF0, Isoform 3 of Protein arginine N-methyltransferase 1	A0A140LJ70;Q9JIF0;Q9JIF0-2;Q9JIF0-3
10.7318	NaN	10.8041	10.3436	10.2077	10.623	NaN	10.5796	NaN	NaN	NaN	NaN	NaN	NaN	NaN	NaN	UP000000589_10090_2020;UP000000589_10090_additional_2020	1	A0A140LJF1;B8JJI9;D3YYP4;F7CII1;P43135;Q32NY6;Q60632	Nr2f2;Nr2f1;Nr2f2;Nr2f1;Nr2f2;Nr2f1;Nr2f1	Isoform of P43135, NR LBD domain-containing protein (Fragment);Isoform of Q60632, NR LBD domain-containing protein;Isoform of P43135, NR LBD domain-containing protein;Isoform of Q60632, NR LBD domain-containing protein;COUP transcription factor 2;Isoform of Q60632, COUP transcription factor 1;COUP transcription factor 1	A0A140LJF1;B8JJI9;D3YYP4;F7CII1;P43135;Q32NY6;Q60632
NaN	NaN	NaN	NaN	NaN	NaN	NaN	NaN	NaN	NaN	NaN	NaN	NaN	NaN	NaN	NaN	UP000000589_10090_2020;UP000000589_10090_additional_2020	2	A0A140LJF7;A0A140LJK7;A2AGL3;A2AGL3-2;E9PW34	Ryr3	Isoform of A2AGL3, Ryanodine receptor 3;Isoform of A2AGL3, Ryanodine receptor 3;Ryanodine receptor 3;Isoform of A2AGL3, Isoform 2 of Ryanodine receptor 3;Isoform of A2AGL3, Ryanodine receptor 3	A0A140LJF7;A0A140LJK7;A2AGL3;A2AGL3-2;E9PW34
10.2103	16.9956	13.4579	10.4705	10.4837	11.849	14.6592	11.0902	NaN	NaN	NaN	NaN	NaN	NaN	NaN	14.8099	UP000000589_10090_2020;UP000000589_10090_additional_2020	14	A0A140LJJ5;E9Q394;E9Q394-2	Akap13	Isoform of E9Q394, A-kinase anchor protein 13;A-kinase anchor protein 13;Isoform of E9Q394, Isoform 2 of A-kinase anchor protein 13	A0A140LJJ5;E9Q394;E9Q394-2
10.731	15.953	10.7843	5.94047	11.6223	11.3972	9.02948	11.6518	NaN	NaN	NaN	NaN	NaN	NaN	NaN	NaN	UP000000589_10090_2020;UP000000589_10090_additional_2020	8	A0A140T8J4;Q9R257	Hebp1	Isoform of Q9R257, Heme-binding protein 1;Heme-binding protein 1	A0A140T8J4;Q9R257
9.43226	NaN	8.28391	NaN	10.2004	NaN	NaN	9.6217	NaN	NaN	NaN	NaN	NaN	NaN	NaN	NaN	UP000000589_10090_2020	2	A0A140T8M0	Igkv1-117	Ig-like domain-containing protein (Fragment)	A0A140T8M0
10.1604	NaN	8.14542	10.4221	10.1549	9.73034	12.1819	9.16912	NaN	11.2583	NaN	NaN	NaN	NaN	9.33776	10.5306	UP000000589_10090_2020	2	A0A140T8M2	Igkv12-44	Ig-like domain-containing protein (Fragment)	A0A140T8M2
10.6783	NaN	NaN	10.7571	NaN	NaN	NaN	NaN	NaN	11.6803	NaN	NaN	NaN	11.6944	NaN	11.4497	UP000000589_10090_2020	2	A0A140T8M5	Igkv6-15	Ig-like domain-containing protein (Fragment)	A0A140T8M5
NaN	NaN	NaN	NaN	8.58866	NaN	NaN	5.96208	NaN	NaN	NaN	NaN	NaN	NaN	NaN	NaN	UP000000589_10090_2020	2	A0A140T8M6;P01660	Igkv3-5;-	Ig-like domain-containing protein (Fragment);Ig kappa chain V-III region PC 3741/TEPC 111 (Fragment)	A0A140T8M6;P01660
NaN	NaN	NaN	NaN	NaN	NaN	11.027	5.4157	NaN	NaN	NaN	NaN	NaN	NaN	NaN	NaN	UP000000589_10090_2020;UP000000589_10090_additional_2020	1	A0A140T8N0;P01639	Igkv9-120;Gm5571	Isoform of P01639, Ig-like domain-containing protein (Fragment);Ig kappa chain V-V region MOPC 41	A0A140T8N0;P01639
NaN	NaN	NaN	11.2688	11.7499	NaN	NaN	NaN	NaN	NaN	NaN	NaN	NaN	NaN	NaN	NaN	UP000000589_10090_2020	2	A0A140T8N3	Igkv13-84	Ig-like domain-containing protein (Fragment)	A0A140T8N3
NaN	NaN	NaN	13.5706	NaN	NaN	12.0839	NaN	NaN	NaN	17.3408	NaN	NaN	NaN	NaN	NaN	UP000000589_10090_2020	1	A0A140T8N4	Igkv5-37	Ig-like domain-containing protein (Fragment)	A0A140T8N4
11.4531	NaN	5.83183	12.9319	12.4834	12.824	NaN	14.2048	NaN	NaN	NaN	NaN	NaN	NaN	NaN	13.8101	UP000000589_10090_2020	2	A0A140T8N9	Igkv6-32	Ig-like domain-containing protein (Fragment)	A0A140T8N9
11.5188	NaN	11.1076	10.6156	11.2913	11.6855	NaN	11.2521	NaN	NaN	NaN	10.9512	NaN	11.6844	11.5785	11.5881	UP000000589_10090_2020	1	A0A140T8P3	Igkv15-103	Ig-like domain-containing protein (Fragment)	A0A140T8P3
12.5829	NaN	12.5342	12.0306	12.2739	12.8305	NaN	12.4498	NaN	NaN	NaN	NaN	NaN	NaN	NaN	NaN	UP000000589_10090_2020	1	A0A140T8P5	Igkv8-24	Ig-like domain-containing protein (Fragment)	A0A140T8P5
9.31748	NaN	10.0189	10.3945	11.2222	10.0719	NaN	8.36487	NaN	9.93266	NaN	11.2063	NaN	9.13491	9.66249	9.86284	UP000000589_10090_2020	1	A0A140T8P6	Igkv12-46	Ig-like domain-containing protein (Fragment)	A0A140T8P6
12.6188	NaN	12.3039	12.0212	12.1583	12.4539	10.6577	11.6575	NaN	12.3229	NaN	NaN	NaN	9.2257	12.2487	12.2817	UP000000589_10090_additional_2020	4	A0A140T8Q3	Igkv6-17	Isoform of P01633, Ig-like domain-containing protein (Fragment)	A0A140T8Q3
NaN	NaN	NaN	NaN	NaN	NaN	NaN	NaN	NaN	NaN	NaN	NaN	NaN	NaN	NaN	NaN	UP000000589_10090_2020;UP000000589_10090_additional_2020	2	A0A140T8R6;A0A338P7K6;G3XA00;Q68EF4;Q68EF4-2	Grm4	Isoform of Q68EF4, G_PROTEIN_RECEP_F3_4 domain-containing protein;Isoform of Q68EF4, G_PROTEIN_RECEP_F3_4 domain-containing protein;Isoform of Q68EF4, G_PROTEIN_RECEP_F3_4 domain-containing protein;Metabotropic glutamate receptor 4;Isoform of Q68EF4, Isoform 2 of Metabotropic glutamate receptor 4	A0A140T8R6;A0A338P7K6;G3XA00;Q68EF4;Q68EF4-2
NaN	NaN	NaN	NaN	NaN	NaN	NaN	NaN	NaN	NaN	NaN	NaN	NaN	NaN	NaN	NaN	UP000000589_10090_2020;UP000000589_10090_additional_2020	3	A0A140T8S0;Q6DIB5	Megf10	Isoform of Q6DIB5, Multiple epidermal growth factor-like domains protein 10 (Fragment);Multiple epidermal growth factor-like domains protein 10	A0A140T8S0;Q6DIB5
NaN	NaN	NaN	8.96106	9.36412	8.54333	NaN	5.96082	14.4554	NaN	14.0767	13.3237	15.9379	12.33	12.6389	13.0861	UP000000589_10090_additional_2020	1	A0A140T8T5	Map4	Isoform of P27546, Microtubule-associated protein	A0A140T8T5
10.9323	NaN	10.7916	11.2131	10.9839	10.6579	11.1184	11.0097	15.6196	14.2977	16.6662	13.4503	16.1039	15.0833	14.5053	15.102	UP000000589_10090_2020;UP000000589_10090_additional_2020	49	A0A140T8T7;A0A140T8W1;A6H584	Col6a5	Isoform of A6H584, Collagen alpha-5(VI) chain;Isoform of A6H584, Collagen alpha-5(VI) chain;Collagen alpha-5(VI) chain	A0A140T8T7;A0A140T8W1;A6H584
NaN	NaN	NaN	NaN	NaN	NaN	NaN	NaN	NaN	NaN	NaN	NaN	NaN	NaN	NaN	NaN	UP000000589_10090_2020;UP000000589_10090_additional_2020	14	A0A171EBK8;A0A571BED8;Q5SVL6	Rap1gap2	Isoform of Q5SVL6, Rap-GAP domain-containing protein;Isoform of Q5SVL6, Rap-GAP domain-containing protein;Rap1 GTPase-activating protein 2	A0A171EBK8;A0A571BED8;Q5SVL6
NaN	NaN	NaN	NaN	NaN	NaN	NaN	NaN	NaN	NaN	NaN	NaN	NaN	NaN	NaN	NaN	UP000000589_10090_2020;UP000000589_10090_additional_2020	1	A0A171EBK9;Q80Y75	Dnajb13	Isoform of Q80Y75, DnaJ_C domain-containing protein (Fragment);DnaJ homolog subfamily B member 13	A0A171EBK9;Q80Y75
10.7671	16.8408	11.4184	10.6018	11.1808	11.0545	13.4973	11.0396	13.39	NaN	NaN	10.8325	NaN	NaN	NaN	10.3442	UP000000589_10090_2020;UP000000589_10090_additional_2020	18	A0A171EBL2;E9Q555	Rnf213	Isoform of E9Q555, RING-type domain-containing protein;E3 ubiquitin-protein ligase RNF213	A0A171EBL2;E9Q555
11.2184	NaN	12.2222	12.3866	11.28	9.43908	15.2307	10.6266	NaN	11.6563	15.7231	11.6263	NaN	10.0778	10.1237	10.2484	UP000000589_10090_2020;UP000000589_10090_additional_2020	9	A0A1B0GR08;Q921G8	Tubgcp2	Isoform of Q921G8, Gamma-tubulin complex component (Fragment);Gamma-tubulin complex component 2	A0A1B0GR08;Q921G8
15.9452	19.1564	16.098	16.0674	15.9958	16.2696	18.8753	16.3656	18.4122	15.6856	17.9951	15.876	18.2083	15.8365	15.7744	15.9178	UP000000589_10090_2020;UP000000589_10090_additional_2020	32	A0A1B0GR11;Q93092	Taldo1	Isoform of Q93092, Transaldolase;Transaldolase	A0A1B0GR11;Q93092
7.3788	NaN	9.2092	NaN	NaN	NaN	13.4145	NaN	14.142	NaN	13.882	NaN	14.6591	NaN	NaN	NaN	UP000000589_10090_2020;UP000000589_10090_additional_2020	2	A0A1B0GR18;A0A1B0GRX6;A0A1B0GT55;Q8VI63	Mob2	Isoform of Q8VI63, MOB kinase activator 2;Isoform of Q8VI63, MOB kinase activator 2 (Fragment);Isoform of Q8VI63, MOB kinase activator 2;MOB kinase activator 2	A0A1B0GR18;A0A1B0GRX6;A0A1B0GT55;Q8VI63
11.8258	NaN	12.4969	10.1185	12.5191	10.3065	NaN	10.8604	NaN	13.4635	NaN	13.3639	NaN	12.3907	13.1935	13.2117	UP000000589_10090_2020;UP000000589_10090_additional_2020	8	A0A1B0GR19;A0A1B0GR86;Q8BH97	Rcn3	Isoform of Q8BH97, Reticulocalbin-3 (Fragment);Isoform of Q8BH97, Reticulocalbin-3 (Fragment);Reticulocalbin-3	A0A1B0GR19;A0A1B0GR86;Q8BH97
NaN	NaN	10.4793	NaN	8.96849	8.07011	NaN	8.96193	NaN	NaN	NaN	NaN	NaN	NaN	NaN	10.8238	UP000000589_10090_2020;UP000000589_10090_additional_2020	3	A0A1B0GR63;A0A1B0GT75;Q9DB34	Chmp2a	Isoform of Q9DB34, Charged multivesicular body protein 2a;Isoform of Q9DB34, Charged multivesicular body protein 2a;Charged multivesicular body protein 2a	A0A1B0GR63;A0A1B0GT75;Q9DB34
12.6508	17.4908	12.3091	12.7679	12.1231	12.4654	13.9629	10.6513	NaN	12.0864	16.2749	12.2709	NaN	12.5825	12.3335	9.65123	UP000000589_10090_additional_2020	14	A0A1B0GR85	2900026A02Rik	Isoform of Q8BRV5, Tankyrase_bdg_C domain-containing protein	A0A1B0GR85
NaN	NaN	NaN	NaN	NaN	NaN	NaN	NaN	NaN	NaN	NaN	NaN	NaN	NaN	NaN	NaN	UP000000589_10090_2020;UP000000589_10090_additional_2020	1	A0A1B0GRB7;A0A1B0GRC4;A0A1B0GRN1;A0A1B0GT94;E9PYT6;E9QQ02;E9QQ63;Q9JLC4;Q9JLC4-2;Q9JLC4-3;Q9JLC4-4	Sorcs1	Isoform of Q9JLC4, PKD domain-containing protein;Isoform of Q9JLC4, PKD domain-containing protein;Isoform of Q9JLC4, PKD domain-containing protein;Isoform of Q9JLC4, PKD domain-containing protein;Isoform of Q9JLC4, PKD domain-containing protein;Isoform of Q9JLC4, PKD domain-containing protein;Isoform of Q9JLC4, PKD domain-containing protein;VPS10 domain-containing receptor SorCS1;Isoform of Q9JLC…	A0A1B0GRB7;A0A1B0GRC4;A0A1B0GRN1;A0A1B0GT94;E9PYT6;E9QQ02;E9QQ63;Q9JLC4;Q9JLC4-2;Q9JLC4-3;Q9JLC4-4
NaN	NaN	NaN	NaN	NaN	5.576	NaN	6.29319	NaN	NaN	NaN	NaN	NaN	NaN	NaN	NaN	UP000000589_10090_2020;UP000000589_10090_additional_2020	2	A0A1B0GRH2;A0A1B0GRT6;P49446;P49446-2;P49446-3	Ptpre	Isoform of P49446, Receptor-type tyrosine-protein phosphatase;Isoform of P49446, Receptor-type tyrosine-protein phosphatase;Receptor-type tyrosine-protein phosphatase epsilon;Isoform of P49446, Isoform 2 of Receptor-type tyrosine-protein phosphatase epsilon;Isoform of P49446, Isoform 3 of Receptor-type tyrosine-protein phosphatase epsilon	A0A1B0GRH2;A0A1B0GRT6;P49446;P49446-2;P49446-3
12.7105	16.768	12.3122	12.6278	13.4838	12.8539	17.1252	12.9402	NaN	11.5367	NaN	11.5694	NaN	NaN	11.652	11.6028	UP000000589_10090_additional_2020	18	A0A1B0GRJ9;F7D3W5;Q5PR72;Q922S4-2;Q922S4-3	Pde2a;Gm45837;Pde2a;Pde2a;Pde2a	Isoform of Q922S4, Phosphodiesterase;Gm45837 readthrough, Phosphodiesterase;Isoform of Q922S4, Phosphodiesterase;Isoform of Q922S4, Isoform PDE2A1 of cGMP-dependent 3',5'-cyclic phosphodiesterase;Isoform of Q922S4, Isoform PDE2A2 of cGMP-dependent 3',5'-cyclic phosphodiesterase	A0A1B0GRJ9;F7D3W5;Q5PR72;Q922S4-2;Q922S4-3
13.4557	19.9144	13.3681	13.282	13.4305	13.3007	15.3619	12.9114	16.2562	13.91	16.8391	14.1712	16.3246	13.5787	13.743	13.725	UP000000589_10090_2020;UP000000589_10090_additional_2020	13	A0A1B0GRP7;Q9Z2Y8	Plpbp	Isoform of Q9Z2Y8, Ala_racemase_N domain-containing protein (Fragment);Pyridoxal phosphate homeostasis protein	A0A1B0GRP7;Q9Z2Y8
9.95473	NaN	8.78718	9.07915	9.28786	9.28883	NaN	9.36364	NaN	NaN	NaN	NaN	NaN	NaN	NaN	NaN	UP000000589_10090_additional_2020	1	A0A1B0GRT4;A0A1B0GS85	Zbtb45	Isoform of Q52KG4, BTB domain-containing protein (Fragment);Isoform of Q52KG4, Zinc finger and BTB domain-containing protein 45 (Fragment)	A0A1B0GRT4;A0A1B0GS85
NaN	NaN	NaN	NaN	NaN	NaN	NaN	NaN	NaN	NaN	NaN	NaN	NaN	NaN	NaN	NaN	UP000000589_10090_2020;UP000000589_10090_additional_2020	8	A0A1B0GRU0;Q3TXX4	Slc17a7	Isoform of Q3TXX4, MFS domain-containing protein;Vesicular glutamate transporter 1	A0A1B0GRU0;Q3TXX4
NaN	15.9077	NaN	NaN	NaN	NaN	NaN	NaN	NaN	NaN	NaN	NaN	NaN	NaN	NaN	NaN	UP000000589_10090_2020;UP000000589_10090_additional_2020	3	A0A1B0GRU3;E9Q8K8;Q6ZPZ3;Q6ZPZ3-2	Zc3h4	Isoform of Q6ZPZ3, Zinc finger CCCH domain-containing protein 4;Isoform of Q6ZPZ3, Zinc finger CCCH domain-containing protein 4;Zinc finger CCCH domain-containing protein 4;Isoform of Q6ZPZ3, Isoform 2 of Zinc finger CCCH domain-containing protein 4	A0A1B0GRU3;E9Q8K8;Q6ZPZ3;Q6ZPZ3-2
11.8616	15.3552	10.9229	12.0659	11.6852	9.95524	13.327	11.6995	16.0058	NaN	4.66065	NaN	NaN	NaN	NaN	NaN	UP000000589_10090_2020;UP000000589_10090_additional_2020	12	A0A1B0GRU8;A0A6Q6PUT5;Q9R1C7;Q9R1C7-2	Prpf40a	Isoform of Q9R1C7, Pre-mRNA-processing factor 40 homolog A;Isoform of Q9R1C7, Pre-mRNA-processing factor 40 homolog A (Fragment);Pre-mRNA-processing factor 40 homolog A;Isoform of Q9R1C7, Isoform 2 of Pre-mRNA-processing factor 40 homolog A	A0A1B0GRU8;A0A6Q6PUT5;Q9R1C7;Q9R1C7-2
14.1354	14.2579	14.4508	13.8853	14.0128	13.9293	16.444	13.5463	15.0732	12.8576	15.2552	13.2818	14.8879	13.2319	12.9268	13.0647	UP000000589_10090_additional_2020	14	A0A1B0GRV0	Bpnt1	Isoform of Q9Z0S1, 3'(2'),5'-bisphosphate nucleotidase 1	A0A1B0GRV0
8.15194	NaN	7.5646	7.10449	7.34042	7.57984	NaN	6.15052	NaN	NaN	NaN	NaN	NaN	NaN	NaN	NaN	UP000000589_10090_2020;UP000000589_10090_additional_2020	1	A0A1B0GRV3;P48377	Rfx1	Isoform of P48377, RFX-type winged-helix domain-containing protein;MHC class II regulatory factor RFX1	A0A1B0GRV3;P48377
12.3056	15.6942	12.2332	11.9209	12.1867	12.1778	NaN	11.7978	NaN	NaN	NaN	NaN	NaN	NaN	NaN	NaN	UP000000589_10090_2020	1	A0A1B0GRV7	Gm17949	Nucleoside-diphosphate kinase	A0A1B0GRV7
NaN	NaN	NaN	NaN	NaN	NaN	NaN	NaN	NaN	NaN	NaN	NaN	NaN	NaN	NaN	NaN	UP000000589_10090_2020;UP000000589_10090_additional_2020	2	A0A1B0GRW4;Q8BTV1	Tusc3	Isoform of Q8BTV1, Tumor suppressor candidate 3 (Fragment);Tumor suppressor candidate 3	A0A1B0GRW4;Q8BTV1
NaN	NaN	NaN	NaN	NaN	8.29861	NaN	9.666	14.8808	12.9105	NaN	13.2848	14.9114	NaN	9.66043	10.2715	UP000000589_10090_2020;UP000000589_10090_additional_2020	6	A0A1B0GRX7;P63034;P63034-2;P63034-3;Q99KH2	Cyth2	Isoform of P63034, Cytohesin-2;Cytohesin-2;Isoform of P63034, Isoform 2 of Cytohesin-2;Isoform of P63034, Isoform 3 of Cytohesin-2;Isoform of P63034, Cytohesin-2	A0A1B0GRX7;P63034;P63034-2;P63034-3;Q99KH2
NaN	NaN	NaN	NaN	13.6519	NaN	NaN	NaN	22.6798	19.8813	22.9343	19.7694	23.2629	20.1986	17.5836	20.2041	UP000000589_10090_additional_2020	13	A0A1B0GRY8	Tnni2	Isoform of P13412, Troponin I, fast skeletal muscle (Fragment)	A0A1B0GRY8
9.69986	NaN	11.1111	9.8084	9.36525	10.0486	11.4388	9.64678	10.4175	NaN	12.1655	10.4402	12.3636	12.1105	10.0246	NaN	UP000000589_10090_2020;UP000000589_10090_additional_2020	3	A0A1B0GRZ8;Q8BGF6	Elmod2	Isoform of Q8BGF6, ELMO domain-containing protein (Fragment);ELMO domain-containing protein 2	A0A1B0GRZ8;Q8BGF6
NaN	NaN	NaN	NaN	NaN	NaN	NaN	NaN	NaN	NaN	NaN	NaN	NaN	NaN	NaN	NaN	UP000000589_10090_2020;UP000000589_10090_additional_2020	1	A0A1B0GS08;J3QP43;Q0VBF8	Stum	Isoform of Q0VBF8, Protein stum homolog;Isoform of Q0VBF8, Protein stum homolog;Protein stum homolog	A0A1B0GS08;J3QP43;Q0VBF8
9.06197	17.3704	7.22593	11.3236	9.9342	9.19847	NaN	10.1149	NaN	11.0589	NaN	10.082	11.981	11.1716	11.532	11.611	UP000000589_10090_2020;UP000000589_10090_additional_2020	5	A0A1B0GS09;Q61187	Tsg101	Isoform of Q61187, Tumor susceptibility gene 101 protein (Fragment);Tumor susceptibility gene 101 protein	A0A1B0GS09;Q61187
NaN	NaN	NaN	NaN	NaN	NaN	NaN	NaN	NaN	NaN	NaN	NaN	NaN	NaN	NaN	NaN	UP000000589_10090_2020;UP000000589_10090_additional_2020	2	A0A1B0GS41;Q9QYY0	Gab1	Isoform of Q9QYY0, PH domain-containing protein;GRB2-associated-binding protein 1	A0A1B0GS41;Q9QYY0
NaN	NaN	7.92245	10.08	5.57913	5.16662	NaN	6.97228	NaN	NaN	NaN	NaN	NaN	NaN	NaN	NaN	UP000000589_10090_2020;UP000000589_10090_additional_2020	6	A0A1B0GS63;Q8K221	Arfip2	Isoform of Q8K221, Arfaptin-2;Arfaptin-2	A0A1B0GS63;Q8K221
13.9623	NaN	13.1901	12.9865	12.6075	12.7555	16.382	12.7044	14.3919	12.1465	14.403	12.7287	14.3357	12.4052	12.8416	12.5577	UP000000589_10090_2020;UP000000589_10090_additional_2020	4	A0A1B0GS68;A0A1B0GSQ6;P19253	Gm45713;Rpl13a;Rpl13a	Gm45713 readthrough, 60S ribosomal protein L13a;Isoform of P19253, 60S ribosomal protein L13a (Fragment);60S ribosomal protein L13a	A0A1B0GS68;A0A1B0GSQ6;P19253
8.97147	14.3943	6.94068	5.60124	6.71113	10.2384	11.7163	9.12342	13.9012	12.6432	13.9393	13.0276	13.4976	12.8874	13.2396	12.9006	UP000000589_10090_2020;UP000000589_10090_additional_2020	9	A0A1B0GS91;Q8K4L3	Svil	Isoform of Q8K4L3, HP domain-containing protein;Supervillin	A0A1B0GS91;Q8K4L3
11.0744	NaN	9.39456	9.20326	10.3182	8.3553	NaN	7.74713	NaN	11.5956	NaN	10.488	NaN	NaN	NaN	NaN	UP000000589_10090_2020;UP000000589_10090_additional_2020	7	A0A1B0GSE5;Q80TQ2;Q80TQ2-2;Z4YJJ5	Cyld	Isoform of Q80TQ2, Deubiquitinating enzyme CYLD;Ubiquitin carboxyl-terminal hydrolase CYLD;Isoform of Q80TQ2, Isoform 1 of Ubiquitin carboxyl-terminal hydrolase CYLD;Isoform of Q80TQ2, Deubiquitinating enzyme CYLD	A0A1B0GSE5;Q80TQ2;Q80TQ2-2;Z4YJJ5
NaN	2.46246	NaN	NaN	NaN	NaN	NaN	NaN	NaN	NaN	NaN	NaN	NaN	NaN	NaN	NaN	UP000000589_10090_2020	3	A0A1B0GSF9	Gm19935	Predicted gene, 19935	A0A1B0GSF9
13.0724	16.777	13.2829	12.9948	12.9555	12.9302	15.5132	12.6773	16.4657	13.3641	16.0395	14.3095	16.6787	13.7381	14.4943	14.6942	UP000000589_10090_2020;UP000000589_10090_additional_2020	17	A0A1B0GSG5;Q91VI7	Rnh1	Isoform of Q91VI7, Ribonuclease inhibitor;Ribonuclease inhibitor	A0A1B0GSG5;Q91VI7
NaN	NaN	NaN	NaN	NaN	NaN	NaN	NaN	NaN	NaN	NaN	NaN	NaN	NaN	NaN	NaN	UP000000589_10090_2020;UP000000589_10090_additional_2020	1	A0A1B0GSR6;A6H5Z5;B7ZMT2;C5IAW8;Q8K1S2	Unc5d	Isoform of Q8K1S2, Netrin receptor UNC5;Isoform of Q8K1S2, Netrin receptor UNC5;Isoform of Q8K1S2, Netrin receptor UNC5;Isoform of Q8K1S2, Netrin receptor UNC5;Netrin receptor UNC5D	A0A1B0GSR6;A6H5Z5;B7ZMT2;C5IAW8;Q8K1S2
14.3443	NaN	13.5504	13.828	13.4743	13.4207	13.6268	13.0582	12.8696	11.067	NaN	12.1667	NaN	11.205	11.5976	11.6907	UP000000589_10090_2020;UP000000589_10090_additional_2020	12	A0A1B0GSU0;Q571I9	Aldh16a1	Isoform of Q571I9, Aldehyde dehydrogenase family 16 member A1;Aldehyde dehydrogenase family 16 member A1	A0A1B0GSU0;Q571I9
11.603	19.4261	12.1874	11.7409	11.025	9.82863	NaN	9.83454	NaN	12.0014	NaN	11.2137	NaN	11.0388	10.2774	10.1272	UP000000589_10090_2020;UP000000589_10090_additional_2020	3	A0A1B0GSU2;D3YVK4;D3YVK5;Q9WV96	Timm10b;Gm45799;Gm45799;Timm10b	Isoform of Q9WV96, zf-Tim10_DDP domain-containing protein;Isoform of Q9WV96, zf-Tim10_DDP domain-containing protein;Isoform of Q9WV96, zf-Tim10_DDP domain-containing protein;Mitochondrial import inner membrane translocase subunit Tim10 B	A0A1B0GSU2;D3YVK4;D3YVK5;Q9WV96
NaN	13.8533	6.96985	7.23674	7.50027	6.78005	NaN	6.3269	NaN	NaN	NaN	NaN	NaN	NaN	7.76724	NaN	UP000000589_10090_2020;UP000000589_10090_additional_2020	6	A0A1B0GSV4;Q05685	Folr2	Isoform of Q05685, Folate_rec domain-containing protein (Fragment);Folate receptor beta	A0A1B0GSV4;Q05685
17.9883	18.806	17.9487	17.7775	17.8412	17.773	19.7267	17.5665	22.0713	20.7492	22.6685	20.7994	22.2086	20.9785	20.8583	21.2195	UP000000589_10090_2020;UP000000589_10090_additional_2020	25	A0A1B0GSX0;P06151	Ldha	Isoform of P06151, L-lactate dehydrogenase;L-lactate dehydrogenase A chain	A0A1B0GSX0;P06151
NaN	NaN	NaN	NaN	NaN	NaN	NaN	9.22612	15.9869	14.3512	16.1378	18.5533	18.7826	18.8248	18.8925	19.0439	UP000000589_10090_additional_2020	10	A0A1B0GSX6	Pdlim3	Isoform of O70209, PDZ and LIM domain protein 3	A0A1B0GSX6
11.4774	14.6047	11.2996	11.2378	11.0473	10.276	14.2975	10.764	14.0109	NaN	1.64374	11.5946	1.40972	9.98856	10.546	9.22778	UP000000589_10090_2020;UP000000589_10090_additional_2020	13	A0A1B0GSX7;Q6PFD9	Nup98	Isoform of Q6PFD9, Nuclear pore complex protein Nup96;Nuclear pore complex protein Nup98-Nup96	A0A1B0GSX7;Q6PFD9
NaN	NaN	NaN	NaN	NaN	NaN	NaN	NaN	NaN	NaN	NaN	NaN	NaN	NaN	NaN	NaN	UP000000589_10090_2020;UP000000589_10090_additional_2020	1	A0A1B0GSY0;E9QQ33;Q69ZI1;Q69ZI1-2;Q69ZI1-3;Q69ZI1-4;Q8BZT2;Q8BZT2-2	Sh3rf1;Sh3rf1;Sh3rf1;Sh3rf1;Sh3rf1;Sh3rf1;Sh3rf2;Sh3rf2	Isoform of Q69ZI1, E3 ubiquitin-protein ligase SH3RF1;Isoform of Q69ZI1, E3 ubiquitin-protein ligase SH3RF1;E3 ubiquitin-protein ligase SH3RF1;Isoform of Q69ZI1, Isoform 2 of E3 ubiquitin-protein ligase SH3RF1;Isoform of Q69ZI1, Isoform 3 of E3 ubiquitin-protein ligase SH3RF1;Isoform of Q69ZI1, Isoform 4 of E3 ubiquitin-protein ligase SH3RF1;E3 ubiquitin-protein ligase SH3RF2;Isoform of Q8BZT2, I…	A0A1B0GSY0;E9QQ33;Q69ZI1;Q69ZI1-2;Q69ZI1-3;Q69ZI1-4;Q8BZT2;Q8BZT2-2
12.8483	NaN	13.593	12.9445	12.0845	13.2197	NaN	12.465	NaN	11.3096	NaN	NaN	NaN	NaN	11.294	11.8896	UP000000589_10090_2020;UP000000589_10090_additional_2020	2	A0A1B0GSZ9;O35972	Mrpl23	Isoform of O35972, 39S ribosomal protein L23, mitochondrial;39S ribosomal protein L23, mitochondrial	A0A1B0GSZ9;O35972
NaN	14.5323	NaN	NaN	NaN	NaN	NaN	NaN	NaN	NaN	NaN	NaN	NaN	NaN	NaN	NaN	UP000000589_10090_additional_2020	2	A0A1B0GT07	Nosip	Isoform of Q9D6T0, zf-NOSIP domain-containing protein (Fragment)	A0A1B0GT07
NaN	17.1485	8.7826	9.83258	9.55319	11.1959	12.4705	11.3071	13.8898	10.6435	12.4652	11.0655	13.7918	11.8663	NaN	11.0423	UP000000589_10090_2020;UP000000589_10090_additional_2020	5	A0A1B0GT26;O55003	Bnip3	Isoform of O55003, BCL2/adenovirus E1B 19 kDa protein-interacting protein 3;BCL2/adenovirus E1B 19 kDa protein-interacting protein 3	A0A1B0GT26;O55003
12.8825	NaN	14.049	12.4702	11.9171	12.9141	NaN	11.6844	NaN	NaN	NaN	NaN	NaN	NaN	NaN	NaN	UP000000589_10090_2020;UP000000589_10090_additional_2020	3	A0A1B0GT29;Q3LRV6;Q61418	Clcn4	Isoform of Q61418, Chloride channel protein;Isoform of Q61418, Chloride channel protein;H(+)/Cl(-) exchange transporter 4	A0A1B0GT29;Q3LRV6;Q61418
10.979	NaN	NaN	11.3532	12.4787	10.3111	NaN	11.7462	NaN	15.2132	NaN	14.6861	NaN	15.2507	14.8496	13.6255	UP000000589_10090_2020;UP000000589_10090_additional_2020	2	A0A1B0GT63;G3X9F4;Q8VD26;Q8VD26-2	Tmem143	Isoform of Q8VD26, Transmembrane protein 143;Isoform of Q8VD26, Transmembrane protein 143;Transmembrane protein 143;Isoform of Q8VD26, Isoform 2 of Transmembrane protein 143	A0A1B0GT63;G3X9F4;Q8VD26;Q8VD26-2
NaN	NaN	NaN	NaN	NaN	NaN	NaN	NaN	NaN	NaN	NaN	NaN	NaN	NaN	NaN	NaN	UP000000589_10090_2020;UP000000589_10090_additional_2020	7	A0A1B0GT88;A0A5F8MPR2;F8WIG2;Q68EF6	Begain	Isoform of Q68EF6, Brain-enriched guanylate kinase-associated protein;Isoform of Q68EF6, Brain-enriched guanylate kinase-associated protein;Isoform of Q68EF6, Brain-enriched guanylate kinase-associated protein;Brain-enriched guanylate kinase-associated protein	A0A1B0GT88;A0A5F8MPR2;F8WIG2;Q68EF6
12.8888	NaN	12.6071	11.7676	11.2826	11.9681	12.021	13.6166	20.8836	18.8972	20.553	19.1842	20.2927	18.5889	18.0996	18.2386	UP000000589_10090_2020;UP000000589_10090_additional_2020	18	A0A1B0GT92;Q9Z1E4	Gys1	Isoform of Q9Z1E4, Glycogen [starch] synthase;Glycogen [starch] synthase, muscle	A0A1B0GT92;Q9Z1E4
8.23511	NaN	8.6336	NaN	7.78504	8.05763	13.958	7.80855	18.1319	15.3153	17.6237	15.2235	17.6642	15.3516	15.2483	15.326	UP000000589_10090_2020;UP000000589_10090_additional_2020	11	A0A1B0GX27;O35855	Bcat2	Isoform of O35855, Branched-chain-amino-acid aminotransferase;Branched-chain-amino-acid aminotransferase, mitochondrial	A0A1B0GX27;O35855
9.97234	NaN	9.90837	9.49167	9.99593	10.1578	12.2786	7.37207	NaN	NaN	NaN	NaN	NaN	NaN	NaN	NaN	UP000000589_10090_2020;UP000000589_10090_additional_2020	2	A0A1C7CYU5;Q3U2I3;Q3U2I3-3	Fam160a2	Isoform of Q3U2I3, FTS and Hook-interacting protein;FTS and Hook-interacting protein;Isoform of Q3U2I3, Isoform 3 of FTS and Hook-interacting protein	A0A1C7CYU5;Q3U2I3;Q3U2I3-3
10.7472	16.9302	12.0779	12.4431	12.3723	12.467	14.9257	12.2621	14.173	11.2083	13.0668	11.0066	14.2962	10.9693	11.5569	11.7183	UP000000589_10090_2020;UP000000589_10090_additional_2020	21	A0A1C7CYV0;B1AX58;Q99K51	Pls3	Isoform of Q99K51, Plastin-3 (Fragment);Isoform of Q99K51, Plastin-3;Plastin-3	A0A1C7CYV0;B1AX58;Q99K51
12.8556	12.1801	12.0609	12.1328	12.8456	12.9221	13.5693	12.1889	14.5373	11.15	NaN	10.4263	NaN	11.3977	11.5875	10.1278	UP000000589_10090_2020;UP000000589_10090_additional_2020	9	A0A1D5RL92;Q8CGZ0	Cherp	Isoform of Q8CGZ0, Calcium homeostasis endoplasmic reticulum protein;Calcium homeostasis endoplasmic reticulum protein	A0A1D5RL92;Q8CGZ0
8.76865	NaN	NaN	NaN	NaN	NaN	NaN	NaN	NaN	NaN	NaN	NaN	NaN	NaN	NaN	NaN	UP000000589_10090_2020;UP000000589_10090_additional_2020	14	A0A1D5RL96;Q80TK0	Btbd8;Kiaa1107	Isoform of D3YUB6, BTB/POZ domain-containing protein 8;AP2-interacting clathrin-endocytosis protein	A0A1D5RL96;Q80TK0
10.7252	NaN	8.76437	11.1557	10.2269	9.41758	NaN	10.8109	NaN	NaN	NaN	NaN	NaN	NaN	NaN	9.82164	UP000000589_10090_2020;UP000000589_10090_additional_2020	1	A0A1D5RLD1;E9PWZ6;E9PZW8;E9QKV6;Q9QY06;Q9QY06-2;Q9QY06-3	Myo9b	Isoform of Q9QY06, Unconventional myosin-IXb;Isoform of Q9QY06, Unconventional myosin-IXb;Isoform of Q9QY06, Unconventional myosin-IXb;Isoform of Q9QY06, Unconventional myosin-IXb;Unconventional myosin-IXb;Isoform of Q9QY06, Isoform 2 of Unconventional myosin-IXb;Isoform of Q9QY06, Isoform 3 of Unconventional myosin-IXb	A0A1D5RLD1;E9PWZ6;E9PZW8;E9QKV6;Q9QY06;Q9QY06-2;Q9QY06-3
10.5099	NaN	9.4058	8.78182	9.94971	9.03629	8.28043	9.38362	NaN	9.53344	12.94	10.6322	11.3036	10.3535	10.0631	8.85986	UP000000589_10090_2020;UP000000589_10090_additional_2020	19	A0A1D5RLE0;A0A1D5RMM1;A0A5F8MPL9;E9QMR2;F8VPN7;Q8BIK4;Q8BIK4-2	Dock9	Isoform of Q8BIK4, Dedicator of cytokinesis protein 9;Isoform of Q8BIK4, Dedicator of cytokinesis protein 9;Isoform of Q8BIK4, Dedicator of cytokinesis protein 9;Isoform of Q8BIK4, Dedicator of cytokinesis protein 9;Isoform of Q8BIK4, Dedicator of cytokinesis protein 9;Dedicator of cytokinesis protein 9;Isoform of Q8BIK4, Isoform 2 of Dedicator of cytokinesis protein 9	A0A1D5RLE0;A0A1D5RMM1;A0A5F8MPL9;E9QMR2;F8VPN7;Q8BIK4;Q8BIK4-2
NaN	NaN	NaN	NaN	NaN	NaN	NaN	NaN	16.4564	15.0754	18.9368	15.2472	12.1318	15.1618	15.0192	14.635	UP000000589_10090_additional_2020	6	A0A1D5RLF1	Reep1	Isoform of Q8BGH4, Receptor expression-enhancing protein	A0A1D5RLF1
9.85361	NaN	9.76271	9.76034	9.64758	9.57566	10.3612	9.79869	13.0755	12.7321	12.7665	12.609	13.0895	12.2587	12.5436	12.5873	UP000000589_10090_2020;UP000000589_10090_additional_2020	6	A0A1D5RLG0;Q8BTX9	Hsdl1	Isoform of Q8BTX9, Inactive hydroxysteroid dehydrogenase-like protein 1;Inactive hydroxysteroid dehydrogenase-like protein 1	A0A1D5RLG0;Q8BTX9
10.8338	NaN	10.0735	11.5461	11.5425	11.7042	14.8574	11.3249	14.7667	11.9149	14.1247	12.004	14.6954	11.4824	11.3879	11.612	UP000000589_10090_2020;UP000000589_10090_additional_2020	18	A0A1D5RLG3;Q80UJ7	Rab3gap1	Isoform of Q80UJ7, Rab3 GTPase-activating protein catalytic subunit;Rab3 GTPase-activating protein catalytic subunit	A0A1D5RLG3;Q80UJ7
11.703	NaN	11.4814	12.1474	11.3911	11.1466	NaN	10.5859	NaN	NaN	NaN	NaN	NaN	NaN	NaN	NaN	UP000000589_10090_2020;UP000000589_10090_additional_2020	1	A0A1D5RLI6;Q8BN51;Q9R088	Tk2	Isoform of Q9R088, dNK domain-containing protein;Isoform of Q9R088, dNK domain-containing protein;Thymidine kinase 2, mitochondrial	A0A1D5RLI6;Q8BN51;Q9R088
12.0143	NaN	12.5905	11.6484	10.5139	11.0647	NaN	8.6504	NaN	NaN	NaN	NaN	NaN	NaN	NaN	NaN	UP000000589_10090_2020;UP000000589_10090_additional_2020	2	A0A1D5RLJ8;Q8C0M0;Q8C0M0-2;Q8C0M0-3	Wdr59	Isoform of Q8C0M0, GATOR complex protein WDR59;GATOR complex protein WDR59;Isoform of Q8C0M0, Isoform 2 of GATOR complex protein WDR59;Isoform of Q8C0M0, Isoform 3 of GATOR complex protein WDR59	A0A1D5RLJ8;Q8C0M0;Q8C0M0-2;Q8C0M0-3
NaN	NaN	NaN	NaN	NaN	NaN	NaN	NaN	NaN	NaN	NaN	NaN	NaN	NaN	NaN	NaN	UP000000589_10090_additional_2020	1	A0A1D5RLJ9	Rtkn	Isoform of Q8C6B2, Rhotekin (Fragment)	A0A1D5RLJ9
11.063	15.2217	9.61922	9.12256	9.04643	9.39309	12.1136	8.65833	NaN	8.73238	NaN	10.3468	NaN	10.4293	NaN	NaN	UP000000589_10090_2020;UP000000589_10090_additional_2020	22	A0A1D5RLK2;A0A1D5RMH7;F6Z9E6;Q2PFD7;Q2PFD7-2;Q2PFD7-5	Psd3	Isoform of Q2PFD7, PH and SEC7 domain-containing protein 3;Isoform of Q2PFD7, PH and SEC7 domain-containing protein 3;Isoform of Q2PFD7, PH and SEC7 domain-containing protein 3;PH and SEC7 domain-containing protein 3;Isoform of Q2PFD7, Isoform 2 of PH and SEC7 domain-containing protein 3;Isoform of Q2PFD7, Isoform 5 of PH and SEC7 domain-containing protein 3	A0A1D5RLK2;A0A1D5RMH7;F6Z9E6;Q2PFD7;Q2PFD7-2;Q2PFD7-5
11.5971	NaN	11.7442	11.9159	12.0348	11.7186	NaN	11.6952	NaN	NaN	NaN	NaN	NaN	NaN	9.29765	NaN	UP000000589_10090_2020;UP000000589_10090_additional_2020	8	A0A1D5RLL3;Q8BG67;Q8BG67-2	Efr3a	Isoform of Q8BG67, Protein EFR3 homolog A;Protein EFR3 homolog A;Isoform of Q8BG67, Isoform 2 of Protein EFR3 homolog A	A0A1D5RLL3;Q8BG67;Q8BG67-2
9.97884	NaN	10.856	10.2038	8.59768	10.1967	11.3329	8.3587	14.5232	NaN	12.7685	NaN	13.6795	NaN	NaN	NaN	UP000000589_10090_additional_2020	7	A0A1D5RLL4;E9PWT1;E9PZA7;E9QLK7;F7CGG2	Trrap	Isoform of Q80YV3, Transformation/transcription domain-associated protein;Isoform of Q80YV3, Transformation/transcription domain-associated protein;Isoform of Q80YV3, Transformation/transcription domain-associated protein;Isoform of Q80YV3, Transformation/transcription domain-associated protein;Isoform of Q80YV3, Transformation/transcription domain-associated protein (Fragment)	A0A1D5RLL4;E9PWT1;E9PZA7;E9QLK7;F7CGG2
NaN	NaN	NaN	NaN	NaN	NaN	NaN	NaN	NaN	NaN	NaN	NaN	NaN	NaN	NaN	NaN	UP000000589_10090_2020;UP000000589_10090_additional_2020	1	A0A1D5RLM3;Q3U284	Tmem231	Isoform of Q3U284, Transmembrane protein 231;Transmembrane protein 231	A0A1D5RLM3;Q3U284
11.9592	NaN	11.6506	11.3844	8.16412	10.7765	NaN	11.6788	NaN	NaN	NaN	NaN	NaN	NaN	NaN	NaN	UP000000589_10090_additional_2020	2	A0A1D5RLN6	2900026A02Rik	Isoform of Q8BRV5, Tankyrase_bdg_C domain-containing protein	A0A1D5RLN6
11.1629	NaN	12.2812	9.31267	9.10075	10.3185	12.7392	10.1795	6.82351	10.4921	NaN	9.71879	14.5214	NaN	9.01108	NaN	UP000000589_10090_2020;UP000000589_10090_additional_2020	23	A0A1D5RLQ9;D3YYN8;E9PVY0;H7BX44;Q3UU96	Cdc42bpa	Isoform of Q3UU96, Non-specific serine/threonine protein kinase;Isoform of Q3UU96, Non-specific serine/threonine protein kinase;Isoform of Q3UU96, Non-specific serine/threonine protein kinase;Isoform of Q3UU96, Non-specific serine/threonine protein kinase;Serine/threonine-protein kinase MRCK alpha	A0A1D5RLQ9;D3YYN8;E9PVY0;H7BX44;Q3UU96
9.429	NaN	9.70167	8.65407	8.96087	8.70955	NaN	7.7759	NaN	NaN	NaN	NaN	NaN	NaN	NaN	8.97328	UP000000589_10090_2020;UP000000589_10090_additional_2020	2	A0A1D5RLR7;Q9D2X5;Q9D2X5-2;Z4YNA3	Mau2	Isoform of Q9D2X5, Cohesin loading complex subunit SCC4 homolog;MAU2 chromatid cohesion factor homolog;Isoform of Q9D2X5, Isoform 2 of MAU2 chromatid cohesion factor homolog;Isoform of Q9D2X5, Cohesin loading complex subunit SCC4 homolog	A0A1D5RLR7;Q9D2X5;Q9D2X5-2;Z4YNA3
NaN	NaN	12.2457	11.7117	11.4735	12.4623	NaN	11.8148	NaN	NaN	NaN	NaN	NaN	NaN	NaN	11.9453	UP000000589_10090_2020;UP000000589_10090_additional_2020	1	A0A1D5RLS0;Q8R0T6	Adgrg3	Isoform of Q8R0T6, Adhesion G protein-coupled receptor G3 (Fragment);Adhesion G protein-coupled receptor G3	A0A1D5RLS0;Q8R0T6
NaN	NaN	NaN	NaN	NaN	NaN	NaN	NaN	NaN	NaN	NaN	NaN	NaN	NaN	NaN	NaN	UP000000589_10090_2020;UP000000589_10090_additional_2020	2	A0A1D5RLT6;A0A1L1SQ42;D3YWR0;F7BFL8;Q80TI0;Q80TI0-2;Q80TI0-3;Q80TI0-4	Gramd1b	Isoform of Q80TI0, VASt domain-containing protein;Isoform of Q80TI0, VASt domain-containing protein;Isoform of Q80TI0, VASt domain-containing protein;Isoform of Q80TI0, VASt domain-containing protein (Fragment);Protein Aster-B;Isoform of Q80TI0, Isoform 2 of Protein Aster-B;Isoform of Q80TI0, Isoform 3 of Protein Aster-B;Isoform of Q80TI0, Isoform 4 of Protein Aster-B	A0A1D5RLT6;A0A1L1SQ42;D3YWR0;F7BFL8;Q80TI0;Q80TI0-2;Q80TI0-3;Q80TI0-4
NaN	15.0212	NaN	NaN	NaN	NaN	11.002	NaN	12.8521	NaN	NaN	NaN	14.1563	NaN	NaN	NaN	UP000000589_10090_2020;UP000000589_10090_additional_2020	3	A0A1D5RLU2;Q91WE2	Psme3ip1	Isoform of Q91WE2, FAM192A_Fyv6_N domain-containing protein (Fragment);PSME3-interacting protein	A0A1D5RLU2;Q91WE2
NaN	NaN	8.97265	NaN	NaN	NaN	12.7834	NaN	9.63405	NaN	NaN	NaN	NaN	NaN	NaN	NaN	UP000000589_10090_2020;UP000000589_10090_additional_2020	2	A0A1D5RLV0;Q8C1D8	Iws1	Isoform of Q8C1D8, TFIIS N-terminal domain-containing protein;Protein IWS1 homolog	A0A1D5RLV0;Q8C1D8
11.6311	NaN	10.3311	10.001	12.0256	10.1005	13.1753	8.58909	NaN	8.32827	NaN	NaN	NaN	NaN	11.4894	9.67768	UP000000589_10090_additional_2020	19	A0A1D5RLV7	Wdfy3	Isoform of Q6VNB8, WD repeat and FYVE domain-containing protein 3	A0A1D5RLV7
NaN	NaN	NaN	NaN	NaN	NaN	NaN	NaN	NaN	NaN	NaN	NaN	NaN	NaN	NaN	NaN	UP000000589_10090_2020;UP000000589_10090_additional_2020	2	A0A1D5RLY9;Q80TE4;Q80TE4-2	Sipa1l2	Isoform of Q80TE4, Signal-induced proliferation-associated 1-like protein 2;Signal-induced proliferation-associated 1-like protein 2;Isoform of Q80TE4, Isoform 2 of Signal-induced proliferation-associated 1-like protein 2	A0A1D5RLY9;Q80TE4;Q80TE4-2
10.6774	NaN	10.9848	10.1681	10.6654	10.6433	15.9239	11.1692	12.276	8.97515	NaN	10.9895	12.2865	11.1073	8.92064	10.3399	UP000000589_10090_2020;UP000000589_10090_additional_2020	12	A0A1D5RM74;O54833	Csnk2a2	Isoform of O54833, Protein kinase domain-containing protein (Fragment);Casein kinase II subunit alpha'	A0A1D5RM74;O54833
NaN	NaN	NaN	11.0473	NaN	11.4838	NaN	10.942	NaN	NaN	NaN	NaN	NaN	NaN	NaN	NaN	UP000000589_10090_2020;UP000000589_10090_additional_2020	1	A0A1D5RM82;Q8BTU1;Q8BTU1-2	Cfap20	Isoform of Q8BTU1, DUF667 domain-containing protein (Fragment);Cilia- and flagella-associated protein 20;Isoform of Q8BTU1, Isoform 2 of Cilia- and flagella-associated protein 20	A0A1D5RM82;Q8BTU1;Q8BTU1-2
10.9382	NaN	11.397	10.9471	11.1803	11.6144	12.525	12.0019	NaN	11.4	12.8132	NaN	NaN	11.0933	11.0305	10.2018	UP000000589_10090_2020;UP000000589_10090_additional_2020	6	A0A1D5RM90;B2ZAC8;Q8R3L2;Q8R3L2-2;Q8R3L2-3;Q8R3L2-4;Q8R3L2-5	Tcf25	Isoform of Q8R3L2, Transcription factor 25;Isoform of Q8R3L2, Nuclear localized protein-1 isoform d;Transcription factor 25;Isoform of Q8R3L2, Isoform 2 of Transcription factor 25;Isoform of Q8R3L2, Isoform 3 of Transcription factor 25;Isoform of Q8R3L2, Isoform 4 of Transcription factor 25;Isoform of Q8R3L2, Isoform 5 of Transcription factor 25	A0A1D5RM90;B2ZAC8;Q8R3L2;Q8R3L2-2;Q8R3L2-3;Q8R3L2-4;Q8R3L2-5
9.05841	NaN	9.61421	8.744	9.64199	8.60329	NaN	7.99279	NaN	9.89858	NaN	9.07115	NaN	10.003	10.0487	9.56887	UP000000589_10090_2020;UP000000589_10090_additional_2020	2	A0A1D5RM92;Q9DBH0	Wwp2	Isoform of Q9DBH0, E3 ubiquitin-protein ligase;NEDD4-like E3 ubiquitin-protein ligase WWP2	A0A1D5RM92;Q9DBH0
11.2875	16.4629	9.02075	9.38475	9.76451	8.37573	10.6991	8.61907	NaN	NaN	NaN	NaN	NaN	NaN	NaN	NaN	UP000000589_10090_2020;UP000000589_10090_additional_2020	4	A0A1D5RM97;Q3U214	Mast3	Isoform of Q3U214, Non-specific serine/threonine protein kinase;Microtubule-associated serine/threonine-protein kinase 3	A0A1D5RM97;Q3U214
8.10069	NaN	NaN	NaN	NaN	NaN	NaN	6.87107	NaN	NaN	NaN	NaN	NaN	NaN	NaN	NaN	UP000000589_10090_2020;UP000000589_10090_additional_2020	2	A0A1D5RM99;F6V035	Ccdc149	Isoform of F6V035, Coiled-coil domain-containing 149 (Fragment);Coiled-coil domain-containing 149	A0A1D5RM99;F6V035
NaN	NaN	NaN	NaN	NaN	NaN	10.1465	NaN	12.1385	NaN	NaN	NaN	NaN	NaN	NaN	NaN	UP000000589_10090_2020;UP000000589_10090_additional_2020	1	A0A1D5RMD4;B1AVY7;E7FLY0	Kif16b	Isoform of B1AVY7, Kinesin motor domain-containing protein;Kinesin-like protein KIF16B;Isoform of B1AVY7, Kinesin superfamily protein 16B	A0A1D5RMD4;B1AVY7;E7FLY0
NaN	NaN	NaN	NaN	NaN	NaN	NaN	NaN	NaN	NaN	NaN	NaN	NaN	NaN	NaN	NaN	UP000000589_10090_additional_2020	1	A0A1D5RMG4	Agap3	Isoform of Q8VHH5, Arf-GAP with GTPase, ANK repeat and PH domain-containing protein 3	A0A1D5RMG4
NaN	NaN	NaN	NaN	NaN	NaN	NaN	NaN	NaN	NaN	NaN	NaN	NaN	NaN	NaN	NaN	UP000000589_10090_additional_2020	1	A0A1D5RMH3	Ndrg4	Isoform of Q8BTG7, Protein NDRG4 (Fragment)	A0A1D5RMH3
NaN	NaN	NaN	NaN	NaN	NaN	NaN	NaN	NaN	NaN	NaN	NaN	NaN	NaN	NaN	NaN	UP000000589_10090_2020;UP000000589_10090_additional_2020	1	A0A1D5RMI6;A0A1D5RMM2;O88338;Q3TPA4;Q8C730	Cdh16	Isoform of O88338, Cadherin domain-containing protein (Fragment);Isoform of O88338, Cadherin domain-containing protein (Fragment);Cadherin-16;Isoform of O88338, Cadherin-16;Isoform of O88338, Cadherin-16	A0A1D5RMI6;A0A1D5RMM2;O88338;Q3TPA4;Q8C730
13.0434	16.3336	12.7783	12.7056	12.4823	12.6748	13.8753	12.2386	11.8744	11.5037	NaN	11.7502	NaN	10.7307	11.4426	11.1708	UP000000589_10090_2020;UP000000589_10090_additional_2020	28	A0A1D5RMJ8;B7ZWL1;Q6ZQ08;Q6ZQ08-2;Q6ZQ08-4	Cnot1	Isoform of Q6ZQ08, CCR4-NOT transcription complex subunit 1;Isoform of Q6ZQ08, CCR4-NOT transcription complex subunit 1;CCR4-NOT transcription complex subunit 1;Isoform of Q6ZQ08, Isoform 2 of CCR4-NOT transcription complex subunit 1;Isoform of Q6ZQ08, Isoform 4 of CCR4-NOT transcription complex subunit 1	A0A1D5RMJ8;B7ZWL1;Q6ZQ08;Q6ZQ08-2;Q6ZQ08-4
12.6598	NaN	10.949	11.4046	11.7597	11.682	NaN	12.0779	NaN	NaN	NaN	NaN	NaN	NaN	NaN	NaN	UP000000589_10090_2020;UP000000589_10090_additional_2020	3	A0A1D5RMK9;Q8BYZ7;Q8BYZ7-2	Elmo3	Isoform of Q8BYZ7, ELMO domain-containing protein;Engulfment and cell motility protein 3;Isoform of Q8BYZ7, Isoform 2 of Engulfment and cell motility protein 3	A0A1D5RMK9;Q8BYZ7;Q8BYZ7-2
11.3611	NaN	9.55392	9.56057	7.963	8.88753	NaN	9.09589	NaN	NaN	NaN	NaN	NaN	NaN	11.0665	10.36	UP000000589_10090_2020;UP000000589_10090_additional_2020	2	A0A1D5RML8;P97760	Polr2c	Isoform of P97760, RPOLD domain-containing protein;DNA-directed RNA polymerase II subunit RPB3	A0A1D5RML8;P97760
13.2596	17.3044	13.0831	12.7904	12.5495	12.6829	13.1141	11.9697	15.3466	13.7138	14.855	13.8765	15.7627	13.6799	13.5817	13.6562	UP000000589_10090_2020;UP000000589_10090_additional_2020	14	A0A1D5RMM8;F8VQ28;Q8VI36;Q8VI36-2	Pxn	Isoform of Q8VI36, Paxillin;Isoform of Q8VI36, Paxillin;Paxillin;Isoform of Q8VI36, Isoform Alpha of Paxillin	A0A1D5RMM8;F8VQ28;Q8VI36;Q8VI36-2
NaN	NaN	NaN	NaN	NaN	NaN	NaN	NaN	NaN	NaN	NaN	NaN	NaN	NaN	NaN	NaN	UP000000589_10090_2020;UP000000589_10090_additional_2020	1	A0A1L1M1J8;Q3UHC9;Q60603	Kcnh1	Isoform of Q60603, Potassium voltage-gated channel subfamily H member 1;Isoform of Q60603, Potassium voltage-gated channel subfamily H member 1;Potassium voltage-gated channel subfamily H member 1	A0A1L1M1J8;Q3UHC9;Q60603
9.28778	NaN	8.91908	9.71851	7.34873	10.8662	11.0582	7.83879	NaN	NaN	NaN	9.70972	NaN	10.2955	9.72515	10.8532	UP000000589_10090_2020;UP000000589_10090_additional_2020	4	A0A1L1SQ26;A0A1L1SRA9;A0A1L1ST77;A0A1L1STK9;Q8BZB2	Ppcdc	Isoform of Q8BZB2, Flavoprotein domain-containing protein (Fragment);Isoform of Q8BZB2, Flavoprotein domain-containing protein;Isoform of Q8BZB2, Phosphopantothenoylcysteine decarboxylase;Isoform of Q8BZB2, Flavoprotein domain-containing protein (Fragment);Phosphopantothenoylcysteine decarboxylase	A0A1L1SQ26;A0A1L1SRA9;A0A1L1ST77;A0A1L1STK9;Q8BZB2
10.3521	NaN	10.8248	10.1835	10.2582	10.2724	9.66412	9.88249	11.0987	11.4835	12.083	12.299	NaN	12.2053	12.51	11.6355	UP000000589_10090_2020;UP000000589_10090_additional_2020	10	A0A1L1SQ41;Q4FCQ7;Q9Z2A5	Ate1	Isoform of Q9Z2A5, Arginyl-tRNA--protein transferase 1;Isoform of Q9Z2A5, Arginyl-tRNA--protein transferase 1;Arginyl-tRNA--protein transferase 1	A0A1L1SQ41;Q4FCQ7;Q9Z2A5
11.3116	17.1667	11.2918	11.116	11.1318	11.0357	13.4964	11.0548	14.7612	12.9755	14.8635	13.1258	15.2895	12.9823	13.1698	13.0706	UP000000589_10090_additional_2020	67	A0A1L1SQ51;E9PUM4	Tln2	Isoform of Q71LX4, Talin-2;Isoform of Q71LX4, Talin-2	A0A1L1SQ51;E9PUM4
10.7886	NaN	8.84789	11.15	10.9344	8.86851	NaN	7.29981	NaN	NaN	NaN	NaN	NaN	NaN	NaN	NaN	UP000000589_10090_2020;UP000000589_10090_additional_2020	2	A0A1L1SQ79;Q3UIL6;Q3UIL6-2	Plekha7	Isoform of Q3UIL6, Pleckstrin homology domain-containing family A member 7 (Fragment);Pleckstrin homology domain-containing family A member 7;Isoform of Q3UIL6, Isoform 2 of Pleckstrin homology domain-containing family A member 7	A0A1L1SQ79;Q3UIL6;Q3UIL6-2
NaN	NaN	NaN	NaN	NaN	NaN	NaN	NaN	NaN	NaN	NaN	NaN	NaN	NaN	NaN	NaN	UP000000589_10090_2020;UP000000589_10090_additional_2020	1	A0A1L1SQN0;A0A1L1SRQ1;A0A1L1STM3;A0A1L1SU51;A0A1L1SVA2;A0A1N9MYB8;Q9DCF1;Q9DCF1-2	Tmem25	Isoform of Q9DCF1, Ig-like domain-containing protein (Fragment);Isoform of Q9DCF1, Ig-like domain-containing protein (Fragment);Isoform of Q9DCF1, Ig-like domain-containing protein (Fragment);Isoform of Q9DCF1, Ig-like domain-containing protein (Fragment);Isoform of Q9DCF1, Ig-like domain-containing protein;Isoform of Q9DCF1, Ig-like domain-containing protein;Transmembrane protein 25;Isoform of Q…	A0A1L1SQN0;A0A1L1SRQ1;A0A1L1STM3;A0A1L1SU51;A0A1L1SVA2;A0A1N9MYB8;Q9DCF1;Q9DCF1-2
11.262	NaN	8.53151	11.3206	10.9651	10.2154	NaN	10.7039	NaN	NaN	NaN	NaN	NaN	8.05306	9.9424	10.8285	UP000000589_10090_2020;UP000000589_10090_additional_2020	2	A0A1L1SQR4;Q8VDR9	Dock6	Isoform of Q8VDR9, Dedicator of cytokinesis protein 6;Dedicator of cytokinesis protein 6	A0A1L1SQR4;Q8VDR9
NaN	NaN	NaN	NaN	NaN	NaN	NaN	NaN	NaN	NaN	NaN	NaN	NaN	NaN	NaN	NaN	UP000000589_10090_2020;UP000000589_10090_additional_2020	8	A0A1L1SQZ2;A0A571BET0;P97445	Cacna1a	Isoform of P97445, Voltage-dependent P/Q-type calcium channel subunit alpha (Fragment);Isoform of P97445, Voltage-dependent P/Q-type calcium channel subunit alpha;Voltage-dependent P/Q-type calcium channel subunit alpha-1A	A0A1L1SQZ2;A0A571BET0;P97445
NaN	NaN	NaN	NaN	NaN	NaN	NaN	NaN	NaN	NaN	NaN	NaN	NaN	NaN	NaN	NaN	UP000000589_10090_2020;UP000000589_10090_additional_2020	1	A0A1L1SR54;Q91WQ9;Q91WQ9-2	Calml4	Isoform of Q91WQ9, Calmodulin-like protein 4;Calmodulin-like protein 4;Isoform of Q91WQ9, Isoform 2 of Calmodulin-like protein 4	A0A1L1SR54;Q91WQ9;Q91WQ9-2
NaN	NaN	NaN	NaN	NaN	NaN	NaN	NaN	NaN	NaN	NaN	NaN	NaN	NaN	NaN	NaN	UP000000589_10090_2020;UP000000589_10090_additional_2020	5	A0A1L1SR84;D3Z169;E9PZ19	Igsf9b	Isoform of E9PZ19, Protein turtle homolog B;Isoform of E9PZ19, Protein turtle homolog B;Protein turtle homolog B	A0A1L1SR84;D3Z169;E9PZ19
NaN	NaN	NaN	NaN	NaN	NaN	NaN	NaN	NaN	NaN	NaN	NaN	NaN	NaN	NaN	NaN	UP000000589_10090_2020;UP000000589_10090_additional_2020	2	A0A1L1SR96;Q6PB70	Ano8	Isoform of Q6PB70, Anoctamin;Anoctamin-8	A0A1L1SR96;Q6PB70
NaN	NaN	NaN	NaN	NaN	NaN	NaN	NaN	-1.45525	NaN	NaN	NaN	NaN	NaN	NaN	NaN	UP000000589_10090_2020;UP000000589_10090_additional_2020	2	A0A1L1SRB5;A0A1L1SRT5;A0A1L1SRW2;A0A1L1STF2;A0A1L1SU68;Q91W67	Ubl7	Isoform of Q91W67, Ubiquitin-like domain-containing protein;Isoform of Q91W67, Ubiquitin-like domain-containing protein (Fragment);Isoform of Q91W67, Ubiquitin-like domain-containing protein (Fragment);Isoform of Q91W67, Ubiquitin-like domain-containing protein (Fragment);Isoform of Q91W67, Ubiquitin-like domain-containing protein (Fragment);Ubiquitin-like protein 7	A0A1L1SRB5;A0A1L1SRT5;A0A1L1SRW2;A0A1L1STF2;A0A1L1SU68;Q91W67
13.5597	17.3809	11.9127	12.2953	12.7355	12.8318	16.0473	12.8108	NaN	NaN	NaN	NaN	NaN	NaN	NaN	NaN	UP000000589_10090_2020;UP000000589_10090_additional_2020	7	A0A1L1SRE8;P35951	Ldlr	Isoform of P35951, Low-density lipoprotein receptor;Low-density lipoprotein receptor	A0A1L1SRE8;P35951
NaN	NaN	NaN	8.24108	8.63894	8.70948	NaN	9.21675	NaN	NaN	NaN	NaN	NaN	NaN	NaN	NaN	UP000000589_10090_additional_2020	1	A0A1L1SRH5	Abhd14b	Isoform of Q8VCR7, Protein ABHD14B (Fragment)	A0A1L1SRH5
NaN	NaN	NaN	8.63555	NaN	9.27841	10.1943	9.0533	13.6838	12.0317	14.5765	11.9409	12.7043	11.9448	10.9732	12.2759	UP000000589_10090_2020;UP000000589_10090_additional_2020	4	A0A1L1SRH8;Q9D2Z4	Senp8	Isoform of Q9D2Z4, ULP_PROTEASE domain-containing protein;Sentrin-specific protease 8	A0A1L1SRH8;Q9D2Z4
NaN	NaN	NaN	NaN	NaN	NaN	NaN	NaN	NaN	NaN	NaN	NaN	NaN	NaN	NaN	NaN	UP000000589_10090_2020;UP000000589_10090_additional_2020	1	A0A1L1SRJ2;Q60773	Cdkn2d	Isoform of Q60773, ANK_REP_REGION domain-containing protein (Fragment);Cyclin-dependent kinase 4 inhibitor D	A0A1L1SRJ2;Q60773
NaN	NaN	NaN	NaN	NaN	NaN	NaN	NaN	NaN	NaN	NaN	NaN	NaN	NaN	NaN	NaN	UP000000589_10090_2020;UP000000589_10090_additional_2020	1	A0A1L1SRL4;Q922P6;Q9WU63	Hebp2	Isoform of Q9WU63, Heme-binding protein 2;Isoform of Q9WU63, Hebp2 protein;Heme-binding protein 2	A0A1L1SRL4;Q922P6;Q9WU63
15.5187	NaN	12.7361	12.961	12.1476	12.1724	NaN	11.9233	NaN	NaN	NaN	NaN	NaN	NaN	NaN	NaN	UP000000589_10090_2020;UP000000589_10090_additional_2020	2	A0A1L1SRM3;A0A1L1SVH5;Q8VC52;Q9CWY6	Rbpms2	Isoform of Q8VC52, RNA-binding protein with multiple-splicing 2 (Fragment);Isoform of Q8VC52, RRM domain-containing protein (Fragment);RNA-binding protein with multiple splicing 2;Isoform of Q8VC52, RRM domain-containing protein	A0A1L1SRM3;A0A1L1SVH5;Q8VC52;Q9CWY6
9.91367	NaN	10.5973	NaN	10.6073	9.06417	11.1204	NaN	NaN	NaN	NaN	15.1108	NaN	NaN	NaN	NaN	UP000000589_10090_2020;UP000000589_10090_additional_2020	1	A0A1L1SRS2;O88907;Q3U556	Pias1	Isoform of O88907, E3 SUMO-protein ligase PIAS1 (Fragment);E3 SUMO-protein ligase PIAS1;Isoform of O88907, E3 SUMO-protein ligase PIAS1	A0A1L1SRS2;O88907;Q3U556
8.7048	NaN	NaN	9.90913	NaN	NaN	NaN	8.95915	NaN	12.4322	NaN	10.124	NaN	NaN	NaN	NaN	UP000000589_10090_2020;UP000000589_10090_additional_2020	14	A0A1L1SRX2;O08739	Ampd3	Isoform of O08739, AMP deaminase;AMP deaminase 3	A0A1L1SRX2;O08739
9.96123	NaN	7.4358	8.87639	9.10301	8.52114	NaN	8.20954	NaN	NaN	NaN	9.32728	NaN	NaN	NaN	NaN	UP000000589_10090_2020;UP000000589_10090_additional_2020	2	A0A1L1SRX4;A0A1L1SVC7;Q9CQ02	Commd4	Isoform of Q9CQ02, COMM domain-containing protein 4 (Fragment);Isoform of Q9CQ02, COMM domain-containing protein (Fragment);COMM domain-containing protein 4	A0A1L1SRX4;A0A1L1SVC7;Q9CQ02
10.6363	NaN	11.094	10.9172	10.6275	10.3167	NaN	9.6366	NaN	NaN	NaN	15.5469	NaN	NaN	NaN	NaN	UP000000589_10090_2020;UP000000589_10090_additional_2020	1	A0A1L1SS10;Q9Z2X8	Keap1	Isoform of Q9Z2X8, Kelch-like ECH-associated protein 1;Kelch-like ECH-associated protein 1	A0A1L1SS10;Q9Z2X8
9.43714	NaN	9.52511	8.81063	9.73498	9.62448	NaN	8.37809	NaN	NaN	NaN	NaN	NaN	NaN	NaN	NaN	UP000000589_10090_2020;UP000000589_10090_additional_2020	1	A0A1L1SSA8;Q91XE8	Tmem205	Isoform of Q91XE8, Transmembrane protein 205 (Fragment);Transmembrane protein 205	A0A1L1SSA8;Q91XE8
13.0081	NaN	13.688	12.3042	12.5728	12.6363	14.1649	12.8239	NaN	13.0817	NaN	13.2187	NaN	13.1344	13.16	13.0668	UP000000589_10090_2020;UP000000589_10090_additional_2020	6	A0A1L1SSF2;Q3UDS7;Q8VDL4;Q8VDL4-3	Adpgk	Isoform of Q8VDL4, ADP-dependent glucokinase;Isoform of Q8VDL4, ADP-dependent glucokinase;ADP-dependent glucokinase;Isoform of Q8VDL4, Isoform 3 of ADP-dependent glucokinase	A0A1L1SSF2;Q3UDS7;Q8VDL4;Q8VDL4-3
16.5212	18.1107	16.184	16.3302	16.5208	16.5259	17.5762	16.1788	15.3954	13.3168	14.7606	13.3523	14.6633	12.7729	12.3294	12.638	UP000000589_10090_2020;UP000000589_10090_additional_2020	21	A0A1L1SSF8;Q91V76	4931406C07Rik;MGI:1918234	Isoform of Q91V76, RIKEN cDNA 4931406C07 gene;Ester hydrolase C11orf54 homolog	A0A1L1SSF8;Q91V76
9.33981	NaN	9.52043	8.58386	7.7787	8.71059	NaN	9.16278	12.6956	11.0025	NaN	11.3827	13.1199	11.8537	11.9478	12.6168	UP000000589_10090_2020;UP000000589_10090_additional_2020	10	A0A1L1SSH9;P07214;Q5NCU4	Sparc	Isoform of P07214, Osteonectin;SPARC;Isoform of P07214, Osteonectin	A0A1L1SSH9;P07214;Q5NCU4
8.91561	14.5821	5.2034	5.33276	5.1533	5.7344	13.551	5.22211	13.4766	6.82191	11.7268	NaN	11.7666	9.41786	10.2571	NaN	UP000000589_10090_2020;UP000000589_10090_additional_2020	5	A0A1L1ST53;B2RUC1;O54818	Tpd52l1	Isoform of O54818, Tumor protein D53;Isoform of O54818, Tpd52l1 protein;Tumor protein D53	A0A1L1ST53;B2RUC1;O54818
13.317	NaN	14.3698	13.6028	13.3365	13.7446	NaN	12.9089	NaN	14.8961	NaN	14.9168	NaN	14.7424	14.1022	13.8303	UP000000589_10090_2020;UP000000589_10090_additional_2020	1	A0A1L1ST61;A0A1L1SV00;Q8R472;Q9JLR9	Higd1a	Isoform of Q9JLR9, HIG1 domain-containing protein (Fragment);Isoform of Q9JLR9, HIG1 domain-containing protein (Fragment);Isoform of Q9JLR9, HIG1 domain-containing protein;HIG1 domain family member 1A, mitochondrial	A0A1L1ST61;A0A1L1SV00;Q8R472;Q9JLR9
10.0694	18.8539	10.0179	9.5287	9.53559	9.53503	11.8411	9.37387	12.2477	11.3518	11.8324	11.2673	13.0207	10.9761	11.1208	11.0362	UP000000589_10090_2020;UP000000589_10090_additional_2020	100	A0A1L1STC6;Q6ZWR6;Q6ZWR6-4	Syne1	Isoform of Q6ZWR6, Nesprin-1;Nesprin-1;Isoform of Q6ZWR6, Isoform 4 of Nesprin-1	A0A1L1STC6;Q6ZWR6;Q6ZWR6-4
14.1238	18.9173	13.9136	13.8056	13.8062	13.5255	15.1452	13.6753	19.9026	18.0394	19.1257	17.9925	19.616	18.2138	18.194	18.1405	UP000000589_10090_2020;UP000000589_10090_additional_2020	30	A0A1L1STE6;Q9D6R2	Idh3a	Isoform of Q9D6R2, Isocitrate dehydrogenase [NAD] subunit, mitochondrial;Isocitrate dehydrogenase [NAD] subunit alpha, mitochondrial	A0A1L1STE6;Q9D6R2
NaN	NaN	NaN	NaN	NaN	NaN	NaN	NaN	NaN	NaN	NaN	NaN	NaN	NaN	NaN	NaN	UP000000589_10090_2020;UP000000589_10090_additional_2020	1	A0A1L1STK0;Q640M6	Gdpd5	Isoform of Q640M6, GP-PDE domain-containing protein;Glycerophosphodiester phosphodiesterase domain-containing protein 5	A0A1L1STK0;Q640M6
NaN	NaN	6.57934	NaN	NaN	NaN	NaN	NaN	NaN	NaN	NaN	NaN	NaN	8.4012	10.6143	NaN	UP000000589_10090_2020;UP000000589_10090_additional_2020	1	A0A1L1STZ6;Q3V009;Q3V009-2	Tmed1	Isoform of Q3V009, GOLD domain-containing protein (Fragment);Transmembrane emp24 domain-containing protein 1;Isoform of Q3V009, Isoform 2 of Transmembrane emp24 domain-containing protein 1	A0A1L1STZ6;Q3V009;Q3V009-2
12.6198	NaN	13.1485	10.573	11.6901	10.619	16.8893	11.0135	13.6788	NaN	14.1433	NaN	14.3519	11.0598	NaN	11.8087	UP000000589_10090_2020;UP000000589_10090_additional_2020	5	A0A1L1SU77;A0A1N9M4K1;P70665;P70665-2	Siae	Isoform of P70665, Sialate O-acetylesterase;Isoform of P70665, Sialate O-acetylesterase;Sialate O-acetylesterase;Isoform of P70665, Isoform 2 of Sialate O-acetylesterase	A0A1L1SU77;A0A1N9M4K1;P70665;P70665-2
14.9007	NaN	14.6457	14.3657	14.3075	14.4712	NaN	14.3717	NaN	16.0567	NaN	15.691	NaN	16.0798	15.6198	16.3562	UP000000589_10090_2020;UP000000589_10090_additional_2020	2	A0A1L1SUI3;Q9D1F9	Slc37a4	MFS domain-containing protein;Isoform of A0A1L1SUI3, MFS domain-containing protein	A0A1L1SUI3;Q9D1F9
NaN	NaN	NaN	NaN	NaN	NaN	NaN	NaN	NaN	NaN	NaN	NaN	NaN	NaN	NaN	NaN	UP000000589_10090_2020	1	A0A1L1SUL6	Nme9	NDK domain-containing protein	A0A1L1SUL6
9.73238	NaN	NaN	NaN	NaN	NaN	NaN	6.59964	NaN	NaN	NaN	NaN	NaN	NaN	NaN	NaN	UP000000589_10090_2020;UP000000589_10090_additional_2020	2	A0A1L1SUU4;Q9ERN0	Scamp2	Isoform of Q9ERN0, Secretory carrier-associated membrane protein (Fragment);Secretory carrier-associated membrane protein 2	A0A1L1SUU4;Q9ERN0
13.4244	16.9552	13.4997	13.2306	13.3853	13.1591	14.9762	12.9971	14.2582	15.8703	14.9417	16.4787	14.7444	15.4802	14.8947	15.2195	UP000000589_10090_additional_2020	86	A0A1L1SV25	Actn4	Isoform of P57780, Alpha-actinin-4	A0A1L1SV25
10.1622	13.1651	NaN	NaN	NaN	NaN	12.4414	NaN	NaN	NaN	NaN	NaN	13.7998	NaN	NaN	NaN	UP000000589_10090_2020;UP000000589_10090_additional_2020	2	A0A1L1SVD8;Q9JHS9	Cwc15	Isoform of Q9JHS9, Spliceosome-associated protein CWC15 homolog (Fragment);Spliceosome-associated protein CWC15 homolog	A0A1L1SVD8;Q9JHS9
9.03186	NaN	8.70679	8.84767	8.91186	9.39305	11.7982	10.0557	NaN	NaN	NaN	NaN	NaN	NaN	NaN	NaN	UP000000589_10090_additional_2020	1	A0A1Q1PRS4	Dmd	Isoform of P11531, ZZ-type domain-containing protein	A0A1Q1PRS4
9.24658	NaN	10.1998	10.0239	9.2128	9.53979	NaN	NaN	NaN	NaN	NaN	NaN	NaN	NaN	NaN	NaN	UP000000589_10090_2020;UP000000589_10090_additional_2020	1	A0A1S6GWJ4;Q91VN6	Ddx41	Isoform of Q91VN6, RNA helicase;Probable ATP-dependent RNA helicase DDX41	A0A1S6GWJ4;Q91VN6
NaN	NaN	NaN	NaN	NaN	NaN	NaN	NaN	16.5234	13.565	14.4561	13.4736	15.0371	13.9455	14.3873	14.4096	UP000000589_10090_additional_2020	6	A0A1W2P6H1	Obscn	Isoform of A2AAJ9, Non-specific serine/threonine protein kinase	A0A1W2P6H1
8.867	NaN	NaN	8.16286	NaN	NaN	NaN	8.70793	NaN	NaN	NaN	NaN	NaN	9.43333	NaN	NaN	UP000000589_10090_2020;UP000000589_10090_additional_2020	2	A0A1W2P6J6;A0A1W2P6K3;O54784	Dapk3	Isoform of O54784, Protein kinase domain-containing protein (Fragment);Isoform of O54784, Protein kinase domain-containing protein (Fragment);Death-associated protein kinase 3	A0A1W2P6J6;A0A1W2P6K3;O54784
NaN	14.8033	NaN	NaN	NaN	NaN	16.1828	NaN	15.4591	NaN	15.335	NaN	15.2191	NaN	NaN	NaN	UP000000589_10090_2020;UP000000589_10090_additional_2020	1	A0A1W2P6N1;Q9CQQ8	Lsm7	Isoform of Q9CQQ8, U6 snRNA-associated Sm-like protein LSm7;U6 snRNA-associated Sm-like protein LSm7	A0A1W2P6N1;Q9CQQ8
NaN	NaN	NaN	NaN	NaN	NaN	NaN	NaN	NaN	NaN	NaN	NaN	NaN	NaN	NaN	NaN	UP000000589_10090_2020;UP000000589_10090_additional_2020	1	A0A1W2P6Q2;Q9JHJ8;Q9JHJ8-2	Icosl;Icoslg;Icoslg	Isoform of Q9JHJ8, Icos ligand (Fragment);ICOS ligand;Isoform of Q9JHJ8, Isoform 2 of ICOS ligand	A0A1W2P6Q2;Q9JHJ8;Q9JHJ8-2
NaN	NaN	NaN	NaN	NaN	NaN	NaN	NaN	NaN	NaN	NaN	NaN	NaN	NaN	NaN	NaN	UP000000589_10090_2020;UP000000589_10090_additional_2020	1	A0A1W2P6V6;B2RPU6;E9PW14;E9Q0B1;Q9D067;Q9D067-2;Q9D067-3;Q9D067-4	Mdm1	Isoform of Q9D067, Nuclear protein MDM1;Isoform of Q9D067, Nuclear protein MDM1;Isoform of Q9D067, Nuclear protein MDM1;Isoform of Q9D067, Nuclear protein MDM1;Nuclear protein MDM1;Isoform of Q9D067, Isoform 2 of Nuclear protein MDM1;Isoform of Q9D067, Isoform 3 of Nuclear protein MDM1;Isoform of Q9D067, Isoform 4 of Nuclear protein MDM1	A0A1W2P6V6;B2RPU6;E9PW14;E9Q0B1;Q9D067;Q9D067-2;Q9D067-3;Q9D067-4
NaN	NaN	NaN	NaN	NaN	NaN	NaN	NaN	NaN	NaN	NaN	NaN	NaN	NaN	NaN	NaN	UP000000589_10090_2020;UP000000589_10090_additional_2020	2	A0A1W2P6X0;P0C913	1500009L16Rik;MGI:1917034	Isoform of P0C913, RIKEN cDNA 1500009L16 gene (Fragment);Overexpressed in colon carcinoma 1 protein homolog	A0A1W2P6X0;P0C913
NaN	NaN	NaN	NaN	NaN	NaN	NaN	NaN	NaN	NaN	NaN	NaN	NaN	NaN	NaN	NaN	UP000000589_10090_2020;UP000000589_10090_additional_2020	4	A0A1W2P6X3;A2AB60;Q9JL26;Q9JL26-2	Fmnl1	Isoform of Q9JL26, Formin-like protein 1;Isoform of Q9JL26, Formin-like protein 1;Formin-like protein 1;Isoform of Q9JL26, Isoform 2 of Formin-like protein 1	A0A1W2P6X3;A2AB60;Q9JL26;Q9JL26-2
12.7763	17.6868	13.2678	12.4643	12.6213	12.6783	14.0686	13.0613	15.3643	12.4117	15.1556	13.3038	15.3029	12.899	11.8551	11.7235	UP000000589_10090_2020;UP000000589_10090_additional_2020	17	A0A1W2P711;E9PY90;E9Q3S2;H3BJS0;H3BK44;H3BK48;H3BKH2;Q91ZV0;Q91ZV0-3	Mia2	Isoform of Q91ZV0, SH3 domain-containing protein;Isoform of Q91ZV0, Melanoma inhibitory activity protein 2;Isoform of Q91ZV0, Melanoma inhibitory activity protein 2;Isoform of Q91ZV0, Melanoma inhibitory activity protein 2;Isoform of Q91ZV0, Melanoma inhibitory activity protein 2;Isoform of Q91ZV0, Melanoma inhibitory activity protein 2;Isoform of Q91ZV0, Melanoma inhibitory activity protein 2;Me…	A0A1W2P711;E9PY90;E9Q3S2;H3BJS0;H3BK44;H3BK48;H3BKH2;Q91ZV0;Q91ZV0-3
9.64458	NaN	9.5425	9.10003	8.83066	8.67225	12.2249	8.25549	15.7039	11.096	15.3075	11.9927	15.2918	11.6466	10.3352	10.8616	UP000000589_10090_2020;UP000000589_10090_additional_2020	3	A0A1W2P737;F8VPV0;P48725;P48725-3	Pcnt	Isoform of P48725, PACT_coil_coil domain-containing protein;Isoform of P48725, PACT_coil_coil domain-containing protein;Pericentrin;Isoform of P48725, Isoform 3 of Pericentrin	A0A1W2P737;F8VPV0;P48725;P48725-3
9.39359	NaN	9.07591	10.0544	8.68271	8.90573	NaN	9.36782	NaN	NaN	NaN	NaN	NaN	NaN	NaN	NaN	UP000000589_10090_2020;UP000000589_10090_additional_2020	1	A0A1W2P757;P63002;P63002-2	Tle5	Isoform of P63002, TLE_N domain-containing protein (Fragment);TLE family member 5;Isoform of P63002, Isoform 2 of TLE family member 5	A0A1W2P757;P63002;P63002-2
9.82179	13.5466	9.0468	6.5725	6.16584	9.22751	16.7512	5.75168	15.7379	NaN	19.9468	10.4685	20.3337	10.7152	8.06621	NaN	UP000000589_10090_2020;UP000000589_10090_additional_2020	8	A0A1W2P768;P84228	H3c14;H3c2	Isoform of P84228, Histone H3.2;Histone H3.2	A0A1W2P768;P84228
14.2087	17.4571	12.5869	13.9948	12.8148	15.0722	17.5141	15.0015	NaN	11.8461	NaN	12.3075	12.9873	NaN	11.7828	11.2004	UP000000589_10090_2020;UP000000589_10090_additional_2020	15	A0A1W2P788;P45700	Man1a;Man1a1	Isoform of P45700, alpha-1,2-Mannosidase (Fragment);Mannosyl-oligosaccharide 1,2-alpha-mannosidase IA	A0A1W2P788;P45700
NaN	NaN	NaN	NaN	NaN	NaN	NaN	NaN	NaN	NaN	NaN	NaN	NaN	NaN	NaN	NaN	UP000000589_10090_2020;UP000000589_10090_additional_2020	1	A0A1W2P796;Q14B80	Kcnc2	Isoform of Q14B80, BTB domain-containing protein;Potassium voltage-gated channel subfamily C member 2	A0A1W2P796;Q14B80
NaN	NaN	NaN	NaN	NaN	NaN	NaN	NaN	16.6653	13.7457	16.4975	15.5409	15.4072	15.2168	15.3697	15.7331	UP000000589_10090_2020;UP000000589_10090_additional_2020	8	A0A1W2P7C3;E9Q9K5	Trdn	Isoform of E9Q9K5, Triadin (Fragment);Triadin	A0A1W2P7C3;E9Q9K5
12.9222	NaN	11.0322	13.3038	14.802	14.963	NaN	14.9439	17.7502	13.7914	16.0732	15.7242	16.2443	13.7529	16.0456	16.0573	UP000000589_10090_2020;UP000000589_10090_additional_2020	8	A0A1W2P7G5;A0A1W2P7J1;E9Q3H6	Coq10a	Isoform of E9Q3H6, Polyketide_cyc domain-containing protein;Isoform of E9Q3H6, Polyketide_cyc domain-containing protein;Polyketide_cyc domain-containing protein	A0A1W2P7G5;A0A1W2P7J1;E9Q3H6
NaN	NaN	NaN	9.08514	8.87129	NaN	NaN	9.09358	NaN	NaN	NaN	NaN	NaN	NaN	NaN	NaN	UP000000589_10090_2020;UP000000589_10090_additional_2020	1	A0A1W2P7K2;Q9CQE6	Asf1a	Isoform of Q9CQE6, Histone chaperone ASF1A;Histone chaperone ASF1A	A0A1W2P7K2;Q9CQE6
12.7755	NaN	12.445	12.3034	12.6051	12.4073	NaN	12.2063	NaN	NaN	NaN	NaN	NaN	NaN	NaN	NaN	UP000000589_10090_2020;UP000000589_10090_additional_2020	1	A0A1W2P7P6;A0A1W2P7R5;Q91W52;Q91W52-2	Tmem19	Isoform of Q91W52, Transmembrane protein 19;Isoform of Q91W52, Transmembrane protein 19;Transmembrane protein 19;Isoform of Q91W52, Isoform 2 of Transmembrane protein 19	A0A1W2P7P6;A0A1W2P7R5;Q91W52;Q91W52-2
11.9295	NaN	11.8238	11.9649	12.0286	11.8583	13.2142	11.4511	NaN	NaN	NaN	NaN	NaN	NaN	NaN	NaN	UP000000589_10090_2020;UP000000589_10090_additional_2020	5	A0A1W2P7Q6;Q9CRT8	Xpot	Isoform of Q9CRT8, Exportin-T;Exportin-T	A0A1W2P7Q6;Q9CRT8
NaN	NaN	NaN	NaN	NaN	NaN	NaN	NaN	NaN	9.19928	NaN	NaN	NaN	NaN	NaN	12.6483	UP000000589_10090_2020;UP000000589_10090_additional_2020	9	A0A1W2P7T9;Q6ZQ18;Q6ZQ18-2	Efr3b	Isoform of Q6ZQ18, Protein EFR3 homolog B (Fragment);Protein EFR3 homolog B;Isoform of Q6ZQ18, Isoform 2 of Protein EFR3 homolog B	A0A1W2P7T9;Q6ZQ18;Q6ZQ18-2
12.8817	15.0929	13.4009	12.7424	12.6582	12.9322	15.2298	13.0158	14.6007	11.7098	3.45639	10.8707	NaN	9.70692	10.009	10.6823	UP000000589_10090_2020;UP000000589_10090_additional_2020	10	A0A1W2P7V0;Q8BH60	Gopc	Isoform of Q8BH60, PDZ domain-containing protein (Fragment);Golgi-associated PDZ and coiled-coil motif-containing protein	A0A1W2P7V0;Q8BH60
13.637	NaN	13.2422	13.6761	13.8621	13.0243	12.0853	13.5661	11.0862	11.4436	12.79	11.1644	10.567	11.8736	12.0423	13.1898	UP000000589_10090_additional_2020	4	A0A1W2P7X0;E9QMV2	Abracl	Isoform of Q4KML4, Costars domain-containing protein (Fragment);Isoform of Q4KML4, Costars domain-containing protein	A0A1W2P7X0;E9QMV2
11.0427	NaN	11.1375	10.9468	9.84184	9.94841	NaN	7.99879	NaN	NaN	NaN	NaN	NaN	NaN	NaN	NaN	UP000000589_10090_2020;UP000000589_10090_additional_2020	3	A0A1W2P7Y1;B2RRF0;P35822	Ptprk	Isoform of P35822, Protein-tyrosine-phosphatase;Isoform of P35822, Protein-tyrosine-phosphatase;Receptor-type tyrosine-protein phosphatase kappa	A0A1W2P7Y1;B2RRF0;P35822
NaN	NaN	NaN	NaN	NaN	16.469	12.1215	NaN	NaN	NaN	NaN	NaN	NaN	NaN	NaN	8.01619	UP000000589_10090_additional_2020	30	A0A1W2P7Y9	Nrcam	Isoform of Q810U4, Neuronal cell adhesion molecule	A0A1W2P7Y9
NaN	NaN	NaN	NaN	10.734	10.0921	NaN	10.1811	NaN	12.8947	NaN	14.63	NaN	14.1552	11.85	NaN	UP000000589_10090_2020;UP000000589_10090_additional_2020	1	A0A1W2P812;G5E8K2;G5E8K3;G5E8K5;G5E8K5-2;G5E8K5-3;S4R1S2;S4R2S8	Ank3	Isoform of G5E8K5, Ankyrin-3;Isoform of G5E8K5, Ankyrin-3;Isoform of G5E8K5, Ankyrin-3;Ankyrin-3;Isoform of G5E8K5, Isoform 2 of Ankyrin-3;Isoform of G5E8K5, Isoform 3 of Ankyrin-3;Isoform of G5E8K5, Ankyrin-3;Isoform of G5E8K5, Ankyrin-3	A0A1W2P812;G5E8K2;G5E8K3;G5E8K5;G5E8K5-2;G5E8K5-3;S4R1S2;S4R2S8
NaN	NaN	6.52086	NaN	NaN	NaN	NaN	7.19985	NaN	NaN	NaN	10.8777	NaN	NaN	NaN	NaN	UP000000589_10090_2020;UP000000589_10090_additional_2020	2	A0A1W2P845;P97314	Csrp2	Isoform of P97314, Cysteine and glycine-rich protein 2;Cysteine and glycine-rich protein 2	A0A1W2P845;P97314
NaN	NaN	NaN	NaN	NaN	NaN	NaN	NaN	NaN	NaN	NaN	NaN	NaN	NaN	NaN	NaN	UP000000589_10090_2020;UP000000589_10090_additional_2020	6	A0A1W2P872;D3YVV7	Nova2	Isoform of D3YVV7, NOVA alternative-splicing regulator 2;NOVA alternative-splicing regulator 2	A0A1W2P872;D3YVV7
NaN	NaN	NaN	NaN	NaN	NaN	NaN	NaN	NaN	NaN	NaN	NaN	NaN	NaN	NaN	NaN	UP000000589_10090_additional_2020	2	A0A1W2P882	Atp2b1	Isoform of G5E829, Plasma membrane calcium-transporting ATPase 1 (Fragment)	A0A1W2P882
10.3561	NaN	10.4602	9.09399	10.0337	9.37585	NaN	9.06859	NaN	NaN	NaN	NaN	NaN	NaN	NaN	NaN	UP000000589_10090_2020;UP000000589_10090_additional_2020	2	A0A1X7SB71;E9QM14;Q9JIY2;Q9JIY2-2;Q9JIY2-3;Q9JIY2-4	Cbll1	Isoform of Q9JIY2, RING-type E3 ubiquitin transferase;Isoform of Q9JIY2, RING-type E3 ubiquitin transferase;E3 ubiquitin-protein ligase Hakai;Isoform of Q9JIY2, Isoform 2 of E3 ubiquitin-protein ligase Hakai;Isoform of Q9JIY2, Isoform 3 of E3 ubiquitin-protein ligase Hakai;Isoform of Q9JIY2, Isoform 4 of E3 ubiquitin-protein ligase Hakai	A0A1X7SB71;E9QM14;Q9JIY2;Q9JIY2-2;Q9JIY2-3;Q9JIY2-4
NaN	NaN	NaN	NaN	NaN	NaN	NaN	NaN	NaN	NaN	NaN	NaN	NaN	NaN	NaN	NaN	UP000000589_10090_additional_2020	2	A0A1Y7VIR0	Ppp2r5c	Isoform of Q60996, Serine/threonine-protein phosphatase 2A 56 kDa regulatory subunit gamma isoform (Fragment)	A0A1Y7VIR0
8.31602	NaN	9.1031	8.30315	7.06725	8.08351	11.5267	8.58547	14.7958	13.6945	14.7919	13.663	14.6809	13.8102	13.9148	13.5823	UP000000589_10090_2020;UP000000589_10090_additional_2020	2	A0A1Y7VIU9;A0A1Y7VJ43;A0A1Y7VKZ4;Q91VK1	Bzw2	Isoform of Q91VK1, Basic leucine zipper and W2 domain-containing protein 2 (Fragment);Isoform of Q91VK1, Basic leucine zipper and W2 domain-containing protein 2 (Fragment);Isoform of Q91VK1, Basic leucine zipper and W2 domain-containing protein 2 (Fragment);Basic leucine zipper and W2 domain-containing protein 2	A0A1Y7VIU9;A0A1Y7VJ43;A0A1Y7VKZ4;Q91VK1
7.74771	NaN	8.30683	NaN	NaN	NaN	NaN	6.65884	NaN	NaN	NaN	NaN	NaN	NaN	NaN	NaN	UP000000589_10090_2020;UP000000589_10090_additional_2020	1	A0A1Y7VIX4;A0A1Y7VJD2;A0A1Y7VK42;A0A1Y7VP73;K3W4R3;Q91WZ8;Q91WZ8-2	Dtnbp1	Isoform of Q91WZ8, Dysbindin;Isoform of Q91WZ8, Dysbindin;Isoform of Q91WZ8, Dysbindin;Isoform of Q91WZ8, Dysbindin;Isoform of Q91WZ8, Dysbindin;Dysbindin;Isoform of Q91WZ8, Isoform 2 of Dysbindin	A0A1Y7VIX4;A0A1Y7VJD2;A0A1Y7VK42;A0A1Y7VP73;K3W4R3;Q91WZ8;Q91WZ8-2
NaN	NaN	NaN	NaN	NaN	NaN	NaN	NaN	NaN	NaN	NaN	NaN	NaN	NaN	NaN	NaN	UP000000589_10090_2020;UP000000589_10090_additional_2020	1	A0A1Y7VJ37;Q9D8C2	Tspan13	Isoform of Q9D8C2, Tetraspanin-13 (Fragment);Tetraspanin-13	A0A1Y7VJ37;Q9D8C2
10.0147	17.4261	10.4374	9.2412	8.88768	8.80326	12.7343	9.95366	9.139	10.5089	NaN	NaN	NaN	NaN	10.2317	NaN	UP000000589_10090_2020;UP000000589_10090_additional_2020	10	A0A1Y7VJ48;P48428	Tbca	Isoform of P48428, Tubulin-specific chaperone A;Tubulin-specific chaperone A	A0A1Y7VJ48;P48428
8.42816	15.7519	9.83713	8.48364	9.54774	9.17129	NaN	9.40083	NaN	NaN	NaN	NaN	NaN	NaN	NaN	NaN	UP000000589_10090_additional_2020	5	A0A1Y7VJA2;E9PVP4	Evl	Isoform of P70429, Ena/VASP-like protein (Fragment);Isoform of P70429, Ena/VASP-like protein	A0A1Y7VJA2;E9PVP4
8.92297	NaN	8.95767	NaN	9.2565	10.3304	NaN	8.82883	NaN	NaN	NaN	NaN	NaN	NaN	NaN	NaN	UP000000589_10090_2020;UP000000589_10090_additional_2020	3	A0A1Y7VJF3;A0A1Y7VLM5;P17141;Q6P3Z4	Zfp37	Isoform of P17141, Zinc finger protein 37;Isoform of P17141, Zinc finger protein 37;Zinc finger protein 37;Isoform of P17141, Zinc finger protein 37	A0A1Y7VJF3;A0A1Y7VLM5;P17141;Q6P3Z4
9.9928	NaN	10.4338	9.56517	9.68617	9.83517	NaN	8.41946	NaN	14.0353	NaN	13.0641	NaN	14.0514	13.074	12.7998	UP000000589_10090_2020;UP000000589_10090_additional_2020	1	A0A1Y7VJJ6;A0A1Y7VLV9;A0A1Y7VLZ2;Q8BG28;Q8BG28-2	B3galnt2	Isoform of Q8BG28, Hexosyltransferase;Isoform of Q8BG28, Hexosyltransferase (Fragment);Isoform of Q8BG28, Hexosyltransferase;UDP-GalNAc:beta-1,3-N-acetylgalactosaminyltransferase 2;Isoform of Q8BG28, Isoform 2 of UDP-GalNAc:beta-1,3-N-acetylgalactosaminyltransferase 2	A0A1Y7VJJ6;A0A1Y7VLV9;A0A1Y7VLZ2;Q8BG28;Q8BG28-2
10.9201	16.9942	11.346	8.81654	10.105	9.53249	14.5166	9.42416	NaN	NaN	NaN	NaN	NaN	NaN	NaN	NaN	UP000000589_10090_2020;UP000000589_10090_additional_2020	6	A0A1Y7VJM4;A0A1Y7VNF4;Q8R2E9	Ero1b	Isoform of Q8R2E9, ERO1-like protein beta;Isoform of Q8R2E9, ERO1-like protein beta;ERO1-like protein beta	A0A1Y7VJM4;A0A1Y7VNF4;Q8R2E9
8.74647	NaN	NaN	10.144	9.60516	9.54279	11.5862	9.23085	12.3042	NaN	NaN	NaN	10.1891	NaN	NaN	NaN	UP000000589_10090_2020;UP000000589_10090_additional_2020	2	A0A1Y7VJR5;K4DI62;Q62445	Sp4	Isoform of Q62445, Transcription factor Sp4;Isoform of Q62445, Transcription factor Sp4;Transcription factor Sp4	A0A1Y7VJR5;K4DI62;Q62445
12.3238	NaN	11.0011	10.8687	8.54722	10.5245	13.9205	7.95599	12.2702	NaN	12.1089	9.67797	NaN	10.5238	NaN	NaN	UP000000589_10090_2020;UP000000589_10090_additional_2020	2	A0A1Y7VJT0;A0A1Y7VNH4;Q8VCM3	Zfyve21	Isoform of Q8VCM3, FYVE-type domain-containing protein (Fragment);Isoform of Q8VCM3, FYVE-type domain-containing protein;Zinc finger FYVE domain-containing protein 21	A0A1Y7VJT0;A0A1Y7VNH4;Q8VCM3
NaN	NaN	9.3658	NaN	10.2083	10.6029	NaN	NaN	NaN	NaN	NaN	NaN	NaN	NaN	NaN	NaN	UP000000589_10090_2020;UP000000589_10090_additional_2020	4	A0A1Y7VJW9;Q9WVH9	Fbln5	Isoform of Q9WVH9, Fibulin-5;Fibulin-5	A0A1Y7VJW9;Q9WVH9
18.9215	20.0002	18.7413	18.9308	18.9873	18.8259	20.7356	18.6458	15.8544	14.7009	15.3547	15.0223	13.6723	14.2327	14.4878	14.6079	UP000000589_10090_additional_2020	16	A0A1Y7VJZ2	Gstz1	Isoform of Q9WVL0, Maleylacetoacetate isomerase	A0A1Y7VJZ2
9.74848	15.0048	9.90539	7.47513	7.79563	7.5123	NaN	9.44665	NaN	12.2418	NaN	NaN	NaN	NaN	10.1984	10.9632	UP000000589_10090_2020;UP000000589_10090_additional_2020	4	A0A1Y7VK19;Q9DCB8	Isca2	Isoform of Q9DCB8, Fe-S_biosyn domain-containing protein (Fragment);Iron-sulfur cluster assembly 2 homolog, mitochondrial	A0A1Y7VK19;Q9DCB8
11.8394	NaN	10.904	10.2306	9.86199	10.724	13.5354	9.4018	12.5591	11.1133	12.4499	11.0501	12.7542	10.3719	10.9825	9.5202	UP000000589_10090_2020;UP000000589_10090_additional_2020	1	A0A1Y7VK55;P70255;P70255-3;P70255-4;P70255-5;P70255-6;P70255-7	Nfic	Isoform of P70255, Nuclear factor 1;Nuclear factor 1 C-type;Isoform of P70255, Isoform 3 of Nuclear factor 1 C-type;Isoform of P70255, Isoform 4 of Nuclear factor 1 C-type;Isoform of P70255, Isoform 5 of Nuclear factor 1 C-type;Isoform of P70255, Isoform 6 of Nuclear factor 1 C-type;Isoform of P70255, Isoform 7 of Nuclear factor 1 C-type	A0A1Y7VK55;P70255;P70255-3;P70255-4;P70255-5;P70255-6;P70255-7
2.30003	NaN	7.87918	NaN	8.44563	9.24989	9.43838	9.8043	12.2756	NaN	12.5383	13.4109	12.5585	NaN	NaN	NaN	UP000000589_10090_2020;UP000000589_10090_additional_2020	3	A0A1Y7VK76;Q5RJG7;Q5RJG7-5	Crppa	Isoform of Q5RJG7, 2-C-methyl-D-erythritol 4-phosphate cytidylyltransferase-like protein;D-ribitol-5-phosphate cytidylyltransferase;Isoform of Q5RJG7, Isoform 5 of D-ribitol-5-phosphate cytidylyltransferase	A0A1Y7VK76;Q5RJG7;Q5RJG7-5
NaN	15.4557	9.48546	9.49959	9.74266	9.74455	NaN	9.36102	NaN	11.4888	NaN	NaN	NaN	8.99932	12.1416	12.1824	UP000000589_10090_2020;UP000000589_10090_additional_2020	2	A0A1Y7VKT9;E0CY38;E0CY91;E0CYW1;E0CZB3;Q9EPV8	Gm16381;Ubl5;Ubl5;Ubl5;Ubl5;Ubl5	Ubiquitin-like protein 5;Isoform of Q9EPV8, Ubiquitin-like protein 5;Isoform of Q9EPV8, Ubiquitin-like protein 5;Isoform of Q9EPV8, Ubiquitin-like protein 5 (Fragment);Isoform of Q9EPV8, Ubiquitin-like protein 5;Ubiquitin-like protein 5	A0A1Y7VKT9;E0CY38;E0CY91;E0CYW1;E0CZB3;Q9EPV8
11.5394	NaN	11.2294	10.58	9.90971	10.2218	NaN	9.35565	NaN	NaN	NaN	9.28826	NaN	10.0967	NaN	NaN	UP000000589_10090_2020;UP000000589_10090_additional_2020	2	A0A1Y7VKX7;F8WJA0;Q9ESV0	Ddx24	Isoform of Q9ESV0, RNA helicase;Isoform of Q9ESV0, RNA helicase;ATP-dependent RNA helicase DDX24	A0A1Y7VKX7;F8WJA0;Q9ESV0
10.668	NaN	11.0509	10.6358	10.4124	9.80474	NaN	10.0799	NaN	NaN	NaN	NaN	NaN	NaN	NaN	NaN	UP000000589_10090_2020;UP000000589_10090_additional_2020	1	A0A1Y7VL14;Q6IS41	Slc25a47	Isoform of Q6IS41, Solute carrier family 25 member 47;Solute carrier family 25 member 47	A0A1Y7VL14;Q6IS41
12.2699	NaN	12.3769	12.5779	12.1322	12.286	NaN	11.5559	NaN	11.3216	NaN	NaN	NaN	NaN	NaN	NaN	UP000000589_10090_2020;UP000000589_10090_additional_2020	3	A0A1Y7VL28;Q80XC2	Trmt61a	Isoform of Q80XC2, tRNA (adenine(58)-N(1))-methyltransferase (Fragment);tRNA (adenine(58)-N(1))-methyltransferase catalytic subunit TRMT61A	A0A1Y7VL28;Q80XC2
NaN	NaN	NaN	NaN	6.19987	NaN	NaN	8.10352	15.1099	12.9085	15.2195	12.9661	14.9607	12.0548	12.6519	13.2507	UP000000589_10090_2020;UP000000589_10090_additional_2020	18	A0A1Y7VL34;Q9D2N4	Dtna	Isoform of Q9D2N4, Dystrobrevin;Dystrobrevin alpha	A0A1Y7VL34;Q9D2N4
10.2211	NaN	10.4976	10.1168	10.8376	10.8353	NaN	9.45624	NaN	11.045	NaN	10.8427	NaN	10.2998	NaN	11.2509	UP000000589_10090_2020;UP000000589_10090_additional_2020	9	A0A1Y7VL44;E9Q6P5	Ttc7b	Isoform of E9Q6P5, Tetratricopeptide repeat protein 7B;Tetratricopeptide repeat protein 7B	A0A1Y7VL44;E9Q6P5
NaN	NaN	NaN	NaN	NaN	NaN	13.2404	NaN	17.0546	NaN	17.8315	NaN	17.8394	NaN	NaN	NaN	UP000000589_10090_2020;UP000000589_10090_additional_2020	1	A0A1Y7VLD2;E9PUL2;Q8CDN9;Q8CDN9-2	Lrrc9	Isoform of Q8CDN9, Leucine-rich repeat-containing protein 9;Isoform of Q8CDN9, Leucine-rich repeat-containing protein 9;Leucine-rich repeat-containing protein 9;Isoform of Q8CDN9, Isoform 2 of Leucine-rich repeat-containing protein 9	A0A1Y7VLD2;E9PUL2;Q8CDN9;Q8CDN9-2
12.0426	15.3277	12.934	12.3209	11.2701	11.4202	13.8584	11.8224	15.6122	13.4244	14.2803	13.6933	14.3598	13.2262	13.1474	12.8873	UP000000589_10090_2020;UP000000589_10090_additional_2020	16	A0A1Y7VLN4;A0A5F8MPG1;E9QKQ5;Q91ZP3;Q91ZP3-2	Lpin1	Isoform of Q91ZP3, Phosphatidate phosphatase;Isoform of Q91ZP3, Phosphatidate phosphatase;Isoform of Q91ZP3, Phosphatidate phosphatase;Phosphatidate phosphatase LPIN1;Isoform of Q91ZP3, Isoform 2 of Phosphatidate phosphatase LPIN1	A0A1Y7VLN4;A0A5F8MPG1;E9QKQ5;Q91ZP3;Q91ZP3-2
9.75791	NaN	10.2012	8.9982	9.90207	9.27804	NaN	7.80815	NaN	NaN	NaN	NaN	NaN	NaN	NaN	NaN	UP000000589_10090_2020;UP000000589_10090_additional_2020	1	A0A1Y7VLW5;A0A217FL49;Q9D142	Nudt14	Isoform of Q9D142, Uridine diphosphate glucose pyrophosphatase NUDT14;Isoform of Q9D142, Nudix hydrolase domain-containing protein;Uridine diphosphate glucose pyrophosphatase NUDT14	A0A1Y7VLW5;A0A217FL49;Q9D142
10.2294	NaN	8.0971	6.0316	10.7797	10.6899	15.0327	7.11755	NaN	NaN	NaN	NaN	NaN	NaN	NaN	NaN	UP000000589_10090_2020;UP000000589_10090_additional_2020	5	A0A1Y7VLY2;P59764;P59764-2	Dock4	Isoform of P59764, Dedicator of cytokinesis protein 4;Dedicator of cytokinesis protein 4;Isoform of P59764, Isoform 2 of Dedicator of cytokinesis protein 4	A0A1Y7VLY2;P59764;P59764-2
12.8498	NaN	12.4466	12.1689	11.9253	11.6495	NaN	10.6551	NaN	10.7594	NaN	NaN	NaN	10.4169	10.6395	10.8973	UP000000589_10090_2020;UP000000589_10090_additional_2020	4	A0A1Y7VLY3;Q9QXK7	Cpsf3	Isoform of Q9QXK7, Cleavage and polyadenylation-specificity factor subunit 3;Cleavage and polyadenylation specificity factor subunit 3	A0A1Y7VLY3;Q9QXK7
NaN	NaN	NaN	NaN	NaN	NaN	NaN	NaN	NaN	NaN	NaN	NaN	NaN	NaN	NaN	NaN	UP000000589_10090_2020;UP000000589_10090_additional_2020	1	A0A1Y7VM43;Q8BHH9	Tmem179	Isoform of Q8BHH9, Transmembrane protein 179;Transmembrane protein 179	A0A1Y7VM43;Q8BHH9
12.5342	NaN	11.7057	11.5388	11.3183	10.873	NaN	10.6079	NaN	NaN	NaN	NaN	NaN	NaN	NaN	NaN	UP000000589_10090_2020;UP000000589_10090_additional_2020	2	A0A1Y7VM45;E9QJV4;Q8K2Z2	Prpf39	Isoform of Q8K2Z2, Pre-mRNA-processing factor 39 (Fragment);Isoform of Q8K2Z2, Pre-mRNA-processing factor 39;Pre-mRNA-processing factor 39	A0A1Y7VM45;E9QJV4;Q8K2Z2
NaN	NaN	NaN	NaN	NaN	NaN	NaN	NaN	NaN	NaN	NaN	NaN	NaN	NaN	NaN	NaN	UP000000589_10090_2020;UP000000589_10090_additional_2020	4	A0A1Y7VM69;Q9D4H4;Q9D4H4-2	Amotl1	Isoform of Q9D4H4, Angiomotin_C domain-containing protein;Angiomotin-like protein 1;Isoform of Q9D4H4, Isoform 2 of Angiomotin-like protein 1	A0A1Y7VM69;Q9D4H4;Q9D4H4-2
10.2141	15.401	12.7044	11.5723	12.2772	11.3983	13.2518	9.44573	13.3462	11.8937	11.7603	11.642	11.879	11.9275	11.5768	11.513	UP000000589_10090_2020;UP000000589_10090_additional_2020	11	A0A1Y7VME9;A0A1Y7VMH7;E9Q9B7	Kidins220	Isoform of E9Q9B7, ANK_REP_REGION domain-containing protein;Isoform of E9Q9B7, ANK_REP_REGION domain-containing protein;ANK_REP_REGION domain-containing protein	A0A1Y7VME9;A0A1Y7VMH7;E9Q9B7
11.6401	10.9365	10.3964	11.4043	11.2516	11.4977	14.2198	11.1469	13.5541	10.6845	13.8574	11.0631	13.8675	10.2317	10.3991	11.3698	UP000000589_10090_2020;UP000000589_10090_additional_2020	5	A0A1Y7VMH3;Q80X41;Q80X41-2;Q80X41-3;Q80X41-5	Vrk1	Isoform of Q80X41, Protein kinase domain-containing protein;Serine/threonine-protein kinase VRK1;Isoform of Q80X41, Isoform 2 of Serine/threonine-protein kinase VRK1;Isoform of Q80X41, Isoform 3 of Serine/threonine-protein kinase VRK1;Isoform of Q80X41, Isoform 5 of Serine/threonine-protein kinase VRK1	A0A1Y7VMH3;Q80X41;Q80X41-2;Q80X41-3;Q80X41-5
15.0699	NaN	9.71513	14.5759	14.4769	14.2935	13.091	14.6695	14.677	13.383	13.6982	13.6986	14.4893	14.026	14.3367	14.8807	UP000000589_10090_2020;UP000000589_10090_additional_2020	6	A0A1Y7VN19;Q9CXR1	Dhrs7	Isoform of Q9CXR1, Dehydrogenase/reductase SDR family member 7 (Fragment);Dehydrogenase/reductase SDR family member 7	A0A1Y7VN19;Q9CXR1
10.6134	NaN	9.72441	10.0038	10.2788	10.2927	NaN	9.27018	NaN	NaN	NaN	NaN	NaN	NaN	NaN	NaN	UP000000589_10090_2020;UP000000589_10090_additional_2020	1	A0A1Y7VNU2;G5E8J4;Q62136	Ptpn21	Isoform of Q62136, Protein-tyrosine-phosphatase (Fragment);Isoform of Q62136, Tyrosine-protein phosphatase non-receptor type;Tyrosine-protein phosphatase non-receptor type 21	A0A1Y7VNU2;G5E8J4;Q62136
9.16622	17.2437	8.80729	9.3815	8.56395	7.81892	12.488	8.27981	13.5658	7.54118	13.851	10.4206	14.3215	9.71007	10.4779	10.2883	UP000000589_10090_2020;UP000000589_10090_additional_2020	5	A0A1Y7VNZ6;Q03141;Q03141-3	Mark3	Isoform of Q03141, Non-specific serine/threonine protein kinase;MAP/microtubule affinity-regulating kinase 3;Isoform of Q03141, Isoform 3 of MAP/microtubule affinity-regulating kinase 3	A0A1Y7VNZ6;Q03141;Q03141-3
9.22713	NaN	9.2351	8.86016	9.07201	8.8899	12.3499	9.74249	NaN	NaN	NaN	NaN	NaN	NaN	NaN	NaN	UP000000589_10090_2020;UP000000589_10090_additional_2020	1	A0A217FL55;Q9D1A0	Prxl2c	Isoform of Q9D1A0, Peroxiredoxin-like 2C (Fragment);Peroxiredoxin-like 2C	A0A217FL55;Q9D1A0
11.6187	NaN	11.6351	9.4944	10.0316	9.27761	11.1678	12.297	10.7865	NaN	NaN	NaN	11.5039	NaN	NaN	NaN	UP000000589_10090_2020;UP000000589_10090_additional_2020	5	A0A217FL58;A2AKQ0;A2AKQ0-2;V9GX08	Slc35d1	Isoform of A2AKQ0, TPT domain-containing protein (Fragment);UDP-glucuronic acid/UDP-N-acetylgalactosamine transporter;Isoform of A2AKQ0, Isoform 2 of UDP-glucuronic acid/UDP-N-acetylgalactosamine transporter;Isoform of A2AKQ0, TPT domain-containing protein (Fragment)	A0A217FL58;A2AKQ0;A2AKQ0-2;V9GX08
NaN	NaN	NaN	NaN	NaN	NaN	NaN	NaN	NaN	NaN	NaN	NaN	NaN	NaN	NaN	NaN	UP000000589_10090_2020;UP000000589_10090_additional_2020	1	A0A217FL62;Q60571	Crhbp	Isoform of Q60571, Corticotropin-releasing factor-binding protein;Corticotropin-releasing factor-binding protein	A0A217FL62;Q60571
NaN	NaN	NaN	NaN	NaN	NaN	NaN	NaN	NaN	NaN	NaN	NaN	NaN	NaN	NaN	NaN	UP000000589_10090_2020;UP000000589_10090_additional_2020	1	A0A217FL69;Q8R3I2;Q8R3I2-2;Q8R3I2-3	Mboat2	Isoform of Q8R3I2, Lysophospholipid acyltransferase 2;Lysophospholipid acyltransferase 2;Isoform of Q8R3I2, Isoform 2 of Lysophospholipid acyltransferase 2;Isoform of Q8R3I2, Isoform 3 of Lysophospholipid acyltransferase 2	A0A217FL69;Q8R3I2;Q8R3I2-2;Q8R3I2-3
7.79305	NaN	5.87657	8.43408	8.90217	8.53614	NaN	8.67821	NaN	8.78546	NaN	8.64845	NaN	9.77871	NaN	NaN	UP000000589_10090_2020;UP000000589_10090_additional_2020	2	A0A217FL83;E9Q6B2	Ccdc85c	Isoform of E9Q6B2, Coiled-coil domain-containing protein 85C;Coiled-coil domain-containing protein 85C	A0A217FL83;E9Q6B2
NaN	NaN	NaN	NaN	NaN	NaN	NaN	NaN	NaN	NaN	NaN	NaN	NaN	NaN	NaN	NaN	UP000000589_10090_additional_2020	2	A0A286YCB8	Camk2g	Isoform of Q923T9, Protein kinase domain-containing protein (Fragment)	A0A286YCB8
10.1633	16.4116	9.89504	10.181	11.4557	10.6554	13.6828	10.7806	12.6586	12.1146	14.1377	11.9623	11.969	11.8265	12.1224	11.455	UP000000589_10090_2020;UP000000589_10090_additional_2020	3	A0A286YCI0;Q9JI78	Ngly1	Isoform of Q9JI78, N-glycanase 1;Peptide-N(4)-(N-acetyl-beta-glucosaminyl)asparagine amidase	A0A286YCI0;Q9JI78
NaN	NaN	NaN	NaN	NaN	NaN	10.7477	NaN	NaN	NaN	NaN	NaN	NaN	NaN	NaN	NaN	UP000000589_10090_additional_2020	4	A0A286YCI8	Sorbs1	Isoform of Q62417, Sorbin and SH3 domain-containing protein 1	A0A286YCI8
NaN	NaN	NaN	NaN	NaN	NaN	NaN	NaN	NaN	NaN	NaN	NaN	19.4688	NaN	NaN	NaN	UP000000589_10090_additional_2020	12	A0A286YCR9;A0A498WGM0	Syt7	Isoform of Q9R0N7, Synaptotagmin-7;Isoform of Q9R0N7, Synaptotagmin-7	A0A286YCR9;A0A498WGM0
10.3567	15.1512	13.844	9.00315	10.9537	9.14282	11.888	10.2164	14.3783	NaN	NaN	NaN	11.7366	NaN	NaN	NaN	UP000000589_10090_2020;UP000000589_10090_additional_2020	3	A0A286YCS0;A0A286YDT0;Q7TMY4;Q7TMY4-2	Thoc7	Isoform of Q7TMY4, THO complex subunit 7 homolog;Isoform of Q7TMY4, THO complex subunit 7 homolog (Fragment);THO complex subunit 7 homolog;Isoform of Q7TMY4, Isoform 2 of THO complex subunit 7 homolog	A0A286YCS0;A0A286YDT0;Q7TMY4;Q7TMY4-2
10.0134	NaN	9.16031	9.72027	9.74123	9.07455	NaN	9.27206	NaN	9.8206	NaN	8.9516	NaN	10.1211	8.42141	8.55093	UP000000589_10090_2020;UP000000589_10090_additional_2020	5	A0A286YCS4;A0A286YCX2;A0A286YCX8;A0A286YD46;A0A286YDJ7;A0A286YDK8;D3Y272;D3Y273;E3UVT8;E3UVT9;F8VQC9;H6WZ45;H6WZF5;I1VGT4;I1VGT5;I1VGT6;J9RDH0;J9RV59;Q8BTY2;Q8BTY2-2	Slc4a7	Isoform of Q8BTY2, Anion exchange protein;Isoform of Q8BTY2, Anion exchange protein;Isoform of Q8BTY2, Anion exchange protein;Isoform of Q8BTY2, Anion exchange protein;Isoform of Q8BTY2, Anion exchange protein (Fragment);Isoform of Q8BTY2, Anion exchange protein;Isoform of Q8BTY2, Anion exchange protein;Isoform of Q8BTY2, Anion exchange protein;Isoform of Q8BTY2, Anion exchange protein;Isoform of…	A0A286YCS4;A0A286YCX2;A0A286YCX8;A0A286YD46;A0A286YDJ7;A0A286YDK8;D3Y272;D3Y273;E3UVT8;E3UVT9;F8VQC9;H6WZ45;H6WZF5;I1VGT4;I1VGT5;I1VGT6;J9RDH0;J9RV59;Q8BTY2;Q8BTY2-2
11.4829	15.4777	11.2582	10.7273	11.3068	11.1755	12.4522	10.8513	NaN	7.23477	12.0106	NaN	12.418	7.16256	8.00671	7.25073	UP000000589_10090_2020;UP000000589_10090_additional_2020	16	A0A286YCV9;E9Q4K7	Kif13b	Kinesin family member 13B;Isoform of A0A286YCV9, Kinesin family member 13B	A0A286YCV9;E9Q4K7
NaN	NaN	NaN	NaN	NaN	NaN	NaN	NaN	NaN	NaN	NaN	NaN	NaN	NaN	NaN	NaN	UP000000589_10090_2020;UP000000589_10090_additional_2020	2	A0A286YCW7;A0A286YD56;D3Z4E2;Q8CFV4	Nrn1	Isoform of Q8CFV4, Neuritin (Fragment);Isoform of Q8CFV4, Neuritin;Isoform of Q8CFV4, Neuritin;Neuritin	A0A286YCW7;A0A286YD56;D3Z4E2;Q8CFV4
11.8043	12.6212	12.1526	12.2006	11.7587	11.8656	14.7113	11.3357	14.7184	12.1549	13.9915	11.9372	14.156	10.9196	11.3792	11.2555	UP000000589_10090_2020	17	A0A286YCX6	Trappc8	Trafficking protein particle complex 8	A0A286YCX6
11.99	NaN	13.2196	10.9545	11.292	11.577	NaN	11.3222	NaN	11.8919	NaN	12.3934	NaN	11.6548	11.1358	11.0977	UP000000589_10090_2020;UP000000589_10090_additional_2020	4	A0A286YCZ5;Q99M01	Fars2	Isoform of Q99M01, Phenylalanyl-tRNA synthetase;Phenylalanine--tRNA ligase, mitochondrial	A0A286YCZ5;Q99M01
6.61278	NaN	NaN	NaN	NaN	NaN	NaN	NaN	NaN	NaN	NaN	NaN	NaN	9.12329	9.72743	NaN	UP000000589_10090_additional_2020	2	A0A286YD34	Sorbs1	Isoform of Q62417, SH3 domain-containing protein (Fragment)	A0A286YD34
NaN	NaN	NaN	NaN	NaN	17.4141	NaN	NaN	14.0409	14.9931	13.9571	14.9216	13.7494	12.4211	15.293	14.1836	UP000000589_10090_2020;UP000000589_10090_additional_2020	7	A0A286YD35;E3VRY9;J3QMT8;J3QN27;Q08460;Q08460-5	Kcnma1	Isoform of Q08460, BK channel;Isoform of Q08460, BK channel;Isoform of Q08460, BK channel;Isoform of Q08460, BK channel;Calcium-activated potassium channel subunit alpha-1;Isoform of Q08460, Isoform 5 of Calcium-activated potassium channel subunit alpha-1	A0A286YD35;E3VRY9;J3QMT8;J3QN27;Q08460;Q08460-5
NaN	NaN	NaN	NaN	NaN	NaN	NaN	NaN	NaN	NaN	NaN	NaN	NaN	NaN	NaN	NaN	UP000000589_10090_additional_2020	1	A0A286YD76	Macf1	Isoform of Q9QXZ0, Microtubule-actin cross-linking factor 1 (Fragment)	A0A286YD76
NaN	NaN	NaN	NaN	NaN	NaN	NaN	NaN	NaN	NaN	NaN	NaN	NaN	NaN	NaN	NaN	UP000000589_10090_2020;UP000000589_10090_additional_2020	1	A0A286YD87;Q01721	Gas1	Isoform of Q01721, Growth arrest-specific protein 1;Growth arrest-specific protein 1	A0A286YD87;Q01721
15.0854	17.3273	15.0164	14.9412	14.6366	14.7306	12.5541	14.3997	NaN	NaN	NaN	NaN	NaN	NaN	NaN	NaN	UP000000589_10090_2020;UP000000589_10090_additional_2020	2	A0A286YD91;D3Z4J6;Q8R0J8	Idnk	Isoform of Q8R0J8, Probable gluconokinase;Isoform of Q8R0J8, Probable gluconokinase;Probable gluconokinase	A0A286YD91;D3Z4J6;Q8R0J8
9.33156	16.7464	9.99664	9.02154	8.96747	9.22564	10.4236	9.02041	NaN	NaN	NaN	NaN	NaN	NaN	NaN	NaN	UP000000589_10090_2020;UP000000589_10090_additional_2020	8	A0A286YDA2;A0A286YDT3;A0A286YDV7;E9Q5C9	Nolc1	Isoform of E9Q5C9, LisH domain-containing protein;Isoform of E9Q5C9, LisH domain-containing protein;Isoform of E9Q5C9, LisH domain-containing protein (Fragment);Nucleolar and coiled-body phosphoprotein 1	A0A286YDA2;A0A286YDT3;A0A286YDV7;E9Q5C9
NaN	NaN	NaN	NaN	NaN	NaN	NaN	NaN	NaN	NaN	NaN	NaN	NaN	NaN	NaN	NaN	UP000000589_10090_2020;UP000000589_10090_additional_2020	2	A0A286YDA5;A0A286YDZ5;A0A286YE10;O70293;O70293-2;Q9EP84	Grk6	Isoform of O70293, G protein-coupled receptor kinase;Isoform of O70293, G protein-coupled receptor kinase;Isoform of O70293, G protein-coupled receptor kinase;G protein-coupled receptor kinase 6;Isoform of O70293, Isoform GRK6B of G protein-coupled receptor kinase 6;Isoform of O70293, G protein-coupled receptor kinase	A0A286YDA5;A0A286YDZ5;A0A286YE10;O70293;O70293-2;Q9EP84
9.89523	15.4651	9.18308	9.16962	NaN	8.37956	11.405	8.63319	NaN	NaN	NaN	NaN	13.1354	NaN	NaN	NaN	UP000000589_10090_2020;UP000000589_10090_additional_2020	3	A0A286YDB3;Q80XQ2	Tbc1d5	Isoform of Q80XQ2, Rab-GAP TBC domain-containing protein;TBC1 domain family member 5	A0A286YDB3;Q80XQ2
NaN	NaN	NaN	NaN	NaN	NaN	NaN	NaN	NaN	NaN	NaN	NaN	NaN	NaN	NaN	NaN	UP000000589_10090_2020;UP000000589_10090_additional_2020	4	A0A286YDB6;Q8BGN8;Q8BGN8-2	Synpr	Isoform of Q8BGN8, MARVEL domain-containing protein;Synaptoporin;Isoform of Q8BGN8, Isoform 2 of Synaptoporin	A0A286YDB6;Q8BGN8;Q8BGN8-2
11.569	NaN	11.4952	10.9703	11.1438	11.1459	7.94274	11.5862	NaN	10.5689	NaN	11.2079	NaN	9.98358	11.0683	NaN	UP000000589_10090_2020;UP000000589_10090_additional_2020	7	A0A286YDB8;Q9CZX0;Q9CZX0-2	Elp3	Isoform of Q9CZX0, Elongator complex protein 3;Elongator complex protein 3;Isoform of Q9CZX0, Isoform 2 of Elongator complex protein 3	A0A286YDB8;Q9CZX0;Q9CZX0-2
10.2951	NaN	10.0617	9.80198	8.83675	9.80512	10.5104	8.93533	NaN	NaN	NaN	NaN	NaN	NaN	NaN	NaN	UP000000589_10090_2020;UP000000589_10090_additional_2020	1	A0A286YDC0;Q03147	Cdk7	Isoform of Q03147, Cell division protein kinase 7;Cyclin-dependent kinase 7	A0A286YDC0;Q03147
11.2281	NaN	10.9639	10.4763	10.9912	10.5194	NaN	10.7464	NaN	10.9546	NaN	11.0537	NaN	NaN	NaN	NaN	UP000000589_10090_2020;UP000000589_10090_additional_2020	2	A0A286YDF2;O89116;Q5FWJ7	Vti1a	Isoform of O89116, t-SNARE coiled-coil homology domain-containing protein;Vesicle transport through interaction with t-SNAREs homolog 1A;Isoform of O89116, t-SNARE coiled-coil homology domain-containing protein	A0A286YDF2;O89116;Q5FWJ7
9.30999	NaN	10.2944	10.1827	8.53788	9.38123	NaN	9.86601	14.4704	12.2688	NaN	12.6944	13.9641	12.2976	12.3867	11.8517	UP000000589_10090_2020;UP000000589_10090_additional_2020	6	A0A286YDF5;E9Q390;Q69ZN7	Myof	Isoform of Q69ZN7, Myoferlin;Isoform of Q69ZN7, Myoferlin;Myoferlin	A0A286YDF5;E9Q390;Q69ZN7
12.3771	14.3732	11.8662	12.2577	12.3467	12.2246	14.65	12.0974	NaN	11.4204	11.0103	11.8645	11.5477	11.3436	11.6639	10.7904	UP000000589_10090_additional_2020	10	A0A286YDI8	Sec24c	Isoform of G3X972, Sec24-related gene family, member C (S. cerevisiae)	A0A286YDI8
NaN	NaN	NaN	NaN	NaN	NaN	NaN	NaN	NaN	NaN	NaN	NaN	NaN	NaN	NaN	NaN	UP000000589_10090_additional_2020	1	A0A286YDL1	Ptprm	Isoform of P28828, Receptor-type tyrosine-protein phosphatase mu	A0A286YDL1
NaN	NaN	NaN	NaN	NaN	NaN	NaN	NaN	NaN	NaN	NaN	NaN	NaN	NaN	NaN	NaN	UP000000589_10090_2020;UP000000589_10090_additional_2020	4	A0A286YDL2;Q0GA42	Cnnm1	Isoform of Q0GA42, Metal transporter CNNM1;Metal transporter CNNM1	A0A286YDL2;Q0GA42
13.4237	NaN	13.2671	11.0759	12.6418	11.3498	15.0404	12.0586	NaN	NaN	NaN	NaN	13.6824	12.8982	NaN	NaN	UP000000589_10090_2020;UP000000589_10090_additional_2020	3	A0A286YDN1;Q8VC03	Eml3	Isoform of Q8VC03, WD_REPEATS_REGION domain-containing protein;Echinoderm microtubule-associated protein-like 3	A0A286YDN1;Q8VC03
14.8213	NaN	12.3801	12.4846	12.2096	14.7788	14.1221	14.5555	NaN	14.3103	NaN	14.3772	12.3054	13.9026	14.3442	14.9087	UP000000589_10090_2020;UP000000589_10090_additional_2020	5	A0A286YDS5;Q99KF1	Tmed9	Isoform of Q99KF1, GOLD domain-containing protein;Transmembrane emp24 domain-containing protein 9	A0A286YDS5;Q99KF1
NaN	NaN	NaN	NaN	NaN	7.92034	NaN	8.45018	NaN	NaN	NaN	NaN	NaN	NaN	NaN	NaN	UP000000589_10090_2020;UP000000589_10090_additional_2020	1	A0A286YDT5;G5E8Q8	Adgrf5	Isoform of G5E8Q8, Adhesion G protein-coupled receptor F5 (Fragment);Adhesion G protein-coupled receptor F5	A0A286YDT5;G5E8Q8
10.0764	NaN	9.74052	12.5468	12.6585	12.7367	15.7302	12.1182	13.0454	NaN	12.7388	NaN	11.8111	NaN	NaN	NaN	UP000000589_10090_additional_2020	4	A0A286YDU3	Ap3s1	Isoform of Q9DCR2, AP complex subunit sigma	A0A286YDU3
NaN	NaN	NaN	NaN	NaN	NaN	NaN	NaN	NaN	NaN	NaN	NaN	NaN	NaN	NaN	NaN	UP000000589_10090_additional_2020	1	A0A286YDY4	Epb41l3	Isoform of Q9WV92, FERM domain-containing protein (Fragment)	A0A286YDY4
NaN	2.09992	NaN	NaN	NaN	NaN	12.2342	NaN	13.0299	NaN	11.4363	NaN	0.656241	NaN	NaN	NaN	UP000000589_10090_2020;UP000000589_10090_additional_2020	1	A0A286YDZ9;Q9JMB0	Gkap1	Isoform of Q9JMB0, G kinase-anchoring protein 1 (Fragment);G kinase-anchoring protein 1	A0A286YDZ9;Q9JMB0
NaN	NaN	7.38589	NaN	NaN	8.37077	NaN	8.48764	NaN	NaN	NaN	NaN	NaN	NaN	11.7345	NaN	UP000000589_10090_2020;UP000000589_10090_additional_2020	4	A0A286YE25;A0A3B2WC92;Q9QYY8;Q9QYY8-2	Spast	Isoform of Q9QYY8, Spastin;Isoform of Q9QYY8, Spastin;Spastin;Isoform of Q9QYY8, Isoform 2 of Spastin	A0A286YE25;A0A3B2WC92;Q9QYY8;Q9QYY8-2
NaN	14.8574	NaN	NaN	NaN	NaN	NaN	NaN	NaN	NaN	NaN	NaN	NaN	NaN	NaN	NaN	UP000000589_10090_2020;UP000000589_10090_additional_2020	2	A0A286YE36;E9QAE4;O88491	Nsd1	Isoform of O88491, Histone-lysine N-methyltransferase, H3 lysine-36-specific;Isoform of O88491, Histone-lysine N-methyltransferase, H3 lysine-36-specific;Histone-lysine N-methyltransferase, H3 lysine-36 specific	A0A286YE36;E9QAE4;O88491
23.5417	NaN	13.7089	NaN	NaN	NaN	14.6018	NaN	14.5614	NaN	NaN	NaN	16.9113	NaN	NaN	NaN	UP000000589_10090_2020;UP000000589_10090_additional_2020	3	A0A286YEB7;P62849;P62849-2;P62849-3	Rps24	Isoform of P62849, 40S ribosomal protein S24;40S ribosomal protein S24;Isoform of P62849, Isoform 2 of 40S ribosomal protein S24;Isoform of P62849, Isoform 3 of 40S ribosomal protein S24	A0A286YEB7;P62849;P62849-2;P62849-3
NaN	NaN	NaN	NaN	NaN	NaN	NaN	NaN	NaN	NaN	NaN	NaN	NaN	NaN	NaN	NaN	UP000000589_10090_2020;UP000000589_10090_additional_2020	4	A0A2C9F2A2;Q921Q7	Rin1	Isoform of Q921Q7, Ras and Rab interactor 1;Ras and Rab interactor 1	A0A2C9F2A2;Q921Q7
NaN	NaN	NaN	NaN	NaN	NaN	NaN	NaN	NaN	NaN	NaN	NaN	NaN	NaN	NaN	NaN	UP000000589_10090_2020;UP000000589_10090_additional_2020	1	A0A2C9F2B5;Q8BX57;Q8BX57-2	Pxk	Isoform of Q8BX57, PX domain-containing protein kinase-like protein;PX domain-containing protein kinase-like protein;Isoform of Q8BX57, Isoform 2 of PX domain-containing protein kinase-like protein	A0A2C9F2B5;Q8BX57;Q8BX57-2
13.915	17.9512	14.1074	13.2447	13.9415	12.9736	16.6043	13.7487	16.9939	14.8183	17.1113	14.9148	15.885	14.1473	14.2507	14.8555	UP000000589_10090_2020;UP000000589_10090_additional_2020	17	A0A2C9F2D2;Q07076	Anxa7	Isoform of Q07076, Annexin;Annexin A7	A0A2C9F2D2;Q07076
NaN	NaN	NaN	NaN	NaN	12.5858	NaN	NaN	NaN	NaN	NaN	NaN	NaN	NaN	NaN	NaN	UP000000589_10090_2020;UP000000589_10090_additional_2020	11	A0A2I3BPC1;Q01065;Q6PDS5	Pde1b	Isoform of Q01065, Phosphodiesterase;Calcium/calmodulin-dependent 3',5'-cyclic nucleotide phosphodiesterase 1B;Isoform of Q01065, Phosphodiesterase	A0A2I3BPC1;Q01065;Q6PDS5
NaN	NaN	NaN	NaN	NaN	NaN	NaN	NaN	NaN	12.4744	14.4804	12.023	NaN	11.8796	11.2399	11.0352	UP000000589_10090_2020;UP000000589_10090_additional_2020	4	A0A2I3BPC5;P48455	Ppp3cc	Isoform of P48455, Serine/threonine-protein phosphatase;Serine/threonine-protein phosphatase 2B catalytic subunit gamma isoform	A0A2I3BPC5;P48455
12.1936	NaN	12.3237	12.1799	11.9038	12.1208	13.2586	12.4595	13.3183	13.6348	12.3334	14.1767	NaN	14.4004	12.5448	13.6843	UP000000589_10090_2020;UP000000589_10090_additional_2020	3	A0A2I3BPG4;Q920N2	Hlcs	Isoform of Q920N2, BPL/LPL catalytic domain-containing protein;Biotin--protein ligase	A0A2I3BPG4;Q920N2
12.6332	14.7692	11.6466	12.6505	12.2375	11.7465	15.9213	12.8888	15.8111	12.9007	14.9744	12.7677	14.9005	12.475	13.1153	12.6212	UP000000589_10090_2020	6	A0A2I3BPG9;P83882	Rpl36a-ps1;Rpl36a	Ribosomal protein L36A, pseudogene 1;60S ribosomal protein L36a	A0A2I3BPG9;P83882
10.7073	NaN	11.564	11.4543	10.6054	11.3553	NaN	9.32607	NaN	NaN	NaN	NaN	NaN	NaN	NaN	NaN	UP000000589_10090_2020;UP000000589_10090_additional_2020	1	A0A2I3BPI4;Q80U38	Khnyn	Isoform of Q80U38, RNase_Zc3h12a domain-containing protein;Protein KHNYN	A0A2I3BPI4;Q80U38
9.83089	NaN	9.54868	9.75772	9.90499	9.39719	12.5777	9.09353	NaN	NaN	NaN	NaN	NaN	NaN	NaN	NaN	UP000000589_10090_2020;UP000000589_10090_additional_2020	2	A0A2I3BPM0;F8WGA9;Q6GTE9;Q9Z1J2;Q9Z1J2-2	Nek4	Isoform of Q9Z1J2, Protein kinase domain-containing protein (Fragment);Isoform of Q9Z1J2, Protein kinase domain-containing protein;Isoform of Q9Z1J2, Protein kinase domain-containing protein;Serine/threonine-protein kinase Nek4;Isoform of Q9Z1J2, Isoform 2 of Serine/threonine-protein kinase Nek4	A0A2I3BPM0;F8WGA9;Q6GTE9;Q9Z1J2;Q9Z1J2-2
11.7295	NaN	11.0288	11.7032	10.9353	11.4792	NaN	11.0479	NaN	NaN	NaN	11.6795	NaN	NaN	NaN	NaN	UP000000589_10090_2020;UP000000589_10090_additional_2020	2	A0A2I3BPN6;E9QAP7	Taf4	Isoform of E9QAP7, TAFH domain-containing protein;TAFH domain-containing protein	A0A2I3BPN6;E9QAP7
10.5145	NaN	9.94433	9.24287	9.79234	9.13122	NaN	10.6069	12.6484	8.81632	NaN	11.7093	NaN	10.8614	11.617	11.537	UP000000589_10090_2020;UP000000589_10090_additional_2020	10	A0A2I3BPP1;A0A2I3BRT5;Q3UHB2;Q61037;Q61037-3;Q61037-4;Q61037-5;Q61037-6;Q7TT21	Tsc2	Isoform of Q61037, Rap-GAP domain-containing protein;Isoform of Q61037, Rap-GAP domain-containing protein;Isoform of Q61037, Rap-GAP domain-containing protein;Tuberin;Isoform of Q61037, Isoform B of Tuberin;Isoform of Q61037, Isoform C of Tuberin;Isoform of Q61037, Isoform D of Tuberin;Isoform of Q61037, Isoform E of Tuberin;Isoform of Q61037, Rap-GAP domain-containing protein	A0A2I3BPP1;A0A2I3BRT5;Q3UHB2;Q61037;Q61037-3;Q61037-4;Q61037-5;Q61037-6;Q7TT21
NaN	NaN	NaN	NaN	NaN	NaN	NaN	7.06799	NaN	NaN	NaN	NaN	NaN	NaN	NaN	NaN	UP000000589_10090_2020;UP000000589_10090_additional_2020	5	A0A2I3BPS8;E9Q941;E9Q9Q6	Cdh18	Isoform of E9Q9Q6, Cadherin 18;Isoform of E9Q9Q6, Cadherin 18;Cadherin 18	A0A2I3BPS8;E9Q941;E9Q9Q6
NaN	NaN	NaN	NaN	NaN	NaN	NaN	NaN	NaN	NaN	NaN	NaN	NaN	NaN	NaN	NaN	UP000000589_10090_2020;UP000000589_10090_additional_2020	1	A0A2I3BPU4;A0A2I3BQG8;A0A2I3BQY8;Q80WB5;Q9CWD7	Wdyhv1;Wdyhv1;Wdyhv1;Ntaq1;Wdyhv1	Isoform of Q80WB5, Protein N-terminal glutamine amidohydrolase;Isoform of Q80WB5, Protein N-terminal glutamine amidohydrolase;Isoform of Q80WB5, Protein N-terminal glutamine amidohydrolase;Protein N-terminal glutamine amidohydrolase;Isoform of Q80WB5, Protein N-terminal glutamine amidohydrolase	A0A2I3BPU4;A0A2I3BQG8;A0A2I3BQY8;Q80WB5;Q9CWD7
10.3709	NaN	11.3896	11.3444	10.8618	11.0551	14.265	11.3429	12.8598	13.5408	16.4928	13.8184	15.9112	13.744	13.0468	12.2508	UP000000589_10090_2020;UP000000589_10090_additional_2020	2	A0A2I3BPX3;Q6P9J9	Ano6	Isoform of Q6P9J9, Anoctamin;Anoctamin-6	A0A2I3BPX3;Q6P9J9
13.9825	14.0911	13.628	13.376	13.0647	13.3478	16.2545	12.8909	12.8246	NaN	15.7903	13.8459	NaN	NaN	12.3047	NaN	UP000000589_10090_2020;UP000000589_10090_additional_2020	8	A0A2I3BPY7;Q9EP71	Rai14	Isoform of Q9EP71, ANK_REP_REGION domain-containing protein;Ankycorbin	A0A2I3BPY7;Q9EP71
13.8302	NaN	12.2245	13.6096	13.0206	13.3472	11.7729	12.8329	5.04864	13.7127	13.0502	14.3869	3.64523	13.9651	12.8587	12.6469	UP000000589_10090_2020;UP000000589_10090_additional_2020	12	A0A2I3BQ07;Q505D1	Ankrd28	Isoform of Q505D1, ANK_REP_REGION domain-containing protein;Serine/threonine-protein phosphatase 6 regulatory ankyrin repeat subunit A	A0A2I3BQ07;Q505D1
NaN	NaN	NaN	NaN	NaN	13.0941	5.26373	12.6507	16.6924	NaN	NaN	NaN	NaN	NaN	NaN	NaN	UP000000589_10090_2020;UP000000589_10090_additional_2020	4	A0A2I3BQ43;A0A2I3BQ48;A0JP53;D3YXJ0;D3YXJ0-2	Dgkh	Isoform of D3YXJ0, Diacylglycerol kinase;Isoform of D3YXJ0, Diacylglycerol kinase;Isoform of D3YXJ0, Diacylglycerol kinase;Diacylglycerol kinase eta;Isoform of D3YXJ0, Isoform 2 of Diacylglycerol kinase eta	A0A2I3BQ43;A0A2I3BQ48;A0JP53;D3YXJ0;D3YXJ0-2
NaN	NaN	NaN	NaN	NaN	NaN	NaN	NaN	NaN	NaN	NaN	NaN	NaN	NaN	NaN	NaN	UP000000589_10090_2020;UP000000589_10090_additional_2020	2	A0A2I3BQ46;P97490	Adcy8	Isoform of P97490, Adenylate cyclase type 8;Adenylate cyclase type 8	A0A2I3BQ46;P97490
15.9718	20.9227	12.4596	12.7038	11.9889	11.7562	16.8013	15.2667	10.9889	12.4644	NaN	12.1676	NaN	11.1203	10.5422	11.6633	UP000000589_10090_additional_2020	11	A0A2I3BQ50;Z4YM84	Acbd5	Isoform of Q5XG73, Acyl-CoA-binding domain-containing protein 5;Isoform of Q5XG73, Acyl-CoA-binding domain-containing protein 5	A0A2I3BQ50;Z4YM84
10.8157	NaN	9.7764	9.56092	10.596	9.4937	12.2577	10.2696	NaN	NaN	NaN	NaN	9.69278	NaN	NaN	NaN	UP000000589_10090_2020;UP000000589_10090_additional_2020	3	A0A2I3BQE0;Q9JI10;Q9JI10-2	Stk3	Isoform of Q9JI10, Non-specific serine/threonine protein kinase;Serine/threonine-protein kinase 3;Isoform of Q9JI10, Isoform 2 of Serine/threonine-protein kinase 3	A0A2I3BQE0;Q9JI10;Q9JI10-2
8.70572	NaN	8.73734	8.08125	9.09791	7.75908	NaN	9.21234	NaN	NaN	NaN	NaN	NaN	NaN	NaN	NaN	UP000000589_10090_additional_2020	3	A0A2I3BQE1;A0A2I3BRQ1	AI182371	Isoform of A2AS37, Anaphylatoxin-like domain-containing protein;Isoform of A2AS37, Anaphylatoxin-like domain-containing protein	A0A2I3BQE1;A0A2I3BRQ1
15.8363	NaN	11.7348	11.0266	14.0527	15.3832	17.8566	14.3627	11.7189	12.2656	12.7172	NaN	11.5737	10.8983	11.165	12.4234	UP000000589_10090_2020;UP000000589_10090_additional_2020	4	A0A2I3BQE3;A0A2I3BQY4;Q9JK38	Gnpnat1	Isoform of Q9JK38, Glucosamine 6-phosphate N-acetyltransferase (Fragment);Isoform of Q9JK38, Glucosamine 6-phosphate N-acetyltransferase;Glucosamine 6-phosphate N-acetyltransferase	A0A2I3BQE3;A0A2I3BQY4;Q9JK38
NaN	NaN	NaN	NaN	NaN	NaN	NaN	NaN	NaN	NaN	NaN	NaN	NaN	NaN	NaN	NaN	UP000000589_10090_additional_2020	2	A0A2I3BQK1	Cyrib	Isoform of Q921M7, DUF1394 domain-containing protein (Fragment)	A0A2I3BQK1
9.90229	NaN	9.8867	10.12	9.98824	9.13047	NaN	8.11084	NaN	NaN	NaN	NaN	NaN	NaN	NaN	NaN	UP000000589_10090_2020;UP000000589_10090_additional_2020	1	A0A2I3BQL2;Q3T9D8;Q8BMG8	Slc25a32	Isoform of Q8BMG8, Mitochondrial folate transporter/carrier;Isoform of Q8BMG8, Mitochondrial folate transporter/carrier;Mitochondrial folate transporter/carrier	A0A2I3BQL2;Q3T9D8;Q8BMG8
8.83188	NaN	9.9236	9.55835	9.22613	8.91305	NaN	8.81755	NaN	9.65088	NaN	NaN	NaN	NaN	NaN	NaN	UP000000589_10090_2020;UP000000589_10090_additional_2020	1	A0A2I3BQN1;A2AI05;A2AI05-2;A2AI05-3	Ndor1	Isoform of A2AI05, NADPH-dependent diflavin oxidoreductase 1;NADPH-dependent diflavin oxidoreductase 1;Isoform of A2AI05, Isoform 2 of NADPH-dependent diflavin oxidoreductase 1;Isoform of A2AI05, Isoform 3 of NADPH-dependent diflavin oxidoreductase 1	A0A2I3BQN1;A2AI05;A2AI05-2;A2AI05-3
NaN	NaN	8.27014	9.02491	NaN	9.38602	12.6446	7.74038	11.9177	11.3072	11.0706	11.656	10.3137	10.6972	9.73873	NaN	UP000000589_10090_2020;UP000000589_10090_additional_2020	3	A0A2I3BQN8;Q3U2V3;Q3U2V3-2	Nudt18	Isoform of Q3U2V3, Nudix hydrolase domain-containing protein;8-oxo-dGDP phosphatase NUDT18;Isoform of Q3U2V3, Isoform 2 of 8-oxo-dGDP phosphatase NUDT18	A0A2I3BQN8;Q3U2V3;Q3U2V3-2
11.3575	NaN	11.1285	10.9456	10.6583	10.7836	13.2404	10.2045	NaN	NaN	NaN	8.92149	NaN	NaN	10.2591	11.8493	UP000000589_10090_2020;UP000000589_10090_additional_2020	5	A0A2I3BQS6;E9Q2H1;Q80TP3	Ubr5	Isoform of Q80TP3, E3 ubiquitin-protein ligase UBR5;Isoform of Q80TP3, E3 ubiquitin-protein ligase UBR5;E3 ubiquitin-protein ligase UBR5	A0A2I3BQS6;E9Q2H1;Q80TP3
NaN	NaN	NaN	NaN	NaN	NaN	NaN	NaN	NaN	NaN	NaN	NaN	NaN	NaN	NaN	NaN	UP000000589_10090_additional_2020	3	A0A2I3BQV4	Sall2	Isoform of Q9QX96, Sal-like protein 2	A0A2I3BQV4
13.028	NaN	11.7875	11.9737	11.6228	13.3693	15.3483	12.7234	14.4327	12.7716	14.2113	12.7773	14.1467	12.0987	12.3721	12.6233	UP000000589_10090_2020;UP000000589_10090_additional_2020	15	A0A2I3BQV5;Q9EPK7	Xpo7	Isoform of Q9EPK7, Importin N-terminal domain-containing protein;Exportin-7	A0A2I3BQV5;Q9EPK7
10.3411	NaN	10.9436	9.82697	8.80466	9.19761	11.0626	9.10079	12.2382	11.3476	12.168	9.68447	10.8201	10.4436	11.3283	11.0692	UP000000589_10090_2020;UP000000589_10090_additional_2020	17	A0A2I3BQZ9;P12023;P12023-2	App	Isoform of P12023, ABPP;Amyloid-beta A4 protein;Isoform of P12023, Isoform APP695 of Amyloid-beta A4 protein	A0A2I3BQZ9;P12023;P12023-2
8.13328	16.2399	7.64037	7.07783	7.77449	6.64214	10.0661	7.01226	NaN	NaN	NaN	NaN	NaN	NaN	NaN	NaN	UP000000589_10090_2020;UP000000589_10090_additional_2020	3	A0A2I3BR29;H9H9T1;Q3TGF2	Fam107b	Isoform of Q3TGF2, Protein FAM107B;Isoform of Q3TGF2, Protein FAM107B;Protein FAM107B	A0A2I3BR29;H9H9T1;Q3TGF2
NaN	NaN	NaN	NaN	NaN	NaN	12.1566	NaN	14.3455	NaN	15.3624	NaN	14.3705	NaN	NaN	NaN	UP000000589_10090_2020;UP000000589_10090_additional_2020	5	A0A2I3BRA9;A0A2I3BRU6;A0A2K6EDK7;A0A2R8VI79;A0A2R8VK79;A0A2R8W6K5;Q8BP71;Q8BP71-2;Q8BP71-3;Q8BP71-5;Q8BP71-6;Q8BP71-7;Q8BP71-8;Q9JJ43;Q9JJ43-2;Q9JJ43-3;Q9JJ43-4;Q9JJ43-5;Q9JJ43-6	Rbfox2;Rbfox2;Rbfox2;Rbfox1;Rbfox1;Rbfox1;Rbfox2;Rbfox2;Rbfox2;Rbfox2;Rbfox2;Rbfox2;Rbfox2;Rbfox1;Rbfox1;Rbfox1;Rbfox1;Rbfox1;Rbfox1	Isoform of Q8BP71, RRM domain-containing protein (Fragment);Isoform of Q8BP71, RRM domain-containing protein (Fragment);Isoform of Q8BP71, RNA binding protein fox-1 homolog 2;Isoform of Q9JJ43, RNA binding protein fox-1 homolog 1;Isoform of Q9JJ43, RNA binding protein fox-1 homolog 1;Isoform of Q9JJ43, RRM domain-containing protein (Fragment);RNA binding protein fox-1 homolog 2;Isoform of Q8BP71,…	A0A2I3BRA9;A0A2I3BRU6;A0A2K6EDK7;A0A2R8VI79;A0A2R8VK79;A0A2R8W6K5;Q8BP71;Q8BP71-2;Q8BP71-3;Q8BP71-5;Q8BP71-6;Q8BP71-7;Q8BP71-8;Q9JJ43;Q9JJ43-2;Q9JJ43-3;Q9JJ43-4;Q9JJ43-5;Q9JJ43-6
11.4269	NaN	9.89224	10.0578	10.0851	10.628	NaN	9.639	NaN	11.0121	NaN	NaN	NaN	NaN	NaN	9.40399	UP000000589_10090_2020;UP000000589_10090_additional_2020	7	A0A2I3BRC5;Q01341	Adcy6	Isoform of Q01341, Adenylate cyclase type 6;Adenylate cyclase type 6	A0A2I3BRC5;Q01341
NaN	NaN	NaN	NaN	NaN	NaN	NaN	8.08725	NaN	10.3929	NaN	10.3563	13.6305	10.642	9.14677	NaN	UP000000589_10090_2020;UP000000589_10090_additional_2020	1	A0A2I3BRJ4;Q8BGC1;Q8BGC1-3	6030458C11Rik;MGI:1925127;-	Isoform of Q8BGC1, RIKEN cDNA 6030458C11 gene;UPF0489 protein C5orf22 homolog;Isoform of Q8BGC1, Isoform 3 of UPF0489 protein C5orf22 homolog	A0A2I3BRJ4;Q8BGC1;Q8BGC1-3
13.2992	16.2041	13.2101	12.9283	10.4455	9.92644	16.3088	11.2459	14.3143	NaN	14.4107	NaN	14.6229	NaN	NaN	NaN	UP000000589_10090_2020;UP000000589_10090_additional_2020	3	A0A2I3BRK6;Q9JIX0	Eny2	Isoform of Q9JIX0, Transcription and mRNA export factor ENY2;Transcription and mRNA export factor ENY2	A0A2I3BRK6;Q9JIX0
NaN	NaN	NaN	NaN	NaN	NaN	NaN	NaN	NaN	NaN	NaN	NaN	NaN	NaN	NaN	NaN	UP000000589_10090_2020	1	A0A2I3BRN2	Gprin2	GRIN_C domain-containing protein	A0A2I3BRN2
13.8119	17.922	14.875	13.9385	13.6049	13.9213	15.4999	14.2243	NaN	16.7752	NaN	16.7682	NaN	17.0868	17.4357	17.4614	UP000000589_10090_2020;UP000000589_10090_additional_2020	28	A0A2I3BRT4;Q8R0W0	Eppk1	Isoform of Q8R0W0, Epiplakin;Epiplakin	A0A2I3BRT4;Q8R0W0
NaN	NaN	NaN	NaN	NaN	NaN	NaN	7.58558	NaN	NaN	NaN	NaN	NaN	NaN	NaN	NaN	UP000000589_10090_2020;UP000000589_10090_additional_2020	1	A0A2I3BRU5;E9Q088;G3X8U8;O88622;O88622-2	Parg	Isoform of O88622, Poly(ADP-ribose) glycohydrolase;Isoform of O88622, Poly(ADP-ribose) glycohydrolase;Isoform of O88622, Poly(ADP-ribose) glycohydrolase;Poly(ADP-ribose) glycohydrolase;Isoform of O88622, Isoform 2 of Poly(ADP-ribose) glycohydrolase	A0A2I3BRU5;E9Q088;G3X8U8;O88622;O88622-2
NaN	NaN	8.37723	7.41639	NaN	NaN	NaN	7.72817	NaN	10.9257	NaN	11.2931	NaN	9.37155	10.4195	NaN	UP000000589_10090_additional_2020	12	A0A2I3BRX9	Ralgapa1	Isoform of Q6GYP7, Rap-GAP domain-containing protein	A0A2I3BRX9
14.2584	NaN	11.332	10.9127	12.4381	11.7507	16.989	12.1085	NaN	13.8625	NaN	9.82865	NaN	NaN	NaN	NaN	UP000000589_10090_2020;UP000000589_10090_additional_2020	1	A0A2I3BS25;Q61550	Rad21	Isoform of Q61550, Rad21_Rec8_N domain-containing protein (Fragment);Double-strand-break repair protein rad21 homolog	A0A2I3BS25;Q61550
12.137	NaN	12.0668	12.7238	12.7562	12.7506	6.53967	12.497	2.32979	14.5269	8.5156	14.7482	10.0651	14.6073	14.5399	14.7697	UP000000589_10090_2020;UP000000589_10090_additional_2020	14	A0A2I3BS41;Q8K0M3;Q9R1Z8	Sorbs3	Isoform of Q9R1Z8, Vinexin;Isoform of Q9R1Z8, Sorbs3 protein;Vinexin	A0A2I3BS41;Q8K0M3;Q9R1Z8
11.4513	NaN	11.6278	10.8744	10.9889	10.9615	NaN	11.1939	NaN	10.8088	NaN	10.2666	NaN	11.3766	NaN	NaN	UP000000589_10090_2020;UP000000589_10090_additional_2020	1	A0A2I3BS49;Q9CXU4;Q9WTQ8	Timm23	Isoform of Q9WTQ8, Mitochondrial import inner membrane translocase subunit Tim23;Isoform of Q9WTQ8, Mitochondrial import inner membrane translocase subunit TIM23;Mitochondrial import inner membrane translocase subunit Tim23	A0A2I3BS49;Q9CXU4;Q9WTQ8
13.4973	NaN	11.7109	12.2273	13.3066	13.1	14.8748	13.4465	14.6652	13.0046	NaN	12.4762	NaN	12.2484	12.1726	13.4572	UP000000589_10090_2020;UP000000589_10090_additional_2020	21	A0A2K6EDJ7;A6X935;A6X935-2;E9PVD2;E9Q5L2	Itih4	Isoform of A6X935, Inter alpha-trypsin inhibitor, heavy chain 4;Inter alpha-trypsin inhibitor, heavy chain 4;Isoform of A6X935, Isoform 2 of Inter alpha-trypsin inhibitor, heavy chain 4;Isoform of A6X935, Inter alpha-trypsin inhibitor, heavy chain 4;Isoform of A6X935, Inter alpha-trypsin inhibitor, heavy chain 4	A0A2K6EDJ7;A6X935;A6X935-2;E9PVD2;E9Q5L2
10.8448	NaN	11.1479	11.2866	11.5248	10.8672	13.9409	11.9563	13.5432	12.3546	13.5578	12.4939	13.9252	12.5752	12.6212	13.3497	UP000000589_10090_2020;UP000000589_10090_additional_2020	4	A0A2K6EDK3;Q6PIP5	Nudcd1	Isoform of Q6PIP5, NudC domain-containing protein 1;NudC domain-containing protein 1	A0A2K6EDK3;Q6PIP5
12.601	19.5818	13.3457	12.4048	12.4919	12.633	15.2636	12.4266	13.9723	12.729	14.1117	12.635	NaN	11.8513	11.7709	11.5035	UP000000589_10090_2020;UP000000589_10090_additional_2020	2	A0A2K6EDM5;Q8C181;Q8C181-4	Mbnl2	Isoform of Q8C181, Muscleblind-like protein 2;Muscleblind-like protein 2;Isoform of Q8C181, Isoform 4 of Muscleblind-like protein 2	A0A2K6EDM5;Q8C181;Q8C181-4
NaN	NaN	10.4824	NaN	8.8121	6.87429	NaN	11.3298	NaN	NaN	NaN	NaN	NaN	NaN	NaN	14.6995	UP000000589_10090_2020;UP000000589_10090_additional_2020	1	A0A2R8VHA7;D3YZS5;D3Z282;D6RCY4;D6RE49;P97473	Tarbp2	Isoform of P97473, DRBM domain-containing protein (Fragment);Isoform of P97473, RISC-loading complex subunit TARBP2 (Fragment);Isoform of P97473, RISC-loading complex subunit TARBP2 (Fragment);Isoform of P97473, DRBM domain-containing protein;Isoform of P97473, DRBM domain-containing protein;RISC-loading complex subunit TARBP2	A0A2R8VHA7;D3YZS5;D3Z282;D6RCY4;D6RE49;P97473
12.4545	NaN	12.4436	12.2683	11.7563	11.5378	13.8687	10.4781	NaN	NaN	NaN	NaN	NaN	NaN	NaN	NaN	UP000000589_10090_2020;UP000000589_10090_additional_2020	6	A0A2R8VHC9;A0A2R8W6J9;A2APN2;Q8CGR7;Q8R093	Upp2	Isoform of Q8CGR7, Uridine phosphorylase;Isoform of Q8CGR7, Uridine phosphorylase;Isoform of Q8CGR7, Uridine phosphorylase;Uridine phosphorylase 2;Isoform of Q8CGR7, Uridine phosphorylase	A0A2R8VHC9;A0A2R8W6J9;A2APN2;Q8CGR7;Q8R093
NaN	NaN	NaN	NaN	NaN	NaN	NaN	NaN	NaN	NaN	NaN	NaN	NaN	NaN	NaN	NaN	UP000000589_10090_2020;UP000000589_10090_additional_2020	8	A0A2R8VHF1;A0A2R8VKG2;D3YZ21;F6ZGR6	D430041D05Rik	Isoform of A0A2R8VKG2, RIKEN cDNA D430041D05 gene;RIKEN cDNA D430041D05 gene;Isoform of A0A2R8VKG2, RIKEN cDNA D430041D05 gene;Isoform of A0A2R8VKG2, RIKEN cDNA D430041D05 gene	A0A2R8VHF1;A0A2R8VKG2;D3YZ21;F6ZGR6
9.87811	14.7721	9.61027	8.53097	9.32367	10.2138	11.3762	9.8397	14.5246	13.1151	14.7215	11.9917	13.7893	12.8959	12.9134	13.0789	UP000000589_10090_additional_2020	76	A0A2R8VHF9;A0A338P6K2;E9QPE7	Myh11	Isoform of O08638, Myosin-11;Isoform of O08638, Myosin-11;Isoform of O08638, Myosin-11	A0A2R8VHF9;A0A338P6K2;E9QPE7
11.4385	NaN	12.2639	11.3956	10.7035	11.465	13.2695	10.9543	12.9886	9.41344	13.9738	10.3415	13.1231	NaN	8.8553	10.1631	UP000000589_10090_2020;UP000000589_10090_additional_2020	7	A0A2R8VHH1;Q99P88	Nup155	Isoform of Q99P88, Nuclear pore complex protein Nup155;Nuclear pore complex protein Nup155	A0A2R8VHH1;Q99P88
NaN	NaN	NaN	NaN	NaN	NaN	9.9212	NaN	NaN	NaN	NaN	NaN	NaN	NaN	NaN	NaN	UP000000589_10090_2020;UP000000589_10090_additional_2020	2	A0A2R8VHM0;A0A2R8VKL1;E0CYD2;E0CYQ0;E0CZ97;F6SYN4;F7B6A4;F7C1U0	Kctd17	Isoform of E0CYQ0, BTB_2 domain-containing protein (Fragment);Isoform of E0CYQ0, Potassium channel tetramerisation domain-containing 17;Isoform of E0CYQ0, BTB domain-containing protein;Potassium channel tetramerisation domain-containing 17;Isoform of E0CYQ0, BTB domain-containing protein;Isoform of E0CYQ0, BTB domain-containing protein;Isoform of E0CYQ0, BTB_2 domain-containing protein (Fragment)…	A0A2R8VHM0;A0A2R8VKL1;E0CYD2;E0CYQ0;E0CZ97;F6SYN4;F7B6A4;F7C1U0
11.9235	NaN	9.93212	11.836	10.9036	11.1169	13.8864	10.9733	2.36872	10.7864	NaN	11.2641	NaN	10.4932	11.0726	11.1853	UP000000589_10090_2020;UP000000589_10090_additional_2020	10	A0A2R8VHQ0;Q8CGB6;Q8CGB6-2;Q8CGB6-4	Tns2	Isoform of Q8CGB6, Tensin-2;Tensin-2;Isoform of Q8CGB6, Isoform 2 of Tensin-2;Isoform of Q8CGB6, Isoform 4 of Tensin-2	A0A2R8VHQ0;Q8CGB6;Q8CGB6-2;Q8CGB6-4
NaN	NaN	NaN	0.277551	NaN	NaN	NaN	7.797	NaN	NaN	NaN	NaN	NaN	NaN	NaN	NaN	UP000000589_10090_2020;UP000000589_10090_additional_2020	7	A0A2R8VHV8;Q61220;Q8BM06	Nell2	Isoform of Q61220, Protein kinase C-binding protein NELL2;Protein kinase C-binding protein NELL2;Isoform of Q61220, Protein kinase C-binding protein NELL2	A0A2R8VHV8;Q61220;Q8BM06
NaN	12.2438	9.09439	NaN	9.28073	NaN	11.0715	7.06047	12.4817	NaN	NaN	NaN	NaN	NaN	NaN	NaN	UP000000589_10090_2020;UP000000589_10090_additional_2020	2	A0A2R8VHX5;Q8VD12;Q8VD12-2	Zfp385a;Znf385a;Znf385a	Isoform of Q8VD12, Zinc finger protein 385A;Zinc finger protein 385A;Isoform of Q8VD12, Isoform 2 of Zinc finger protein 385A	A0A2R8VHX5;Q8VD12;Q8VD12-2
12.3134	NaN	11.9382	15.6562	13.4745	13.6975	17.6625	12.2014	17.2289	NaN	15.7755	NaN	15.7879	17.6496	15.19	17.8626	UP000000589_10090_additional_2020	9	A0A2R8VI72	Gga1	Isoform of Q8R0H9, ADP-ribosylation factor-binding protein GGA1	A0A2R8VI72
8.66469	NaN	9.33831	9.65934	10.6105	10.0564	11.2776	10.4763	14.591	14.1711	13.7271	14.1534	15.8009	14.2871	14.677	14.7045	UP000000589_10090_additional_2020	3	A0A2R8VJW0	Aco2	Isoform of Q99KI0, Aconitate hydratase, mitochondrial (Fragment)	A0A2R8VJW0
NaN	NaN	9.26004	8.20379	9.65911	8.91749	11.567	6.25022	NaN	8.18052	NaN	NaN	NaN	NaN	NaN	NaN	UP000000589_10090_2020;UP000000589_10090_additional_2020	3	A0A2R8VK43;Q91X79	Cela1	Isoform of Q91X79, Peptidase S1 domain-containing protein (Fragment);Chymotrypsin-like elastase family member 1	A0A2R8VK43;Q91X79
10.8449	NaN	11.0585	11.906	11.4442	11.5494	13.9289	11.8907	NaN	12.0638	NaN	12.1962	NaN	12.0372	11.4125	12.6821	UP000000589_10090_additional_2020	4	A0A2R8VK70	Cd47	Isoform of Q61735, Integrin-associated protein	A0A2R8VK70
12.7119	NaN	12.4164	12.1798	11.7793	11.8403	NaN	11.4971	NaN	NaN	NaN	10.2145	NaN	NaN	NaN	9.48999	UP000000589_10090_2020;UP000000589_10090_additional_2020	3	A0A2R8VK76;Q9EPU4	Cpsf1	Isoform of Q9EPU4, CPSF_A domain-containing protein;Cleavage and polyadenylation specificity factor subunit 1	A0A2R8VK76;Q9EPU4
NaN	NaN	NaN	NaN	NaN	NaN	NaN	NaN	NaN	NaN	NaN	NaN	NaN	NaN	NaN	NaN	UP000000589_10090_2020;UP000000589_10090_additional_2020	2	A0A2R8VKI0;A0A2R8W6E8;Q8VIP4;Q9JHG2	Rcan2	Isoform of Q9JHG2, Calcipressin-2 (Fragment);Isoform of Q9JHG2, Calcipressin-2 (Fragment);Isoform of Q9JHG2, Calcineurin inhibitory protein ZAKI-4 beta;Calcipressin-2	A0A2R8VKI0;A0A2R8W6E8;Q8VIP4;Q9JHG2
11.3888	16.9935	10.8999	8.96265	8.93122	7.90437	13.6001	8.84436	NaN	NaN	NaN	10.0449	NaN	NaN	NaN	NaN	UP000000589_10090_2020;UP000000589_10090_additional_2020	5	A0A2R8VKL5;E9Q066;G3X9Q6;Q8BWW4	Larp4	Isoform of Q8BWW4, HTH La-type RNA-binding domain-containing protein;Isoform of Q8BWW4, HTH La-type RNA-binding domain-containing protein;Isoform of Q8BWW4, La-related protein 4;La-related protein 4	A0A2R8VKL5;E9Q066;G3X9Q6;Q8BWW4
NaN	NaN	NaN	NaN	NaN	NaN	NaN	NaN	NaN	NaN	NaN	NaN	NaN	NaN	NaN	NaN	UP000000589_10090_2020;UP000000589_10090_additional_2020	1	A0A2R8VKP3;Q61466	Smarcd1	Isoform of Q61466, SWIB domain-containing protein;SWI/SNF-related matrix-associated actin-dependent regulator of chromatin subfamily D member 1	A0A2R8VKP3;Q61466
14.5231	NaN	11.8035	11.5314	11.1031	10.9887	13.2626	11.3375	0.285348	NaN	9.54087	NaN	-0.0798807	NaN	NaN	NaN	UP000000589_10090_2020;UP000000589_10090_additional_2020	6	A0A2R8VKQ7;Q9D8T2	Gsdmd	Isoform of Q9D8T2, Gasdermin D (Fragment);Gasdermin-D	A0A2R8VKQ7;Q9D8T2
NaN	17.7266	NaN	NaN	NaN	NaN	NaN	NaN	NaN	NaN	NaN	NaN	NaN	12.8231	13.0637	NaN	UP000000589_10090_additional_2020	4	A0A2R8W6I7	Gm49510	Gm49510 readthrough, Predicted gene, 49510	A0A2R8W6I7
NaN	NaN	NaN	NaN	NaN	NaN	NaN	NaN	NaN	NaN	NaN	NaN	NaN	NaN	NaN	NaN	UP000000589_10090_additional_2020	1	A0A2R8W6P0	Cd47	Isoform of Q61735, Integrin-associated protein	A0A2R8W6P0
12.2362	NaN	11.3534	11.1896	11.5279	10.8046	NaN	11.7559	NaN	NaN	NaN	NaN	NaN	NaN	NaN	NaN	UP000000589_10090_2020;UP000000589_10090_additional_2020	2	A0A2R8W6T9;Q9DBI0	Tmprss6	Isoform of Q9DBI0, Transmembrane protease serine 6;Transmembrane protease serine 6	A0A2R8W6T9;Q9DBI0
NaN	NaN	NaN	NaN	NaN	NaN	NaN	NaN	NaN	NaN	NaN	NaN	NaN	NaN	NaN	NaN	UP000000589_10090_2020;UP000000589_10090_additional_2020	2	A0A2R8W6X1;G3X8Q6;O08672	Kifc2	Isoform of O08672, Kinesin-like protein;Isoform of O08672, Kinesin-like protein;Kinesin-like protein KIFC2	A0A2R8W6X1;G3X8Q6;O08672
NaN	NaN	NaN	NaN	NaN	NaN	NaN	NaN	NaN	NaN	NaN	NaN	NaN	NaN	NaN	NaN	UP000000589_10090_2020;UP000000589_10090_additional_2020	5	A0A2U3TZ49;D3Z3Z3;P54285	Cacnb3	Isoform of P54285, Calcium channel voltage-dependent subunit beta 3;Isoform of P54285, Calcium channel voltage-dependent subunit beta 3;Voltage-dependent L-type calcium channel subunit beta-3	A0A2U3TZ49;D3Z3Z3;P54285
NaN	14.8772	NaN	NaN	NaN	NaN	NaN	NaN	NaN	NaN	NaN	NaN	NaN	NaN	NaN	NaN	UP000000589_10090_additional_2020	1	A0A2U3TZ67	Dnm1l	Isoform of Q8K1M6, Dynamin-1-like protein	A0A2U3TZ67
8.76842	NaN	8.02574	6.12874	9.31364	7.2563	12.1362	9.36301	12.1422	9.76383	NaN	10.5489	12.2519	8.74488	NaN	10.296	UP000000589_10090_2020;UP000000589_10090_additional_2020	3	A0A2U3TZ82;Q99KW3;Q99KW3-1;Q99KW3-2;Q99KW3-4	Triobp	Isoform of Q99KW3, PH domain-containing protein;TRIO and F-actin-binding protein;Isoform of Q99KW3, Isoform 1 of TRIO and F-actin-binding protein;Isoform of Q99KW3, Isoform 2 of TRIO and F-actin-binding protein;Isoform of Q99KW3, Isoform 4 of TRIO and F-actin-binding protein	A0A2U3TZ82;Q99KW3;Q99KW3-1;Q99KW3-2;Q99KW3-4
NaN	NaN	NaN	8.42225	9.00521	8.62446	NaN	8.85101	NaN	NaN	NaN	NaN	NaN	NaN	NaN	NaN	UP000000589_10090_2020;UP000000589_10090_additional_2020	1	A0A338P673;A9C437;Q9R0A1	Clcn2	Isoform of Q9R0A1, Chloride channel protein;Isoform of Q9R0A1, Chloride channel protein;Chloride channel protein 2	A0A338P673;A9C437;Q9R0A1
12.1313	NaN	11.6734	11.0375	11.0177	11.3777	13.1496	11.4504	NaN	12.3403	NaN	11.8198	NaN	12.7304	11.6941	12.3837	UP000000589_10090_2020;UP000000589_10090_additional_2020	4	A0A338P695;A0A338P6S3;Q6ZPR5;Q6ZPR5-2;Q6ZPR5-3;Q6ZPR5-4;Q6ZPR5-5	Smpd4	Isoform of Q6ZPR5, Sphingomyelin phosphodiesterase 4;Isoform of Q6ZPR5, Sphingomyelin phosphodiesterase 4;Sphingomyelin phosphodiesterase 4;Isoform of Q6ZPR5, Isoform 2 of Sphingomyelin phosphodiesterase 4;Isoform of Q6ZPR5, Isoform 3 of Sphingomyelin phosphodiesterase 4;Isoform of Q6ZPR5, Isoform 4 of Sphingomyelin phosphodiesterase 4;Isoform of Q6ZPR5, Isoform 5 of Sphingomyelin phosphodiestera…	A0A338P695;A0A338P6S3;Q6ZPR5;Q6ZPR5-2;Q6ZPR5-3;Q6ZPR5-4;Q6ZPR5-5
NaN	NaN	NaN	NaN	NaN	NaN	NaN	NaN	14.3297	NaN	NaN	NaN	NaN	NaN	NaN	NaN	UP000000589_10090_2020;UP000000589_10090_additional_2020	25	A0A338P6E5;A0A338P6I6;Q62108;Q62108-2;Q62108-3	Dlg4	Isoform of Q62108, Disks large homolog 4;Isoform of Q62108, Disks large homolog 4;Disks large homolog 4;Isoform of Q62108, Isoform 2 of Disks large homolog 4;Isoform of Q62108, Isoform 3 of Disks large homolog 4	A0A338P6E5;A0A338P6I6;Q62108;Q62108-2;Q62108-3
11.6062	NaN	12.2098	12.7138	12.5389	11.6246	14.5161	11.6131	15.099	11.7705	14.4868	11.5785	NaN	11.0631	10.6922	NaN	UP000000589_10090_2020;UP000000589_10090_additional_2020	6	A0A338P6F2;G5E8A0;Q8CI95	Osbpl11	Isoform of Q8CI95, Oxysterol-binding protein;Isoform of Q8CI95, Oxysterol-binding protein;Oxysterol-binding protein-related protein 11	A0A338P6F2;G5E8A0;Q8CI95
11.234	NaN	10.3229	9.93451	10.4866	10.0315	NaN	8.12072	NaN	NaN	NaN	9.94589	NaN	10.0661	11.5255	11.1155	UP000000589_10090_additional_2020	1	A0A338P6F6	Hmga1	Isoform of P17095, High mobility group AT-hook protein 1	A0A338P6F6
NaN	NaN	NaN	NaN	NaN	NaN	NaN	NaN	NaN	NaN	NaN	NaN	NaN	NaN	NaN	NaN	UP000000589_10090_2020;UP000000589_10090_additional_2020	4	A0A338P6F7;G5E843;O89026	Robo1	Isoform of O89026, Roundabout homolog 1 (Fragment);Isoform of O89026, Roundabout homolog 1;Roundabout homolog 1	A0A338P6F7;G5E843;O89026
10.8902	12.897	10.9993	6.00666	5.68651	4.58255	8.06306	NaN	NaN	NaN	NaN	NaN	NaN	NaN	NaN	NaN	UP000000589_10090_additional_2020	2	A0A338P6G6;A0A384DV79;P17095-1	Hmga1	Isoform of P17095, High mobility group protein HMG-I/HMG-Y;Isoform of P17095, High mobility group protein HMG-I/HMG-Y;Isoform of P17095, Isoform HMG-Y of High mobility group protein HMG-I/HMG-Y	A0A338P6G6;A0A384DV79;P17095-1
8.44623	NaN	8.85104	8.47816	8.55749	8.47056	NaN	9.70357	NaN	10.4327	NaN	10.114	NaN	10.2348	11.1422	11.1677	UP000000589_10090_2020;UP000000589_10090_additional_2020	1	A0A338P6I2;A0A338P6M3;Q923G2	Polr2h	Isoform of Q923G2, DNA-directed RNA polymerases I, II, and III subunit RPABC3;Isoform of Q923G2, DNA-directed RNA polymerases I, II, and III subunit RPABC3;DNA-directed RNA polymerases I, II, and III subunit RPABC3	A0A338P6I2;A0A338P6M3;Q923G2
11.5953	NaN	11.6843	9.41805	12.0613	12.1621	11.6355	11.4994	13.9927	12.8329	13.0785	13.0606	12.707	12.8839	11.8578	12.5229	UP000000589_10090_2020	2	A0A338P6I9	ENSMUSG00000116563	Uncharacterized protein	A0A338P6I9
8.95775	14.4245	NaN	NaN	11.8912	NaN	13.5536	12.4479	NaN	11.7224	NaN	NaN	NaN	NaN	11.9212	12.2717	UP000000589_10090_2020;UP000000589_10090_additional_2020	21	A0A338P6J0;Q91XM9;Q91XM9-2;Q91XM9-7	Dlg2	Isoform of Q91XM9, Disks large homolog 2;Disks large homolog 2;Isoform of Q91XM9, Isoform 2 of Disks large homolog 2;Isoform of Q91XM9, Isoform 7 of Disks large homolog 2	A0A338P6J0;Q91XM9;Q91XM9-2;Q91XM9-7
13.367	NaN	10.0671	10.5056	10.2686	9.40269	10.9139	10.1103	NaN	8.25538	NaN	NaN	NaN	NaN	NaN	NaN	UP000000589_10090_2020;UP000000589_10090_additional_2020	4	A0A338P6K3;Q61624	Zfp148;Znf148	Isoform of Q61624, Zinc finger protein 148;Zinc finger protein 148	A0A338P6K3;Q61624
NaN	NaN	NaN	NaN	NaN	NaN	NaN	NaN	NaN	NaN	NaN	NaN	NaN	NaN	NaN	NaN	UP000000589_10090_2020;UP000000589_10090_additional_2020	3	A0A338P6L0;P48542;P48542-2;Q0VB45;Q8C4T8	Kcnj6	Isoform of P48542, G protein-activated inward rectifier potassium channel 2;G protein-activated inward rectifier potassium channel 2;Isoform of P48542, Isoform GIRK2-1 of G protein-activated inward rectifier potassium channel 2;Isoform of P48542, G protein-activated inward rectifier potassium channel 2;Isoform of P48542, G protein-activated inward rectifier potassium channel 2	A0A338P6L0;P48542;P48542-2;Q0VB45;Q8C4T8
6.81815	14.5842	8.12447	7.49416	7.33627	7.21877	12.29	6.37957	12.6391	NaN	11.8853	NaN	12.5356	NaN	NaN	5.40271	UP000000589_10090_additional_2020	5	A0A338P6N4	Crybg3	Isoform of Q80W49, Beta/gamma crystallin domain-containing protein 3	A0A338P6N4
12.968	16.2165	13.1001	12.3645	12.3744	12.8005	13.2785	12.5319	12.1461	11.1645	9.9317	11.2207	10.7078	12.2337	11.8499	12.461	UP000000589_10090_2020;UP000000589_10090_additional_2020	11	A0A338P6P6;D4AFX6;Q6ZQK5;Q6ZQK5-2	Acap2	Isoform of Q6ZQK5, Arf-GAP with coiled-coil, ANK repeat and PH domain-containing protein 2;Isoform of Q6ZQK5, Arf-GAP with coiled-coil, ANK repeat and PH domain-containing protein 2;Arf-GAP with coiled-coil, ANK repeat and PH domain-containing protein 2;Isoform of Q6ZQK5, Isoform 2 of Arf-GAP with coiled-coil, ANK repeat and PH domain-containing protein 2	A0A338P6P6;D4AFX6;Q6ZQK5;Q6ZQK5-2
NaN	NaN	NaN	NaN	NaN	NaN	NaN	NaN	NaN	NaN	NaN	NaN	NaN	NaN	NaN	NaN	UP000000589_10090_additional_2020	4	A0A338P6P7	Pacsin2	Isoform of Q9WVE8, SH3 domain-containing protein (Fragment)	A0A338P6P7
10.4005	NaN	7.55301	8.77019	10.6567	10.3632	6.27411	9.17408	NaN	NaN	NaN	NaN	NaN	NaN	NaN	NaN	UP000000589_10090_2020;UP000000589_10090_additional_2020	3	A0A338P6Q9;Q9CYZ8;Q9CYZ8-2	Ssbp2	Isoform of Q9CYZ8, LisH domain-containing protein (Fragment);Single-stranded DNA-binding protein 2;Isoform of Q9CYZ8, Isoform 2 of Single-stranded DNA-binding protein 2	A0A338P6Q9;Q9CYZ8;Q9CYZ8-2
NaN	NaN	NaN	NaN	NaN	NaN	NaN	NaN	16.0836	14.5137	16.7939	13.2772	17.1945	12.6426	14.4482	14.7474	UP000000589_10090_2020;UP000000589_10090_additional_2020	5	A0A338P6S8;A0A338P6W9;E9Q8E3;Q59IW5;Q59IW6;Q59IW7;Q59IW9	Abi3bp	ABI gene family, member 3 (NESH)-binding protein;Isoform of A0A338P6S8, ABI gene family, member 3 (NESH)-binding protein;Isoform of A0A338P6S8, ABI gene family, member 3 (NESH)-binding protein;Isoform of A0A338P6S8, ABI gene family, member 3 (NESH)-binding protein;Isoform of A0A338P6S8, ABI gene family, member 3 (NESH)-binding protein;Isoform of A0A338P6S8, ABI gene family, member 3 (NESH)-bindin…	A0A338P6S8;A0A338P6W9;E9Q8E3;Q59IW5;Q59IW6;Q59IW7;Q59IW9
10.591	NaN	8.37639	7.93579	12.1806	7.49994	15.2311	8.03778	15.5968	NaN	14.1121	NaN	14.4279	NaN	NaN	NaN	UP000000589_10090_2020;UP000000589_10090_additional_2020	5	A0A338P6U4;Q5XJY4	Parl	Isoform of Q5XJY4, Rhomboid domain-containing protein;Presenilins-associated rhomboid-like protein, mitochondrial	A0A338P6U4;Q5XJY4
11.5441	19.828	10.8784	11.3099	10.8837	11.0847	13.0483	10.2339	12.6922	10.7408	12.4187	11.8076	12.9852	11.1461	8.85072	11.0184	UP000000589_10090_2020;UP000000589_10090_additional_2020	6	A0A338P6U8;E9Q4N7;E9Q6R4	Arid1b	Isoform of E9Q4N7, ARID domain-containing protein;AT-rich interactive domain-containing protein 1B;Isoform of E9Q4N7, ARID domain-containing protein	A0A338P6U8;E9Q4N7;E9Q6R4
NaN	NaN	NaN	NaN	NaN	NaN	NaN	NaN	15.1983	NaN	NaN	NaN	NaN	NaN	NaN	NaN	UP000000589_10090_2020;UP000000589_10090_additional_2020	10	A0A338P6W3;G5E8T2;O88196;O88196-2;O88196-3;O88196-4;O88196-5;O88196-6	Ttc3	Isoform of O88196, RING-type E3 ubiquitin transferase;Isoform of O88196, RING-type E3 ubiquitin transferase;E3 ubiquitin-protein ligase TTC3;Isoform of O88196, Isoform 2 of E3 ubiquitin-protein ligase TTC3;Isoform of O88196, Isoform 3 of E3 ubiquitin-protein ligase TTC3;Isoform of O88196, Isoform 4 of E3 ubiquitin-protein ligase TTC3;Isoform of O88196, Isoform 5 of E3 ubiquitin-protein ligase TTC…	A0A338P6W3;G5E8T2;O88196;O88196-2;O88196-3;O88196-4;O88196-5;O88196-6
14.1923	NaN	14.2303	12.5475	12.5154	12.0298	13.6646	11.7071	13.6667	13.2092	NaN	12.946	NaN	12.9815	12.889	13.112	UP000000589_10090_2020;UP000000589_10090_additional_2020	4	A0A338P6X6;A0A338P7G4;P54797;Q8BTN3;Q99K56	Tango2	Isoform of P54797, Transport and Golgi organization 2 homolog (Fragment);Isoform of P54797, Transport and Golgi organization 2 homolog (Fragment);Transport and Golgi organization 2 homolog;Isoform of P54797, Transport and Golgi organization 2 homolog;Isoform of P54797, D16H22S680E protein	A0A338P6X6;A0A338P7G4;P54797;Q8BTN3;Q99K56
11.0909	NaN	11.8057	11.2654	11.1874	11.0178	NaN	11.034	NaN	13.2135	NaN	NaN	NaN	13.0075	13.8813	11.9115	UP000000589_10090_2020;UP000000589_10090_additional_2020	1	A0A338P6Y8;A0A338P726;A0A338P794;Q8K2A8	Alg3	Isoform of Q8K2A8, Dol-P-Man:Man(5)GlcNAc(2)-PP-Dol alpha-1,3-mannosyltransferase;Isoform of Q8K2A8, Dol-P-Man:Man(5)GlcNAc(2)-PP-Dol alpha-1,3-mannosyltransferase;Isoform of Q8K2A8, Dol-P-Man:Man(5)GlcNAc(2)-PP-Dol alpha-1,3-mannosyltransferase;Dol-P-Man:Man(5)GlcNAc(2)-PP-Dol alpha-1,3-mannosyltransferase	A0A338P6Y8;A0A338P726;A0A338P794;Q8K2A8
10.8429	19.011	11.1187	10.7922	10.464	10.4639	12.4695	10.3533	NaN	NaN	NaN	NaN	NaN	NaN	NaN	9.57392	UP000000589_10090_2020;UP000000589_10090_additional_2020	2	A0A338P711;A0A338P7E3;C0HKG5;C0HKG6	Rnaset2b;Rnaset2b;Rnaset2a;Rnaset2b	Isoform of C0HKG5, Ribonuclease T2-B (Fragment);Isoform of C0HKG5, Ribonuclease T2-B;Ribonuclease T2-A;Ribonuclease T2-B	A0A338P711;A0A338P7E3;C0HKG5;C0HKG6
NaN	NaN	NaN	NaN	NaN	NaN	NaN	NaN	NaN	NaN	NaN	NaN	NaN	NaN	NaN	NaN	UP000000589_10090_additional_2020	5	A0A338P729	Septin5	Isoform of Q9Z2Q6, Septin-type G domain-containing protein	A0A338P729
10.4795	NaN	10.86	9.93007	10.3328	9.9164	NaN	9.37182	NaN	NaN	NaN	NaN	NaN	NaN	NaN	NaN	UP000000589_10090_2020;UP000000589_10090_additional_2020	1	A0A338P730;E9Q7C1;Q3TE00;Q924H2	Med15	Isoform of Q924H2, Mediator of RNA polymerase II transcription subunit 15;Isoform of Q924H2, Mediator of RNA polymerase II transcription subunit 15;Isoform of Q924H2, Mediator of RNA polymerase II transcription subunit 15;Mediator of RNA polymerase II transcription subunit 15	A0A338P730;E9Q7C1;Q3TE00;Q924H2
12.8856	16.3654	10.0465	NaN	NaN	9.62487	NaN	NaN	0.82175	NaN	NaN	14.0121	NaN	NaN	9.4998	9.66923	UP000000589_10090_additional_2020	35	A0A338P769	Septin5	Isoform of Q9Z2Q6, Septin-5	A0A338P769
NaN	NaN	NaN	NaN	NaN	NaN	NaN	NaN	13.0039	NaN	12.6095	NaN	13.4642	NaN	NaN	NaN	UP000000589_10090_2020;UP000000589_10090_additional_2020	1	A0A338P796;A0A338P7I1;Q9DB94	Wdr53	Isoform of Q9DB94, WD_REPEATS_REGION domain-containing protein (Fragment);Isoform of Q9DB94, WD repeat-containing protein 53 (Fragment);WD repeat-containing protein 53	A0A338P796;A0A338P7I1;Q9DB94
6.80892	10.0564	3.57574	5.22166	6.66819	5.5252	9.4279	NaN	11.5781	NaN	NaN	NaN	NaN	NaN	NaN	NaN	UP000000589_10090_2020;UP000000589_10090_additional_2020	2	A0A338P7F5;Q8R043	AI413582;Smim29	Isoform of Q8R043, Expressed sequence AI413582;Small integral membrane protein 29	A0A338P7F5;Q8R043
NaN	NaN	7.50854	NaN	NaN	NaN	NaN	7.92624	NaN	NaN	NaN	NaN	NaN	NaN	NaN	NaN	UP000000589_10090_2020;UP000000589_10090_additional_2020	1	A0A338P7H8;F2Z3X1;Q9JJ04	B4galt4	Isoform of Q9JJ04, Glyco_transf_7N domain-containing protein (Fragment);Isoform of Q9JJ04, Beta-1,4-galactosyltransferase 4;Beta-1,4-galactosyltransferase 4	A0A338P7H8;F2Z3X1;Q9JJ04
8.53883	NaN	8.21611	7.30646	7.83014	7.52414	10.5609	NaN	NaN	NaN	NaN	NaN	NaN	NaN	NaN	NaN	UP000000589_10090_2020;UP000000589_10090_additional_2020	3	A0A338P7L8;Q8BJF9	Chmp2b	Isoform of Q8BJF9, Charged multivesicular body protein 2b;Charged multivesicular body protein 2b	A0A338P7L8;Q8BJF9
NaN	NaN	NaN	NaN	NaN	NaN	NaN	NaN	NaN	NaN	10.569	NaN	NaN	NaN	NaN	NaN	UP000000589_10090_2020;UP000000589_10090_additional_2020	7	A0A384DV92;Q8CA95;Q8CA95-2;Q8CA95-3	Pde10a	Isoform of Q8CA95, Phosphodiesterase;cAMP and cAMP-inhibited cGMP 3',5'-cyclic phosphodiesterase 10A;Isoform of Q8CA95, Isoform 2 of cAMP and cAMP-inhibited cGMP 3',5'-cyclic phosphodiesterase 10A;Isoform of Q8CA95, Isoform 3 of cAMP and cAMP-inhibited cGMP 3',5'-cyclic phosphodiesterase 10A	A0A384DV92;Q8CA95;Q8CA95-2;Q8CA95-3
10.0469	NaN	9.05106	9.54712	9.62617	9.97286	NaN	9.76562	11.4271	11.7772	NaN	12.2067	NaN	NaN	NaN	NaN	UP000000589_10090_2020;UP000000589_10090_additional_2020	1	A0A384DVA0;E9PY05;H3BKX4;I1E4Y2;P81270;P81270-2;P81270-3;P81270-4	Erg	Isoform of P81270, Transcriptional regulator ERG;Isoform of P81270, Transcriptional regulator ERG;Isoform of P81270, Transcriptional regulator ERG;Isoform of P81270, Transcriptional regulator ERG;Transcriptional regulator ERG;Isoform of P81270, Isoform 2 of Transcriptional regulator ERG;Isoform of P81270, Isoform 1 of Transcriptional regulator ERG;Isoform of P81270, Isoform 5 of Transcriptional r…	A0A384DVA0;E9PY05;H3BKX4;I1E4Y2;P81270;P81270-2;P81270-3;P81270-4
NaN	16.1095	NaN	NaN	NaN	NaN	NaN	NaN	NaN	NaN	NaN	NaN	NaN	NaN	NaN	NaN	UP000000589_10090_2020;UP000000589_10090_additional_2020	2	A0A3B2W3M7;P18608	Hmgn1	Isoform of P18608, Non-histone chromosomal protein HMG-14;Non-histone chromosomal protein HMG-14	A0A3B2W3M7;P18608
11.3065	NaN	11.4133	11.3763	10.9659	10.8339	NaN	10.7723	NaN	NaN	NaN	9.73452	NaN	10.7434	10.2906	NaN	UP000000589_10090_2020;UP000000589_10090_additional_2020	1	A0A3B2W458;A0A3B2WAX4;P62700	Ypel5	Isoform of P62700, Protein yippee-like 5 (Fragment);Isoform of P62700, Protein yippee-like 5 (Fragment);Protein yippee-like 5	A0A3B2W458;A0A3B2WAX4;P62700
NaN	NaN	NaN	NaN	12.0536	NaN	NaN	NaN	NaN	NaN	NaN	NaN	NaN	NaN	NaN	NaN	UP000000589_10090_additional_2020	1	A0A3B2W479	Sod2	Isoform of P09671, Superoxide dismutase [Mn], mitochondrial (Fragment)	A0A3B2W479
12.8268	NaN	12.8825	12.2463	11.7345	12.3607	13.7195	11.5397	NaN	NaN	NaN	9.40289	NaN	10.598	NaN	NaN	UP000000589_10090_2020;UP000000589_10090_additional_2020	7	A0A3B2W4C8;Q9JKJ9	Cyp39a1	Isoform of Q9JKJ9, 24-hydroxycholesterol 7-alpha-hydroxylase;24-hydroxycholesterol 7-alpha-hydroxylase	A0A3B2W4C8;Q9JKJ9
12.7077	12.575	9.33195	12.4953	14.1771	14.1749	16.1954	11.1951	NaN	NaN	NaN	NaN	NaN	NaN	11.5461	12.3605	UP000000589_10090_2020;UP000000589_10090_additional_2020	10	A0A3B2W812;Q9JLQ0	Cd2ap	Isoform of Q9JLQ0, CD2-associated protein;CD2-associated protein	A0A3B2W812;Q9JLQ0
15.949	20.045	16.2077	15.9188	15.8563	15.4287	18.2177	15.2245	17.0631	14.8001	17.4275	15.1602	17.4913	14.7167	14.524	15.0973	UP000000589_10090_additional_2020	20	A0A3B2W864	Gm49804	Gm49804 readthrough, Nudix hydrolase domain-containing protein	A0A3B2W864
NaN	NaN	NaN	NaN	NaN	NaN	12.5476	NaN	NaN	NaN	NaN	NaN	NaN	NaN	NaN	NaN	UP000000589_10090_2020;UP000000589_10090_additional_2020	1	A0A3B2W899;Q9EP52	Twsg1	Isoform of Q9EP52, Twisted gastrulation protein homolog 1 (Fragment);Twisted gastrulation protein homolog 1	A0A3B2W899;Q9EP52
NaN	NaN	NaN	NaN	NaN	NaN	NaN	NaN	NaN	NaN	NaN	NaN	NaN	NaN	NaN	NaN	UP000000589_10090_2020;UP000000589_10090_additional_2020	1	A0A3B2WAM3;A0A3B2WBH3;G3UW87	Gm17455	Isoform of G3UW87, Predicted gene, 17455 (Fragment);Isoform of G3UW87, Predicted gene, 17455 (Fragment);Predicted gene, 17455	A0A3B2WAM3;A0A3B2WBH3;G3UW87
9.99535	15.4649	10.5605	9.45597	9.82459	8.91262	12.1331	9.73155	NaN	NaN	NaN	NaN	NaN	NaN	NaN	NaN	UP000000589_10090_2020;UP000000589_10090_additional_2020	8	A0A3B2WAQ7;P59672;P59672-2;Q3UHP6	Anks1;Anks1a;Anks1a;Anks1	Isoform of P59672, Ankyrin repeat and SAM domain containing 1;Ankyrin repeat and SAM domain-containing protein 1A;Isoform of P59672, Isoform 2 of Ankyrin repeat and SAM domain-containing protein 1A;Isoform of P59672, Ankyrin repeat and SAM domain containing 1	A0A3B2WAQ7;P59672;P59672-2;Q3UHP6
9.43345	NaN	NaN	8.57701	8.31341	7.76408	NaN	9.11639	NaN	NaN	NaN	NaN	NaN	NaN	NaN	NaN	UP000000589_10090_2020;UP000000589_10090_additional_2020	1	A0A3B2WAY2;O54910	Nfkbie	Isoform of O54910, NF-kappa-B inhibitor epsilon;NF-kappa-B inhibitor epsilon	A0A3B2WAY2;O54910
NaN	NaN	NaN	NaN	NaN	NaN	NaN	NaN	17.0427	13.9681	17.1245	14.1411	16.2092	13.8748	14.3408	14.5909	UP000000589_10090_2020;UP000000589_10090_additional_2020	8	A0A3B2WB97;A0A3B2WCC8;E9Q2Q9;Q9WUZ7	Sh3bgr	Isoform of Q9WUZ7, SH3 domain-binding glutamic acid-rich protein;Isoform of Q9WUZ7, SH3 domain-binding glutamic acid-rich protein;Isoform of Q9WUZ7, SH3 domain-binding glutamic acid-rich protein (Fragment);SH3 domain-binding glutamic acid-rich protein	A0A3B2WB97;A0A3B2WCC8;E9Q2Q9;Q9WUZ7
NaN	16.3915	NaN	NaN	NaN	NaN	10.1481	NaN	NaN	NaN	NaN	NaN	NaN	NaN	NaN	NaN	UP000000589_10090_additional_2020	3	A0A3B2WBC6	Polr2m	Isoform of Q6P6I6, DNA-directed RNA polymerase II subunit GRINL1A	A0A3B2WBC6
17.263	17.314	17.2673	17.0652	16.9533	17.2733	18.7933	16.9586	16.6684	16.3207	16.5716	15.9785	17.3533	16.0574	16.5186	16.3049	UP000000589_10090_additional_2020	11	A0A3B2WBL1;Q5XJF6	Rpl10a	Isoform of P53026, Ribosomal protein;Isoform of P53026, Ribosomal protein	A0A3B2WBL1;Q5XJF6
13.3687	18.302	13.133	13.3678	12.9884	13.5025	15.281	12.6888	5.49704	NaN	NaN	12.8692	16.7208	10.5853	12.4588	12.2614	UP000000589_10090_2020;UP000000589_10090_additional_2020	21	A0A3B2WCD8;Q3U0V1	Khsrp	Isoform of Q3U0V1, Far upstream element-binding protein 2;Far upstream element-binding protein 2	A0A3B2WCD8;Q3U0V1
NaN	NaN	NaN	NaN	NaN	NaN	NaN	NaN	12.8237	14.0249	NaN	13.6231	NaN	14.3119	10.7386	14.1928	UP000000589_10090_2020;UP000000589_10090_additional_2020	2	A0A3B2WCK7;Q8CD91	Smoc2	Isoform of Q8CD91, SPARC-related modular calcium-binding protein 2;SPARC-related modular calcium-binding protein 2	A0A3B2WCK7;Q8CD91
12.1547	NaN	12.7053	12.4179	12.848	12.1323	11.9806	11.6142	NaN	12.6882	NaN	12.2716	NaN	12.2018	11.9944	12.0302	UP000000589_10090_2020;UP000000589_10090_additional_2020	8	A0A3B2WCL5;Q9CT10	Ranbp3	Isoform of Q9CT10, Ran-binding protein 3;Ran-binding protein 3	A0A3B2WCL5;Q9CT10
12.2463	14.6448	11.2012	10.4244	11.2782	11.5469	13.9148	11.414	NaN	9.46659	NaN	9.74052	NaN	10.7125	9.87543	9.27905	UP000000589_10090_2020;UP000000589_10090_additional_2020	24	A0A3B2WCN9;Q9Z0U1	Tjp2	Isoform of Q9Z0U1, Tight junction protein ZO-2;Tight junction protein ZO-2	A0A3B2WCN9;Q9Z0U1
13.7633	NaN	12.3803	11.8405	12.3956	14.0402	13.3441	14.0493	13.4739	14.4518	10.1537	14.2427	14.0901	13.9877	14.067	13.8692	UP000000589_10090_2020;UP000000589_10090_additional_2020	8	A0A3B2WDB3;Q3UN02	Lclat1	Isoform of Q3UN02, PlsC domain-containing protein (Fragment);Lysocardiolipin acyltransferase 1	A0A3B2WDB3;Q3UN02
NaN	NaN	NaN	NaN	NaN	NaN	NaN	NaN	14.7322	11.9902	NaN	12.6433	NaN	NaN	12.1616	11.8733	UP000000589_10090_additional_2020	2	A0A3Q4EBK4;O08539-2	Bin1	Isoform of O08539, Myc box-dependent-interacting protein 1;Isoform of O08539, Isoform 2 of Myc box-dependent-interacting protein 1	A0A3Q4EBK4;O08539-2
10.9631	NaN	11.4622	9.99657	11.519	11.3656	NaN	9.33096	NaN	NaN	NaN	10.6437	NaN	NaN	NaN	NaN	UP000000589_10090_2020;UP000000589_10090_additional_2020	2	A0A3Q4EBZ6;Q9Z0H1	Wdr46	Isoform of Q9Z0H1, WD repeat-containing protein 46 (Fragment);WD repeat-containing protein 46	A0A3Q4EBZ6;Q9Z0H1
11.482	NaN	12.1783	12.1586	11.9054	11.7966	13.6104	11.3151	14.4666	NaN	NaN	11.945	11.0027	10.6746	11.2449	11.2557	UP000000589_10090_2020;UP000000589_10090_additional_2020	10	A0A3Q4EC24;A0A3Q4EGL4;D3YXC2;Q791T5;Q791T5-2	Mtch1	Isoform of Q791T5, Mitochondrial carrier homolog 1 (Fragment);Isoform of Q791T5, Mitochondrial carrier homolog 1 (Fragment);Isoform of Q791T5, Mitochondrial carrier homolog 1 (Fragment);Mitochondrial carrier homolog 1;Isoform of Q791T5, Isoform 2 of Mitochondrial carrier homolog 1	A0A3Q4EC24;A0A3Q4EGL4;D3YXC2;Q791T5;Q791T5-2
10.0868	NaN	NaN	12.3142	11.2505	11.473	NaN	10.3062	14.1004	NaN	13.8996	NaN	NaN	NaN	11.4703	11.1151	UP000000589_10090_2020;UP000000589_10090_additional_2020	1	A0A3Q4EC30;D3Z6T6;Q9ET66;Q9ET66-2	Pi16	Isoform of Q9ET66, SCP domain-containing protein (Fragment);Isoform of Q9ET66, SCP domain-containing protein;Peptidase inhibitor 16;Isoform of Q9ET66, Isoform 2 of Peptidase inhibitor 16	A0A3Q4EC30;D3Z6T6;Q9ET66;Q9ET66-2
13.5983	NaN	14.0207	13.585	13.8111	13.8943	11.5497	13.7023	NaN	12.5694	NaN	12.8633	NaN	12.206	12.1205	12.1692	UP000000589_10090_2020;UP000000589_10090_additional_2020	3	A0A3Q4EC31;A0A3Q4EGA7;A0A3Q4EGU9;A0A3Q4EIH1;A0A3Q4L2S1;Q9R061	Nubp2	Isoform of Q9R061, Cytosolic Fe-S cluster assembly factor NUBP2;Isoform of Q9R061, Cytosolic Fe-S cluster assembly factor NUBP2;Isoform of Q9R061, Cytosolic Fe-S cluster assembly factor NUBP2;Isoform of Q9R061, Cytosolic Fe-S cluster assembly factor NUBP2;Isoform of Q9R061, Cytosolic Fe-S cluster assembly factor NUBP2;Cytosolic Fe-S cluster assembly factor NUBP2	A0A3Q4EC31;A0A3Q4EGA7;A0A3Q4EGU9;A0A3Q4EIH1;A0A3Q4L2S1;Q9R061
NaN	NaN	13.3966	NaN	NaN	7.61089	11.7086	8.67683	16.5045	NaN	NaN	NaN	9.58144	NaN	NaN	NaN	UP000000589_10090_2020;UP000000589_10090_additional_2020	3	A0A3Q4EC50;Q8JZY2	Commd10	Isoform of Q8JZY2, COMM domain-containing protein;COMM domain-containing protein 10	A0A3Q4EC50;Q8JZY2
16.2439	16.4833	12.282	12.1319	11.1922	11.3917	15.9187	15.0408	11.3225	NaN	10.9856	10.0092	10.0016	NaN	15.6238	NaN	UP000000589_10090_2020;UP000000589_10090_additional_2020	8	A0A3Q4EGC9;A0A3Q4EGM1;G3X8X1;Q8VE09	Ttc39c	Isoform of Q8VE09, Tetratricopeptide repeat protein 39C;Isoform of Q8VE09, Tetratricopeptide repeat protein 39C;Isoform of Q8VE09, Tetratricopeptide repeat protein 39C;Tetratricopeptide repeat protein 39C	A0A3Q4EGC9;A0A3Q4EGM1;G3X8X1;Q8VE09
7.4048	16.4987	9.65308	NaN	NaN	NaN	9.5393	8.19033	NaN	NaN	0.158026	NaN	NaN	NaN	NaN	NaN	UP000000589_10090_2020;UP000000589_10090_additional_2020	5	A0A3Q4EGK3;Q8CG19	Ltbp1	Isoform of Q8CG19, Latent-transforming growth factor beta-binding protein 1;Latent-transforming growth factor beta-binding protein 1	A0A3Q4EGK3;Q8CG19
9.2181	NaN	9.89416	9.89575	8.56112	9.64901	12.4286	8.7793	NaN	NaN	NaN	NaN	NaN	NaN	NaN	NaN	UP000000589_10090_2020;UP000000589_10090_additional_2020	6	A0A3Q4EGQ9;E9QNE9;Q99JP0	Map4k3	Isoform of Q99JP0, Mitogen-activated protein kinase kinase kinase kinase 3;Isoform of Q99JP0, Mitogen-activated protein kinase kinase kinase kinase 3;Mitogen-activated protein kinase kinase kinase kinase 3	A0A3Q4EGQ9;E9QNE9;Q99JP0
14.5623	NaN	14.4728	14.3643	14.114	14.2849	16.3676	13.6895	15.0184	12.974	14.2791	12.5875	14.4811	12.9805	12.8552	12.9114	UP000000589_10090_2020;UP000000589_10090_additional_2020	4	A0A3Q4EH04;A0A3Q4L335;A0A3Q4L393;Q8BL97;Q8BL97-2;Q8BL97-3;Q8BL97-4	Srsf7	Isoform of Q8BL97, Serine/arginine-rich-splicing factor 7;Isoform of Q8BL97, Serine/arginine-rich-splicing factor 7;Isoform of Q8BL97, Serine/arginine-rich-splicing factor 7;Serine/arginine-rich splicing factor 7;Isoform of Q8BL97, Isoform 2 of Serine/arginine-rich splicing factor 7;Isoform of Q8BL97, Isoform 3 of Serine/arginine-rich splicing factor 7;Isoform of Q8BL97, Isoform 4 of Serine/argin…	A0A3Q4EH04;A0A3Q4L335;A0A3Q4L393;Q8BL97;Q8BL97-2;Q8BL97-3;Q8BL97-4
12.2556	NaN	11.8044	10.9458	10.8568	11.0822	15.5315	11.3132	14.418	NaN	13.8973	NaN	14.2112	NaN	NaN	NaN	UP000000589_10090_2020;UP000000589_10090_additional_2020	4	A0A3Q4EHN7;Q6ZQL4	Wdr43	Isoform of Q6ZQL4, WD_REPEATS_REGION domain-containing protein;WD repeat-containing protein 43	A0A3Q4EHN7;Q6ZQL4
11.5388	13.2216	11.5612	11.623	11.3577	11.4759	13.1218	10.8313	NaN	NaN	0.887188	NaN	0.329386	NaN	NaN	NaN	UP000000589_10090_2020;UP000000589_10090_additional_2020	7	A0A3Q4EHV9;F8WJ93;Q3UMY5;Q3UMY5-3	Eml4	Isoform of Q3UMY5, Echinoderm microtubule-associated protein-like 4;Isoform of Q3UMY5, Echinoderm microtubule-associated protein-like 4;Echinoderm microtubule-associated protein-like 4;Isoform of Q3UMY5, Isoform 3 of Echinoderm microtubule-associated protein-like 4	A0A3Q4EHV9;F8WJ93;Q3UMY5;Q3UMY5-3
10.3037	17.5296	10.0943	10.5763	10.2917	10.2412	12.5372	10.1822	13.8415	10.1203	13.6662	9.1752	12.5465	8.56541	NaN	8.95539	UP000000589_10090_2020;UP000000589_10090_additional_2020	7	A0A3Q4EHZ1;Q9DBC3	Cmtr1	Isoform of Q9DBC3, Cap methyltransferase 1 (Fragment);Cap-specific mRNA (nucleoside-2'-O-)-methyltransferase 1	A0A3Q4EHZ1;Q9DBC3
13.6672	17.2347	13.6565	14.016	14.2317	14.2443	16.7508	14.4459	16.6263	15.0819	16.1848	14.2269	16.8915	14.3066	14.8664	14.6827	UP000000589_10090_2020;UP000000589_10090_additional_2020	8	A0A3Q4EI12;P35293	Rab18	Isoform of P35293, Ras-related protein Rab-18;Ras-related protein Rab-18	A0A3Q4EI12;P35293
NaN	NaN	NaN	NaN	NaN	NaN	NaN	NaN	NaN	NaN	NaN	NaN	NaN	NaN	NaN	NaN	UP000000589_10090_2020;UP000000589_10090_additional_2020	1	A0A3Q4L2Q3;Q9D0D3	Mtpap	Isoform of Q9D0D3, Poly(A) RNA polymerase, mitochondrial (Fragment);Poly(A) RNA polymerase, mitochondrial	A0A3Q4L2Q3;Q9D0D3
NaN	NaN	NaN	NaN	NaN	8.31265	NaN	NaN	NaN	12.5109	12.5021	12.9179	NaN	13.0284	13.7246	13.4439	UP000000589_10090_2020;UP000000589_10090_additional_2020	1	A0A3Q4L2Z6;E9QJR0;Q2KHK3	Lvrn	Isoform of Q2KHK3, Aminopeptidase Q;Isoform of Q2KHK3, Aminopeptidase;Aminopeptidase Q	A0A3Q4L2Z6;E9QJR0;Q2KHK3
NaN	NaN	NaN	7.64827	NaN	6.72541	NaN	7.9819	NaN	NaN	NaN	NaN	NaN	NaN	NaN	NaN	UP000000589_10090_2020;UP000000589_10090_additional_2020	1	A0A452J893;Q99K24	Slc39a3	Isoform of Q99K24, Zinc transporter ZIP3;Zinc transporter ZIP3	A0A452J893;Q99K24
NaN	NaN	NaN	NaN	NaN	NaN	NaN	NaN	NaN	NaN	NaN	NaN	NaN	NaN	NaN	NaN	UP000000589_10090_2020;UP000000589_10090_additional_2020	1	A0A494B8X5;Q3V3N7	Bbs1	Isoform of Q3V3N7, Bardet-Biedl syndrome 1 protein homolog;Bardet-Biedl syndrome 1 protein homolog	A0A494B8X5;Q3V3N7
NaN	NaN	NaN	NaN	NaN	NaN	NaN	NaN	NaN	NaN	NaN	NaN	NaN	NaN	NaN	NaN	UP000000589_10090_2020;UP000000589_10090_additional_2020	8	A0A494B8Y4;E9PUM9;E9Q5N7;E9Q7X7	Nrxn2	Isoform of E9Q7X7, Neurexin-2;Isoform of E9Q7X7, Neurexin-2;Isoform of E9Q7X7, Neurexin-2;Neurexin-2	A0A494B8Y4;E9PUM9;E9Q5N7;E9Q7X7
NaN	NaN	NaN	NaN	NaN	NaN	18.2673	NaN	15.1378	NaN	14.3779	NaN	17.2232	NaN	NaN	NaN	UP000000589_10090_2020;UP000000589_10090_additional_2020	1	A0A494B8Y8;A0A494B9Y3;A0A494BA71;A0A494BA88;Q91XB7	Yif1a	Isoform of Q91XB7, Protein YIF1A;Isoform of Q91XB7, Protein YIF1A;Isoform of Q91XB7, Protein YIF1A;Isoform of Q91XB7, Protein YIF1A;Protein YIF1A	A0A494B8Y8;A0A494B9Y3;A0A494BA71;A0A494BA88;Q91XB7
15.9534	18.5535	15.5935	15.7456	15.8936	15.6536	18.1411	15.5689	13.7747	9.09157	13.3494	11.1879	13.6708	9.31846	9.13385	11.0221	UP000000589_10090_2020;UP000000589_10090_additional_2020	19	A0A494B923;A0A494BB18;O88428	Papss2	Isoform of O88428, 3'-phosphoadenosine-5'-phosphosulfate synthase;Isoform of O88428, 3'-phosphoadenosine-5'-phosphosulfate synthase;Bifunctional 3'-phosphoadenosine 5'-phosphosulfate synthase 2	A0A494B923;A0A494BB18;O88428
15.2879	12.3071	15.288	15.4279	14.4962	15.3449	15.3834	14.6995	13.7903	15.4792	13.9409	14.5802	13.7111	15.2519	15.0631	15.572	UP000000589_10090_2020;UP000000589_10090_additional_2020	12	A0A494B945;Q9D1G1	Rab1b	Isoform of Q9D1G1, Ras-related protein Rab-1B (Fragment);Ras-related protein Rab-1B	A0A494B945;Q9D1G1
10.3733	NaN	8.40179	9.15118	9.11433	8.37331	NaN	8.74299	NaN	NaN	NaN	NaN	NaN	NaN	12.365	NaN	UP000000589_10090_2020;UP000000589_10090_additional_2020	2	A0A494B946;A0A494B989;A0A494B9M3;A0A494B9Q1;A0A494B9R7;Q8C726	Btbd9	Isoform of Q8C726, BTB/POZ domain-containing protein 9 (Fragment);Isoform of Q8C726, BTB domain-containing protein;Isoform of Q8C726, BTB/POZ domain-containing protein 9 (Fragment);Isoform of Q8C726, BTB domain-containing protein;Isoform of Q8C726, BTB/POZ domain-containing protein 9;BTB/POZ domain-containing protein 9	A0A494B946;A0A494B989;A0A494B9M3;A0A494B9Q1;A0A494B9R7;Q8C726
11.1086	NaN	11.2158	10.6056	12.168	10.2309	15.4891	10.4023	NaN	10.4237	NaN	11.3243	13.8505	10.4544	10.7842	9.95928	UP000000589_10090_2020;UP000000589_10090_additional_2020	9	A0A494B953;A0A494B9F0;A0A494BA39;A0A494BAG2;A0A494BAX0;Q8CFI0;Q8CFI0-3	Nedd4l	Isoform of Q8CFI0, HECT-type E3 ubiquitin transferase;Isoform of Q8CFI0, E3 ubiquitin-protein ligase;Isoform of Q8CFI0, E3 ubiquitin-protein ligase;Isoform of Q8CFI0, HECT-type E3 ubiquitin transferase;Isoform of Q8CFI0, HECT-type E3 ubiquitin transferase;E3 ubiquitin-protein ligase NEDD4-like;Isoform of Q8CFI0, Isoform 3 of E3 ubiquitin-protein ligase NEDD4-like	A0A494B953;A0A494B9F0;A0A494BA39;A0A494BAG2;A0A494BAX0;Q8CFI0;Q8CFI0-3
NaN	NaN	NaN	NaN	NaN	NaN	NaN	NaN	NaN	NaN	NaN	NaN	NaN	NaN	NaN	NaN	UP000000589_10090_2020;UP000000589_10090_additional_2020	4	A0A494B972;Q80ZJ7	Snx32	Isoform of Q80ZJ7, PX domain-containing protein;Sorting nexin-32	A0A494B972;Q80ZJ7
11.9001	NaN	11.8069	11.771	11.9243	11.8973	NaN	11.7774	NaN	12.116	NaN	12.5506	NaN	NaN	11.7963	NaN	UP000000589_10090_2020;UP000000589_10090_additional_2020	1	A0A494B980;A0A494B9A3;A0A494BB43;Q3TBT3;Q3TBT3-3	Sting1	Isoform of Q3TBT3, Stimulator of interferon genes protein (Fragment);Isoform of Q3TBT3, Stimulator of interferon genes protein (Fragment);Isoform of Q3TBT3, Stimulator of interferon genes protein;Stimulator of interferon genes protein;Isoform of Q3TBT3, Isoform 3 of Stimulator of interferon genes protein	A0A494B980;A0A494B9A3;A0A494BB43;Q3TBT3;Q3TBT3-3
NaN	NaN	NaN	NaN	NaN	9.80413	NaN	NaN	NaN	NaN	NaN	NaN	NaN	NaN	NaN	NaN	UP000000589_10090_2020;UP000000589_10090_additional_2020	3	A0A494B9A6;Q61468	Msln	Isoform of Q61468, Mesothelin;Mesothelin	A0A494B9A6;Q61468
14.4069	NaN	14.5564	14.8269	14.4534	14.4079	NaN	14.4563	NaN	NaN	NaN	NaN	NaN	14.7096	NaN	NaN	UP000000589_10090_2020;UP000000589_10090_additional_2020	1	A0A494B9B3;A0A494BA75;Q8BQT2	Dipk1c	Isoform of Q8BQT2, Divergent protein kinase domain 1C (Fragment);Isoform of Q8BQT2, Divergent protein kinase domain 1C (Fragment);Divergent protein kinase domain 1C	A0A494B9B3;A0A494BA75;Q8BQT2
12.4593	18.0285	12.7247	8.11584	5.73146	NaN	11.794	8.92057	11.3663	NaN	NaN	NaN	12.1888	7.11284	NaN	NaN	UP000000589_10090_2020;UP000000589_10090_additional_2020	2	A0A494B9B9;Q8C6I2;Q8C6I2-3	Sdhaf2	Isoform of Q8C6I2, Succinate dehydrogenase assembly factor 2, mitochondrial;Succinate dehydrogenase assembly factor 2, mitochondrial;Isoform of Q8C6I2, Isoform 3 of Succinate dehydrogenase assembly factor 2, mitochondrial	A0A494B9B9;Q8C6I2;Q8C6I2-3
13.2025	14.8587	12.568	12.2067	12.1712	12.007	14.3677	11.7093	2.69853	NaN	NaN	NaN	NaN	NaN	NaN	NaN	UP000000589_10090_2020;UP000000589_10090_additional_2020	5	A0A494B9C0;A0A494B9W4;A0A494BAP6;A0A494BB78;F6TBN8;Q5CZX8;Q8C7Q4;Q8C7Q4-2;Q8VE92;S4R1A6	Rbm4b;Rbm4b;Rbm4b;Rbm4;Rbm4;Rbm4;Rbm4;Rbm4;Rbm4b;Rbm4b	Isoform of Q8VE92, RNA-binding protein 4B;Isoform of Q8VE92, RNA-binding protein 4B (Fragment);Isoform of Q8VE92, RNA-binding protein 4B;Isoform of Q8C7Q4, RNA-binding protein 4;Isoform of Q8C7Q4, RNA-binding protein 4 (Fragment);Isoform of Q8C7Q4, RNA-binding protein 4;RNA-binding protein 4;Isoform of Q8C7Q4, Isoform 2 of RNA-binding protein 4;RNA-binding protein 4B;Isoform of Q8VE92, RNA-bindin…	A0A494B9C0;A0A494B9W4;A0A494BAP6;A0A494BB78;F6TBN8;Q5CZX8;Q8C7Q4;Q8C7Q4-2;Q8VE92;S4R1A6
NaN	NaN	NaN	NaN	NaN	NaN	NaN	NaN	NaN	NaN	NaN	NaN	NaN	NaN	NaN	NaN	UP000000589_10090_2020;UP000000589_10090_additional_2020	1	A0A494B9C7;A0A494BBB6;F6ZDT4;Q9CQ18	Rnaseh2c	Isoform of Q9CQ18, Ribonuclease H2 subunit C (Fragment);Isoform of Q9CQ18, Ribonuclease H2 subunit C (Fragment);Isoform of Q9CQ18, Ribonuclease H2 subunit C (Fragment);Ribonuclease H2 subunit C	A0A494B9C7;A0A494BBB6;F6ZDT4;Q9CQ18
NaN	NaN	NaN	NaN	NaN	9.37982	NaN	NaN	NaN	NaN	NaN	NaN	NaN	NaN	NaN	NaN	UP000000589_10090_2020;UP000000589_10090_additional_2020	4	A0A494B9F6;Q3YEA0;Q8VIG3	Rsph1	Isoform of Q8VIG3, Radial spoke head 1 homolog;Isoform of Q8VIG3, Radial spoke head 1 homolog;Radial spoke head 1 homolog	A0A494B9F6;Q3YEA0;Q8VIG3
12.8316	NaN	12.2779	12.1377	12.2271	11.8091	11.7827	10.9678	0.0530016	12.2581	NaN	12.8415	9.69127	12.3652	12.4358	12.3382	UP000000589_10090_2020;UP000000589_10090_additional_2020	2	A0A494B9H1;Q9EPK6	Sil1	Isoform of Q9EPK6, Nucleotide exchange factor SIL1;Nucleotide exchange factor SIL1	A0A494B9H1;Q9EPK6
NaN	NaN	NaN	NaN	NaN	NaN	NaN	NaN	16.35	14.1215	14.4887	14.6767	15.643	12.3944	13.6779	13.3263	UP000000589_10090_2020;UP000000589_10090_additional_2020	9	A0A494B9J0;Q9WV06	Ankrd2	Isoform of Q9WV06, ANK_REP_REGION domain-containing protein;Ankyrin repeat domain-containing protein 2	A0A494B9J0;Q9WV06
NaN	NaN	NaN	NaN	NaN	NaN	NaN	NaN	NaN	NaN	NaN	NaN	NaN	NaN	NaN	NaN	UP000000589_10090_2020;UP000000589_10090_additional_2020	1	A0A494B9K1;A0A494B9N8;Q64343	Abcg1	Isoform of Q64343, ATP-binding cassette sub-family G member 1;Isoform of Q64343, ABC transporter domain-containing protein (Fragment);ATP-binding cassette sub-family G member 1	A0A494B9K1;A0A494B9N8;Q64343
12.8662	15.8448	12.6631	12.6527	12.6355	12.5159	15.4183	12.3161	16.2813	12.9051	16.1541	13.6577	16.2445	13.0129	13.5758	13.2511	UP000000589_10090_additional_2020	15	A0A494B9K4;Q9QYB5-2	Add3	Isoform of Q9QYB5, Aldolase_II domain-containing protein;Isoform of Q9QYB5, Isoform 1 of Gamma-adducin	A0A494B9K4;Q9QYB5-2
NaN	NaN	NaN	NaN	NaN	NaN	NaN	NaN	NaN	NaN	NaN	NaN	NaN	NaN	NaN	NaN	UP000000589_10090_2020;UP000000589_10090_additional_2020	1	A0A494B9L0;A0A494BBL1;Q5RL57;Q9R0L7	Akap8l	Isoform of Q9R0L7, A-kinase anchor protein 8-like;Isoform of Q9R0L7, C2H2 AKAP95-type domain-containing protein (Fragment);Isoform of Q9R0L7, A kinase (PRKA) anchor protein 8-like;A-kinase anchor protein 8-like	A0A494B9L0;A0A494BBL1;Q5RL57;Q9R0L7
13.6988	NaN	10.8602	12.702	12.0909	13.0236	14.3832	12.4711	NaN	NaN	NaN	NaN	NaN	NaN	NaN	NaN	UP000000589_10090_2020;UP000000589_10090_additional_2020	4	A0A494B9N2;P27786	Cyp17a1	Isoform of P27786, Steroid 17-alpha-hydroxylase/17,20 lyase;Steroid 17-alpha-hydroxylase/17,20 lyase	A0A494B9N2;P27786
9.80297	16.2357	9.01162	8.38177	8.10597	7.97205	NaN	10.0462	NaN	NaN	NaN	10.3559	NaN	NaN	10.1175	NaN	UP000000589_10090_2020;UP000000589_10090_additional_2020	4	A0A494B9S0;A0A494BBG2;Q9CQB2	Mcrip2	Isoform of Q9CQB2, MAPK-regulated corepressor-interacting protein 2;Isoform of Q9CQB2, MAPK-regulated corepressor-interacting protein 2;MAPK regulated corepressor interacting protein 2	A0A494B9S0;A0A494BBG2;Q9CQB2
15.792	18.3086	15.7437	15.3821	14.4258	15.524	17.64	14.7079	22.7315	17.9165	25.0282	19.7296	22.5357	17.3807	19.0037	18.5297	UP000000589_10090_additional_2020	2	A0A494B9T3	Acta2	Isoform of P62737, Actin, aortic smooth muscle (Fragment)	A0A494B9T3
11.5042	NaN	10.7776	11.4912	10.8892	11.1292	12.7313	10.6404	13.3811	12.8776	13.9897	12.7448	13.8482	12.5982	12.5427	12.6202	UP000000589_10090_2020	4	A0A494B9V8	Ptar1	Protein prenyltransferase alpha subunit repeat-containing 1	A0A494B9V8
12.4827	NaN	12.1309	11.7026	11.4781	11.9868	14.4246	11.8437	NaN	13.3834	NaN	NaN	NaN	NaN	11.1583	NaN	UP000000589_10090_2020;UP000000589_10090_additional_2020	11	A0A494B9X3;A0A494BBP6;E9Q9M1;Q3V1L4	Nt5c2	Isoform of Q3V1L4, Cytosolic purine 5'-nucleotidase;Isoform of Q3V1L4, Cytosolic purine 5'-nucleotidase;Isoform of Q3V1L4, Cytosolic purine 5'-nucleotidase;Cytosolic purine 5'-nucleotidase	A0A494B9X3;A0A494BBP6;E9Q9M1;Q3V1L4
12.5199	NaN	11.9061	11.1202	12.4637	12.6597	13.7486	12.4399	NaN	NaN	NaN	10.5505	NaN	10.2221	NaN	10.5543	UP000000589_10090_2020;UP000000589_10090_additional_2020	5	A0A494B9Y9;E0CXM9;E0CZD9;Q9DB43	Zfpl1	Isoform of Q9DB43, Zinc finger protein-like 1;Isoform of Q9DB43, Zinc finger protein-like 1 (Fragment);Isoform of Q9DB43, Zinc finger protein-like 1 (Fragment);Zinc finger protein-like 1	A0A494B9Y9;E0CXM9;E0CZD9;Q9DB43
13.1301	15.4339	11.6651	13.1604	11.3084	13.18	13.1383	12.2559	NaN	NaN	NaN	NaN	NaN	NaN	NaN	NaN	UP000000589_10090_additional_2020	2	A0A494B9Z0;A0A494BBA8;P62862;Q642K5	Fau	Isoform of P35545, 40S ribosomal protein S30;Isoform of P35545, 40S ribosomal protein S30;Isoform of P35545, 40S ribosomal protein S30;Isoform of P35545, 40S ribosomal protein S30	A0A494B9Z0;A0A494BBA8;P62862;Q642K5
10.1075	NaN	9.98397	10.579	10.0813	10.291	NaN	9.53131	NaN	NaN	NaN	NaN	NaN	NaN	NaN	11.1434	UP000000589_10090_2020;UP000000589_10090_additional_2020	2	A0A494BA07;A0A494BAX1;Q8BUY9	Pggt1b	Isoform of Q8BUY9, Geranylgeranyl transferase type-1 subunit beta;Isoform of Q8BUY9, Geranylgeranyl transferase type-1 subunit beta (Fragment);Geranylgeranyl transferase type-1 subunit beta	A0A494BA07;A0A494BAX1;Q8BUY9
NaN	NaN	NaN	10.6815	9.24824	9.75051	9.92663	7.7372	NaN	NaN	NaN	NaN	NaN	NaN	NaN	NaN	UP000000589_10090_2020;UP000000589_10090_additional_2020	2	A0A494BA34;Q8C0D0;Q8C0D0-2	Trub1	Isoform of Q8C0D0, TruB_N domain-containing protein (Fragment);Probable tRNA pseudouridine synthase 1;Isoform of Q8C0D0, Isoform 2 of Probable tRNA pseudouridine synthase 1	A0A494BA34;Q8C0D0;Q8C0D0-2
12.0998	NaN	10.0997	9.14906	12.4139	11.7779	15.8089	11.1189	14.1173	11.5427	14.8343	8.50772	14.4787	11.0714	11.4902	11.4897	UP000000589_10090_2020;UP000000589_10090_additional_2020	5	A0A494BA44;Q04207;Q04207-2	Rela	Isoform of Q04207, RHD domain-containing protein;Transcription factor p65;Isoform of Q04207, Isoform p65 delta of Transcription factor p65	A0A494BA44;Q04207;Q04207-2
13.3187	15.2744	12.7649	12.9285	12.6937	12.2118	NaN	12.667	NaN	12.2527	NaN	12.6103	NaN	13.0789	12.7179	12.4185	UP000000589_10090_2020;UP000000589_10090_additional_2020	5	A0A494BA87;Q7TMW6;Q7TMW6-2	Ciao3	Isoform of Q7TMW6, Fe_hyd_lg_C domain-containing protein;Cytosolic iron-sulfur assembly component 3;Isoform of Q7TMW6, Isoform 2 of Cytosolic iron-sulfur assembly component 3	A0A494BA87;Q7TMW6;Q7TMW6-2
14.292	15.6208	13.914	13.9861	14.0002	13.7386	17.3822	13.5694	17.0719	14.2621	16.764	14.6355	16.9401	14.2582	14.1604	14.2094	UP000000589_10090_2020;UP000000589_10090_additional_2020	7	A0A494BA97;Q62422	Ostf1	Isoform of Q62422, Osteoclast-stimulating factor 1;Osteoclast-stimulating factor 1	A0A494BA97;Q62422
11.7948	15.7237	12.105	11.5137	11.542	11.5818	13.9931	10.7057	14.597	11.9343	14.6437	12.106	13.0155	12.2426	12.3038	11.8924	UP000000589_10090_additional_2020	17	A0A494BAI5;Q544X6	Fech	Isoform of P22315, Ferrochelatase;Isoform of P22315, Ferrochelatase	A0A494BAI5;Q544X6
14.0438	17.4439	14.1564	14.1036	13.8836	13.6801	15.1978	13.4257	11.535	11.5729	12.2341	11.6497	10.6385	11.5371	11.6654	11.7672	UP000000589_10090_2020;UP000000589_10090_additional_2020	7	A0A494BAJ5;A0A494BBF1;Q9WU84	Ccs	Isoform of Q9WU84, Superoxide dismutase [Cu-Zn];Isoform of Q9WU84, HMA domain-containing protein;Copper chaperone for superoxide dismutase	A0A494BAJ5;A0A494BBF1;Q9WU84
11.124	NaN	12.0347	11.6188	11.3288	11.1487	13.2017	11.264	13.5075	10.4089	13.2159	12.9342	14.1701	12.4011	10.7505	12.1063	UP000000589_10090_2020;UP000000589_10090_additional_2020	8	A0A494BAJ6;Q9WUL7	Arl3	Isoform of Q9WUL7, ADP-ribosylation factor-like protein 3;ADP-ribosylation factor-like protein 3	A0A494BAJ6;Q9WUL7
NaN	17.1989	NaN	NaN	NaN	NaN	NaN	NaN	NaN	NaN	NaN	NaN	NaN	NaN	NaN	NaN	UP000000589_10090_2020;UP000000589_10090_additional_2020	2	A0A494BAK1;B0V2V6;Q3UH70;Q9ESU6;Q9ESU6-2	Brd4	Isoform of Q9ESU6, Bromodomain-containing protein 4 (Fragment);Isoform of Q9ESU6, Bromodomain-containing protein 4 (Fragment);Isoform of Q9ESU6, Bromodomain-containing protein 4;Bromodomain-containing protein 4;Isoform of Q9ESU6, Isoform 2 of Bromodomain-containing protein 4	A0A494BAK1;B0V2V6;Q3UH70;Q9ESU6;Q9ESU6-2
14.5455	NaN	14.383	13.8481	13.8898	14.0048	17.4039	13.7867	16.2639	12.4259	16.0538	12.5201	15.6123	12.9756	12.3313	12.0721	UP000000589_10090_2020;UP000000589_10090_additional_2020	11	A0A494BAK4;A0A494BAW5;F6SLP4;Q9DC16	Ergic1	Isoform of Q9DC16, Endoplasmic reticulum-Golgi intermediate compartment protein 1;Isoform of Q9DC16, COPIIcoated_ERV domain-containing protein;Isoform of Q9DC16, COPIIcoated_ERV domain-containing protein;Endoplasmic reticulum-Golgi intermediate compartment protein 1	A0A494BAK4;A0A494BAW5;F6SLP4;Q9DC16
NaN	NaN	NaN	NaN	NaN	NaN	NaN	NaN	NaN	NaN	NaN	NaN	NaN	NaN	NaN	NaN	UP000000589_10090_2020;UP000000589_10090_additional_2020	1	A0A494BAK7;Q8VCZ8	Rpusd1	Isoform of Q8VCZ8, RNA pseudouridylate synthase domain-containing protein 1;RNA pseudouridylate synthase domain-containing protein 1	A0A494BAK7;Q8VCZ8
10.8717	12.9987	10.6328	10.656	11.0018	11.0222	13.964	11.6356	12.4962	11.2184	14.1119	11.5102	13.6319	11.6416	12.2744	12.3889	UP000000589_10090_2020;UP000000589_10090_additional_2020	1	A0A494BAM6;Q99M15	Pstpip2	Isoform of Q99M15, F-BAR domain-containing protein;Proline-serine-threonine phosphatase-interacting protein 2	A0A494BAM6;Q99M15
10.6241	NaN	8.82489	8.98089	NaN	10.5738	11.6991	9.70051	NaN	NaN	10.3468	NaN	10.7482	NaN	NaN	10.4643	UP000000589_10090_additional_2020	10	A0A494BAP2	Csnk1g3	Isoform of Q8C4X2, Non-specific serine/threonine protein kinase	A0A494BAP2
NaN	NaN	NaN	7.80998	NaN	NaN	NaN	NaN	NaN	NaN	NaN	NaN	NaN	NaN	NaN	NaN	UP000000589_10090_2020;UP000000589_10090_additional_2020	2	A0A494BAR1;A0A494BBF0;E9Q3F3;E9Q3N9;G5E8D6;Q9WVJ9	Efemp2	Isoform of Q9WVJ9, EGF-containing fibulin-like extracellular matrix protein 2;Isoform of Q9WVJ9, EGF-containing fibulin-like extracellular matrix protein 2;Isoform of Q9WVJ9, EGF-containing fibulin-like extracellular matrix protein 2 (Fragment);Isoform of Q9WVJ9, EGF-containing fibulin-like extracellular matrix protein 2;Isoform of Q9WVJ9, EGF-containing fibulin-like extracellular matrix protein …	A0A494BAR1;A0A494BBF0;E9Q3F3;E9Q3N9;G5E8D6;Q9WVJ9
NaN	NaN	NaN	NaN	NaN	NaN	NaN	NaN	NaN	11.8623	NaN	NaN	NaN	12.718	13.3086	12.988	UP000000589_10090_2020;UP000000589_10090_additional_2020	2	A0A494BAT2;A0A494BB93;Q9CXX9	Cuedc2	Isoform of Q9CXX9, CUE domain-containing protein;Isoform of Q9CXX9, CUE domain-containing protein;CUE domain-containing protein 2	A0A494BAT2;A0A494BB93;Q9CXX9
NaN	NaN	NaN	NaN	NaN	NaN	NaN	NaN	NaN	NaN	NaN	NaN	NaN	NaN	NaN	NaN	UP000000589_10090_2020;UP000000589_10090_additional_2020	1	A0A494BAT3;D3Z5H3;Q9D8V7	Sec11c	Isoform of Q9D8V7, Signal peptidase complex catalytic subunit SEC11C;Isoform of Q9D8V7, Signal peptidase complex catalytic subunit SEC11;Signal peptidase complex catalytic subunit SEC11C	A0A494BAT3;D3Z5H3;Q9D8V7
NaN	NaN	NaN	NaN	NaN	NaN	NaN	NaN	NaN	NaN	NaN	NaN	NaN	NaN	NaN	NaN	UP000000589_10090_2020;UP000000589_10090_additional_2020	3	A0A494BB03;Q9JJE7	Fads3	Isoform of Q9JJE7, Cytochrome b5 heme-binding domain-containing protein;Fatty acid desaturase 3	A0A494BB03;Q9JJE7
NaN	NaN	NaN	NaN	NaN	NaN	NaN	NaN	NaN	NaN	NaN	NaN	NaN	NaN	NaN	NaN	UP000000589_10090_2020;UP000000589_10090_additional_2020	1	A0A494BB51;Q91YU6	Lzts2	Isoform of Q91YU6, Leucine zipper putative tumor suppressor 2 (Fragment);Leucine zipper putative tumor suppressor 2	A0A494BB51;Q91YU6
NaN	NaN	NaN	10.2936	9.75315	10.1717	NaN	9.48287	NaN	10.495	NaN	NaN	NaN	NaN	NaN	NaN	UP000000589_10090_2020;UP000000589_10090_additional_2020	1	A0A494BB75;Q8C6G8	Wdr26	Isoform of Q8C6G8, WD repeat-containing protein 26;WD repeat-containing protein 26	A0A494BB75;Q8C6G8
11.2863	NaN	11.4131	11.347	11.2333	11.2921	13.124	11.7411	16.1197	15.1224	16.529	15.0703	16.7025	15.2221	15.0937	15.3544	UP000000589_10090_2020;UP000000589_10090_additional_2020	16	A0A494BBB0;O35350	Capn1	Isoform of O35350, Calcium-activated neutral proteinase 1 (Fragment);Calpain-1 catalytic subunit	A0A494BBB0;O35350
NaN	NaN	NaN	NaN	NaN	NaN	NaN	NaN	NaN	10.4829	NaN	NaN	NaN	NaN	NaN	NaN	UP000000589_10090_2020;UP000000589_10090_additional_2020	1	A0A494BBB2;Q05AH6;Q05AH6-2	Spindoc	Isoform of Q05AH6, zf-C2H2_12 domain-containing protein (Fragment);Spindlin interactor and repressor of chromatin-binding protein;Isoform of Q05AH6, Isoform 2 of Spindlin interactor and repressor of chromatin-binding protein	A0A494BBB2;Q05AH6;Q05AH6-2
NaN	NaN	NaN	NaN	NaN	NaN	NaN	NaN	NaN	NaN	NaN	NaN	NaN	NaN	NaN	NaN	UP000000589_10090_2020;UP000000589_10090_additional_2020	1	A0A494BBF7;D3Z5N6;F8WIP7;Q61103	Dpf2	Isoform of Q61103, Zinc finger protein ubi-d4 (Fragment);Isoform of Q61103, Zinc finger protein ubi-d4;Isoform of Q61103, C2H2-type domain-containing protein (Fragment);Zinc finger protein ubi-d4	A0A494BBF7;D3Z5N6;F8WIP7;Q61103
NaN	NaN	11.076	NaN	NaN	NaN	NaN	NaN	NaN	NaN	NaN	NaN	NaN	NaN	NaN	NaN	UP000000589_10090_2020;UP000000589_10090_additional_2020	1	A0A494BBJ5;Q2TBA3;Q2TBA3-2	Malt1	Isoform of Q2TBA3, Mucosa-associated lymphoid tissue lymphoma translocation protein 1 homolog;Mucosa-associated lymphoid tissue lymphoma translocation protein 1 homolog;Isoform of Q2TBA3, Isoform 2 of Mucosa-associated lymphoid tissue lymphoma translocation protein 1 homolog	A0A494BBJ5;Q2TBA3;Q2TBA3-2
15.6232	12.7461	13.8919	15.25	15.1446	15.3949	12.902	14.6936	13.1519	15.7406	12.3247	15.3958	13.7897	15.0634	14.786	14.2976	UP000000589_10090_2020;UP000000589_10090_additional_2020	4	A0A494BBN2;Q9D1B9	Mrpl28	Isoform of Q9D1B9, 39S ribosomal protein L28, mitochondrial;39S ribosomal protein L28, mitochondrial	A0A494BBN2;Q9D1B9
NaN	14.8036	NaN	NaN	NaN	NaN	NaN	6.63757	NaN	NaN	NaN	NaN	NaN	NaN	NaN	NaN	UP000000589_10090_2020;UP000000589_10090_additional_2020	1	A0A494BBP5;P25446	Fas	Isoform of P25446, Apo-1 antigen;Tumor necrosis factor receptor superfamily member 6	A0A494BBP5;P25446
NaN	NaN	NaN	NaN	7.15056	NaN	NaN	NaN	NaN	NaN	NaN	NaN	NaN	NaN	NaN	NaN	UP000000589_10090_2020;UP000000589_10090_additional_2020	3	A0A498U6I0;O78196;P04230	H2-Eb1	Isoform of P04230, Ig-like domain-containing protein (Fragment);Isoform of P04230, Ig-like domain-containing protein;H-2 class II histocompatibility antigen, E-B beta chain	A0A498U6I0;O78196;P04230
15.8108	14.8209	15.9489	15.7271	15.8865	15.634	16.7214	15.3917	16.4426	15.6459	15.3863	15.4252	16.2781	15.3813	15.5088	15.8492	UP000000589_10090_2020;UP000000589_10090_additional_2020	11	A0A498WGD8;Q8CDN6	Txnl1	Isoform of Q8CDN6, Thioredoxin-like protein 1;Thioredoxin-like protein 1	A0A498WGD8;Q8CDN6
14.1327	18.2994	14.4882	14.2749	14.0472	14.1904	16.1	14.1935	14.3761	14.368	14.9211	14.628	15.3901	14.9233	14.5133	14.4658	UP000000589_10090_2020;UP000000589_10090_additional_2020	14	A0A498WGK2;Q8BP47	Nars;NARS1	Isoform of Q8BP47, Asparagine--tRNA ligase;Asparagine--tRNA ligase, cytoplasmic	A0A498WGK2;Q8BP47
14.0785	NaN	14.2498	13.1891	14.1396	13.9753	15.837	13.8824	13.0807	13.2857	13.4886	13.8861	14.052	13.3368	13.5401	12.7502	UP000000589_10090_2020;UP000000589_10090_additional_2020	9	A0A498WGK6;Q9ET30	Tm9sf3	Isoform of Q9ET30, Transmembrane 9 superfamily member;Transmembrane 9 superfamily member 3	A0A498WGK6;Q9ET30
11.8011	NaN	11.0246	10.8419	10.576	10.9095	NaN	10.2147	NaN	NaN	NaN	NaN	NaN	NaN	NaN	NaN	UP000000589_10090_2020;UP000000589_10090_additional_2020	3	A0A498WGL8;Q8K330;Q8K330-2	Ssh3	Isoform of Q8K330, Protein phosphatase Slingshot homolog 3;Protein phosphatase Slingshot homolog 3;Isoform of Q8K330, Isoform 2 of Protein phosphatase Slingshot homolog 3	A0A498WGL8;Q8K330;Q8K330-2
NaN	NaN	NaN	NaN	NaN	NaN	NaN	NaN	NaN	NaN	NaN	NaN	NaN	NaN	NaN	NaN	UP000000589_10090_2020;UP000000589_10090_additional_2020	3	A0A498WGR4;P47212	Gal	Isoform of P47212, Galanin;Galanin peptides	A0A498WGR4;P47212
12.5735	NaN	10.5189	9.50218	11.8181	11.7244	NaN	9.7486	NaN	11.242	NaN	11.1307	NaN	10.3442	NaN	11.6494	UP000000589_10090_2020;UP000000589_10090_additional_2020	2	A0A4W7N3B2;Q6SKR2	N6amt1	Isoform of Q6SKR2, MTS domain-containing protein;Methyltransferase N6AMT1	A0A4W7N3B2;Q6SKR2
NaN	NaN	NaN	NaN	NaN	NaN	NaN	NaN	NaN	NaN	NaN	NaN	NaN	NaN	NaN	NaN	UP000000589_10090_2020;UP000000589_10090_additional_2020	9	A0A4W9;D3Z4T6;Q80Z24	Negr1	Isoform of Q80Z24, Neuronal growth regulator 1;Isoform of Q80Z24, Neuronal growth regulator 1;Neuronal growth regulator 1	A0A4W9;D3Z4T6;Q80Z24
NaN	NaN	NaN	NaN	NaN	NaN	NaN	NaN	14.4947	14.1168	14.815	14.4349	14.3553	13.9844	14.0027	14.0721	UP000000589_10090_additional_2020	10	A0A571BD03	Prr33	Isoform of Q8C494, Proline-rich protein 33	A0A571BD03
NaN	NaN	NaN	NaN	NaN	NaN	NaN	NaN	NaN	13.3652	NaN	12.9363	NaN	12.1075	11.5904	NaN	UP000000589_10090_additional_2020	1	A0A571BD72	Hspg2	Isoform of Q05793, Laminin IV type A domain-containing protein (Fragment)	A0A571BD72
11.2836	NaN	10.9735	11.4825	10.7337	8.35156	11.9739	10.7261	12.2663	NaN	NaN	10.0809	NaN	NaN	NaN	NaN	UP000000589_10090_2020;UP000000589_10090_additional_2020	4	A0A571BD95;A0A5F8MP95;G3UZD6;Q9ES00	Ube4b	Isoform of Q9ES00, U-box domain-containing protein;Isoform of Q9ES00, U-box domain-containing protein;Isoform of Q9ES00, Ufd2P_core domain-containing protein;Ubiquitin conjugation factor E4 B	A0A571BD95;A0A5F8MP95;G3UZD6;Q9ES00
NaN	NaN	NaN	NaN	NaN	NaN	NaN	NaN	NaN	NaN	NaN	NaN	NaN	NaN	NaN	NaN	UP000000589_10090_additional_2020	6	A0A571BDA2	Rimbp2	Isoform of Q80U40, RIMS-binding protein 2	A0A571BDA2
NaN	NaN	NaN	NaN	NaN	NaN	NaN	NaN	NaN	NaN	3.20082	NaN	NaN	NaN	11.1517	NaN	UP000000589_10090_additional_2020	42	A0A571BDG0;B1AQX9	Srcin1	Isoform of Q9QWI6, AIP3 domain-containing protein;Isoform of Q9QWI6, AIP3 domain-containing protein	A0A571BDG0;B1AQX9
9.73902	NaN	9.5243	8.41625	9.72694	9.6086	NaN	9.02989	NaN	12.0987	NaN	11.9445	NaN	12.4599	12.5714	11.4603	UP000000589_10090_2020;UP000000589_10090_additional_2020	1	A0A571BDL1;D3Z108;D3Z5X7;E9QN77;Q9JMG3;Q9JMG3-2	Tmub1	Isoform of Q9JMG3, Transmembrane and ubiquitin-like domain-containing protein 1;Isoform of Q9JMG3, Ubiquitin-like domain-containing protein (Fragment);Isoform of Q9JMG3, Transmembrane and ubiquitin-like domain-containing protein 1 (Fragment);Isoform of Q9JMG3, Ubiquitin-like domain-containing protein;Transmembrane and ubiquitin-like domain-containing protein 1;Isoform of Q9JMG3, Isoform 2 of Tran…	A0A571BDL1;D3Z108;D3Z5X7;E9QN77;Q9JMG3;Q9JMG3-2
15.1542	20.4208	18.0846	15.7159	NaN	15.6771	NaN	NaN	NaN	NaN	NaN	NaN	NaN	13.5948	NaN	15.7153	UP000000589_10090_2020;UP000000589_10090_additional_2020	2	A0A571BDN3;A0A668KM70;E9QMF5;Q80TN7	Nav3	Isoform of Q80TN7, AAA domain-containing protein;Isoform of Q80TN7, Calponin-homology (CH) domain-containing protein;Isoform of Q80TN7, Calponin-homology (CH) domain-containing protein;Neuron navigator 3	A0A571BDN3;A0A668KM70;E9QMF5;Q80TN7
12.6157	NaN	NaN	NaN	NaN	NaN	NaN	12.563	16.1291	15.302	15.668	14.9431	16.8222	15.0941	14.9873	14.4594	UP000000589_10090_additional_2020	7	A0A571BDS0	Xirp1	Isoform of O70373, Xin actin-binding repeat-containing protein 1	A0A571BDS0
NaN	NaN	10.5792	NaN	NaN	NaN	NaN	15.072	NaN	NaN	NaN	NaN	NaN	NaN	NaN	NaN	UP000000589_10090_additional_2020	27	A0A571BE69	Septin3	Isoform of Q9Z1S5, Septin-type G domain-containing protein	A0A571BE69
NaN	NaN	NaN	6.39458	NaN	NaN	NaN	NaN	NaN	NaN	12.1228	NaN	NaN	NaN	NaN	NaN	UP000000589_10090_additional_2020	1	A0A571BE87	Zfp827	Isoform of Q505G8, Zinc finger protein 827	A0A571BE87
NaN	NaN	NaN	NaN	NaN	NaN	NaN	NaN	NaN	19.2495	NaN	15.1551	NaN	14.9152	16.4056	19.9846	UP000000589_10090_2020	2	A0A571BE98	Lsmem2	Leucine-rich single-pass membrane protein 2	A0A571BE98
NaN	NaN	NaN	NaN	NaN	NaN	NaN	NaN	NaN	NaN	NaN	NaN	NaN	NaN	NaN	NaN	UP000000589_10090_2020;UP000000589_10090_additional_2020	2	A0A571BE99;Q8R555	Crtac1	Isoform of Q8R555, EGF_CA domain-containing protein;Cartilage acidic protein 1	A0A571BE99;Q8R555
8.45364	NaN	7.46393	7.81273	8.6533	11.0806	NaN	9.52379	16.5732	13.8411	15.8811	13.9682	15.9989	13.9645	13.6118	13.8649	UP000000589_10090_additional_2020	34	A0A571BEC9	Plin4	Isoform of O88492, Perilipin-4	A0A571BEC9
NaN	NaN	NaN	NaN	NaN	NaN	NaN	NaN	NaN	NaN	NaN	NaN	NaN	NaN	NaN	NaN	UP000000589_10090_2020;UP000000589_10090_additional_2020	1	A0A571BED3;A0A571BG73;G3UWF6;Q3UY96;Q3UY96-2	Cfap74	Isoform of Q3UY96, Cilia- and flagella-associated protein 74;Isoform of Q3UY96, Cilia- and flagella-associated protein 74;Isoform of Q3UY96, Cilia- and flagella-associated protein 74;Cilia- and flagella-associated protein 74;Isoform of Q3UY96, Isoform 2 of Cilia- and flagella-associated protein 74	A0A571BED3;A0A571BG73;G3UWF6;Q3UY96;Q3UY96-2
7.03161	13.8761	8.11518	6.5902	5.57148	6.05059	NaN	5.9315	NaN	NaN	NaN	NaN	NaN	NaN	NaN	NaN	UP000000589_10090_2020;UP000000589_10090_additional_2020	3	A0A571BEF4;A0A571BET4;A0A571BGG1;Q91X43	Sh3d19	Isoform of Q91X43, SH3 domain-containing protein 19;Isoform of Q91X43, SH3 domain-containing protein 19;Isoform of Q91X43, SH3 domain-containing protein 19;SH3 domain-containing protein 19	A0A571BEF4;A0A571BET4;A0A571BGG1;Q91X43
NaN	14.7102	NaN	NaN	NaN	NaN	NaN	NaN	NaN	NaN	NaN	NaN	NaN	NaN	NaN	NaN	UP000000589_10090_additional_2020	1	A0A571BEG4	Epb41	Isoform of P48193, Band 4.1	A0A571BEG4
6.76853	NaN	NaN	6.57623	5.75387	8.12776	11.596	8.84805	NaN	NaN	NaN	NaN	NaN	NaN	NaN	NaN	UP000000589_10090_2020;UP000000589_10090_additional_2020	4	A0A571BEG7;Q63ZW7	Patj	Isoform of Q63ZW7, InaD-like protein;InaD-like protein	A0A571BEG7;Q63ZW7
NaN	NaN	NaN	NaN	NaN	NaN	NaN	NaN	NaN	NaN	NaN	NaN	NaN	NaN	NaN	NaN	UP000000589_10090_2020;UP000000589_10090_additional_2020	1	A0A571BEH9;G5E8P2;P97433	Arhgef28	Isoform of P97433, Rho guanine nucleotide exchange factor 28;Isoform of P97433, Rho guanine nucleotide exchange factor 28;Rho guanine nucleotide exchange factor 28	A0A571BEH9;G5E8P2;P97433
10.2046	17.5623	11.4509	10.8114	11.0853	11.1103	13.917	10.5511	13.2379	10.5975	NaN	12.1275	NaN	11.1784	11.1467	NaN	UP000000589_10090_additional_2020	4	A0A571BEI2	Aak1	Isoform of Q3UHJ0, BMP2K_C domain-containing protein (Fragment)	A0A571BEI2
12.1402	NaN	12.5351	12.675	11.8232	12.1254	16.3148	11.7718	18.2046	13.495	18.4513	13.2828	18.3252	13.2299	13.0357	13.2464	UP000000589_10090_2020;UP000000589_10090_additional_2020	11	A0A571BEI3;P63094;P63094-2;P63094-3;Q6R0H7;Q6R0H7-4;Z4YKV1	Gnas	Isoform of Q6R0H7, Guanine nucleotide-binding protein G(s) subunit alpha isoforms short;Isoform of Q6R0H7, Guanine nucleotide-binding protein G(s) subunit alpha isoforms short;Isoform of Q6R0H7, Isoform Gnas-2 of Guanine nucleotide-binding protein G(s) subunit alpha isoforms short;Isoform of Q6R0H7, Isoform Gnas-3 of Guanine nucleotide-binding protein G(s) subunit alpha isoforms short;Guanine nuc…	A0A571BEI3;P63094;P63094-2;P63094-3;Q6R0H7;Q6R0H7-4;Z4YKV1
NaN	NaN	NaN	NaN	NaN	NaN	NaN	NaN	NaN	NaN	NaN	NaN	NaN	NaN	NaN	NaN	UP000000589_10090_2020;UP000000589_10090_additional_2020	1	A0A571BEK8;Q1LZI2	Slc35f3	Isoform of Q1LZI2, EamA domain-containing protein;Putative thiamine transporter SLC35F3	A0A571BEK8;Q1LZI2
8.95712	NaN	1.41694	2.32584	2.05595	NaN	4.64195	8.22366	18.9951	14.8398	18.6379	13.2286	18.6024	14.6577	15.9172	15.2648	UP000000589_10090_2020;UP000000589_10090_additional_2020	45	A0A571BEN1;D3YU50	Mybpc1	Myosin-binding protein C, slow-type;Isoform of A0A571BEN1, Myosin-binding protein C, slow-type	A0A571BEN1;D3YU50
NaN	13.5401	10.2772	10.4345	NaN	NaN	13.7567	10.3028	11.5164	NaN	12.4619	15.1539	NaN	NaN	NaN	15.2423	UP000000589_10090_2020;UP000000589_10090_additional_2020	28	A0A571BES1;Q9JME5	Ap3b2	Isoform of Q9JME5, AP-3 complex subunit beta;AP-3 complex subunit beta-2	A0A571BES1;Q9JME5
11.2754	NaN	6.27964	11.6028	12.1465	13.3627	15.5148	11.3328	20.6207	19.4686	20.2755	19.907	20.6853	19.1085	18.9104	19.3663	UP000000589_10090_2020	416	A0A571BF58	Neb	SH3 domain-containing protein	A0A571BF58
13.6996	NaN	11.1758	12.1539	11.574	12.1074	15.0902	11.521	NaN	10.9698	NaN	12.0535	NaN	NaN	NaN	NaN	UP000000589_10090_2020	9	A0A571BF69	Mgam	Maltase-glucoamylase	A0A571BF69
12.8244	14.6481	11.5554	11.0437	10.7383	11.5727	12.6395	11.9881	NaN	10.5012	NaN	NaN	NaN	NaN	NaN	NaN	UP000000589_10090_2020;UP000000589_10090_additional_2020	4	A0A571BFA7;Q148V8	Fam83h	Isoform of Q148V8, FAM83 domain-containing protein;Protein FAM83H	A0A571BFA7;Q148V8
NaN	NaN	NaN	8.43194	NaN	NaN	10.5726	NaN	15.7506	12.8716	15.5421	12.6832	15.0963	12.6358	12.5137	12.0927	UP000000589_10090_additional_2020	23	A0A571BG24	Limch1	Isoform of Q3UH68, LIM and calponin homology domains-containing protein 1	A0A571BG24
NaN	NaN	NaN	NaN	NaN	NaN	NaN	NaN	NaN	NaN	NaN	NaN	NaN	NaN	NaN	NaN	UP000000589_10090_2020;UP000000589_10090_additional_2020	3	A0A571BG68;A0A589MR22;A2AFR3;A2AFR3-2;A2AFR3-3	Frmpd4	Isoform of A2AFR3, FERM and PDZ domain-containing protein 4;Isoform of A2AFR3, FERM and PDZ domain-containing protein 4;FERM and PDZ domain-containing protein 4;Isoform of A2AFR3, Isoform 2 of FERM and PDZ domain-containing protein 4;Isoform of A2AFR3, Isoform 3 of FERM and PDZ domain-containing protein 4	A0A571BG68;A0A589MR22;A2AFR3;A2AFR3-2;A2AFR3-3
7.52306	NaN	NaN	NaN	8.04255	8.1907	NaN	7.24315	NaN	NaN	NaN	NaN	NaN	NaN	NaN	NaN	UP000000589_10090_additional_2020	20	A0A571BG95	Abr	Isoform of Q5SSL4, Active breakpoint cluster region-related protein	A0A571BG95
NaN	NaN	NaN	NaN	NaN	NaN	NaN	NaN	NaN	NaN	NaN	NaN	NaN	NaN	NaN	NaN	UP000000589_10090_2020;UP000000589_10090_additional_2020	2	A0A571BG98;Q8R1C0	Kcnc4	Isoform of Q8R1C0, BTB domain-containing protein;Potassium voltage-gated channel subfamily C member 4	A0A571BG98;Q8R1C0
NaN	NaN	NaN	NaN	NaN	NaN	14.6085	NaN	NaN	NaN	NaN	NaN	NaN	NaN	NaN	NaN	UP000000589_10090_2020;UP000000589_10090_additional_2020	8	A0A571BGH0;P62482	Kcnab2	Isoform of P62482, K(+) channel subunit beta-2;Voltage-gated potassium channel subunit beta-2	A0A571BGH0;P62482
NaN	NaN	NaN	13.6123	13.8641	14.2574	16.9318	NaN	NaN	NaN	NaN	NaN	NaN	NaN	NaN	NaN	UP000000589_10090_2020;UP000000589_10090_additional_2020	7	A0A589P973;Q8CH77;Q8CH77-2	Nav1	Isoform of Q8CH77, AAA domain-containing protein;Neuron navigator 1;Isoform of Q8CH77, Isoform 2 of Neuron navigator 1	A0A589P973;Q8CH77;Q8CH77-2
11.1683	NaN	12.1191	12.0554	10.9538	11.0018	11.337	11.4272	17.8355	12.626	19.2332	NaN	11.9807	13.0847	13.1899	13.3899	UP000000589_10090_2020;UP000000589_10090_additional_2020	5	A0A5F8MP75;E9QN59;Q3TQZ7;Q61831;Q61831-2;Q80W80;Q8C9D4	Mapk10	Isoform of Q61831, Mitogen-activated protein kinase;Isoform of Q61831, Mitogen-activated protein kinase;Isoform of Q61831, Mitogen-activated protein kinase;Mitogen-activated protein kinase 10;Isoform of Q61831, Isoform Alpha-1 of Mitogen-activated protein kinase 10;Isoform of Q61831, Mitogen-activated protein kinase;Isoform of Q61831, Mitogen-activated protein kinase	A0A5F8MP75;E9QN59;Q3TQZ7;Q61831;Q61831-2;Q80W80;Q8C9D4
7.42758	NaN	7.2603	8.02851	9.31911	6.73002	NaN	7.45936	NaN	NaN	NaN	NaN	NaN	NaN	NaN	NaN	UP000000589_10090_2020;UP000000589_10090_additional_2020	4	A0A5F8MP92;A0A5F8MPW8;Q3U9D6;Q8R313	Exoc6	Isoform of Q8R313, Exocyst complex component;Isoform of Q8R313, Exocyst complex component;Isoform of Q8R313, Exocyst complex component;Exocyst complex component 6	A0A5F8MP92;A0A5F8MPW8;Q3U9D6;Q8R313
[truncated: 7,406 more rows]

## Sheet: EDF1 A_PCA
Component 1	Component 2	Component 3	Component 4	Component 5	Component 6	Component 7	Component 8	Component 9	Component 10	Component 11	Component 12	Component 13	Component 14	Tissue	Genotype	Tissue_Genotype	Item
#!{Type}E	E	E	E	E	E	E	E	E	E	E	E	E	E	C	C	C	T
[truncated: 15 more rows]

## Sheet: EDF1 B_HM_Muscle
SPL26_QuadWT	SPL28_QuadWT	SPL30_QuadKO	SPL31_QuadKO	SPL32_QuadKO	FastaFiles	GOBP name	GOMF name	GOCC name	Keywords	NrOfStrippedSequencesIdentified (Experiment-wide)	Valid values	Valid values Liver_WT	Valid values Liver_KO	Valid values Quad_WT	Valid values Quad_KO	ProteinGroups	Genes	ProteinDescriptions	UniProtIds	Uniprot function
[truncated: 4,207 more rows]

[truncated: 3 more sheets: EDF1 B_HM_Liver, EDF1 C_VOLC_Muscle, EDF1 C_VOLC_Liver]
