# Supplementary material for: Global, neuronal or β cell-specific deletion of inceptor improves glucose homeostasis in male mice with diet-induced obesity
Source: Nat Metab. 2024 Feb 28;6(3):448–57. doi: 10.1038/s42255-024-00991-3 (PMC10963260; doi:10.1038/s42255-024-00991-3)
Supplement: Supplementary file 8 — Statistical source data for Extended Data Fig. 2. [file 42255_2024_991_MOESM8_ESM.xlsx]

## Sheet: Set2_Spectronaut-output_log2
LiverWT_53	LiverWT_71	LiverWT_18	LiverKO_48	LiverKO_82	LiverKO_13	QuadWT_53	QuadWT_71	QuadWT_18	QuadKO_48	QuadKO_82	QuadKO_13	HypWT_53	HypWT_71	HypWT_18	HypKO_48	HypKO_82	HypKO_13	FastaFiles	NrOfStrippedSequencesIdentified (Experiment-wide)	ProteinGroups	Genes	ProteinDescriptions	UniProtIds
#!{Type}E	E	E	E	E	E	E	E	E	E	E	E	E	E	E	E	E	E	C	N	T	T	T	T
#!{C:Tissue}Liver	Liver	Liver	Liver	Liver	Liver	Quad	Quad	Quad	Quad	Quad	Quad	Hypo	Hypo	Hypo	Hypo	Hypo	Hypo
#!{C:Genotype}WT	WT	WT	KO	KO	KO	WT	WT	WT	KO	KO	KO	WT	WT	WT	KO	KO	KO
#!{C:Nr}53	71	18	48	82	13	53	71	18	48	82	13	53	71	18	48	82	13
#!{C:Tissue-Genotype}Liver_WT	Liver_WT	Liver_WT	Liver_KO	Liver_KO	Liver_KO	Quad_WT	Quad_WT	Quad_WT	Quad_KO	Quad_KO	Quad_KO	Hypo_WT	Hypo_WT	Hypo_WT	Hypo_KO	Hypo_KO	Hypo_KO
15.3914	15.5554	14.7622	15.4274	15.1668	15.1196	13.4271	13.7823	12.6951	12.1718	14.0316	13.0623	14.3387	14.7291	14.4	14.0051	14.3043	14.7331	UP000000589_10090_2020;UP000000589_10090_additional_2020	3	A0A023T778;P61327;Q9CQL1	Magohb;Magoh;Magohb	Isoform of Q9CQL1, Mago nashi protein;Protein mago nashi homolog;Protein mago nashi homolog 2	A0A023T778;P61327;Q9CQL1
NaN	NaN	NaN	NaN	NaN	NaN	NaN	NaN	NaN	NaN	NaN	NaN	10.7518	10.2806	10.3327	10.4185	9.42334	12.1987	UP000000589_10090_2020;UP000000589_10090_additional_2020	1	A0A067XG46;A2ADP2;A2ADP5;Q3UTY5;Q3UWJ5;Q8CDM3;Q9R0X5;Q9R0X5-2;Q9R0X5-3;Q9R0X5-4	Rpgr	Isoform of Q9R0X5, X-linked retinitis pigmentosa GTPase regulator;Isoform of Q9R0X5, X-linked retinitis pigmentosa GTPase regulator;Isoform of Q9R0X5, X-linked retinitis pigmentosa GTPase regulator;Isoform of Q9R0X5, X-linked retinitis pigmentosa GTPase regulator;Isoform of Q9R0X5, X-linked retinitis pigmentosa GTPase regulator;Isoform of Q9R0X5, X-linked retinitis pigmentosa GTPase regulator;X-l…	A0A067XG46;A2ADP2;A2ADP5;Q3UTY5;Q3UWJ5;Q8CDM3;Q9R0X5;Q9R0X5-2;Q9R0X5-3;Q9R0X5-4
13.2705	10.2995	NaN	9.98164	9.48544	NaN	12.9043	NaN	NaN	NaN	NaN	NaN	12.7867	7.96944	NaN	NaN	NaN	NaN	UP000000589_10090_2020;UP000000589_10090_additional_2020	1	A0A075B5L2;A0A075B5M2;A0A075B5M3;A0A0G2JGI6;A0A0G2JH00;P01680	Igkv4-91;Igkv4-61;Igkv4-58;Igkv4-58;Igkv4-61;-	Ig-like domain-containing protein (Fragment);Ig-like domain-containing protein;Ig-like domain-containing protein;Isoform of A0A075B5M3, Ig-like domain-containing protein (Fragment);Isoform of A0A075B5M2, Ig-like domain-containing protein (Fragment);Ig kappa chain V-IV region S107B (Fragment)	A0A075B5L2;A0A075B5M2;A0A075B5M3;A0A0G2JGI6;A0A0G2JH00;P01680
13.7865	13.9406	13.5189	13.0442	14.1717	14.3275	13.9228	NaN	12.2231	NaN	13.4329	14.3509	13.2192	13.0984	12.2027	9.76085	13.7159	14.2743	UP000000589_10090_2020;UP000000589_10090_additional_2020	1	A0A075B5M7;A0A0B4J1J1;A0A0B4J1J2;A0A0G2JDV4	Igkv5-39;Igkv5-45;Igkv5-43;Igkv5-39	Ig-like domain-containing protein;Ig-like domain-containing protein (Fragment);Ig-like domain-containing protein (Fragment);Isoform of A0A075B5M7, Ig-like domain-containing protein (Fragment)	A0A075B5M7;A0A0B4J1J1;A0A0B4J1J2;A0A0G2JDV4
15.1926	16.5011	16.2543	15.4495	16.3977	15.9951	16.2174	15.7757	16.374	16.1463	16.915	16.5611	14.6199	14.8286	14.6021	12.2324	15.0111	14.7265	UP000000589_10090_additional_2020	4	A0A075B5P3;A0A0A6YVP0	Ighg2b	Isoform of P01867, Immunoglobulin heavy constant gamma 2B (Fragment);Isoform of P01867, Immunoglobulin heavy constant gamma 2B (Fragment)	A0A075B5P3;A0A0A6YVP0
12.7728	12.3719	13.3243	11.9939	12.7682	13.9997	14.7641	14.1998	14.769	12.5356	13.753	13.9652	10.2644	11.5485	11.3046	NaN	11.1613	12.6836	UP000000589_10090_additional_2020	3	A0A075B5P4;A0A0A6YWR2	Ighg1	Isoform of P01869, Ig gamma-1 chain C region secreted form (Fragment);Isoform of P01869, Ig gamma-1 chain C region secreted form (Fragment)	A0A075B5P4;A0A0A6YWR2
13.9802	10.9455	14.8712	13.5805	14.9265	14.0132	14.7285	NaN	15.2585	13.9622	15.6367	14.626	12.2164	11.4871	13.2004	11.2426	13.682	12.8195	UP000000589_10090_2020;UP000000589_10090_additional_2020	2	A0A075B5P5;A0A1Y7VJN6;P03987;P03987-2	Ighg3;Ighg3;-;-	Isoform of A0A1Y7VJN6, Immunoglobulin heavy constant gamma 3 (Fragment);Immunoglobulin heavy constant gamma 3 (Fragment);Ig gamma-3 chain C region (Fragment);Isoform of P03987, Isoform 2 of Ig gamma-3 chain C region	A0A075B5P5;A0A1Y7VJN6;P03987;P03987-2
15.9609	17.0777	16.8394	16.7742	16.4547	16.6706	14.7822	15.5691	15.6748	14.9577	15.998	16.0573	15.2538	16.1934	15.3382	14.397	15.8403	16.8428	UP000000589_10090_2020;UP000000589_10090_additional_2020	9	A0A075B5P6;A0A075B6A0;P01872;P01872-2	Ighm	Isoform of P01872, Immunoglobulin heavy constant mu (Fragment);Isoform of P01872, Immunoglobulin heavy constant mu (Fragment);Immunoglobulin heavy constant mu;Isoform of P01872, Isoform 2 of Immunoglobulin heavy constant mu	A0A075B5P6;A0A075B6A0;P01872;P01872-2
NaN	11.4668	11.7156	NaN	NaN	13.87	NaN	NaN	15.0504	NaN	NaN	NaN	NaN	NaN	10.6421	NaN	NaN	NaN	UP000000589_10090_2020	2	A0A075B5P9	Ighv5-4	Ig-like domain-containing protein (Fragment)	A0A075B5P9
10.1485	12.3207	12.3493	9.78481	NaN	NaN	NaN	NaN	NaN	NaN	NaN	NaN	NaN	11.8229	10.8866	NaN	NaN	NaN	UP000000589_10090_2020;UP000000589_10090_additional_2020	1	A0A075B5R4;A0A075B5R7;A0A075B5R9;A0A075B5S3;A0A0A6YVR1	Ighv14-1;Ighv14-2;Ighv14-3;Ighv14-4;Ighv14-4	Ig-like domain-containing protein (Fragment);Ig-like domain-containing protein (Fragment);Ig-like domain-containing protein (Fragment);Ig-like domain-containing protein;Isoform of A0A075B5S3, Ig-like domain-containing protein (Fragment)	A0A075B5R4;A0A075B5R7;A0A075B5R9;A0A075B5S3;A0A0A6YVR1
14.3844	14.417	14.0774	14.6761	13.9358	14.4895	13.1972	NaN	13.782	NaN	NaN	NaN	NaN	NaN	NaN	NaN	NaN	NaN	UP000000589_10090_2020	1	A0A075B5T3	Ighv6-6	Ig-like domain-containing protein (Fragment)	A0A075B5T3
12.5976	11.9426	12.0903	11.9971	12.7973	12.7141	NaN	10.4031	NaN	9.41119	11.4764	10.8984	11.5556	11.5541	10.3985	9.84039	11.3586	12.3478	UP000000589_10090_2020	3	A0A075B5V1	Ighv1-31	Ig-like domain-containing protein	A0A075B5V1
NaN	NaN	NaN	NaN	13.649	NaN	NaN	NaN	NaN	NaN	NaN	NaN	NaN	NaN	NaN	NaN	NaN	NaN	UP000000589_10090_2020;UP000000589_10090_additional_2020	1	A0A075B5W2;A0A0A6YXC3	Ighv1-52	Ig-like domain-containing protein;Isoform of A0A075B5W2, Ig-like domain-containing protein (Fragment)	A0A075B5W2;A0A0A6YXC3
14.1911	14.5351	14.513	13.8775	13.8145	14.1269	NaN	NaN	NaN	NaN	NaN	NaN	12.8378	12.6901	12.3637	NaN	12.4335	13.7364	UP000000589_10090_2020;UP000000589_10090_additional_2020	1	A0A075B663;A0A075B664;P01723;P01726;P01727;P01728;P01729	Iglv1;Iglv2;-;-;-;ENSMUSG00000076940;-	Ig-like domain-containing protein (Fragment);Isoform of P01728, Ig-like domain-containing protein;Ig lambda-1 chain V region (Fragment);Ig lambda-1 chain V region H2020 (Fragment);Ig lambda-1 chain V region S43 (Fragment);Ig lambda-2 chain V region;Ig lambda-2 chain V region MOPC 315 (Fragment)	A0A075B663;A0A075B664;P01723;P01726;P01727;P01728;P01729
11.6763	10.4099	10.7027	12.5439	12.0025	12.9567	NaN	NaN	NaN	NaN	NaN	NaN	NaN	NaN	NaN	NaN	NaN	NaN	UP000000589_10090_2020;UP000000589_10090_additional_2020	1	A0A075B674;A0A0G2JGN3	Ighv1-78	Ig-like domain-containing protein;Isoform of A0A075B674, Ig-like domain-containing protein (Fragment)	A0A075B674;A0A0G2JGN3
14.7518	14.4978	14.0627	13.8292	13.9128	13.6938	NaN	10.5025	NaN	NaN	NaN	9.42868	12.7934	13.5901	12.4164	12.4264	12.9588	13.2379	UP000000589_10090_2020;UP000000589_10090_additional_2020	3	A0A075B6A3;A0A0A6YXW6	Igha	Isoform of A0A0A6YXW6, Immunoglobulin heavy constant alpha (Fragment);Immunoglobulin heavy constant alpha (Fragment)	A0A075B6A3;A0A0A6YXW6
12.0997	13.7884	11.1555	11.6786	12.2157	12.1124	11.0217	NaN	11.9206	NaN	11.9713	12.5785	NaN	11.0671	NaN	NaN	NaN	11.7655	UP000000589_10090_2020;UP000000589_10090_additional_2020	1	A0A075B6D5;A0A0G2JFZ3	Igkv19-93	Ig-like domain-containing protein;Isoform of A0A075B6D5, Ig-like domain-containing protein (Fragment)	A0A075B6D5;A0A0G2JFZ3
10.7297	10.1895	9.8551	10.0439	10.4314	11.0998	NaN	NaN	11.3803	NaN	NaN	NaN	8.58129	9.03934	NaN	NaN	NaN	NaN	UP000000589_10090_2020;UP000000589_10090_additional_2020	1	A0A087WNL9;A0A087WNR7;Q0VG62;Q0VG62-1	Rbis	Isoform of Q0VG62, Ribosomal biogenesis factor;Isoform of Q0VG62, Ribosomal biogenesis factor;Ribosomal biogenesis factor;Isoform of Q0VG62, Isoform 2 of Ribosomal biogenesis factor	A0A087WNL9;A0A087WNR7;Q0VG62;Q0VG62-1
NaN	11.3558	NaN	NaN	NaN	NaN	NaN	NaN	NaN	NaN	NaN	NaN	12.808	12.8047	12.3225	12.7356	12.0131	13.138	UP000000589_10090_2020;UP000000589_10090_additional_2020	4	A0A087WNM9;G5E8B6;Q8BR86;Q8BR86-2;Q8BR86-4	Kirrel3	Isoform of Q8BR86, Kin of IRRE-like protein 3;Isoform of Q8BR86, Kin of IRRE-like protein 3;Kin of IRRE-like protein 3;Isoform of Q8BR86, Isoform 2 of Kin of IRRE-like protein 3;Isoform of Q8BR86, Isoform 4 of Kin of IRRE-like protein 3	A0A087WNM9;G5E8B6;Q8BR86;Q8BR86-2;Q8BR86-4
14.1198	13.3442	14.227	13.284	13.8361	13.4107	13.721	14.2108	12.6297	13.2399	13.8713	13.5002	14.9138	14.7259	13.9411	15.1468	14.9863	15.36	UP000000589_10090_2020;UP000000589_10090_additional_2020	7	A0A087WNP6;Q4VAA2;Q4VAA2-2	Cdv3	Isoform of Q4VAA2, Protein CDV3;Protein CDV3;Isoform of Q4VAA2, Isoform 2 of Protein CDV3	A0A087WNP6;Q4VAA2;Q4VAA2-2
15.7854	15.7255	16.0935	16.0367	15.783	15.8504	18.2403	17.6237	17.8063	18.0134	18.1613	17.5619	16.6816	16.891	16.9437	16.9856	16.7985	16.767	UP000000589_10090_2020;UP000000589_10090_additional_2020	5	A0A087WNT1;A0A087WQE6;P83940	Eloc	Isoform of P83940, Elongin-C;Isoform of P83940, Elongin-C (Fragment);Elongin-C	A0A087WNT1;A0A087WQE6;P83940
NaN	NaN	11.423	NaN	NaN	NaN	0.918235	-2.34395	NaN	NaN	0.16119	NaN	13.5933	13.412	13.3889	13.6689	13.4375	14.1066	UP000000589_10090_additional_2020	15	A0A087WNU5	Ank3	Isoform of G5E8K5, Death domain-containing protein (Fragment)	A0A087WNU5
NaN	NaN	NaN	NaN	NaN	NaN	13.1618	12.9642	12.3443	13.6495	13.5889	12.2708	10.2204	10.2103	10.1346	10.1723	11.1201	9.76187	UP000000589_10090_additional_2020	1	A0A087WNU6	Lrrfip1	Isoform of Q3UZ39, Leucine-rich repeat flightless-interacting protein 1 (Fragment)	A0A087WNU6
13.6506	13.1838	13.4822	13.3926	13.2524	13.2741	14.2001	13.6632	13.3283	13.0706	13.9823	13.4184	15.0801	15.2194	15.0913	15.2739	15.1158	15.3213	UP000000589_10090_2020;UP000000589_10090_additional_2020	8	A0A087WNV1;A0A087WR52;A0A087WSR7;Q8K2K6;Q8K2K6-1;Q8K2K6-2;Q8K2K6-3	Agfg1	Isoform of Q8K2K6, Arf-GAP domain-containing protein;Isoform of Q8K2K6, Arf-GAP domain-containing protein (Fragment);Isoform of Q8K2K6, Arf-GAP domain-containing protein;Arf-GAP domain and FG repeat-containing protein 1;Isoform of Q8K2K6, Isoform 1 of Arf-GAP domain and FG repeat-containing protein 1;Isoform of Q8K2K6, Isoform 2 of Arf-GAP domain and FG repeat-containing protein 1;Isoform of Q8K2…	A0A087WNV1;A0A087WR52;A0A087WSR7;Q8K2K6;Q8K2K6-1;Q8K2K6-2;Q8K2K6-3
12.5121	11.918	12.4883	12.0507	12.1698	11.9267	14.7667	14.6456	13.9112	14.8199	14.7352	14.6421	14.242	14.1054	14.0692	14.2242	13.9804	14.5965	UP000000589_10090_additional_2020	26	A0A087WNW3;A0A087WP14;A0A087WP48;A0A087WP85;A0A087WPW5;A0A087WPX0;A0A087WQ25;A0A087WQD0;A0A087WQF8;A0A087WQG4;A0A087WQI3;A0A087WQQ5;A0A087WRS1;A0A087WS04;A0A087WS23;A0A087WS29;F8VQC7	Ktn1	Isoform of Q61595, Rib_recp_KP_reg domain-containing protein;Isoform of Q61595, Rib_recp_KP_reg domain-containing protein;Isoform of Q61595, Rib_recp_KP_reg domain-containing protein;Isoform of Q61595, Rib_recp_KP_reg domain-containing protein;Isoform of Q61595, Rib_recp_KP_reg domain-containing protein;Isoform of Q61595, Rib_recp_KP_reg domain-containing protein;Isoform of Q61595, Rib_recp_KP_re…	A0A087WNW3;A0A087WP14;A0A087WP48;A0A087WP85;A0A087WPW5;A0A087WPX0;A0A087WQ25;A0A087WQD0;A0A087WQF8;A0A087WQG4;A0A087WQI3;A0A087WQQ5;A0A087WRS1;A0A087WS04;A0A087WS23;A0A087WS29;F8VQC7
11.6508	11.6658	11.4101	11.7482	11.9479	12.0627	13.8873	13.5163	13.7499	13.2926	14.0401	13.664	14.8779	15.0432	15.094	14.9343	15.1461	15.3515	UP000000589_10090_2020;UP000000589_10090_additional_2020	23	A0A087WNW8;A0A087WP42;A0A087WQ31;A0A087WQ95;A0A087WQF1;A0A087WRE8;A0A087WRK0;A0A087WS18;E9Q6L0;E9QKH0;E9QNY9;J3QP81;Q80TV8;Q80TV8-2	Clasp1	Isoform of Q80TV8, CLIP-associating protein 1;Isoform of Q80TV8, CLIP-associating protein 1;Isoform of Q80TV8, CLIP-associating protein 1;Isoform of Q80TV8, CLIP-associating protein 1;Isoform of Q80TV8, CLIP-associating protein 1;Isoform of Q80TV8, CLIP-associating protein 1;Isoform of Q80TV8, CLIP-associating protein 1;Isoform of Q80TV8, CLIP-associating protein 1;Isoform of Q80TV8, CLIP-associa…	A0A087WNW8;A0A087WP42;A0A087WQ31;A0A087WQ95;A0A087WQF1;A0A087WRE8;A0A087WRK0;A0A087WS18;E9Q6L0;E9QKH0;E9QNY9;J3QP81;Q80TV8;Q80TV8-2
13.0517	12.4149	12.1875	12.3351	12.4087	13.0001	NaN	NaN	NaN	NaN	NaN	NaN	14.221	13.955	13.6754	13.9793	14.0401	14.7857	UP000000589_10090_2020;UP000000589_10090_additional_2020	2	A0A087WNY2;A0A087WRT0;A0A0R4J065;D3YZP6;Q8BGE6	Atg4b	Isoform of Q8BGE6, Cysteine protease (Fragment);Isoform of Q8BGE6, Cysteine protease;Isoform of Q8BGE6, Cysteine protease;Isoform of Q8BGE6, Cysteine protease (Fragment);Cysteine protease ATG4B	A0A087WNY2;A0A087WRT0;A0A0R4J065;D3YZP6;Q8BGE6
14.3456	14.4021	13.7606	14.6481	14.1123	14.4809	12.9698	14.3785	13.5505	13.6007	13.0964	13.9793	14.108	14.2558	14.075	14.0477	14.0721	14.3203	UP000000589_10090_2020;UP000000589_10090_additional_2020	14	A0A087WNZ7;G5E870	Trip12	Isoform of G5E870, E3 ubiquitin-protein ligase TRIP12;E3 ubiquitin-protein ligase TRIP12	A0A087WNZ7;G5E870
NaN	NaN	NaN	9.40734	NaN	NaN	NaN	NaN	11.8736	NaN	NaN	NaN	13.8818	13.5105	14.0015	13.8577	14.0511	14.4572	UP000000589_10090_2020;UP000000589_10090_additional_2020	11	A0A087WNZ9;A0A087WPW1;A0A087WSH2;A0A087WSJ9;Q9Z2H2	Rgs6	Isoform of Q9Z2H2, Regulator of G-protein-signaling 6;Isoform of Q9Z2H2, Regulator of G-protein-signaling 6;Isoform of Q9Z2H2, Regulator of G-protein-signaling 6;Isoform of Q9Z2H2, Regulator of G-protein-signaling 6;Regulator of G-protein signaling 6	A0A087WNZ9;A0A087WPW1;A0A087WSH2;A0A087WSJ9;Q9Z2H2
11.2626	10.8536	9.73438	11.2587	10.8769	11.3244	13.8096	13.4575	13.8638	13.7538	13.8509	12.4063	12.6086	12.5905	13.0662	12.6725	12.6804	13.5998	UP000000589_10090_additional_2020	8	A0A087WP33;Q3ZAQ4	Atg9a	Isoform of Q68FE2, Autophagy-related protein 9 (Fragment);Isoform of Q68FE2, Autophagy-related protein 9	A0A087WP33;Q3ZAQ4
12.0257	NaN	12.682	11.9576	NaN	12.1993	NaN	NaN	NaN	12.1528	12.3179	NaN	13.0957	12.7586	12.9797	13.3103	12.475	13.2675	UP000000589_10090_2020;UP000000589_10090_additional_2020	2	A0A087WP41;A0A087WPZ6;Q9D6L8;Q9D6L8-2	Ppil3	Isoform of Q9D6L8, Peptidyl-prolyl cis-trans isomerase (Fragment);Isoform of Q9D6L8, Peptidyl-prolyl cis-trans isomerase (Fragment);Peptidyl-prolyl cis-trans isomerase-like 3;Isoform of Q9D6L8, Isoform 2 of Peptidyl-prolyl cis-trans isomerase-like 3	A0A087WP41;A0A087WPZ6;Q9D6L8;Q9D6L8-2
8.66217	NaN	NaN	10.2811	10.7576	10.5524	NaN	NaN	NaN	NaN	NaN	NaN	12.1056	12.0503	12.1313	11.8618	12.272	12.8295	UP000000589_10090_2020;UP000000589_10090_additional_2020	1	A0A087WP69;Q6XUX1;Q6XUX1-2;Q6XUX1-3;Q6XUX1-4	Dstyk	Isoform of Q6XUX1, Protein kinase domain-containing protein;Dual serine/threonine and tyrosine protein kinase;Isoform of Q6XUX1, Isoform 2 of Dual serine/threonine and tyrosine protein kinase;Isoform of Q6XUX1, Isoform 3 of Dual serine/threonine and tyrosine protein kinase;Isoform of Q6XUX1, Isoform 4 of Dual serine/threonine and tyrosine protein kinase	A0A087WP69;Q6XUX1;Q6XUX1-2;Q6XUX1-3;Q6XUX1-4
NaN	NaN	7.68783	NaN	11.8395	NaN	NaN	NaN	NaN	NaN	NaN	NaN	21.0653	21.0806	20.7509	20.854	20.5886	21.2414	UP000000589_10090_2020;UP000000589_10090_additional_2020	7	A0A087WP80;Q3TYE5;Q8BLK3	Lsamp	Isoform of Q8BLK3, Limbic system-associated membrane protein;Isoform of Q8BLK3, Limbic system-associated membrane protein;Limbic system-associated membrane protein	A0A087WP80;Q3TYE5;Q8BLK3
9.56764	8.3313	9.40567	9.09995	9.08943	9.96014	NaN	NaN	NaN	NaN	12.1728	NaN	10.925	8.88355	10.2363	10.8439	10.7582	10.0487	UP000000589_10090_2020;UP000000589_10090_additional_2020	2	A0A087WPF5;E0CY18;Q91X58	Zfand2b	Isoform of Q91X58, AN1-type zinc finger protein 2B (Fragment);Isoform of Q91X58, AN1-type zinc finger protein 2B (Fragment);AN1-type zinc finger protein 2B	A0A087WPF5;E0CY18;Q91X58
NaN	NaN	NaN	NaN	NaN	NaN	NaN	NaN	NaN	NaN	NaN	NaN	12.7656	12.1542	12.7415	12.7828	12.5945	13.0625	UP000000589_10090_2020;UP000000589_10090_additional_2020	2	A0A087WPG7;A0A0R4J044;P57724	Pcbp4	Isoform of P57724, KH domain-containing protein (Fragment);Isoform of P57724, Poly(rC)-binding protein 4;Poly(rC)-binding protein 4	A0A087WPG7;A0A0R4J044;P57724
16.7008	16.6487	16.396	16.2845	16.4005	16.4214	15.0887	14.6139	15.1544	15.2046	15.2134	14.3911	16.8398	16.8338	16.8272	16.8159	16.6941	17.1703	UP000000589_10090_2020;UP000000589_10090_additional_2020	29	A0A087WPL5;E9QNN1;O70133;O70133-2	Dhx9	Isoform of O70133, RNA helicase;Isoform of O70133, RNA helicase;ATP-dependent RNA helicase A;Isoform of O70133, Isoform 2 of ATP-dependent RNA helicase A	A0A087WPL5;E9QNN1;O70133;O70133-2
NaN	NaN	NaN	NaN	NaN	NaN	NaN	NaN	NaN	NaN	NaN	NaN	14.1351	14.2777	14.2652	14.3585	13.8631	14.4795	UP000000589_10090_2020;UP000000589_10090_additional_2020	10	A0A087WPM2;B8QI36	Ppfia4	Isoform of B8QI36, Protein tyrosine phosphatase, receptor type, f polypeptide (PTPRF),-interacting protein (liprin), alpha 4;Liprin-alpha 4	A0A087WPM2;B8QI36
NaN	NaN	NaN	NaN	NaN	NaN	NaN	NaN	NaN	NaN	NaN	NaN	12.9564	12.8229	12.937	12.9806	13.078	13.2728	UP000000589_10090_2020;UP000000589_10090_additional_2020	3	A0A087WPP1;A0A087WPZ8;A0A087WQJ4;A0A087WQT9;A0A087WR02;A0A087WRM3;A0A087WRZ6;A0A087WS40;A0A087WS67;A0A087WSE7;A0A1W2P6T3;A0A1W2P6Z7;A0A1W2P731;A0A1W2P805;C7TQ57;C7TQ59;F7C376;F8WJL1;Q01815;Q01815-2;Q01815-3;Q0PCR6	Cacna1c	Isoform of Q01815, Voltage-dependent L-type calcium channel subunit alpha;Isoform of Q01815, Voltage-dependent L-type calcium channel subunit alpha;Isoform of Q01815, Voltage-dependent L-type calcium channel subunit alpha;Isoform of Q01815, Voltage-dependent L-type calcium channel subunit alpha;Isoform of Q01815, Voltage-dependent L-type calcium channel subunit alpha;Isoform of Q01815, Voltage-de…	A0A087WPP1;A0A087WPZ8;A0A087WQJ4;A0A087WQT9;A0A087WR02;A0A087WRM3;A0A087WRZ6;A0A087WS40;A0A087WS67;A0A087WSE7;A0A1W2P6T3;A0A1W2P6Z7;A0A1W2P731;A0A1W2P805;C7TQ57;C7TQ59;F7C376;F8WJL1;Q01815;Q01815-2;Q01815-3;Q0PCR6
12.0977	9.92239	11.0596	9.1768	10.9685	11.3046	NaN	9.60078	NaN	NaN	NaN	9.97835	16.1041	16.1407	16.1035	16.1447	16.0076	16.2827	UP000000589_10090_2020;UP000000589_10090_additional_2020	11	A0A087WPP8;P62484;Q6AXD2;Q6AXH6	Abi2	Isoform of P62484, Abl interactor 2;Abl interactor 2;Isoform of P62484, Abi2 protein;Isoform of P62484, Abi2 protein	A0A087WPP8;P62484;Q6AXD2;Q6AXH6
NaN	NaN	NaN	NaN	NaN	NaN	NaN	NaN	NaN	NaN	NaN	NaN	NaN	10.8755	11.2867	11.1315	10.5345	NaN	UP000000589_10090_2020;UP000000589_10090_additional_2020	1	A0A087WPQ7;Q0V8T8;Q0V8T8-2	Cntnap5b	Isoform of Q0V8T8, Contactin-associated protein-like 5-2 (Fragment);Contactin-associated protein like 5-2;Isoform of Q0V8T8, Isoform 2 of Contactin-associated protein like 5-2	A0A087WPQ7;Q0V8T8;Q0V8T8-2
12.2538	12.2954	10.4561	11.1436	10.0553	12.3597	NaN	NaN	NaN	NaN	NaN	NaN	NaN	11.5512	11.3649	10.8244	9.68825	11.1444	UP000000589_10090_additional_2020	1	A0A087WQ32;A0A087WS03;G3X9F1	Pign	Isoform of Q9R1S3, GPI ethanolamine phosphate transferase 1;Isoform of Q9R1S3, GPI ethanolamine phosphate transferase 1;Isoform of Q9R1S3, GPI ethanolamine phosphate transferase 1	A0A087WQ32;A0A087WS03;G3X9F1
12.9235	13.8509	11.4955	13.3668	12.2915	13.8914	NaN	NaN	14.1873	NaN	NaN	NaN	15.4139	15.3983	15.339	15.4014	15.475	15.3819	UP000000589_10090_2020;UP000000589_10090_additional_2020	10	A0A087WQ86;A0A087WRP5;E9QM99;Q8BZN6;Q8BZN6-2;Q8BZN6-3;Q8BZN6-4	Dock10	Isoform of Q8BZN6, Dedicator of cytokinesis protein 10;Isoform of Q8BZN6, Dedicator of cytokinesis protein 10;Isoform of Q8BZN6, Dedicator of cytokinesis protein 10;Dedicator of cytokinesis protein 10;Isoform of Q8BZN6, Isoform 2 of Dedicator of cytokinesis protein 10;Isoform of Q8BZN6, Isoform 3 of Dedicator of cytokinesis protein 10;Isoform of Q8BZN6, Isoform 4 of Dedicator of cytokinesis prote…	A0A087WQ86;A0A087WRP5;E9QM99;Q8BZN6;Q8BZN6-2;Q8BZN6-3;Q8BZN6-4
13.9098	13.6325	13.2021	13.4707	13.2731	13.275	NaN	NaN	NaN	NaN	NaN	NaN	14.0761	14.3681	13.0152	12.3736	11.6788	13.7834	UP000000589_10090_2020;UP000000589_10090_additional_2020	2	A0A087WQB0;P60762;P60762-2	Morf4l1	Isoform of P60762, MRG domain-containing protein;Mortality factor 4-like protein 1;Isoform of P60762, Isoform 2 of Mortality factor 4-like protein 1	A0A087WQB0;P60762;P60762-2
NaN	NaN	NaN	NaN	NaN	NaN	NaN	NaN	NaN	NaN	NaN	NaN	10.874	9.87375	9.24273	10.4013	9.18054	10.8621	UP000000589_10090_2020;UP000000589_10090_additional_2020	1	A0A087WQC2;Q3V0J1;Q3V0J1-2;Q3V0J1-3	Tmem237	Isoform of Q3V0J1, Transmembrane protein 237 (Fragment);Transmembrane protein 237;Isoform of Q3V0J1, Isoform 2 of Transmembrane protein 237;Isoform of Q3V0J1, Isoform 3 of Transmembrane protein 237	A0A087WQC2;Q3V0J1;Q3V0J1-2;Q3V0J1-3
12.0636	12.0609	12.2492	11.8944	12.1844	11.6041	12.4404	12.764	12.181	12.4754	13.4726	11.6957	14.4356	14.203	14.3052	14.3141	14.2591	14.6552	UP000000589_10090_additional_2020	43	A0A087WQE8;E9Q9G6;E9QAN4;G3UW47;Q6TA13	Kif1a	Isoform of P33173, Kinesin-like protein KIF1A;Isoform of P33173, Kinesin-like protein KIF1A;Isoform of P33173, Kinesin-like protein KIF1A;Isoform of P33173, Kinesin-like protein KIF1A;Isoform of P33173, Kinesin-like protein KIF1A	A0A087WQE8;E9Q9G6;E9QAN4;G3UW47;Q6TA13
NaN	NaN	10.0984	NaN	NaN	NaN	NaN	NaN	NaN	NaN	NaN	NaN	13.584	13.2979	13.3256	13.3138	12.835	13.9611	UP000000589_10090_additional_2020	3	A0A087WQF0;Q8VCY8-2	Plppr2	Isoform of Q8VCY8, acidPPc domain-containing protein;Isoform of Q8VCY8, Isoform 2 of Phospholipid phosphatase-related protein type 2	A0A087WQF0;Q8VCY8-2
14.6372	15.1191	14.4067	14.3819	13.562	15.0537	16.9494	16.6917	17.046	16.8847	16.9118	16.8779	14.6919	14.6052	14.7545	14.5966	14.6891	14.9402	UP000000589_10090_additional_2020	1	A0A087WQH8	Slc35a4	Isoform of Q9D321, Probable UDP-sugar transporter protein SLC35A4	A0A087WQH8
NaN	7.93893	NaN	NaN	NaN	NaN	NaN	NaN	NaN	NaN	NaN	NaN	11.2843	9.66414	12.3892	12.1388	12.3557	NaN	UP000000589_10090_2020;UP000000589_10090_additional_2020	1	A0A087WQL2;Q9JME9	Vstm2b	Isoform of Q9JME9, Ig-like domain-containing protein (Fragment);V-set and transmembrane domain-containing protein 2B	A0A087WQL2;Q9JME9
14.7154	14.598	14.6247	14.8719	14.8768	14.7836	16.1753	16.3759	16.2807	16.2885	15.9994	16.2434	13.0105	13.2799	13.1839	13.3689	13.4265	13.6659	UP000000589_10090_additional_2020	23	A0A087WQM0;A0A087WQS0;A0A6I8MWZ2	Tns1	Isoform of E9Q0S6, Tensin 1;Isoform of E9Q0S6, Tensin 1;Isoform of E9Q0S6, Tensin 1	A0A087WQM0;A0A087WQS0;A0A6I8MWZ2
13.4305	12.0019	12.9518	13.359	13.0022	13.3179	NaN	14.0597	13.4357	12.4179	11.9	12.3095	12.3823	12.5528	12.6656	12.5144	12.5109	12.7567	UP000000589_10090_additional_2020	6	A0A087WQN7;F8VQ87	Xrn1	Isoform of P97789, 5'-3' exoribonuclease 1;Isoform of P97789, 5'-3' exoribonuclease 1	A0A087WQN7;F8VQ87
15.027	13.805	14.5324	14.1754	15.0478	14.5204	NaN	NaN	12.0496	NaN	11.9403	13.305	14.328	14.2961	14.4708	14.985	14.6416	15.0347	UP000000589_10090_2020;UP000000589_10090_additional_2020	4	A0A087WQS2;Q9CQC6	Bzw1	Isoform of Q9CQC6, W2 domain-containing protein;Basic leucine zipper and W2 domain-containing protein 1	A0A087WQS2;Q9CQC6
14.7571	15.6485	14.9292	15.5805	15.2472	16.0344	13.8499	13.3208	13.6114	13.1772	13.474	12.8585	12.9759	12.9377	12.8747	12.6984	12.9015	12.6826	UP000000589_10090_2020;UP000000589_10090_additional_2020	3	A0A087WQT0;O88697;Q05DP1	Stk16	Isoform of O88697, Protein kinase domain-containing protein (Fragment);Serine/threonine-protein kinase 16;Isoform of O88697, Protein kinase domain-containing protein	A0A087WQT0;O88697;Q05DP1
14.3651	12.6454	13.4969	11.4681	13.6046	12.6793	NaN	NaN	NaN	NaN	NaN	NaN	11.1826	14.0062	NaN	NaN	10.9994	10.2087	UP000000589_10090_2020;UP000000589_10090_additional_2020	6	A0A087WQT6;O89110	Casp8	Isoform of O89110, Caspase-8;Caspase-8	A0A087WQT6;O89110
10.7726	12.7337	10.8003	9.83544	10.1857	12.9479	NaN	NaN	NaN	NaN	NaN	NaN	11.2427	11.3817	11.1451	10.5388	11.5669	10.7927	UP000000589_10090_2020;UP000000589_10090_additional_2020	2	A0A087WQU0;Q8C134;Q9ERD6;Q9ERD6-2;Q9ERD6-4	Ralgps2	Isoform of Q9ERD6, Ras-GEF domain-containing protein;Isoform of Q9ERD6, Ras-GEF domain-containing protein;Ras-specific guanine nucleotide-releasing factor RalGPS2;Isoform of Q9ERD6, Isoform 2 of Ras-specific guanine nucleotide-releasing factor RalGPS2;Isoform of Q9ERD6, Isoform 4 of Ras-specific guanine nucleotide-releasing factor RalGPS2	A0A087WQU0;Q8C134;Q9ERD6;Q9ERD6-2;Q9ERD6-4
9.8339	9.05934	NaN	10.6337	6.17589	9.58251	15.1002	15.7496	15.8924	15.7159	15.0737	15.547	NaN	NaN	11.4568	NaN	NaN	NaN	UP000000589_10090_2020;UP000000589_10090_additional_2020	4	A0A087WR45;Q3UKG2	Prob1	DUF4585 domain-containing protein;Isoform of A0A087WR45, DUF4585 domain-containing protein	A0A087WR45;Q3UKG2
18.1677	18.1418	17.7226	18.2876	17.9592	18.0737	16.3559	16.2419	16.4888	16.4918	16.4718	16.4134	14.5747	14.8347	14.1279	13.9922	14.5947	14.8801	UP000000589_10090_2020;UP000000589_10090_additional_2020	39	A0A087WR50;A0A087WSN6;B9EHT6;P11276;Q3UHL6	Fn1	Isoform of P11276, Fibronectin;Isoform of P11276, Fibronectin;Isoform of P11276, Fibronectin;Fibronectin;Isoform of P11276, Fibronectin	A0A087WR50;A0A087WSN6;B9EHT6;P11276;Q3UHL6
NaN	NaN	NaN	14.4255	NaN	NaN	NaN	NaN	NaN	16.199	NaN	NaN	18.6193	18.425	18.4479	18.651	18.5902	19.0403	UP000000589_10090_additional_2020	27	A0A087WR56;E9PW06	Nfasc	Isoform of Q810U3, Neurofascin (Fragment);Isoform of Q810U3, Neurofascin	A0A087WR56;E9PW06
NaN	NaN	NaN	NaN	NaN	NaN	NaN	NaN	NaN	NaN	NaN	NaN	14.7507	15.1644	15.2142	14.9855	15.064	15.2988	UP000000589_10090_2020;UP000000589_10090_additional_2020	1	A0A087WRA2;Q2WF71;Q2WF71-2;Q2WF71-3	Lrfn1	Isoform of Q2WF71, Leucine-rich repeat and fibronectin type III domain-containing protein 1 (Fragment);Leucine-rich repeat and fibronectin type III domain-containing protein 1;Isoform of Q2WF71, Isoform 2 of Leucine-rich repeat and fibronectin type III domain-containing protein 1;Isoform of Q2WF71, Isoform 3 of Leucine-rich repeat and fibronectin type III domain-containing protein 1	A0A087WRA2;Q2WF71;Q2WF71-2;Q2WF71-3
NaN	NaN	NaN	NaN	NaN	NaN	NaN	NaN	NaN	NaN	NaN	NaN	12.0919	12.1374	12.1398	11.7727	12.2354	12.0867	UP000000589_10090_2020;UP000000589_10090_additional_2020	1	A0A087WRE3;Q8BNJ3	Nmnat2	Isoform of Q8BNJ3, CTP_transf_like domain-containing protein;Nicotinamide/nicotinic acid mononucleotide adenylyltransferase 2	A0A087WRE3;Q8BNJ3
16.4703	16.2877	16.8214	16.5853	16.857	16.2254	15.0059	13.4437	14.8635	14.9462	14.4344	14.7681	13.3119	12.9413	13.7518	13.6731	13.4002	13.0529	UP000000589_10090_2020;UP000000589_10090_additional_2020	11	A0A087WRE7;Q8R0N6;Q8R0N6-2	Adhfe1	Isoform of Q8R0N6, Alcohol dehydrogenase iron-containing protein 1 (Fragment);Hydroxyacid-oxoacid transhydrogenase, mitochondrial;Isoform of Q8R0N6, Isoform 2 of Hydroxyacid-oxoacid transhydrogenase, mitochondrial	A0A087WRE7;Q8R0N6;Q8R0N6-2
10.1034	10.1274	8.11694	10.8664	10.3476	11.3238	NaN	NaN	NaN	NaN	NaN	11.7396	15.0326	14.9788	15.2085	15.1664	15.3937	15.7085	UP000000589_10090_additional_2020	13	A0A087WRF2	Agap1	Isoform of Q8BXK8, Arf-GAP with GTPase, ANK repeat and PH domain-containing protein 1	A0A087WRF2
11.1121	11.3503	NaN	10.9808	10.094	11.0831	9.23532	NaN	12.9773	11.0351	NaN	10.4596	12.9336	13.1176	12.9524	12.3672	12.8309	13.2681	UP000000589_10090_2020;UP000000589_10090_additional_2020	1	A0A087WRG0;A0A087WRM7;B2Z892;P70265;Q6GTL7	Pfkfb2	Isoform of P70265, 6-phosphofructo-2-kinase;Isoform of P70265, 6-phosphofructo-2-kinase;Isoform of P70265, 6-phosphofructo-2-kinase;6-phosphofructo-2-kinase/fructose-2,6-bisphosphatase 2;Isoform of P70265, 6-phosphofructo-2-kinase	A0A087WRG0;A0A087WRM7;B2Z892;P70265;Q6GTL7
12.7856	10.7419	12.3294	10.7659	12.2843	12.006	NaN	NaN	NaN	NaN	NaN	NaN	12.6892	12.8803	13.3081	13.3613	13.104	13.1887	UP000000589_10090_2020;UP000000589_10090_additional_2020	2	A0A087WRH2;D3Z3C1;J3QPY3;Q9WUD8	Faim;Faim;Faiml;Faim	Isoform of Q9WUD8, Fas apoptotic inhibitory molecule 1 (Fragment);Isoform of Q9WUD8, Fas apoptotic inhibitory molecule 1;Fas apoptotic inhibitory molecule-like;Fas apoptotic inhibitory molecule 1	A0A087WRH2;D3Z3C1;J3QPY3;Q9WUD8
15.6717	16.217	15.5128	15.8462	15.7776	16.0576	15.2234	14.4709	14.4181	14.514	14.3557	14.6325	15.7599	15.8139	15.5795	15.7444	15.4999	15.7694	UP000000589_10090_additional_2020	10	A0A087WRN1;F8WI22	Bclaf1	Isoform of Q8K019, Bcl-2-associated transcription factor 1 (Fragment);Isoform of Q8K019, Bcl-2-associated transcription factor 1	A0A087WRN1;F8WI22
NaN	NaN	NaN	NaN	11.1013	8.29905	NaN	NaN	NaN	NaN	NaN	NaN	12.96	12.5555	12.1636	12.4574	12.4754	12.7188	UP000000589_10090_2020;UP000000589_10090_additional_2020	2	A0A087WRN5;Q3UPL5	Gm13889;Ag2	Isoform of Q3UPL5, Predicted gene 13889;Uncharacterized protein C11orf96 homolog	A0A087WRN5;Q3UPL5
12.9549	13.188	12.4247	12.7538	12.8701	12.5794	NaN	NaN	NaN	NaN	NaN	NaN	12.0836	12.1231	11.7232	11.937	12.1069	12.6078	UP000000589_10090_2020;UP000000589_10090_additional_2020	3	A0A087WRT4;A0A1L1SQU7;F2Z4A3	Fat1	Isoform of A0A1L1SQU7, FAT atypical cadherin 1;FAT atypical cadherin 1;Isoform of A0A1L1SQU7, FAT atypical cadherin 1	A0A087WRT4;A0A1L1SQU7;F2Z4A3
10.5613	8.54918	8.61709	9.70259	8.75678	NaN	NaN	NaN	NaN	NaN	NaN	12.2268	11.1696	10.9889	9.76403	11.52	10.2904	11.6686	UP000000589_10090_2020;UP000000589_10090_additional_2020	2	A0A087WRY3;Q80XU3	Nucks1	Isoform of Q80XU3, Nuclear ubiquitous casein and cyclin-dependent kinase substrate 1;Nuclear ubiquitous casein and cyclin-dependent kinase substrate 1	A0A087WRY3;Q80XU3
15.0482	14.6277	14.588	14.2767	14.2506	14.5888	14.0704	14.7153	13.5134	14.0596	13.5739	13.751	14.8069	14.9401	15.0023	15.0328	14.9879	15.0089	UP000000589_10090_2020;UP000000589_10090_additional_2020	4	A0A087WRZ5;Q6VYI4;Q6VYI5;Q8BLD4;Q8R0B4;Q921F2	Tardbp	Isoform of Q921F2, TAR DNA-binding protein 43;Isoform of Q921F2, TAR DNA-binding protein 43;Isoform of Q921F2, TAR DNA-binding protein 43;Isoform of Q921F2, TAR DNA-binding protein 43;Isoform of Q921F2, TAR DNA-binding protein 43;TAR DNA-binding protein 43	A0A087WRZ5;Q6VYI4;Q6VYI5;Q8BLD4;Q8R0B4;Q921F2
NaN	NaN	NaN	NaN	NaN	NaN	NaN	NaN	NaN	NaN	NaN	NaN	10.7072	10.6398	10.2552	9.80443	10.4007	NaN	UP000000589_10090_2020;UP000000589_10090_additional_2020	1	A0A087WS07;Q8CIW6;Q8CIW6-2;Q8CIW6-3	Slc26a6	Isoform of Q8CIW6, Sulfate_transp domain-containing protein;Solute carrier family 26 member 6;Isoform of Q8CIW6, Isoform 2 of Solute carrier family 26 member 6;Isoform of Q8CIW6, Isoform 3 of Solute carrier family 26 member 6	A0A087WS07;Q8CIW6;Q8CIW6-2;Q8CIW6-3
NaN	NaN	NaN	NaN	NaN	NaN	NaN	NaN	NaN	NaN	NaN	NaN	13.8483	13.8167	13.8413	13.8402	13.717	14.0972	UP000000589_10090_2020;UP000000589_10090_additional_2020	10	A0A087WS83;A0A1D5RLU3;Q61290	Cacna1e	Isoform of Q61290, Voltage-dependent R-type calcium channel subunit alpha;Isoform of Q61290, Voltage-dependent R-type calcium channel subunit alpha;Voltage-dependent R-type calcium channel subunit alpha-1E	A0A087WS83;A0A1D5RLU3;Q61290
NaN	10.5942	9.26935	10.3751	NaN	11.2881	NaN	NaN	NaN	NaN	NaN	NaN	11.6696	11.8586	NaN	10.8514	NaN	12.3476	UP000000589_10090_2020;UP000000589_10090_additional_2020	1	A0A087WS89;A0A087WSL9;Q3U595	2510002D24Rik;Gm28539;MGI:1919557	Isoform of Q3U595, RIKEN cDNA 2510002D24 gene;Gm28539 readthrough, Predicted gene 28539;UPF0545 protein C22orf39 homolog	A0A087WS89;A0A087WSL9;Q3U595
NaN	10.075	NaN	9.39931	9.11925	10.5564	NaN	NaN	NaN	NaN	NaN	NaN	13.7344	14.3472	13.7588	13.7735	13.4833	14.4947	UP000000589_10090_2020;UP000000589_10090_additional_2020	2	A0A087WSJ7;Q3TE80	2410002F23Rik	Isoform of Q3TE80, RIKEN cDNA 2410002F23 gene;RIKEN cDNA 2410002F23 gene	A0A087WSJ7;Q3TE80
NaN	NaN	NaN	NaN	9.99314	NaN	NaN	NaN	NaN	NaN	NaN	NaN	12.04	12.0602	11.9627	11.5818	11.6018	12.1842	UP000000589_10090_2020;UP000000589_10090_additional_2020	2	A0A087WSM1;Q3TY65	Ica1l	Isoform of Q3TY65, AH domain-containing protein;Islet cell autoantigen 1-like protein	A0A087WSM1;Q3TY65
14.5992	14.798	14.2966	13.7703	14.7813	13.11	NaN	NaN	NaN	NaN	NaN	NaN	13.7373	14.4099	13.8537	14.2303	14.0171	14.1513	UP000000589_10090_2020;UP000000589_10090_additional_2020	8	A0A087WSP5;P42225;Q8C3V4;Q99K94	Stat1	Isoform of P42225, Signal transducer and activator of transcription;Signal transducer and activator of transcription 1;Isoform of P42225, Signal transducer and activator of transcription;Isoform of P42225, Signal transducer and activator of transcription	A0A087WSP5;P42225;Q8C3V4;Q99K94
NaN	NaN	NaN	NaN	NaN	NaN	NaN	NaN	NaN	NaN	NaN	NaN	14.8609	15.1718	15.8831	15.656	15.4394	15.4385	UP000000589_10090_additional_2020	1	A0A087WSS1	Relch	Isoform of Q148V7, LisH domain-containing protein	A0A087WSS1
19.1021	18.9364	19.1341	18.9941	19.1321	18.7295	15.2873	15.268	15.3941	15.4437	15.2136	15.891	14.9503	14.925	14.8739	14.7191	14.756	15.3319	UP000000589_10090_2020;UP000000589_10090_additional_2020	15	A0A0A0MQ68;Q60759	Gcdh	Isoform of Q60759, Glutaryl-CoA dehydrogenase, mitochondrial;Glutaryl-CoA dehydrogenase, mitochondrial	A0A0A0MQ68;Q60759
12.0551	11.6996	12.9081	12.242	11.4131	12.2902	14.7723	15.0595	15.6346	14.8499	14.7382	15.3154	11.872	11.5423	11.8451	9.8269	10.6649	12.2874	UP000000589_10090_2020;UP000000589_10090_additional_2020	4	A0A0A0MQ70;Q5SWT3	Slc25a35	Isoform of Q5SWT3, Solute carrier family 25 member 35;Solute carrier family 25 member 35	A0A0A0MQ70;Q5SWT3
13.8461	13.776	13.9777	13.9185	13.5364	13.8088	12.4183	12.1724	12.4334	13.0985	12.554	12.0966	14.5793	14.618	14.3256	14.3625	13.9505	14.8575	UP000000589_10090_2020;UP000000589_10090_additional_2020	25	A0A0A0MQ79;Q3TLH4;Q3TLH4-5;S4R2J9	Prrc2c	Isoform of Q3TLH4, BAT2_N domain-containing protein;Protein PRRC2C;Isoform of Q3TLH4, Isoform 5 of Protein PRRC2C;Isoform of Q3TLH4, BAT2_N domain-containing protein	A0A0A0MQ79;Q3TLH4;Q3TLH4-5;S4R2J9
11.5176	12.5745	11.2655	12.4579	10.2625	12.5537	11.4239	11.3363	10.9028	NaN	NaN	NaN	12.4675	9.69572	NaN	11.179	8.7426	12.9543	UP000000589_10090_2020;UP000000589_10090_additional_2020	2	A0A0A0MQ80;A0A0G2JFY0;Q3UMC0	Spata5	Isoform of Q3UMC0, Vesicle-fusing ATPase;Isoform of Q3UMC0, ATPase family protein 2 homolog;ATPase family protein 2 homolog	A0A0A0MQ80;A0A0G2JFY0;Q3UMC0
10.4746	10.7642	10.8199	10.0697	10.0804	9.74415	12.8248	13.1654	13.0507	13.8872	15.2011	12.4587	13.3898	13.4551	13.7249	13.4527	12.9145	13.065	UP000000589_10090_2020;UP000000589_10090_additional_2020	4	A0A0A0MQ87;Q02384;S4R2C4	Sos2	Isoform of Q02384, Son of sevenless homolog 2;Son of sevenless homolog 2;Isoform of Q02384, Son of sevenless homolog 2	A0A0A0MQ87;Q02384;S4R2C4
9.9699	11.5142	8.91002	10.9913	11.2038	12.1663	NaN	NaN	NaN	NaN	NaN	NaN	8.79438	11.4629	NaN	9.79443	NaN	NaN	UP000000589_10090_2020;UP000000589_10090_additional_2020	1	A0A0A0MQ89;Q80US4;Q80US4-3;V9GXE4	Actr5	Isoform of Q80US4, Actin-related protein 5;Actin-related protein 5;Isoform of Q80US4, Isoform 3 of Actin-related protein 5;Isoform of Q80US4, Actin-related protein 5	A0A0A0MQ89;Q80US4;Q80US4-3;V9GXE4
14.9249	14.9771	15.2407	15.1755	15.4525	14.7071	15.5958	15.595	12.796	12.9188	13.3628	13.9287	16.0129	15.6677	15.78	15.8199	15.8878	16.6563	UP000000589_10090_2020;UP000000589_10090_additional_2020	3	A0A0A0MQ90;P97352	S100a13	Isoform of P97352, S_100 domain-containing protein;Protein S100-A13	A0A0A0MQ90;P97352
NaN	12.3294	9.72576	10.1422	NaN	11.753	NaN	NaN	NaN	NaN	NaN	NaN	13.4669	13.3223	13.1314	13.0928	12.6525	13.3834	UP000000589_10090_2020;UP000000589_10090_additional_2020	7	A0A0A0MQ92;A0A0A0MQB7;Q9WTS5	Tenm2	Isoform of Q9WTS5, Teneurin-2;Isoform of Q9WTS5, Teneurin-2;Teneurin-2	A0A0A0MQ92;A0A0A0MQB7;Q9WTS5
13.2549	13.8984	13.1203	13.7261	12.8402	13.1687	13.3746	14.1966	13.2582	13.9079	13.7147	12.8468	13.5517	14.0034	13.698	13.6908	13.4855	13.8129	UP000000589_10090_additional_2020	3	A0A0A0MQ99;V9GXX7	Swi5	Isoform of Q8K3D3, DNA repair protein SWI5 homolog;Isoform of Q8K3D3, DNA repair protein SWI5 homolog (Fragment)	A0A0A0MQ99;V9GXX7
18.5355	18.8738	18.7761	18.7355	18.4462	18.1113	19.4165	19.5338	19.0077	19.1199	19.2718	19.6366	17.4086	17.5727	17.0304	16.5498	17.3879	17.4679	UP000000589_10090_2020;UP000000589_10090_additional_2020	17	A0A0A0MQA3;P07758	Serpina1a	Isoform of P07758, SERPIN domain-containing protein;Alpha-1-antitrypsin 1-1	A0A0A0MQA3;P07758
16.3831	16.5129	15.8168	16.2957	15.8619	16.0564	16.1033	16.4558	16.9589	16.5201	16.1569	16.3022	13.8727	13.7236	14.1442	14.3981	14.2107	14.0709	UP000000589_10090_2020;UP000000589_10090_additional_2020	6	A0A0A0MQB0;Q4PJX1	Odr4	Isoform of Q4PJX1, Protein odr-4 homolog;Protein odr-4 homolog	A0A0A0MQB0;Q4PJX1
22.4022	20.356	18.0682	18.4759	18.5561	21.7348	NaN	NaN	NaN	NaN	NaN	NaN	16.1	16.0557	NaN	NaN	NaN	16.4716	UP000000589_10090_2020;UP000000589_10090_additional_2020	4	A0A0A0MQC3;Q9CRB3	Urah	Isoform of Q9CRB3, 5-hydroxyisourate hydrolase;5-hydroxyisourate hydrolase	A0A0A0MQC3;Q9CRB3
15.0565	14.5317	15.0615	14.7648	15.3718	14.1973	13.9264	14.6467	14.0295	14.4255	13.8859	14.8599	15.1593	15.3647	15.5926	15.1221	14.8808	15.0257	UP000000589_10090_2020;UP000000589_10090_additional_2020	2	A0A0A0MQC9;Q9D0R8	Lsm12	Isoform of Q9D0R8, AD domain-containing protein;Protein LSM12 homolog	A0A0A0MQC9;Q9D0R8
NaN	NaN	NaN	NaN	NaN	NaN	17.3338	17.0986	16.0525	16.9187	16.9006	16.5754	NaN	NaN	NaN	NaN	NaN	NaN	UP000000589_10090_2020;UP000000589_10090_additional_2020	2	A0A0A0MQD3;Q8VHW3	Cacng6	Isoform of Q8VHW3, Voltage-dependent calcium channel gamma-6 subunit;Voltage-dependent calcium channel gamma-6 subunit	A0A0A0MQD3;Q8VHW3
13.793	12.3264	12.5217	13.4019	12.125	12.6547	NaN	NaN	14.6365	NaN	NaN	NaN	9.84214	10.046	10.9866	10.8331	10.804	10.1907	UP000000589_10090_2020;UP000000589_10090_additional_2020	6	A0A0A0MQD7;A0A2I3BPN8;A3KGS3	Ralgapa2	Isoform of A3KGS3, Rap-GAP domain-containing protein;Isoform of A3KGS3, Rap-GAP domain-containing protein;Ral GTPase-activating protein subunit alpha-2	A0A0A0MQD7;A0A2I3BPN8;A3KGS3
10.6823	8.34337	NaN	7.74271	8.48198	9.12364	10.0978	0.265421	NaN	NaN	NaN	NaN	12.7302	12.7285	12.7253	12.7148	12.45	13.0179	UP000000589_10090_2020;UP000000589_10090_additional_2020	17	A0A0A0MQE5;A2AHC3	Camsap1	Isoform of A2AHC3, Calmodulin-regulated spectrin-associated protein 1;Calmodulin-regulated spectrin-associated protein 1	A0A0A0MQE5;A2AHC3
13.2744	13.1485	13.4533	12.9276	12.839	12.9109	15.3051	15.3636	14.5758	15.5762	15.1529	15.569	13.5851	13.791	13.5375	13.2082	13.5491	13.6702	UP000000589_10090_2020;UP000000589_10090_additional_2020	4	A0A0A0MQF5;Q8K2H2	Otud6b	Isoform of Q8K2H2, Ubiquitinyl hydrolase 1;Deubiquitinase OTUD6B	A0A0A0MQF5;Q8K2H2
21.582	21.6552	21.7734	21.9049	22.021	21.8849	25.4565	25.2471	25.0289	25.186	25.3285	24.946	22.4853	22.335	22.3249	22.4107	22.3829	22.656	UP000000589_10090_2020;UP000000589_10090_additional_2020	25	A0A0A0MQF6;P16858	Gapdh	Isoform of P16858, Glyceraldehyde-3-phosphate dehydrogenase;Glyceraldehyde-3-phosphate dehydrogenase	A0A0A0MQF6;P16858
NaN	NaN	8.65958	NaN	8.27165	NaN	NaN	10.5733	NaN	NaN	NaN	11.2974	12.7389	13.0582	13.131	12.46	13.141	13.1278	UP000000589_10090_2020;UP000000589_10090_additional_2020	1	A0A0A0MQF7;Q8K207	1700025G04Rik;MGI:1916649	Isoform of Q8K207, RIKEN cDNA 1700025G04 gene;Uncharacterized protein C1orf21 homolog	A0A0A0MQF7;Q8K207
NaN	NaN	NaN	9.80785	NaN	8.93931	13.2441	13.4938	12.7654	13.3938	14.9983	14.59	NaN	10.1784	NaN	NaN	NaN	NaN	UP000000589_10090_2020;UP000000589_10090_additional_2020	1	A0A0A0MQG1;A0A0B4J1L4;D3YYU8	Obsl1	Isoform of D3YYU8, Obscurin-like protein 1 (Fragment);Isoform of D3YYU8, Obscurin-like protein 1;Obscurin-like protein 1	A0A0A0MQG1;A0A0B4J1L4;D3YYU8
NaN	NaN	10.215	NaN	NaN	NaN	NaN	NaN	NaN	NaN	NaN	NaN	11.705	11.9154	11.2843	11.9376	11.8278	12.657	UP000000589_10090_additional_2020	1	A0A0A0MQH5	Macf1	Isoform of Q9QXZ0, Microtubule-actin cross-linking factor 1 (Fragment)	A0A0A0MQH5
NaN	NaN	NaN	NaN	NaN	NaN	NaN	NaN	NaN	NaN	NaN	NaN	NaN	9.77227	10.7422	7.94888	10.242	9.12487	UP000000589_10090_2020;UP000000589_10090_additional_2020	1	A0A0A0MQI4;F2Z465;F6VRL0;P97318;P97318-2;P97318-3;P97318-4;P97318-5;P97318-6;P97318-8	Dab1	Isoform of P97318, PID domain-containing protein (Fragment);Isoform of P97318, PID domain-containing protein;Isoform of P97318, PID domain-containing protein (Fragment);Disabled homolog 1;Isoform of P97318, Isoform DAB555 of Disabled homolog 1;Isoform of P97318, Isoform DAB271 of Disabled homolog 1;Isoform of P97318, Isoform DAB197 of Disabled homolog 1;Isoform of P97318, Isoform DAB204 of Disabl…	A0A0A0MQI4;F2Z465;F6VRL0;P97318;P97318-2;P97318-3;P97318-4;P97318-5;P97318-6;P97318-8
NaN	NaN	NaN	NaN	NaN	NaN	NaN	NaN	NaN	NaN	NaN	NaN	11.3041	11.6282	12.0809	11.9135	11.7117	11.6992	UP000000589_10090_2020;UP000000589_10090_additional_2020	1	A0A0A0MQJ8;Q9Z2B2;Q9Z2B2-2	Slc25a14	Isoform of Q9Z2B2, Brain mitochondrial carrier protein 1;Brain mitochondrial carrier protein 1;Isoform of Q9Z2B2, Isoform 2 of Brain mitochondrial carrier protein 1	A0A0A0MQJ8;Q9Z2B2;Q9Z2B2-2
11.8751	12.1937	11.6064	12.5099	12.0622	11.3809	NaN	NaN	NaN	NaN	NaN	NaN	12.065	NaN	NaN	10.879	NaN	NaN	UP000000589_10090_2020;UP000000589_10090_additional_2020	2	A0A0A0MQK3;F6XZS9;Q9WTN3;Q9WTN3-2;Q9WTN3-3;Q9WTN3-4	Srebf1	Isoform of Q9WTN3, BHLH domain-containing protein (Fragment);Isoform of Q9WTN3, BHLH domain-containing protein (Fragment);Sterol regulatory element-binding protein 1;Isoform of Q9WTN3, Isoform SREBP-1A-W42 of Sterol regulatory element-binding protein 1;Isoform of Q9WTN3, Isoform SREBP-1C of Sterol regulatory element-binding protein 1;Isoform of Q9WTN3, Isoform SREBP-1C-W42 of Sterol regulatory el…	A0A0A0MQK3;F6XZS9;Q9WTN3;Q9WTN3-2;Q9WTN3-3;Q9WTN3-4
15.5904	15.4053	14.1414	15.8143	15.4425	15.4726	11.808	14.0631	12.0751	NaN	NaN	12.6944	10.86	10.7903	10.9326	11.7175	11.1392	12.0128	UP000000589_10090_2020;UP000000589_10090_additional_2020	2	A0A0A0MQK8;Q9D0Z3;Q9D0Z3-2;Q9D0Z3-3	Tmem53	Isoform of Q9D0Z3, Transmembrane protein 53 (Fragment);Transmembrane protein 53;Isoform of Q9D0Z3, Isoform 2 of Transmembrane protein 53;Isoform of Q9D0Z3, Isoform 3 of Transmembrane protein 53	A0A0A0MQK8;Q9D0Z3;Q9D0Z3-2;Q9D0Z3-3
NaN	NaN	NaN	NaN	NaN	NaN	NaN	NaN	NaN	NaN	NaN	NaN	14.0358	13.674	13.8928	13.4655	13.3498	13.6966	UP000000589_10090_2020;UP000000589_10090_additional_2020	2	A0A0A0MQL0;Q6PFE7;Q6PFE7-2;Q6PFE7-3	Tmeff1	Isoform of Q6PFE7, Tomoregulin-1 (Fragment);Tomoregulin-1;Isoform of Q6PFE7, Isoform 2 of Tomoregulin-1;Isoform of Q6PFE7, Isoform 3 of Tomoregulin-1	A0A0A0MQL0;Q6PFE7;Q6PFE7-2;Q6PFE7-3
19.5878	19.3664	19.9591	19.5121	19.9663	19.5319	20.4569	20.5176	19.5916	20.4415	20.4541	20.3634	19.1835	19.1838	19.3353	19.0157	19.5126	18.7721	UP000000589_10090_2020;UP000000589_10090_additional_2020	7	A0A0A0MQM0;P63242	Eif5a	Isoform of P63242, Eukaryotic translation initiation factor 5A (Fragment);Eukaryotic translation initiation factor 5A-1	A0A0A0MQM0;P63242
14.2831	14.7473	15.4538	14.0756	14.8412	14.436	8.4197	12.6279	13.0624	7.63167	13.5574	12.4992	14.0348	14.1054	14.1438	14.0693	14.2898	14.284	UP000000589_10090_2020;UP000000589_10090_additional_2020	11	A0A0A0MQN4;Q9D906	Atg7	Isoform of Q9D906, Ubiquitin-like modifier-activating enzyme ATG7;Ubiquitin-like modifier-activating enzyme ATG7	A0A0A0MQN4;Q9D906
14.5308	14.024	13.8957	13.9724	14.3289	13.9625	NaN	13.4757	13.7322	NaN	12.942	13.71	13.3614	13.8485	14.2797	13.938	14.0131	14.3174	UP000000589_10090_2020;UP000000589_10090_additional_2020	6	A0A0A6YVR9;P09925;V9GXE6	Surf1	Isoform of P09925, SURF1-like protein (Fragment);Surfeit locus protein 1;Isoform of P09925, SURF1-like protein (Fragment)	A0A0A6YVR9;P09925;V9GXE6
15.1525	14.8353	14.8152	13.9664	13.5253	14.6836	14.2283	14.3513	13.6128	14.2735	14.5415	12.0139	12.6689	12.8827	13.03	13.2931	12.8027	12.8912	UP000000589_10090_2020;UP000000589_10090_additional_2020	2	A0A0A6YVS2;Q921L3	Tmco1	Isoform of Q921L3, Calcium load-activated calcium channel (Fragment);Calcium load-activated calcium channel	A0A0A6YVS2;Q921L3
NaN	NaN	NaN	NaN	NaN	NaN	NaN	NaN	NaN	NaN	NaN	NaN	12.8612	11.8966	12.7778	12.9078	12.7059	12.6691	UP000000589_10090_additional_2020	1	A0A0A6YVS6	Syngap1	Isoform of F6SEU4, Ras/Rap GTPase-activating protein SynGAP (Fragment)	A0A0A6YVS6
13.0973	13.6373	13.4945	13.4633	13.3956	13.374	11.7469	12.9142	12.9237	11.3752	12.9601	11.6378	13.0246	13.0611	13.1562	13.1219	12.8937	13.4133	UP000000589_10090_2020;UP000000589_10090_additional_2020	7	A0A0A6YVT1;A0A0A6YXN9;A0A0A6YY75;Q64735;Q64735-2	Cr1l	Isoform of Q64735, Complement component receptor 1-like protein (Fragment);Isoform of Q64735, Complement component receptor 1-like protein;Isoform of Q64735, Complement component receptor 1-like protein;Complement component receptor 1-like protein;Isoform of Q64735, Isoform 2 of Complement component receptor 1-like protein	A0A0A6YVT1;A0A0A6YXN9;A0A0A6YY75;Q64735;Q64735-2
13.9176	11.5184	13.1213	12.4883	13.159	11.6452	NaN	NaN	NaN	NaN	NaN	NaN	13.9879	13.9518	14.0114	14.0853	14.2649	14.127	UP000000589_10090_2020;UP000000589_10090_additional_2020	1	A0A0A6YVU1;A2ATT5;Q9JKX6	Nudt5	Isoform of Q9JKX6, ADP-sugar pyrophosphatase (Fragment);Isoform of Q9JKX6, Nudix hydrolase domain-containing protein (Fragment);ADP-sugar pyrophosphatase	A0A0A6YVU1;A2ATT5;Q9JKX6
10.8555	9.55324	11.3684	9.25266	11.6173	11.2485	8.89542	11.2385	NaN	10.6302	NaN	NaN	11.5992	11.6068	10.8615	11.9511	11.6627	11.2834	UP000000589_10090_2020	3	A0A0A6YVU8;Q9JKV1	Gm9774;Adrm1	Predicted pseudogene 9774;Proteasomal ubiquitin receptor ADRM1	A0A0A6YVU8;Q9JKV1
NaN	NaN	NaN	NaN	NaN	NaN	NaN	NaN	NaN	NaN	NaN	10.3336	12.358	12.5494	11.9276	12.4511	11.88	12.3874	UP000000589_10090_2020;UP000000589_10090_additional_2020	4	A0A0A6YVV4;A0A0A6YXJ3;Q3TRR0	Map9	Isoform of Q3TRR0, Microtubule-associated protein 9 (Fragment);Isoform of Q3TRR0, Microtubule-associated protein 9 (Fragment);Microtubule-associated protein 9	A0A0A6YVV4;A0A0A6YXJ3;Q3TRR0
15.5853	15.2401	14.8709	15.3213	15.0739	16.2216	17.2179	17.0436	16.8553	17.2925	17.1294	16.4308	14.279	14.428	14.4256	14.1358	14.497	14.0494	UP000000589_10090_2020;UP000000589_10090_additional_2020	6	A0A0A6YVV8;A0A0A6YWB0;G3X9Q0;Q9JKP5	Mbnl1	Isoform of Q9JKP5, Muscleblind-like protein 1;Isoform of Q9JKP5, Muscleblind-like protein 1;Isoform of Q9JKP5, Muscleblind-like protein 1;Muscleblind-like protein 1	A0A0A6YVV8;A0A0A6YWB0;G3X9Q0;Q9JKP5
11.1923	13.4871	11.0647	13.9615	12.1623	13.1945	13.299	14.297	13.7543	13.1247	15.1206	13.3243	12.266	12.1461	12.1316	13.1414	11.8364	15.6632	UP000000589_10090_2020;UP000000589_10090_additional_2020	15	A0A0A6YW06;E9QKQ9;E9QLZ9;J3QNM3;Q03173;Q03173-4;Q03173-5	Enah	Isoform of Q03173, WH1 domain-containing protein;Isoform of Q03173, WH1 domain-containing protein;Isoform of Q03173, WH1 domain-containing protein;Isoform of Q03173, WH1 domain-containing protein;Protein enabled homolog;Isoform of Q03173, Isoform 3 of Protein enabled homolog;Isoform of Q03173, Isoform 4 of Protein enabled homolog	A0A0A6YW06;E9QKQ9;E9QLZ9;J3QNM3;Q03173;Q03173-4;Q03173-5
14.3724	14.0708	14.3712	14.4535	14.3359	14.3367	14.9907	15.317	14.4383	15.0126	14.9861	14.8449	14.0724	13.7314	13.808	13.7764	13.7364	14.2018	UP000000589_10090_2020;UP000000589_10090_additional_2020	11	A0A0A6YW28;P35123	Usp4	Isoform of P35123, Ubiquitin carboxyl-terminal hydrolase;Ubiquitin carboxyl-terminal hydrolase 4	A0A0A6YW28;P35123
NaN	NaN	NaN	NaN	NaN	NaN	NaN	NaN	NaN	NaN	NaN	NaN	16.6019	16.3993	16.5833	16.5107	16.4956	17.0091	UP000000589_10090_additional_2020	11	A0A0A6YW36	Rgs7	Isoform of O54829, Regulator of G-protein-signaling 7	A0A0A6YW36
NaN	NaN	NaN	NaN	NaN	NaN	15.2832	14.7188	14.8052	14.2482	14.0866	14.1962	NaN	NaN	NaN	NaN	NaN	NaN	UP000000589_10090_2020;UP000000589_10090_additional_2020	2	A0A0A6YW48;Q812A3	Ankrd23	Isoform of Q812A3, Ankyrin repeat domain-containing protein 23;Ankyrin repeat domain-containing protein 23	A0A0A6YW48;Q812A3
11.2308	9.29921	NaN	10.0121	8.58905	11.0983	10.0201	NaN	NaN	10.469	NaN	NaN	12.72	12.7511	12.5444	12.2128	12.57	12.3854	UP000000589_10090_additional_2020	2	A0A0A6YW53;A0A0A6YWM8;A0A0A6YWR8;B2RUE8;B7ZNR9;E9PVG7;F8VPL5	Map4k4	Isoform of P97820, Mitogen-activated protein kinase kinase kinase kinase 4;Isoform of P97820, Mitogen-activated protein kinase kinase kinase kinase 4;Isoform of P97820, Mitogen-activated protein kinase kinase kinase kinase 4;Isoform of P97820, Map4k4 protein;Isoform of P97820, Map4k4 protein;Isoform of P97820, Mitogen-activated protein kinase kinase kinase kinase 4;Isoform of P97820, Mitogen-acti…	A0A0A6YW53;A0A0A6YWM8;A0A0A6YWR8;B2RUE8;B7ZNR9;E9PVG7;F8VPL5
NaN	NaN	NaN	NaN	NaN	NaN	16.7962	16.6114	16.8094	16.7356	16.7148	16.583	NaN	NaN	NaN	NaN	NaN	NaN	UP000000589_10090_additional_2020	1	A0A0A6YW54	Dcaf6	Isoform of Q9DC22, DDB1- and CUL4-associated factor 6 (Fragment)	A0A0A6YW54
16.5092	14.5921	16.6334	14.9209	15.4176	15.8536	18.4763	18.5139	18.1288	18.2215	18.4296	18.1551	16.0636	14.4587	16.3688	16.3484	16.1227	16.1917	UP000000589_10090_2020;UP000000589_10090_additional_2020	1	A0A0A6YW87;Q9CX13	Cnih4	Isoform of Q9CX13, Protein cornichon homolog 4;Protein cornichon homolog 4	A0A0A6YW87;Q9CX13
12.0307	12.1583	12.6141	12.6422	14.2869	10.5292	NaN	NaN	NaN	NaN	NaN	NaN	14.9252	14.5428	14.7042	14.6926	14.8044	15.3308	UP000000589_10090_2020;UP000000589_10090_additional_2020	4	A0A0A6YWF5;A0A0A6YX60;Q9DCP2	Slc38a3	Isoform of Q9DCP2, Aa_trans domain-containing protein (Fragment);Isoform of Q9DCP2, Aa_trans domain-containing protein (Fragment);Sodium-coupled neutral amino acid transporter 3	A0A0A6YWF5;A0A0A6YX60;Q9DCP2
-0.838538	NaN	1.10798	NaN	1.10687	NaN	NaN	NaN	NaN	NaN	NaN	0	NaN	NaN	NaN	NaN	NaN	NaN	UP000000589_10090_additional_2020	1	A0A0A6YWG8	Actl6a	Isoform of Q9Z2N8, Actin-like protein 6A (Fragment)	A0A0A6YWG8
NaN	NaN	NaN	NaN	NaN	NaN	NaN	NaN	NaN	NaN	NaN	NaN	12.9444	12.2266	13.0563	12.8892	12.8756	12.944	UP000000589_10090_2020;UP000000589_10090_additional_2020	2	A0A0A6YWK2;A2AJ92;A2AJ95;A2AJ96;F6TKU5;Q99NF2;Q99NF2-2;Q99NF2-3;Q99NF2-4;Q99NF2-5	Nsmf	Isoform of Q99NF2, NMDA receptor synaptonuclear-signaling and neuronal migration factor;Isoform of Q99NF2, NMDA receptor synaptonuclear-signaling and neuronal migration factor;Isoform of Q99NF2, NMDA receptor synaptonuclear-signaling and neuronal migration factor;Isoform of Q99NF2, NMDA receptor synaptonuclear-signaling and neuronal migration factor;Isoform of Q99NF2, NMDA receptor synaptonuclear…	A0A0A6YWK2;A2AJ92;A2AJ95;A2AJ96;F6TKU5;Q99NF2;Q99NF2-2;Q99NF2-3;Q99NF2-4;Q99NF2-5
13.7318	12.3314	11.3926	11.8936	11.5298	12.4872	NaN	NaN	NaN	NaN	NaN	NaN	10.0038	11.0406	9.21029	10.8415	9.85756	9.76699	UP000000589_10090_2020;UP000000589_10090_additional_2020	1	A0A0A6YWL3;A0A0A6YXB5;A0A0A6YY17;A0A140T8S2;E9Q159;Q99PJ1;Q99PJ1-10;Q99PJ1-11;Q99PJ1-12;Q99PJ1-18;Q99PJ1-19;Q99PJ1-2;Q99PJ1-21;Q99PJ1-22;Q99PJ1-23;Q99PJ1-24;Q99PJ1-25;Q99PJ1-26;Q99PJ1-4;Q99PJ1-5;Q99PJ1-6;Q99PJ1-7;Q99PJ1-8;Q99PJ1-9	Pcdh15	Isoform of Q99PJ1, Protocadherin-15 (Fragment);Isoform of Q99PJ1, Protocadherin-15;Isoform of Q99PJ1, Protocadherin-15;Isoform of Q99PJ1, Protocadherin-15;Isoform of Q99PJ1, Protocadherin-15;Protocadherin-15;Isoform of Q99PJ1, Isoform 10 of Protocadherin-15;Isoform of Q99PJ1, Isoform 11 of Protocadherin-15;Isoform of Q99PJ1, Isoform 12 of Protocadherin-15;Isoform of Q99PJ1, Isoform 18 of Protocad…	A0A0A6YWL3;A0A0A6YXB5;A0A0A6YY17;A0A140T8S2;E9Q159;Q99PJ1;Q99PJ1-10;Q99PJ1-11;Q99PJ1-12;Q99PJ1-18;Q99PJ1-19;Q99PJ1-2;Q99PJ1-21;Q99PJ1-22;Q99PJ1-23;Q99PJ1-24;Q99PJ1-25;Q99PJ1-26;Q99PJ1-4;Q99PJ1-5;Q99PJ1-6;Q99PJ1-7;Q99PJ1-8;Q99PJ1-9
14.021	13.5926	13.6143	13.9064	13.4789	14.0043	12.6758	12.8874	NaN	13.9495	13.9223	11.5929	15.5015	15.4968	15.515	15.5599	15.5697	16.12	UP000000589_10090_2020;UP000000589_10090_additional_2020	23	A0A0A6YWM5;E9QKE4;Q8BMG7	Rab3gap2	Isoform of Q8BMG7, Rab3 GTPase-activating protein non-catalytic subunit;Isoform of Q8BMG7, Rab3 GTPase-activating protein non-catalytic subunit;Rab3 GTPase-activating protein non-catalytic subunit	A0A0A6YWM5;E9QKE4;Q8BMG7
NaN	NaN	NaN	NaN	NaN	12.0958	NaN	NaN	NaN	NaN	NaN	NaN	15.6615	15.1418	15.9546	15.496	15.734	16.0801	UP000000589_10090_2020;UP000000589_10090_additional_2020	1	A0A0A6YWP5;Q9WVF8	Tusc2	Isoform of Q9WVF8, Tumor suppressor candidate 2;Tumor suppressor candidate 2	A0A0A6YWP5;Q9WVF8
12.4489	13.0552	11.8321	13.3421	12.2521	12.642	NaN	NaN	NaN	NaN	NaN	NaN	11.0714	10.5999	11.0512	11.077	11.0749	11.3512	UP000000589_10090_2020;UP000000589_10090_additional_2020	1	A0A0A6YWR9;Q3U2C5;Q3U2C5-2	Rnf149	Isoform of Q3U2C5, E3 ubiquitin-protein ligase RNF149;E3 ubiquitin-protein ligase RNF149;Isoform of Q3U2C5, Isoform 2 of E3 ubiquitin-protein ligase RNF149	A0A0A6YWR9;Q3U2C5;Q3U2C5-2
10.6702	10.5911	10.066	9.85885	10.7854	11.715	NaN	NaN	NaN	NaN	NaN	NaN	NaN	NaN	NaN	NaN	NaN	NaN	UP000000589_10090_2020;UP000000589_10090_additional_2020	1	A0A0A6YWS6;A0A0R4J114;Q8BTT6	Utp25;Utp25;Diexf	Isoform of Q8BTT6, UTP25 small subunit processome component;Isoform of Q8BTT6, UTP25 small subunit processome component;Digestive organ expansion factor homolog	A0A0A6YWS6;A0A0R4J114;Q8BTT6
8.5485	NaN	NaN	6.91592	7.33179	NaN	NaN	NaN	NaN	NaN	NaN	NaN	NaN	7.82621	8.02954	NaN	7.53209	8.14188	UP000000589_10090_2020;UP000000589_10090_additional_2020	1	A0A0A6YWX8;Q9WUE4	Nprl2	Isoform of Q9WUE4, GATOR complex protein NPRL2;GATOR complex protein NPRL2	A0A0A6YWX8;Q9WUE4
12.3361	11.4694	12.5376	12.0275	12.2625	10.6676	12.2771	13.2739	11.4806	10.6022	12.3718	13.1678	13.4735	13.7407	13.9868	13.5625	13.6025	13.2261	UP000000589_10090_2020;UP000000589_10090_additional_2020	1	A0A0A6YWY5;Q8BGN2	D3Ertd751e	Isoform of Q8BGN2, UPF0462 protein C4orf33 homolog (Fragment);UPF0462 protein C4orf33 homolog	A0A0A6YWY5;Q8BGN2
NaN	12.8982	9.85272	13.1593	NaN	11.2157	NaN	NaN	NaN	NaN	NaN	NaN	13.9608	13.6159	14.0383	13.6888	14.0331	14.4765	UP000000589_10090_2020;UP000000589_10090_additional_2020	8	A0A0A6YWY8;A0A0A6YY09;A0A0A6YY37;F8VPK8	Pcdh9	Isoform of F8VPK8, Protocadherin 9;Isoform of F8VPK8, Protocadherin 9;Isoform of F8VPK8, Protocadherin 9;Protocadherin 9	A0A0A6YWY8;A0A0A6YY09;A0A0A6YY37;F8VPK8
13.0341	13.0197	12.9029	13.1481	12.9997	12.8831	12.5407	12.6173	12.4331	12.6018	13.1212	11.6569	17.434	16.9982	17.2281	17.2281	17.1793	17.5764	UP000000589_10090_2020;UP000000589_10090_additional_2020	18	A0A0A6YX18;Q8BVE3	Atp6v1h	Isoform of Q8BVE3, V-type proton ATPase subunit H;V-type proton ATPase subunit H	A0A0A6YX18;Q8BVE3
9.89773	11.8668	10.5189	11.5342	12.0187	11.9162	NaN	NaN	NaN	NaN	10.8798	11.9825	15.1065	14.6059	14.9148	15.2324	15.1647	15.6921	UP000000589_10090_2020;UP000000589_10090_additional_2020	1	A0A0A6YX21;A0A0A6YY20;Q8VD57	Sft2d2	Isoform of Q8VD57, Vesicle transport protein;Isoform of Q8VD57, Vesicle transport protein;Vesicle transport protein SFT2B	A0A0A6YX21;A0A0A6YY20;Q8VD57
16.3461	15.8008	16.1741	15.696	16.2397	16.221	14.6988	13.4711	12.3182	14.3942	3.47017	13.5285	14.8777	14.4904	15.1177	14.744	15.3793	14.9563	UP000000589_10090_2020;UP000000589_10090_additional_2020	4	A0A0A6YX26;P62900	Rpl31	Isoform of P62900, 60S ribosomal protein L31;60S ribosomal protein L31	A0A0A6YX26;P62900
NaN	10.2165	NaN	9.60549	NaN	10.1152	12.4376	NaN	NaN	NaN	NaN	NaN	10.1107	9.88705	9.6018	10.2373	11.4522	NaN	UP000000589_10090_2020;UP000000589_10090_additional_2020	1	A0A0A6YX67;Q8BFX3	Kctd3	Isoform of Q8BFX3, BTB domain-containing protein;BTB/POZ domain-containing protein KCTD3	A0A0A6YX67;Q8BFX3
15.6744	15.3435	16.3144	15.3441	15.7136	15.7833	17.7488	17.8891	17.5092	18.0124	18.1545	17.4876	18.51	18.1985	18.2171	18.2685	17.7687	18.375	UP000000589_10090_additional_2020	12	A0A0A6YX73;Q8K1M3	Prkar2a	Isoform of P12367, cAMP-dependent protein kinase type II-alpha regulatory subunit;Isoform of P12367, Protein kinase, cAMP dependent regulatory, type II alpha	A0A0A6YX73;Q8K1M3
17.7194	17.8047	18.1867	17.887	18.1008	18.1391	17.9662	17.4912	17.7958	18.2151	17.662	17.9463	19.1905	19.0553	19.1651	19.1734	19.1114	20.6046	UP000000589_10090_2020;UP000000589_10090_additional_2020	10	A0A0A6YXF6;Q9QUI0	Rhoa	Isoform of Q9QUI0, Transforming protein RhoA (Fragment);Transforming protein RhoA	A0A0A6YXF6;Q9QUI0
NaN	NaN	NaN	8.73674	NaN	NaN	13.606	13.4163	12.5656	13.0426	13.5748	12.0655	10.2497	10.228	10.7279	9.80165	10.5277	10.4609	UP000000589_10090_2020;UP000000589_10090_additional_2020	3	A0A0A6YXG1;A0A668KMA1;E9PWX8;E9QPR4;Q811L6	Mast4	Isoform of Q811L6, Non-specific serine/threonine protein kinase;Isoform of Q811L6, Non-specific serine/threonine protein kinase;Isoform of Q811L6, Non-specific serine/threonine protein kinase;Isoform of Q811L6, Non-specific serine/threonine protein kinase;Microtubule-associated serine/threonine-protein kinase 4	A0A0A6YXG1;A0A668KMA1;E9PWX8;E9QPR4;Q811L6
14.3164	14.3034	13.7211	14.2102	13.9596	13.8874	14.4059	14.9101	14.2632	14.5621	14.5909	14.3975	13.5672	13.5526	13.7345	13.3545	13.6503	13.733	UP000000589_10090_2020;UP000000589_10090_additional_2020	7	A0A0A6YXH3;A2A8Z1;E9PXZ2;E9Q6C1;F6UHR6	Osbpl9	Isoform of A2A8Z1, Oxysterol-binding protein;Oxysterol-binding protein-related protein 9;Isoform of A2A8Z1, Oxysterol-binding protein;Isoform of A2A8Z1, Oxysterol-binding protein;Isoform of A2A8Z1, Oxysterol-binding protein	A0A0A6YXH3;A2A8Z1;E9PXZ2;E9Q6C1;F6UHR6
NaN	NaN	NaN	NaN	NaN	NaN	NaN	NaN	NaN	NaN	NaN	NaN	10.6418	11.0309	10.6758	11.0969	10.7345	9.68864	UP000000589_10090_2020;UP000000589_10090_additional_2020	1	A0A0A6YXK1;P97438;P97438-2;Q6P6P9	Kcnk2	Isoform of P97438, Potassium channel subfamily K member 2;Potassium channel subfamily K member 2;Isoform of P97438, Isoform 2 of Potassium channel subfamily K member 2;Isoform of P97438, Kcnk2 protein	A0A0A6YXK1;P97438;P97438-2;Q6P6P9
NaN	NaN	NaN	NaN	NaN	NaN	NaN	NaN	NaN	NaN	NaN	NaN	12.6313	12.4445	12.274	11.9905	11.8762	12.429	UP000000589_10090_additional_2020	1	A0A0A6YXK7	Cep170	Isoform of Q6A065, Centrosomal protein of 170 kDa (Fragment)	A0A0A6YXK7
13.5015	12.93	13.3372	12.8701	13.0479	12.9519	12.851	12.6587	12.9061	12.3584	11.5222	12.4523	11.8135	11.6958	11.6232	11.1161	11.2592	11.4184	UP000000589_10090_2020;UP000000589_10090_additional_2020	2	A0A0A6YXW4;Q9D7N6	Mrpl30	Isoform of Q9D7N6, 39S ribosomal protein L30, mitochondrial (Fragment);39S ribosomal protein L30, mitochondrial	A0A0A6YXW4;Q9D7N6
13.3916	14.0009	13.1762	13.6897	13.3254	13.0368	NaN	NaN	NaN	13.102	NaN	NaN	NaN	NaN	NaN	NaN	NaN	NaN	UP000000589_10090_2020;UP000000589_10090_additional_2020	1	A0A0A6YY02;Q9D8U0	Ifrd2	Isoform of Q9D8U0, Interferon-related developmental regulator 2 (Fragment);Interferon-related developmental regulator 2	A0A0A6YY02;Q9D8U0
15.5489	16.0626	14.9303	13.2879	15.2911	16.6751	16.7803	15.8246	15.5899	13.1562	15.8474	15.6984	12.8051	12.7652	11.6197	7.48749	12.3105	NaN	UP000000589_10090_2020;UP000000589_10090_additional_2020	2	A0A0A6YY53;F6TQW2	Ighg2c	Isoform of F6TQW2, Immunoglobulin heavy constant gamma 2C (Fragment);Immunoglobulin heavy constant gamma 2C (Fragment)	A0A0A6YY53;F6TQW2
9.98659	10.2424	10.4897	NaN	9.17126	NaN	NaN	NaN	NaN	NaN	NaN	NaN	14.7518	14.8993	14.6034	14.9045	14.1965	14.5655	UP000000589_10090_2020;UP000000589_10090_additional_2020	2	A0A0A6YY66;O70480;Q8BSN6	Vamp4	Isoform of O70480, Vesicle-associated membrane protein 4;Vesicle-associated membrane protein 4;Isoform of O70480, V-SNARE coiled-coil homology domain-containing protein	A0A0A6YY66;O70480;Q8BSN6
11.3904	10.2068	10.3827	11.8537	11.3561	11.8534	NaN	NaN	13.8623	NaN	12.1078	1.67952	14.4429	14.5694	14.6008	14.376	14.4937	14.6725	UP000000589_10090_2020;UP000000589_10090_additional_2020	10	A0A0A6YY67;H7BX08;Q8C1B1	Camsap2	Isoform of Q8C1B1, Calmodulin-regulated spectrin-associated protein 2;Isoform of Q8C1B1, Calmodulin-regulated spectrin-associated protein 2;Calmodulin-regulated spectrin-associated protein 2	A0A0A6YY67;H7BX08;Q8C1B1
NaN	NaN	NaN	NaN	6.83084	NaN	NaN	NaN	NaN	NaN	NaN	NaN	15.0256	13.9754	14.9918	14.7968	14.9075	15.7487	UP000000589_10090_2020;UP000000589_10090_additional_2020	9	A0A0A6YY76;B5TVM2	Ildr2	Isoform of B5TVM2, IG domain-containing protein;Immunoglobulin-like domain-containing receptor 2	A0A0A6YY76;B5TVM2
13.5562	NaN	NaN	12.0661	NaN	NaN	NaN	NaN	NaN	NaN	NaN	NaN	13.172	13.3452	13.1831	13.1081	13.2971	13.5086	UP000000589_10090_2020;UP000000589_10090_additional_2020	8	A0A0A6YY83;E9Q2S0	Pcdh7	Protocadherin 7;Isoform of A0A0A6YY83, Protocadherin 7	A0A0A6YY83;E9Q2S0
NaN	NaN	NaN	NaN	NaN	NaN	NaN	NaN	NaN	NaN	NaN	NaN	17.3832	17.8771	18.0925	17.6448	17.9732	18.2535	UP000000589_10090_additional_2020	2	A0A0A6YY91	Ncam1	Isoform of P13595, Neural cell adhesion molecule 1 (Fragment)	A0A0A6YY91
12.9865	13.3104	13.0673	13.1544	12.9658	13.2785	10.6267	11.5285	12.7473	11.9275	10.679	12.2529	13.0836	13.0557	12.8274	12.9755	12.808	13.2923	UP000000589_10090_2020;UP000000589_10090_additional_2020	5	A0A0B4J1E2;Q9CSN1	Snw1	Isoform of Q9CSN1, SKIP_SNW domain-containing protein;SNW domain-containing protein 1	A0A0B4J1E2;Q9CSN1
NaN	9.29954	NaN	9.4938	7.75539	8.41825	NaN	NaN	NaN	NaN	10.4829	NaN	NaN	NaN	NaN	NaN	NaN	NaN	UP000000589_10090_additional_2020	1	A0A0B4J1E3	Ighmbp2	Isoform of P40694, DNA-binding protein SMUBP-2	A0A0B4J1E3
14.6893	14.8597	14.5499	15.4034	15.1317	15.2514	16.9751	16.374	16.7859	17.2518	17.1032	16.7129	15.1606	15.8244	15.6763	15.8169	15.4239	15.7855	UP000000589_10090_2020;UP000000589_10090_additional_2020	6	A0A0B4J1E7;O35343	Kpna4	Isoform of O35343, IBB domain-containing protein;Importin subunit alpha-3	A0A0B4J1E7;O35343
16.8251	14.5578	16.3857	16.6714	16.6642	16.8024	13.1521	12.4319	13.0906	13.2772	13.2433	NaN	12.1629	11.5564	11.517	11.7248	11.6164	12.2804	UP000000589_10090_additional_2020	4	A0A0B4J1G1;P08101-2	Fcgr2b;Fcgr2	Isoform of P08101, Ig-like domain-containing protein;Isoform of P08101, Isoform IIB2 of Low affinity immunoglobulin gamma Fc region receptor II	A0A0B4J1G1;P08101-2
12.9135	12.5019	11.3138	10.424	14.866	10.9124	NaN	NaN	NaN	NaN	15.673	NaN	11.5825	11.9322	NaN	NaN	13.5784	13.18	UP000000589_10090_2020	2	A0A0B4J1H6;P01630	Igkv2-137;-	Ig-like domain-containing protein (Fragment);Ig kappa chain V-II region 7S34.1 (Fragment)	A0A0B4J1H6;P01630
14.4037	13.9474	14.3479	NaN	12.2183	13.3846	NaN	NaN	13.2354	NaN	13.2166	NaN	NaN	13.2155	13.0755	NaN	12.2871	13.2369	UP000000589_10090_2020	1	A0A0B4J1H7;A0A0B4J1H8	Igkv1-135;Igkv1-133	Ig-like domain-containing protein (Fragment)	A0A0B4J1H7;A0A0B4J1H8
14.1365	13.7098	11.3306	10.7766	13.0481	13.3947	13.7726	NaN	12.178	NaN	NaN	12.7839	13.493	13.1183	12.8895	10.9246	12.9861	13.5136	UP000000589_10090_2020	2	A0A0B4J1I0	Igkv1-110	Ig-like domain-containing protein (Fragment)	A0A0B4J1I0
12.5584	16.5685	NaN	14.0196	14.0261	15.7663	14.4494	15.3201	14.0121	NaN	10.8159	15.0825	12.0015	14.1069	NaN	NaN	11.949	13.8718	UP000000589_10090_2020	1	A0A0B4J1I5;A0A0B4J1I8;P04940;P04941;P04943;P04944	Igkv4-70;Igkv4-59;-;-;-;-	Ig-like domain-containing protein (Fragment);Ig-like domain-containing protein (Fragment);Ig kappa chain V-VI region NQ2-17.4.1 (Fragment);Ig kappa chain V-VI region NQ2-48.2.2 (Fragment);Ig kappa chain V-VI region NQ6-8.3.1 (Fragment);Ig kappa chain V-VI region NQ5-78.2.6 (Fragment)	A0A0B4J1I5;A0A0B4J1I8;P04940;P04941;P04943;P04944
NaN	NaN	NaN	NaN	NaN	NaN	NaN	NaN	NaN	NaN	NaN	NaN	14.2138	14.5985	14.0495	14.3386	13.9696	14.5989	UP000000589_10090_2020;UP000000589_10090_additional_2020	3	A0A0B4J1P7;Q9WTR6	Slc7a11	Isoform of Q9WTR6, Cystine/glutamate transporter;Cystine/glutamate transporter	A0A0B4J1P7;Q9WTR6
13.046	12.4326	12.4162	12.8636	NaN	12.3069	14.862	14.9711	14.1229	15.0096	14.9763	14.768	11.6644	12.6246	12.4437	12.4101	12.6728	12.3814	UP000000589_10090_2020;UP000000589_10090_additional_2020	2	A0A0D2X7Z2;Q9CY45	Eef1akmt1	Isoform of Q9CY45, EEF1A lysine methyltransferase 1;EEF1A lysine methyltransferase 1	A0A0D2X7Z2;Q9CY45
14.8211	13.5778	13.0939	13.6152	13.4187	14.4383	NaN	9.82599	NaN	NaN	12.5153	NaN	12.6165	12.5121	12.5394	12.675	12.4224	12.8188	UP000000589_10090_additional_2020	9	A0A0F6AIX5	Ldah	Isoform of Q8BVA5, Lipid droplet-associated hydrolase	A0A0F6AIX5
NaN	NaN	NaN	NaN	NaN	NaN	NaN	NaN	NaN	NaN	NaN	NaN	12.3269	13.1041	13.4356	13.4784	13.416	12.8756	UP000000589_10090_2020;UP000000589_10090_additional_2020	3	A0A0G2JDC3;E9Q2V5;Q3UTZ3	Map11;Map11;MAP11	Isoform of Q3UTZ3, Microtubule-associated protein 11;Isoform of Q3UTZ3, Microtubule-associated protein 11;Microtubule-associated protein 11	A0A0G2JDC3;E9Q2V5;Q3UTZ3
11.6809	13.2351	9.68902	7.58686	8.80018	7.65398	NaN	NaN	NaN	NaN	NaN	NaN	12.7674	12.7491	13.0126	12.9747	12.7164	13.047	UP000000589_10090_2020;UP000000589_10090_additional_2020	2	A0A0G2JDE3;A0A0G2JDF4;A0A0G2JDK6;A0A0G2JFF5;A0A0G2JFV3;A0A0G2JG66;A0A0G2JGM8;Q8JZZ7;Q8JZZ7-2	Adgrl2	Isoform of Q8JZZ7, Adhesion G protein-coupled receptor L2;Isoform of Q8JZZ7, Adhesion G protein-coupled receptor L2;Isoform of Q8JZZ7, Adhesion G protein-coupled receptor L2;Isoform of Q8JZZ7, Adhesion G protein-coupled receptor L2;Isoform of Q8JZZ7, Adhesion G protein-coupled receptor L2;Isoform of Q8JZZ7, Adhesion G protein-coupled receptor L2;Isoform of Q8JZZ7, Adhesion G protein-coupled recep…	A0A0G2JDE3;A0A0G2JDF4;A0A0G2JDK6;A0A0G2JFF5;A0A0G2JFV3;A0A0G2JG66;A0A0G2JGM8;Q8JZZ7;Q8JZZ7-2
NaN	NaN	NaN	NaN	NaN	NaN	NaN	14.0112	NaN	13.8706	13.7826	12.9511	NaN	NaN	NaN	NaN	NaN	NaN	UP000000589_10090_2020;UP000000589_10090_additional_2020	1	A0A0G2JDG4;G3X919;O70306;Q9EPZ6	Tbx15;Tbx18;Tbx15;Tbx18	Isoform of O70306, T-box transcription factor TBX15 (Fragment);Isoform of Q9EPZ6, T-box transcription factor TBX18;T-box transcription factor TBX15;T-box transcription factor TBX18	A0A0G2JDG4;G3X919;O70306;Q9EPZ6
14.8243	14.2112	14.2834	13.5755	13.9145	12.9132	NaN	NaN	NaN	NaN	NaN	NaN	NaN	NaN	10.0946	9.86111	9.48924	9.89876	UP000000589_10090_2020;UP000000589_10090_additional_2020	2	A0A0G2JDH8;D3YXZ7;Q8R1T4	Slc35a3	Isoform of Q8R1T4, UDP-N-acetylglucosamine transporter (Fragment);Isoform of Q8R1T4, UDP-N-acetylglucosamine transporter (Fragment);UDP-N-acetylglucosamine transporter	A0A0G2JDH8;D3YXZ7;Q8R1T4
NaN	NaN	8.51393	NaN	8.93639	NaN	NaN	NaN	NaN	NaN	NaN	NaN	10.6731	10.2853	10.8849	10.7171	10.7669	11.1042	UP000000589_10090_2020;UP000000589_10090_additional_2020	1	A0A0G2JDK0;A0A0G2JDQ1;A0A0G2JDT0;A0A0G2JE18;A0A0G2JEC2;A0A0G2JES4;A0A0G2JET3;A0A0G2JFI7;A0A0G2JFL7;A0A0G2JFS4;A0A0G2JFX1;A0A0G2JFX2;A0A0G2JGK3;A0A0G2JGL3;A0A0H2UH28;A0A0H2UKB6;D3Z6M5;E9Q5E0;E9QKT0;Q60929;Q60929-2;Q60929-3;Q63943;Q63943-2;Q8CFN5;Q8CFN5-2;Q8CFN5-3;Q8CFN5-4;Q8CFN5-5;Q921S6;S4R2H4	Mef2c;Mef2c;Mef2c;Mef2c;Mef2c;Mef2c;Mef2c;Mef2c;Mef2c;Mef2c;Mef2c;Mef2c;Mef2c;Mef2c;Mef2c;Mef2c;Mef2a;Mef2d;Mef2d;Mef2a;Mef2a;Mef2a;Mef2d;Mef2d;Mef2c;Mef2c;Mef2c;Mef2c;Mef2c;Mef2d;Mef2a	Isoform of Q8CFN5, MADS-box domain-containing protein (Fragment);Isoform of Q8CFN5, MADS-box domain-containing protein;Isoform of Q8CFN5, MADS-box domain-containing protein;Isoform of Q8CFN5, MADS-box domain-containing protein;Isoform of Q8CFN5, MADS-box domain-containing protein;Isoform of Q8CFN5, MADS-box domain-containing protein (Fragment);Isoform of Q8CFN5, MADS-box domain-containing protein…	A0A0G2JDK0;A0A0G2JDQ1;A0A0G2JDT0;A0A0G2JE18;A0A0G2JEC2;A0A0G2JES4;A0A0G2JET3;A0A0G2JFI7;A0A0G2JFL7;A0A0G2JFS4;A0A0G2JFX1;A0A0G2JFX2;A0A0G2JGK3;A0A0G2JGL3;A0A0H2UH28;A0A0H2UKB6;D3Z6M5;E9Q5E0;E9QKT0;Q60929;Q60929-2;Q60929-3;Q63943;Q63943-2;Q8CFN5;Q8CFN5-2;Q8CFN5-3;Q8CFN5-4;Q8CFN5-5;Q921S6;S4R2H4
NaN	NaN	NaN	NaN	NaN	NaN	NaN	NaN	NaN	NaN	NaN	NaN	13.5015	13.5023	13.278	13.0134	13.3538	13.4445	UP000000589_10090_2020;UP000000589_10090_additional_2020	1	A0A0G2JDL2;A0A0G2JDX3;A0A0G2JFA4;A0A0G2JGE2;A0A0G2JGX2;Q8CIN6;Q8CIN6-2	Celf3	Isoform of Q8CIN6, CUGBP Elav-like family member 3;Isoform of Q8CIN6, RRM domain-containing protein (Fragment);Isoform of Q8CIN6, RRM domain-containing protein (Fragment);Isoform of Q8CIN6, CUGBP Elav-like family member 3;Isoform of Q8CIN6, CUGBP Elav-like family member 3;CUGBP Elav-like family member 3;Isoform of Q8CIN6, Isoform 2 of CUGBP Elav-like family member 3	A0A0G2JDL2;A0A0G2JDX3;A0A0G2JFA4;A0A0G2JGE2;A0A0G2JGX2;Q8CIN6;Q8CIN6-2
11.9364	11.0208	11.284	12.0667	12.2762	11.885	NaN	12.1989	NaN	NaN	10.8388	10.2128	12.5257	12.4999	12.8203	12.6875	12.902	12.5541	UP000000589_10090_2020;UP000000589_10090_additional_2020	4	A0A0G2JDM7;A0A0G2JE03;Q3TWF7;Q8BTZ4;Q8BTZ4-2	Anapc5	Isoform of Q8BTZ4, Anaphase-promoting complex subunit 5;Isoform of Q8BTZ4, Anaphase-promoting complex subunit 5;Isoform of Q8BTZ4, Anaphase-promoting complex subunit 5;Anaphase-promoting complex subunit 5;Isoform of Q8BTZ4, Isoform 2 of Anaphase-promoting complex subunit 5	A0A0G2JDM7;A0A0G2JE03;Q3TWF7;Q8BTZ4;Q8BTZ4-2
12.4051	12.85	11.9477	12.5404	12.2618	11.9181	NaN	NaN	NaN	NaN	NaN	NaN	NaN	7.22636	NaN	NaN	NaN	NaN	UP000000589_10090_2020;UP000000589_10090_additional_2020	2	A0A0G2JDN0;A0A0G2JFM6;A0A0G2JGN1;P08071	Ltf	Isoform of P08071, Transferrin-like domain-containing protein;Isoform of P08071, Transferrin-like domain-containing protein (Fragment);Isoform of P08071, Transferrin-like domain-containing protein (Fragment);Lactotransferrin	A0A0G2JDN0;A0A0G2JFM6;A0A0G2JGN1;P08071
15.4481	15.4123	15.1175	15.6138	15.6901	15.0382	15.4639	14.2576	14.9779	14.6079	14.0415	13.9736	14.6576	14.6704	14.7033	14.8305	14.4131	15.0784	UP000000589_10090_2020;UP000000589_10090_additional_2020	6	A0A0G2JDP0;O35387	Hax1	Isoform of O35387, HCLS1-associated protein X-1;HCLS1-associated protein X-1	A0A0G2JDP0;O35387
NaN	NaN	8.802	NaN	NaN	9.79959	NaN	NaN	NaN	NaN	NaN	NaN	12.1353	12.3873	12.37	11.9371	11.6767	12.1982	UP000000589_10090_2020;UP000000589_10090_additional_2020	3	A0A0G2JDP9;Q9R0Y8	Gabrg1	Isoform of Q9R0Y8, Gamma-aminobutyric acid receptor subunit gamma-1 (Fragment);Gamma-aminobutyric acid receptor subunit gamma-1	A0A0G2JDP9;Q9R0Y8
13.2324	14.1656	14.866	13.7299	12.5366	12.9482	13.8132	NaN	12.5499	20.1555	12.4149	NaN	13.036	12.4519	13.02	12.8864	13.0422	13.5157	UP000000589_10090_2020;UP000000589_10090_additional_2020	4	A0A0G2JDR5;Q8BZQ9;Q9CYK1	Wars2	Isoform of Q9CYK1, Tryptophanyl-tRNA synthetase;Isoform of Q9CYK1, Tryptophanyl-tRNA synthetase;Tryptophan--tRNA ligase, mitochondrial	A0A0G2JDR5;Q8BZQ9;Q9CYK1
NaN	NaN	NaN	12.7806	NaN	NaN	NaN	NaN	NaN	NaN	NaN	NaN	NaN	12.8467	13.1056	12.5799	12.6961	12.2521	UP000000589_10090_2020;UP000000589_10090_additional_2020	1	A0A0G2JDT3;A0A0G2JEQ9;Q3U0I9;Q8CFD4	Snx8	Isoform of Q8CFD4, PX domain-containing protein (Fragment);Isoform of Q8CFD4, PX domain-containing protein (Fragment);Isoform of Q8CFD4, PX domain-containing protein;Sorting nexin-8	A0A0G2JDT3;A0A0G2JEQ9;Q3U0I9;Q8CFD4
NaN	NaN	NaN	NaN	NaN	NaN	NaN	NaN	NaN	NaN	NaN	NaN	13.7579	13.1353	13.6993	13.4304	13.6988	14.2488	UP000000589_10090_2020;UP000000589_10090_additional_2020	11	A0A0G2JDT9;A0A0G2JFZ5;A0A571BEA5;B9EHV0;E9Q6L9;Q80TE7	Lrrc7	Isoform of Q80TE7, PDZ domain-containing protein;Isoform of Q80TE7, PDZ domain-containing protein (Fragment);Isoform of Q80TE7, PDZ domain-containing protein;Isoform of Q80TE7, Leucine-rich repeat-containing protein 7;Isoform of Q80TE7, PDZ domain-containing protein;Leucine-rich repeat-containing protein 7	A0A0G2JDT9;A0A0G2JFZ5;A0A571BEA5;B9EHV0;E9Q6L9;Q80TE7
13.8679	11.8211	13.2739	12.8981	14.7061	13.0146	11.1841	11.5792	11.3646	NaN	NaN	10.8949	12.1835	12.0973	11.9979	12.3689	12.2349	11.7654	UP000000589_10090_2020;UP000000589_10090_additional_2020	7	A0A0G2JDV3;L7N1X8;Q000W5	Gbp6;Gm43302;Gbp10	GB1/RHD3-type G domain-containing protein;Gm43302 readthrough, GB1/RHD3-type G domain-containing protein;GB1/RHD3-type G domain-containing protein	A0A0G2JDV3;L7N1X8;Q000W5
12.2179	11.8048	12.9635	12.0921	12.5032	12.8248	12.3935	13.4433	13.467	13.5417	13.0485	11.4088	12.7476	12.8897	12.7243	12.828	12.7929	12.7764	UP000000589_10090_2020;UP000000589_10090_additional_2020	7	A0A0G2JDV6;A0A0H2UH17;Q80X50;Q80X50-2;Q80X50-3;Q80X50-4;Q80X50-5	Ubap2l	Isoform of Q80X50, Ubiquitin-associated protein 2-like;Isoform of Q80X50, Ubiquitin-associated protein 2-like;Ubiquitin-associated protein 2-like;Isoform of Q80X50, Isoform 2 of Ubiquitin-associated protein 2-like;Isoform of Q80X50, Isoform 3 of Ubiquitin-associated protein 2-like;Isoform of Q80X50, Isoform 4 of Ubiquitin-associated protein 2-like;Isoform of Q80X50, Isoform 5 of Ubiquitin-associa…	A0A0G2JDV6;A0A0H2UH17;Q80X50;Q80X50-2;Q80X50-3;Q80X50-4;Q80X50-5
14.7804	14.1424	15.6514	14.0469	14.8608	14.326	13.5489	14.1146	13.2483	12.3131	13.8321	12.6111	17.0432	16.7816	16.79	17.3008	16.511	17.3396	UP000000589_10090_2020;UP000000589_10090_additional_2020	1	A0A0G2JDW7;Q6ZWU9	Rps27	Isoform of Q6ZWU9, 40S ribosomal protein S27 (Fragment);40S ribosomal protein S27	A0A0G2JDW7;Q6ZWU9
NaN	NaN	NaN	NaN	NaN	NaN	NaN	NaN	NaN	NaN	NaN	NaN	17.5958	16.8485	17.1621	17.4611	17.6137	17.1823	UP000000589_10090_2020;UP000000589_10090_additional_2020	2	A0A0G2JDX4;A0A0G2JEZ7;Q922J6;Q9D1X8	Tspan2	Isoform of Q922J6, Tetraspanin-2 (Fragment);Isoform of Q922J6, Tetraspanin;Tetraspanin-2;Isoform of Q922J6, Tetraspanin	A0A0G2JDX4;A0A0G2JEZ7;Q922J6;Q9D1X8
12.4453	9.58253	10.663	14.236	8.3314	9.93129	NaN	NaN	12.5404	NaN	NaN	NaN	12.3848	12.7911	12.6445	12.5715	12.7248	12.4378	UP000000589_10090_2020;UP000000589_10090_additional_2020	2	A0A0G2JDZ9;E9Q804;E9QKG6;Q99NH0	Ankrd17	Isoform of Q99NH0, ANK_REP_REGION domain-containing protein;Isoform of Q99NH0, ANK_REP_REGION domain-containing protein;Isoform of Q99NH0, ANK_REP_REGION domain-containing protein;Ankyrin repeat domain-containing protein 17	A0A0G2JDZ9;E9Q804;E9QKG6;Q99NH0
NaN	NaN	NaN	NaN	NaN	10.3051	NaN	NaN	NaN	NaN	NaN	NaN	14.9957	14.749	14.7993	15.0009	14.7762	15.2419	UP000000589_10090_2020;UP000000589_10090_additional_2020	15	A0A0G2JE00;A0A0G2JEG6;Q9WVQ1	Magi2	Isoform of Q9WVQ1, Membrane-associated guanylate kinase, WW and PDZ domain-containing protein 2;Isoform of Q9WVQ1, Membrane-associated guanylate kinase, WW and PDZ domain-containing protein 2;Membrane-associated guanylate kinase, WW and PDZ domain-containing protein 2	A0A0G2JE00;A0A0G2JEG6;Q9WVQ1
12.1472	11.3742	11.8731	11.1192	11.4668	10.4414	NaN	11.3458	NaN	NaN	NaN	NaN	NaN	8.93959	NaN	NaN	NaN	10.3118	UP000000589_10090_2020;UP000000589_10090_additional_2020	1	A0A0G2JE30;O88425	Nme6	Isoform of O88425, Nucleoside diphosphate kinase (Fragment);Nucleoside diphosphate kinase 6	A0A0G2JE30;O88425
16.166	15.724	15.6156	15.7439	15.5489	16.1079	17.8842	17.8204	16.9408	17.8245	17.7179	17.4649	16.8309	16.8061	16.7235	17.1453	16.5429	17.5398	UP000000589_10090_2020;UP000000589_10090_additional_2020	3	A0A0G2JE32;A0A0G2JGL0;A0A494BAN1;P61079;P62838	Ube2d3;Ube2d3;Ube2d2a;Ube2d3;Ube2d2	Isoform of P61079, UBC core domain-containing protein (Fragment);Isoform of P61079, UBC core domain-containing protein;Isoform of P62838, UBC core domain-containing protein (Fragment);Ubiquitin-conjugating enzyme E2 D3;Ubiquitin-conjugating enzyme E2 D2	A0A0G2JE32;A0A0G2JGL0;A0A494BAN1;P61079;P62838
13.2928	14.3564	13.1331	13.8851	13.1961	13.5158	14.0412	13.3112	12.4968	12.9407	NaN	NaN	11.4035	11.5379	11.4878	11.0144	11.3883	11.0543	UP000000589_10090_2020;UP000000589_10090_additional_2020	1	A0A0G2JE66;O35738;Q60980	Klf3;Klf12;Klf3	Isoform of Q60980, Krueppel-like factor 3 (Fragment);Krueppel-like factor 12;Krueppel-like factor 3	A0A0G2JE66;O35738;Q60980
NaN	10.7467	NaN	10.5051	9.78884	10.2689	NaN	NaN	NaN	NaN	NaN	NaN	10.9402	NaN	9.60129	9.5988	11.0245	NaN	UP000000589_10090_additional_2020	1	A0A0G2JE89	Atp11b	Isoform of Q6DFW5, Phospholipid-transporting ATPase (Fragment)	A0A0G2JE89
9.03854	NaN	NaN	NaN	11.3789	9.49916	NaN	NaN	NaN	NaN	NaN	NaN	13.1726	13.3447	13.0644	13.2816	13.0699	13.6975	UP000000589_10090_2020;UP000000589_10090_additional_2020	2	A0A0G2JE93;A0A1Y7VJA7;Q9DCI3	Stard3nl	Isoform of Q9DCI3, MENTAL domain-containing protein;Isoform of Q9DCI3, MENTAL domain-containing protein;STARD3 N-terminal-like protein	A0A0G2JE93;A0A1Y7VJA7;Q9DCI3
13.6129	13.4969	11.7249	12.005	10.8472	12.6329	10.8254	12.5154	12.2744	NaN	NaN	10.7551	NaN	10.5616	9.42033	NaN	10.2172	NaN	UP000000589_10090_2020	2	A0A0G2JE99;P01843	Iglc1;-	Ig-like domain-containing protein (Fragment);Ig lambda-1 chain C region (Fragment)	A0A0G2JE99;P01843
NaN	NaN	NaN	NaN	NaN	NaN	NaN	NaN	NaN	NaN	NaN	NaN	12.7932	12.3815	12.3301	11.7197	11.7788	12.131	UP000000589_10090_2020;UP000000589_10090_additional_2020	3	A0A0G2JED5;Q80VP9	Asphd2	Isoform of Q80VP9, Aspartate beta-hydroxylase domain-containing protein 2 (Fragment);Aspartate beta-hydroxylase domain-containing protein 2	A0A0G2JED5;Q80VP9
10.3363	9.96712	10.6522	9.68477	10.5669	9.58521	NaN	NaN	NaN	NaN	NaN	NaN	10.8996	9.68919	10.5293	9.75316	10.7875	NaN	UP000000589_10090_2020;UP000000589_10090_additional_2020	1	A0A0G2JEF3;A0A0R4J0K1;A0A1C7ZMY4;Q9ERR7	Selenof	Isoform of Q9ERR7, Selenoprotein F (Fragment);Isoform of Q9ERR7, Sep15_SelM domain-containing protein;Isoform of Q9ERR7, Selenoprotein F;Selenoprotein F	A0A0G2JEF3;A0A0R4J0K1;A0A1C7ZMY4;Q9ERR7
NaN	NaN	NaN	NaN	NaN	NaN	NaN	NaN	NaN	NaN	NaN	NaN	19.5957	19.3291	19.4885	19.5208	19.3073	20.0824	UP000000589_10090_2020;UP000000589_10090_additional_2020	14	A0A0G2JEG8;A0A668KM31;Q7TQF7	Amph	Isoform of Q7TQF7, Amphiphysin;Isoform of Q7TQF7, Amphiphysin;Amphiphysin	A0A0G2JEG8;A0A668KM31;Q7TQF7
NaN	NaN	NaN	NaN	NaN	NaN	NaN	13.9011	NaN	NaN	NaN	NaN	14.8037	14.4584	14.546	14.4589	14.3743	15.027	UP000000589_10090_2020;UP000000589_10090_additional_2020	7	A0A0G2JEH1;B1AXI2;B1AXI4;B1AXI6;Q3UTH8;Q3UTH8-2;Q3UTH8-3;Q3UTH8-4;S4R1K5	Arhgef9	Isoform of Q3UTH8, Rho guanine nucleotide exchange factor 9;Isoform of Q3UTH8, Rho guanine nucleotide exchange factor 9;Isoform of Q3UTH8, Collybistin;Isoform of Q3UTH8, Collybistin;Rho guanine nucleotide exchange factor 9;Isoform of Q3UTH8, Isoform 2 of Rho guanine nucleotide exchange factor 9;Isoform of Q3UTH8, Isoform 3 of Rho guanine nucleotide exchange factor 9;Isoform of Q3UTH8, Isoform 4 o…	A0A0G2JEH1;B1AXI2;B1AXI4;B1AXI6;Q3UTH8;Q3UTH8-2;Q3UTH8-3;Q3UTH8-4;S4R1K5
12.0996	12.0237	12.0853	12.0417	12.1814	12.3587	13.3807	NaN	13.2522	NaN	13.6359	12.3351	10.9245	11.1282	11.2285	10.942	NaN	11.6828	UP000000589_10090_2020;UP000000589_10090_additional_2020	1	A0A0G2JEH5;Q9D081	Alg14	Isoform of Q9D081, UDP-N-acetylglucosamine transferase subunit ALG14 homolog (Fragment);UDP-N-acetylglucosamine transferase subunit ALG14 homolog	A0A0G2JEH5;Q9D081
13.137	14.9269	13.8228	14.7859	14.8457	15.5178	17.9647	16.4565	18.2933	18.043	18.005	17.7857	13.2341	13.588	13.3363	13.4371	13.6169	NaN	UP000000589_10090_2020;UP000000589_10090_additional_2020	2	A0A0G2JEK2;P63254	Crip1	Isoform of P63254, Cysteine-rich protein 1;Cysteine-rich protein 1	A0A0G2JEK2;P63254
14.8195	13.5181	11.7758	12.6093	12.9702	13.3038	NaN	NaN	NaN	NaN	NaN	NaN	12.9144	13.2467	12.487	10.2379	11.981	11.025	UP000000589_10090_2020;UP000000589_10090_additional_2020	2	A0A0G2JEM3;A0A0G2JGC7;B2RRI2;F7CVW0;Q3TMM7;Q689Z5;Q689Z5-2	Sbno1	Isoform of Q689Z5, AAA_34 domain-containing protein (Fragment);Isoform of Q689Z5, AAA_34 domain-containing protein (Fragment);Isoform of Q689Z5, Protein strawberry notch homolog 1;Isoform of Q689Z5, Protein strawberry notch homolog 1 (Fragment);Isoform of Q689Z5, AAA_34 domain-containing protein;Protein strawberry notch homolog 1;Isoform of Q689Z5, Isoform 2 of Protein strawberry notch homolog 1	A0A0G2JEM3;A0A0G2JGC7;B2RRI2;F7CVW0;Q3TMM7;Q689Z5;Q689Z5-2
NaN	NaN	NaN	NaN	NaN	NaN	NaN	NaN	NaN	NaN	NaN	NaN	12.6665	12.7017	13.0389	12.8951	12.9664	12.3454	UP000000589_10090_2020;UP000000589_10090_additional_2020	3	A0A0G2JER3;A0A0G2JG99;A2AHB7;A2AHB8;A2AHB9;C0KTP6;Q6ZPR4	Kcnt1	Isoform of Q6ZPR4, Potassium channel subfamily T member 1;Isoform of Q6ZPR4, Potassium channel subfamily T member 1;Isoform of Q6ZPR4, Potassium channel subfamily T member 1;Isoform of Q6ZPR4, Potassium channel subfamily T member 1;Isoform of Q6ZPR4, Potassium channel subfamily T member 1;Isoform of Q6ZPR4, Potassium channel subfamily T member 1;Potassium channel subfamily T member 1	A0A0G2JER3;A0A0G2JG99;A2AHB7;A2AHB8;A2AHB9;C0KTP6;Q6ZPR4
18.6825	18.804	18.3416	18.5333	18.2341	18.7672	17.1453	17.1506	16.5797	16.4498	17.4499	16.8899	16.0511	16.204	16.2826	16.0924	16.3548	16.7291	UP000000589_10090_2020;UP000000589_10090_additional_2020	7	A0A0G2JES3;A0A140T8T4;P51410	Rpl9;Rpl9-ps6;Rpl9	Isoform of P51410, 60S ribosomal protein L9 (Fragment);60S ribosomal protein L9;60S ribosomal protein L9	A0A0G2JES3;A0A140T8T4;P51410
10.1825	8.38211	8.699	7.25074	8.96622	8.99237	14.8183	NaN	NaN	NaN	NaN	NaN	14.1048	14.2682	14.2502	14.0787	13.7243	14.5108	UP000000589_10090_2020;UP000000589_10090_additional_2020	5	A0A0G2JF44;Q9DAI2	Ift22	Isoform of Q9DAI2, Intraflagellar transport protein 22 homolog (Fragment);Intraflagellar transport protein 22 homolog	A0A0G2JF44;Q9DAI2
13.6507	14.3079	13.5731	14.3543	12.9444	13.9804	NaN	12.2928	11.9474	11.5617	11.9448	NaN	NaN	NaN	NaN	NaN	7.13923	NaN	UP000000589_10090_additional_2020	1	A0A0G2JF51	Odf2l	Isoform of Q9D478, Protein BCAP	A0A0G2JF51
10.7138	10.6827	9.96584	11.3405	10.9051	10.181	NaN	NaN	NaN	NaN	NaN	NaN	14.8366	14.0089	14.7261	14.6167	14.8918	15.1631	UP000000589_10090_2020;UP000000589_10090_additional_2020	11	A0A0G2JF79;A0A0G2JGW6;Q3UTQ8	Cdkl5	Isoform of Q3UTQ8, Protein kinase domain-containing protein;Isoform of Q3UTQ8, Protein kinase domain-containing protein;Cyclin-dependent kinase-like 5	A0A0G2JF79;A0A0G2JGW6;Q3UTQ8
NaN	NaN	NaN	NaN	11.3193	NaN	NaN	NaN	NaN	NaN	NaN	NaN	13.7416	13.4956	13.651	13.0174	13.3779	13.45	UP000000589_10090_2020;UP000000589_10090_additional_2020	6	A0A0G2JFB0;A0A0G2JGW5;A0A571BDA2;D3YXR8;Q80U40;Q80U40-2	Rimbp2	Isoform of Q80U40, RIMS-binding protein 2;Isoform of Q80U40, RIMS-binding protein 2;Isoform of Q80U40, RIMS-binding protein 2;Isoform of Q80U40, RIMS-binding protein 2;RIMS-binding protein 2;Isoform of Q80U40, Isoform 2 of RIMS-binding protein 2	A0A0G2JFB0;A0A0G2JGW5;A0A571BDA2;D3YXR8;Q80U40;Q80U40-2
12.7924	13.3943	12.3205	12.535	12.0234	12.2869	14.6667	14.0463	NaN	14.4215	13.1133	13.9865	14.5167	14.483	14.2556	14.4762	14.281	14.6857	UP000000589_10090_2020;UP000000589_10090_additional_2020	7	A0A0G2JFB2;Q80VL1	Tdrkh	Isoform of Q80VL1, Tudor domain-containing protein;Tudor and KH domain-containing protein	A0A0G2JFB2;Q80VL1
15.0806	14.6762	13.7213	14.6862	13.6999	14.9148	NaN	NaN	NaN	NaN	NaN	NaN	NaN	NaN	8.97875	NaN	8.21392	NaN	UP000000589_10090_2020;UP000000589_10090_additional_2020	1	A0A0G2JFE8;Q920L5	Elovl6	Isoform of Q920L5, Elongation of very long chain fatty acids protein (Fragment);Elongation of very long chain fatty acids protein 6	A0A0G2JFE8;Q920L5
NaN	NaN	NaN	NaN	NaN	NaN	NaN	16.7051	NaN	NaN	NaN	NaN	14.075	14.3617	14.6215	14.2004	14.2767	14.2944	UP000000589_10090_2020;UP000000589_10090_additional_2020	5	A0A0G2JFG4;A0A0G2JG23;A0A0R4J0Y4;A0A1D5RMI4;A0A1D5RMJ7;Q6P1D5;Q6P1D5-2	Sez6l	Isoform of Q6P1D5, Seizure 6-like protein (Fragment);Isoform of Q6P1D5, Seizure 6-like protein;Isoform of Q6P1D5, Seizure 6-like protein;Isoform of Q6P1D5, Seizure 6-like protein;Isoform of Q6P1D5, Seizure 6-like protein;Seizure 6-like protein;Isoform of Q6P1D5, Isoform 2 of Seizure 6-like protein	A0A0G2JFG4;A0A0G2JG23;A0A0R4J0Y4;A0A1D5RMI4;A0A1D5RMJ7;Q6P1D5;Q6P1D5-2
9.1855	9.95745	9.42592	10.8247	9.94729	14.6812	16.0985	16.202	15.8094	15.8656	14.0752	15.327	14.2763	NaN	14.7941	14.5745	NaN	15.7715	UP000000589_10090_additional_2020	19	A0A0G2JFH2	Map4	Isoform of P27546, Microtubule-associated protein (Fragment)	A0A0G2JFH2
12.6195	13.8973	12.4	13.8873	13.4564	14.0647	NaN	NaN	13.2841	NaN	10.5762	NaN	9.46901	8.20456	10.3646	10.1581	10.0295	NaN	UP000000589_10090_2020;UP000000589_10090_additional_2020	1	A0A0G2JFI9;A0A0H2UH19;A0A1B0GXE2;A2AIS5;E9Q5A3;Q5DW34;Q5DW34-2;Q5DW34-3;Z4YJZ7	Ehmt1	Isoform of Q5DW34, Histone-lysine N-methyltransferase EHMT1 (Fragment);Isoform of Q5DW34, Histone-lysine N-methyltransferase EHMT1;Isoform of Q5DW34, Histone-lysine N-methyltransferase EHMT1 (Fragment);Isoform of Q5DW34, Histone-lysine N-methyltransferase EHMT1 (Fragment);Isoform of Q5DW34, Histone-lysine N-methyltransferase EHMT1;Histone-lysine N-methyltransferase EHMT1;Isoform of Q5DW34, Isofor…	A0A0G2JFI9;A0A0H2UH19;A0A1B0GXE2;A2AIS5;E9Q5A3;Q5DW34;Q5DW34-2;Q5DW34-3;Z4YJZ7
13.1893	15.4712	10.1839	13.5782	13.6136	14.314	NaN	10.7218	11.4489	11.7588	NaN	10.7014	11.8115	12.1803	11.4806	11.8361	12.179	12.5694	UP000000589_10090_2020;UP000000589_10090_additional_2020	3	A0A0G2JFJ6;Q7TPD0	Ints3	Isoform of Q7TPD0, Integrator complex subunit 3;Integrator complex subunit 3	A0A0G2JFJ6;Q7TPD0
NaN	NaN	NaN	NaN	NaN	NaN	NaN	NaN	NaN	NaN	NaN	NaN	12.0752	11.4529	12.009	12.0987	12.8624	12.2724	UP000000589_10090_2020;UP000000589_10090_additional_2020	1	A0A0G2JFP3;B7ZBU7;O70174	Chrna4	Isoform of O70174, Neur_chan_memb domain-containing protein (Fragment);Isoform of O70174, Neuronal acetylcholine receptor subunit alpha-4;Neuronal acetylcholine receptor subunit alpha-4	A0A0G2JFP3;B7ZBU7;O70174
16.2841	12.4754	13.5275	12.3428	13.8014	12.9586	NaN	NaN	NaN	NaN	NaN	NaN	NaN	NaN	NaN	NaN	NaN	NaN	UP000000589_10090_additional_2020	2	A0A0G2JFP4	Frrs1	Isoform of Q8K385, Ferric-chelate reductase 1	A0A0G2JFP4
NaN	NaN	NaN	NaN	NaN	NaN	NaN	NaN	NaN	NaN	NaN	NaN	14.5228	14.3465	14.3661	14.4798	14.3079	14.6444	UP000000589_10090_additional_2020	11	A0A0G2JFQ2;B7ZBW1;Q9Z351-13	Kcnq2	Isoform of Q9Z351, Potassium voltage-gated channel subfamily KQT member 2;Isoform of Q9Z351, Potassium voltage-gated channel subfamily KQT member 2;Isoform of Q9Z351, Isoform 13 of Potassium voltage-gated channel subfamily KQT member 2	A0A0G2JFQ2;B7ZBW1;Q9Z351-13
NaN	NaN	NaN	NaN	NaN	NaN	11.7051	NaN	13.1451	14.3155	NaN	11.865	NaN	NaN	NaN	NaN	NaN	NaN	UP000000589_10090_2020	1	A0A0G2JFS9;Q8C9S8	Atg4a-ps;Atg4a	Cysteine protease;Cysteine protease ATG4A	A0A0G2JFS9;Q8C9S8
8.25271	7.79037	9.78952	4.07362	10.004	NaN	NaN	NaN	NaN	NaN	NaN	NaN	NaN	NaN	NaN	NaN	NaN	NaN	UP000000589_10090_additional_2020	1	A0A0G2JFT8;Q9D394-2	Rufy3	Isoform of Q9D394, Protein RUFY3;Isoform of Q9D394, Isoform 2 of Protein RUFY3	A0A0G2JFT8;Q9D394-2
10.6588	11.5899	11.3845	11.9398	10.7256	11.7288	NaN	NaN	NaN	NaN	NaN	NaN	NaN	8.95646	10.9012	11.2993	10.6642	NaN	UP000000589_10090_2020;UP000000589_10090_additional_2020	1	A0A0G2JFV4;Q9D0C1	Rnf115	Isoform of Q9D0C1, RING-type E3 ubiquitin transferase;E3 ubiquitin-protein ligase RNF115	A0A0G2JFV4;Q9D0C1
12.6123	13.5429	12.3338	13.376	13.1879	13.7851	12.5806	12.2439	12.4276	11.8103	12.8235	12.781	12.3673	12.6575	12.416	12.2399	12.4416	12.647	UP000000589_10090_additional_2020	4	A0A0G2JFV5	Lrrfip2	Isoform of Q91WK0, Leucine-rich repeat flightless-interacting protein 2	A0A0G2JFV5
7.18783	NaN	8.81275	NaN	9.00953	NaN	NaN	NaN	NaN	NaN	NaN	NaN	10.9685	10.3648	10.6162	11.4184	10.0573	NaN	UP000000589_10090_2020;UP000000589_10090_additional_2020	1	A0A0G2JFW6;Q6NXI6;Q6NXI6-2	Rprd2	Isoform of Q6NXI6, CID domain-containing protein (Fragment);Regulation of nuclear pre-mRNA domain-containing protein 2;Isoform of Q6NXI6, Isoform 2 of Regulation of nuclear pre-mRNA domain-containing protein 2	A0A0G2JFW6;Q6NXI6;Q6NXI6-2
NaN	NaN	NaN	NaN	NaN	NaN	NaN	NaN	NaN	NaN	NaN	NaN	11.6548	11.036	11.6	11.5543	11.1945	11.7401	UP000000589_10090_2020;UP000000589_10090_additional_2020	1	A0A0G2JFX9;J3QM78;Q9D1E5;Q9D1E5-2;Q9JIT0;Q9JIT0-3	Lmbr1;Lmbr1;Lmbr1l;Lmbr1l;Lmbr1;Lmbr1	Isoform of Q9JIT0, Limb region 1 protein;Isoform of Q9JIT0, Limb region 1 protein;Protein LMBR1L;Isoform of Q9D1E5, Isoform 2 of Protein LMBR1L;Limb region 1 protein;Isoform of Q9JIT0, Isoform 3 of Limb region 1 protein	A0A0G2JFX9;J3QM78;Q9D1E5;Q9D1E5-2;Q9JIT0;Q9JIT0-3
12.1393	11.1179	11.3527	11.9033	11.6183	12.8467	6.20425	12.3622	12.0543	NaN	13.4206	12.4346	9.55781	10.896	11.0814	9.91007	10.1673	10.9674	UP000000589_10090_2020;UP000000589_10090_additional_2020	2	A0A0G2JFY6;B0V3P3;B0V3P4;Q9WV76	Ap4b1	Isoform of Q9WV76, AP complex subunit beta;Isoform of Q9WV76, AP complex subunit beta;Isoform of Q9WV76, AP complex subunit beta;AP-4 complex subunit beta-1	A0A0G2JFY6;B0V3P3;B0V3P4;Q9WV76
11.9245	11.6823	12.6551	11.8735	12.7789	10.4665	10.8377	NaN	NaN	NaN	NaN	11.6259	13.7582	13.5502	13.7915	13.6117	13.7592	13.6817	UP000000589_10090_2020;UP000000589_10090_additional_2020	3	A0A0G2JFZ4;E9Q7M2	Tsc22d2	Isoform of E9Q7M2, TSC22 domain family, member 2;TSC22 domain family, member 2	A0A0G2JFZ4;E9Q7M2
NaN	NaN	NaN	NaN	NaN	NaN	NaN	NaN	NaN	NaN	NaN	NaN	12.6378	13.8246	12.2963	12.608	13.103	13.839	UP000000589_10090_additional_2020	1	A0A0G2JG35	Map4	Isoform of P27546, Microtubule-associated protein (Fragment)	A0A0G2JG35
NaN	NaN	7.96427	11.2301	NaN	NaN	13.4375	NaN	13.9125	13.4478	13.0918	17.0876	13.9616	14.0066	13.0654	13.7198	13.4945	13.6286	UP000000589_10090_2020;UP000000589_10090_additional_2020	4	A0A0G2JG60;Q6P9Z1	Smarcd3	Isoform of Q6P9Z1, SWI/SNF-related matrix-associated actin-dependent regulator of chromatin subfamily D member 3;SWI/SNF-related matrix-associated actin-dependent regulator of chromatin subfamily D member 3	A0A0G2JG60;Q6P9Z1
11.1198	9.86015	10.5125	11.7585	10.3665	10.059	NaN	NaN	NaN	NaN	NaN	NaN	11.382	11.2621	11.4159	11.2604	11.3588	11.6182	UP000000589_10090_2020;UP000000589_10090_additional_2020	3	A0A0G2JG85;E9PYF7	Ap1ar	Isoform of E9PYF7, Adaptor-related protein complex 1-associated regulatory protein;AP1AR	A0A0G2JG85;E9PYF7
NaN	NaN	NaN	NaN	NaN	NaN	NaN	NaN	NaN	NaN	NaN	12.872	13.8852	13.3554	13.8546	14.0286	13.4957	14.497	UP000000589_10090_additional_2020	1	A0A0G2JGC8	Rap1gds1	Isoform of E9Q912, RAP1, GTP-GDP dissociation stimulator 1	A0A0G2JGC8
NaN	NaN	NaN	NaN	NaN	NaN	NaN	NaN	NaN	NaN	NaN	NaN	17.8408	17.5779	17.708	17.8503	17.7996	18.1429	UP000000589_10090_2020;UP000000589_10090_additional_2020	15	A0A0G2JGE8;Q9JIA1	Lgi1	Isoform of Q9JIA1, LRRCT domain-containing protein;Leucine-rich glioma-inactivated protein 1	A0A0G2JGE8;Q9JIA1
12.5211	12.9687	12.2396	13.0721	12.5024	12.3569	NaN	NaN	NaN	NaN	NaN	NaN	NaN	NaN	NaN	NaN	NaN	NaN	UP000000589_10090_2020;UP000000589_10090_additional_2020	1	A0A0G2JGF7;Q8CGF1;Q8CGF1-2	Arhgap29	Isoform of Q8CGF1, Rho GTPase-activating protein 29 (Fragment);Rho GTPase-activating protein 29;Isoform of Q8CGF1, Isoform 2 of Rho GTPase-activating protein 29	A0A0G2JGF7;Q8CGF1;Q8CGF1-2
NaN	NaN	NaN	9.30422	NaN	7.72868	16.2559	16.4198	15.636	16.0042	16.6541	16.1825	11.5978	NaN	10.8329	11.039	11.8502	11.5466	UP000000589_10090_additional_2020	10	A0A0G2JGI1	Nexn	Isoform of Q7TPW1, Ig-like domain-containing protein	A0A0G2JGI1
10.8329	8.87934	12.125	12.2334	11.5973	11.7628	1.62556	NaN	NaN	12.3998	11.3453	NaN	12.0898	12.0975	11.8163	11.8404	12.4726	12.2074	UP000000589_10090_2020;UP000000589_10090_additional_2020	3	A0A0G2JGK0;A0A0G2JGM4;A0A0H2UH13;Q8BK75;Q8BK75-2	Elp6	Isoform of Q8BK75, Elongator complex protein 6;Isoform of Q8BK75, Elongator complex protein 6 (Fragment);Isoform of Q8BK75, Elongator complex protein 6;Elongator complex protein 6;Isoform of Q8BK75, Isoform 2 of Elongator complex protein 6	A0A0G2JGK0;A0A0G2JGM4;A0A0H2UH13;Q8BK75;Q8BK75-2
NaN	10.0336	NaN	NaN	NaN	NaN	NaN	NaN	NaN	NaN	NaN	NaN	11.5189	11.368	11.1053	11.871	11.6285	NaN	UP000000589_10090_2020;UP000000589_10090_additional_2020	1	A0A0G2JGK8;Q99KR6	Rnf34	Isoform of Q99KR6, E3 ubiquitin-protein ligase RNF34 (Fragment);E3 ubiquitin-protein ligase RNF34	A0A0G2JGK8;Q99KR6
13.8839	13.9314	13.4612	13.6453	13.1591	13.4773	13.3296	13.2291	13.058	14.0819	13.5619	12.755	13.5943	13.5916	13.75	13.8348	13.8691	13.9831	UP000000589_10090_2020;UP000000589_10090_additional_2020	15	A0A0G2JGL8;Q99PU8;Q99PU8-2;Q99PU8-3	Dhx30	Isoform of Q99PU8, RNA helicase;ATP-dependent RNA helicase DHX30;Isoform of Q99PU8, Isoform 2 of ATP-dependent RNA helicase DHX30;Isoform of Q99PU8, Isoform 3 of ATP-dependent RNA helicase DHX30	A0A0G2JGL8;Q99PU8;Q99PU8-2;Q99PU8-3
14.4207	14.7007	14.4859	13.9393	14.7766	14.0281	15.3034	14.6307	14.8255	14.6261	15.0836	14.3576	17.4425	17.1972	17.4681	17.3548	17.4108	18.0767	UP000000589_10090_2020;UP000000589_10090_additional_2020	8	A0A0G2JGP4;P08556;Q9D091	Nras	Isoform of P08556, GTPase NRas (Fragment);GTPase NRas;Isoform of P08556, GTPase NRas	A0A0G2JGP4;P08556;Q9D091
15.3261	15.2911	15.0546	15.3497	15.0546	15.3671	15.5035	15.2583	14.4619	15.3916	15.6619	15.1486	14.2336	14.2244	14.0653	14.2265	13.9295	14.7641	UP000000589_10090_2020;UP000000589_10090_additional_2020	5	A0A0G2JGQ4;P54729	Nub1	Isoform of P54729, NEDD8 ultimate buster 1;NEDD8 ultimate buster 1	A0A0G2JGQ4;P54729
NaN	NaN	12.1901	NaN	NaN	NaN	NaN	NaN	NaN	NaN	NaN	NaN	16.8815	16.5941	16.738	16.616	16.5966	17.0117	UP000000589_10090_2020;UP000000589_10090_additional_2020	8	A0A0G2JGQ6;Q9JLM8	Dclk1	Isoform of Q9JLM8, Serine/threonine-protein kinase DCLK1;Serine/threonine-protein kinase DCLK1	A0A0G2JGQ6;Q9JLM8
12.8849	13.3892	13.4305	13.1705	13.4811	13.6544	15.7175	16.4383	15.9654	15.8941	16.6739	16.2356	17.7824	17.8414	17.7686	17.7963	17.6133	18.3769	UP000000589_10090_additional_2020	11	A0A0G2JGS4;Q6PHZ2-5	Camk2d	Isoform of Q6PHZ2, Calcium/calmodulin-dependent protein kinase;Isoform of Q6PHZ2, Isoform 4 of Calcium/calmodulin-dependent protein kinase type II subunit delta	A0A0G2JGS4;Q6PHZ2-5
NaN	NaN	NaN	NaN	NaN	NaN	NaN	NaN	NaN	NaN	NaN	NaN	13.2261	13.1346	13.17	13.192	12.877	12.397	UP000000589_10090_2020;UP000000589_10090_additional_2020	1	A0A0G2JGS8;P50571	Gabrb1	Isoform of P50571, Neur_chan_LBD domain-containing protein (Fragment);Gamma-aminobutyric acid receptor subunit beta-1	A0A0G2JGS8;P50571
16.3071	16.4496	15.9988	16.5175	15.9737	16.3624	16.9631	16.9461	17.1196	17.2237	17.1981	16.8942	16.0713	16.0534	15.9443	15.8549	15.9213	16.1294	UP000000589_10090_2020;UP000000589_10090_additional_2020	7	A0A0G2JGT5;P63073	Eif4e	Isoform of P63073, Eukaryotic translation initiation factor 4E (Fragment);Eukaryotic translation initiation factor 4E	A0A0G2JGT5;P63073
14.7808	14.7081	13.9535	14.7411	14.186	14.4319	NaN	NaN	NaN	NaN	NaN	NaN	13.8858	14.1829	13.9546	14.0834	14.1048	14.4186	UP000000589_10090_2020;UP000000589_10090_additional_2020	1	A0A0G2JGT9;A2A723;P39098;P39098-2	Man1a2	Isoform of P39098, Mannosyl-oligosaccharide 1,2-alpha-mannosidase IB;Isoform of P39098, alpha-1,2-Mannosidase (Fragment);Mannosyl-oligosaccharide 1,2-alpha-mannosidase IB;Isoform of P39098, Isoform 2 of Mannosyl-oligosaccharide 1,2-alpha-mannosidase IB	A0A0G2JGT9;A2A723;P39098;P39098-2
14.5917	13.7829	14.4817	13.9551	13.9975	13.7464	12.9875	13.3734	13.2143	11.7629	14.523	13.6332	15.922	15.454	15.9045	16.0529	15.739	16.3416	UP000000589_10090_additional_2020	14	A0A0G2JGW9;Q3TUE1	Fubp1	Isoform of Q91WJ8, Far upstream element-binding protein 1;Isoform of Q91WJ8, Far upstream element-binding protein 1	A0A0G2JGW9;Q3TUE1
9.78132	7.2691	NaN	NaN	NaN	NaN	7.48211	13.8563	13.2915	NaN	NaN	10.4801	15.6298	15.4967	16.0259	15.751	16.0904	16.0263	UP000000589_10090_2020;UP000000589_10090_additional_2020	31	A0A0G2JGX4;Q6PIC6	Atp1a3	Isoform of Q6PIC6, Sodium/potassium-transporting ATPase subunit alpha;Sodium/potassium-transporting ATPase subunit alpha-3	A0A0G2JGX4;Q6PIC6
NaN	11.3435	10.8152	11.3705	11.1413	12.3155	NaN	NaN	NaN	NaN	NaN	NaN	10.8827	11.8557	10.7233	10.6892	11.7964	NaN	UP000000589_10090_2020;UP000000589_10090_additional_2020	1	A0A0G2JGY5;E9QME5;E9QP19;Q99PP7;Q99PP7-2	Trim33	Isoform of Q99PP7, B box-type domain-containing protein (Fragment);Isoform of Q99PP7, E3 ubiquitin-protein ligase TRIM33;Isoform of Q99PP7, E3 ubiquitin-protein ligase TRIM33;E3 ubiquitin-protein ligase TRIM33;Isoform of Q99PP7, Isoform Beta of E3 ubiquitin-protein ligase TRIM33	A0A0G2JGY5;E9QME5;E9QP19;Q99PP7;Q99PP7-2
NaN	NaN	NaN	NaN	NaN	NaN	NaN	NaN	NaN	NaN	NaN	NaN	15.0222	14.7477	14.6544	14.9188	14.3055	15.0877	UP000000589_10090_2020;UP000000589_10090_additional_2020	9	A0A0G2JGY9;Q7TME0	Plppr4	Isoform of Q7TME0, 2-lysophosphatidate phosphatase PLPPR4 (Fragment);2-lysophosphatidate phosphatase PLPPR4	A0A0G2JGY9;Q7TME0
14.5602	10.8676	11.7511	14.9857	14.2746	12.4938	10.1523	NaN	13.0126	12.3363	NaN	13.4309	12.8675	13.3482	12.2343	12.49	12.7788	13.409	UP000000589_10090_2020;UP000000589_10090_additional_2020	2	A0A0G2JH12;Q6P9N1;Q6P9N1-2;Q6P9N1-3	Fam126a	Isoform of Q6P9N1, Hyccin;Hyccin;Isoform of Q6P9N1, Isoform 2 of Hyccin;Isoform of Q6P9N1, Isoform 3 of Hyccin	A0A0G2JH12;Q6P9N1;Q6P9N1-2;Q6P9N1-3
12.4784	12.5644	11.8082	12.7103	12.1276	12.9392	12.4175	12.5286	13.2769	NaN	12.245	9.81777	10.4799	10.7162	10.3676	10.2622	10.922	10.9238	UP000000589_10090_2020;UP000000589_10090_additional_2020	5	A0A0G2JH17;K3W4P2;Q6P4S8	Ints1	Isoform of Q6P4S8, DUF3677 domain-containing protein;Isoform of Q6P4S8, DUF3677 domain-containing protein;Integrator complex subunit 1	A0A0G2JH17;K3W4P2;Q6P4S8
NaN	NaN	NaN	NaN	NaN	NaN	12.6311	12.2931	12.6488	12.8954	NaN	NaN	12.2457	11.9722	11.5411	11.6595	12.6745	11.9849	UP000000589_10090_2020;UP000000589_10090_additional_2020	1	A0A0G2LB90;A4Q9F0;A4Q9F0-2;E9PWB8;E9Q6C6	Ttll7	Isoform of A4Q9F0, Tubulin polyglutamylase TTLL7;Tubulin polyglutamylase TTLL7;Isoform of A4Q9F0, Isoform 2 of Tubulin polyglutamylase TTLL7;Isoform of A4Q9F0, Tubulin polyglutamylase TTLL7;Isoform of A4Q9F0, Tubulin polyglutamylase TTLL7	A0A0G2LB90;A4Q9F0;A4Q9F0-2;E9PWB8;E9Q6C6
13.1563	13.2348	12.7692	12.5748	12.9048	14.1616	NaN	NaN	NaN	13.7879	NaN	NaN	13.4807	13.6699	13.5357	13.6276	13.3627	13.8583	UP000000589_10090_2020;UP000000589_10090_additional_2020	3	A0A0H2UH22;E9Q5X2;E9Q969;Q812E0	Cpeb2	Isoform of Q812E0, Cytoplasmic polyadenylation element-binding protein 2;Isoform of Q812E0, Cytoplasmic polyadenylation element-binding protein 2;Isoform of Q812E0, Cytoplasmic polyadenylation element-binding protein 2;Cytoplasmic polyadenylation element-binding protein 2	A0A0H2UH22;E9Q5X2;E9Q969;Q812E0
NaN	NaN	NaN	NaN	NaN	NaN	NaN	NaN	NaN	NaN	NaN	NaN	12.4827	11.3839	11.829	11.5501	11.844	11.7639	UP000000589_10090_additional_2020	1	A0A0H2UH29;P0DI97	Nrxn1	Isoform of Q9CS84, LAM_G_DOMAIN domain-containing protein;Isoform of Q9CS84, Neurexin-1-beta	A0A0H2UH29;P0DI97
13.1814	12.9797	12.384	12.7121	12.0647	12.7465	10.9089	NaN	NaN	NaN	NaN	NaN	10.4731	11.3432	11.7541	11.1864	11.9506	11.4392	UP000000589_10090_2020;UP000000589_10090_additional_2020	2	A0A0H2UKB8;Q8R5K2;Q8R5K2-2	Usp33	Isoform of Q8R5K2, Ubiquitin carboxyl-terminal hydrolase;Ubiquitin carboxyl-terminal hydrolase 33;Isoform of Q8R5K2, Isoform 2 of Ubiquitin carboxyl-terminal hydrolase 33	A0A0H2UKB8;Q8R5K2;Q8R5K2-2
9.78734	NaN	11.0314	NaN	NaN	9.98247	NaN	NaN	NaN	NaN	NaN	NaN	11.7219	11.3372	11.433	11.853	11.1728	11.4547	UP000000589_10090_2020	2	A0A0J9YTR2	0610012G03Rik	RIKEN cDNA 0610012G03 gene	A0A0J9YTR2
15.1276	15.4763	15.0591	15.2012	15.0208	14.9837	NaN	NaN	NaN	NaN	NaN	NaN	15.1415	15.749	15.3558	15.2632	15.1589	14.5742	UP000000589_10090_2020;UP000000589_10090_additional_2020	1	A0A0J9YTS4;D3YXN7;Q8BJU2	Tspan9	Isoform of Q8BJU2, Tetraspanin (Fragment);Isoform of Q8BJU2, Tetraspanin (Fragment);Tetraspanin-9	A0A0J9YTS4;D3YXN7;Q8BJU2
NaN	14.3305	13.1206	14.6365	13.902	14.777	17.6083	17.1886	17.238	17.2207	17.9696	16.6819	14.2178	14.1771	14.3556	14.4588	14.428	14.5871	UP000000589_10090_additional_2020	1	A0A0J9YTU1	Khk	Isoform of P97328, PfkB domain-containing protein (Fragment)	A0A0J9YTU1
NaN	NaN	11.8397	7.94158	10.0505	NaN	NaN	NaN	NaN	NaN	NaN	NaN	14.3065	14.0888	14.0888	14.1555	14.078	14.6407	UP000000589_10090_additional_2020	14	A0A0J9YTU3	Specc1	Isoform of Q5SXY1, Calponin-homology (CH) domain-containing protein	A0A0J9YTU3
12.7856	11.0789	11.5177	11.5802	13.6315	13.2476	13.0251	NaN	13.4235	NaN	NaN	15.2081	14.9657	15.2425	15.0321	15.3734	14.7845	14.7416	UP000000589_10090_2020;UP000000589_10090_additional_2020	9	A0A0J9YTU9;Q69Z99	Zfp512;Znf512	Isoform of Q69Z99, C2H2-type domain-containing protein;Zinc finger protein 512	A0A0J9YTU9;Q69Z99
NaN	NaN	NaN	NaN	NaN	NaN	NaN	NaN	NaN	NaN	NaN	NaN	11.6048	12.2604	12.5604	12.1326	12.1621	11.734	UP000000589_10090_2020;UP000000589_10090_additional_2020	1	A0A0J9YTX9;A0A0J9YU67;F8WJA5;Q61474;Q61474-2	Msi1	Isoform of Q61474, RRM domain-containing protein (Fragment);Isoform of Q61474, RNA-binding protein Musashi homolog 1 (Fragment);Isoform of Q61474, RNA-binding protein Musashi homolog 1 (Fragment);RNA-binding protein Musashi homolog 1;Isoform of Q61474, Isoform 2 of RNA-binding protein Musashi homolog 1	A0A0J9YTX9;A0A0J9YU67;F8WJA5;Q61474;Q61474-2
15.64	15.2448	14.8386	15.0016	15.2955	15.4971	16.1896	15.8927	16.0746	15.8699	16.2746	15.8835	18.998	18.6271	18.8615	18.9659	18.8324	19.5109	UP000000589_10090_2020;UP000000589_10090_additional_2020	16	A0A0J9YTY0;A0A0J9YUL3;Q8C1B7;Q8C1B7-2;Q8C1B7-3	Septin11	Isoform of Q8C1B7, Septin-type G domain-containing protein;Isoform of Q8C1B7, Septin-11;Septin-11;Isoform of Q8C1B7, Isoform 2 of Septin-11;Isoform of Q8C1B7, Isoform 3 of Septin-11	A0A0J9YTY0;A0A0J9YUL3;Q8C1B7;Q8C1B7-2;Q8C1B7-3
NaN	NaN	NaN	NaN	NaN	NaN	NaN	NaN	NaN	NaN	NaN	NaN	12.0272	10.8719	11.4361	11.8525	11.075	12.0602	UP000000589_10090_2020;UP000000589_10090_additional_2020	1	A0A0J9YTZ4;A0A0J9YUH3;Q62092	Nsg1	Isoform of Q62092, Neuronal vesicle-trafficking-associated protein 1;Isoform of Q62092, Neuronal vesicle-trafficking-associated protein 1 (Fragment);Neuronal vesicle trafficking-associated protein 1	A0A0J9YTZ4;A0A0J9YUH3;Q62092
NaN	NaN	11.097	9.52958	11.4832	8.40378	NaN	NaN	NaN	NaN	NaN	NaN	8.17812	8.71223	8.73688	9.17675	8.29135	7.16534	UP000000589_10090_2020;UP000000589_10090_additional_2020	2	A0A0J9YU69;A0A1Y7VJS1;F8WJ74;Q8VEF1;Q8VEF1-3	Gramd1a	Isoform of Q8VEF1, VASt domain-containing protein (Fragment);Isoform of Q8VEF1, Protein Aster-A (Fragment);Isoform of Q8VEF1, VASt domain-containing protein;Protein Aster-A;Isoform of Q8VEF1, Isoform 3 of Protein Aster-A	A0A0J9YU69;A0A1Y7VJS1;F8WJ74;Q8VEF1;Q8VEF1-3
21.9322	21.42	22.1963	21.6484	22.0998	21.2541	17.96	17.8285	17.4884	15.9818	17.8181	15.4938	14.9403	15.1532	15.0242	14.7472	15.0292	15.3061	UP000000589_10090_additional_2020	13	A0A0J9YU79	Khk	Isoform of P97328, Ketohexokinase	A0A0J9YU79
14.1056	13.2325	12.2479	13.9296	12.2868	14.0799	NaN	NaN	NaN	NaN	NaN	NaN	11.9445	11.7165	11.7397	NaN	NaN	NaN	UP000000589_10090_2020;UP000000589_10090_additional_2020	2	A0A0J9YU82;F8WIY7;Q923Q2	Stard13	Isoform of Q923Q2, StAR-related lipid transfer protein 13;Isoform of Q923Q2, StAR-related lipid transfer protein 13;StAR-related lipid transfer protein 13	A0A0J9YU82;F8WIY7;Q923Q2
12.1721	12.1241	11.7008	11.5919	11.9163	12.4255	NaN	15.9957	NaN	15.629	NaN	NaN	12.3063	12.3221	12.4079	12.5296	12.4548	12.2039	UP000000589_10090_2020;UP000000589_10090_additional_2020	4	A0A0J9YU92;Q8VDH1;Q8VDH1-2	Fbxo21	Isoform of Q8VDH1, YccV-like domain-containing protein (Fragment);F-box only protein 21;Isoform of Q8VDH1, Isoform 2 of F-box only protein 21	A0A0J9YU92;Q8VDH1;Q8VDH1-2
12.8794	12.3439	11.7807	12.3156	11.5744	12.6477	13.7505	13.8386	12.6159	13.2891	13.5605	13.1523	11.5964	12.2638	12.446	12.3822	12.1143	12.2855	UP000000589_10090_2020;UP000000589_10090_additional_2020	2	A0A0J9YUD0;D3YWD5;Q9D2V8	Mfsd10	Isoform of Q9D2V8, Major facilitator superfamily domain-containing protein 10 (Fragment);Isoform of Q9D2V8, MFS domain-containing protein (Fragment);Major facilitator superfamily domain-containing protein 10	A0A0J9YUD0;D3YWD5;Q9D2V8
13.4253	13.8931	13.2184	13.6351	13.4151	13.3701	13.1911	13.77	13.5735	13.98	13.4341	13.3202	13.0195	13.1652	12.9752	13.1109	12.875	13.4951	UP000000589_10090_2020;UP000000589_10090_additional_2020	10	A0A0J9YUD5;B9EJ54	Nup205	Nucleoporin 205;Isoform of A0A0J9YUD5, Nucleoporin 205	A0A0J9YUD5;B9EJ54
14.9558	12.3718	12.2738	12.3618	12.563	12.4797	NaN	NaN	NaN	3.2068	2.91779	3.14457	10.8787	NaN	11.8897	NaN	10.3708	10.7039	UP000000589_10090_2020;UP000000589_10090_additional_2020	2	A0A0J9YUG5;Q8BGM4	Mettl27	Isoform of Q8BGM4, Methyltransf_25 domain-containing protein (Fragment);Methyltransf_25 domain-containing protein	A0A0J9YUG5;Q8BGM4
17.1143	16.4985	17.2108	16.2705	17.0864	16.8127	NaN	NaN	NaN	NaN	NaN	NaN	NaN	NaN	NaN	NaN	14.6826	NaN	UP000000589_10090_additional_2020	13	A0A0J9YUI8	Gckr	Isoform of Q91X44, Glucokinase regulatory protein	A0A0J9YUI8
NaN	NaN	9.25597	11.2711	9.08562	9.08611	18.2331	NaN	NaN	NaN	NaN	NaN	15.8457	15.4148	15.6537	15.7193	15.576	16.519	UP000000589_10090_additional_2020	28	A0A0J9YUM2	Syngap1	Isoform of F6SEU4, Ras/Rap GTPase-activating protein SynGAP	A0A0J9YUM2
15.1469	14.5942	14.7398	15.1538	15.0932	14.0984	NaN	15.7581	NaN	NaN	NaN	14.8315	14.9974	15.1401	15.067	15.2961	15.3553	11.1967	UP000000589_10090_2020;UP000000589_10090_additional_2020	1	A0A0J9YUN2;A0A0J9YUW6;P63147;Q9Z255	Ube2a;Ube2a;Ube2b;Ube2a	Isoform of Q9Z255, UBC core domain-containing protein;Isoform of Q9Z255, UBC core domain-containing protein (Fragment);Ubiquitin-conjugating enzyme E2 B;Ubiquitin-conjugating enzyme E2 A	A0A0J9YUN2;A0A0J9YUW6;P63147;Q9Z255
NaN	NaN	NaN	NaN	NaN	NaN	NaN	NaN	NaN	NaN	NaN	NaN	12.3677	12.3753	12.515	13.2013	12.9347	11.8091	UP000000589_10090_additional_2020	1	A0A0J9YUS0	Dnm1	Isoform of P39053, GED domain-containing protein (Fragment)	A0A0J9YUS0
14.3313	13.8646	13.5217	13.6147	12.5747	14.0495	NaN	NaN	NaN	NaN	11.8504	NaN	12.2226	11.9587	12.4591	11.9771	12.3661	12.8	UP000000589_10090_2020;UP000000589_10090_additional_2020	1	A0A0J9YUY0;D3Z780;Q61749;Q61749-2	Eif2b4	Isoform of Q61749, Translation initiation factor eIF-2B subunit delta (Fragment);Isoform of Q61749, Translation initiation factor eIF-2B subunit delta;Translation initiation factor eIF-2B subunit delta;Isoform of Q61749, Isoform 2 of Translation initiation factor eIF-2B subunit delta	A0A0J9YUY0;D3Z780;Q61749;Q61749-2
13.7943	14.4486	13.7791	14.6966	14.3812	14.865	15.4397	14.6847	15.3709	15.2072	15.2704	14.9517	10.9191	11.3828	11.3105	10.9206	11.1864	11.2716	UP000000589_10090_2020;UP000000589_10090_additional_2020	9	A0A0J9YV30;A0A1D5RMM8;F8VQ28;Q8VI36;Q8VI36-2	Pxn	Isoform of Q8VI36, Paxillin;Isoform of Q8VI36, Paxillin;Isoform of Q8VI36, Paxillin;Paxillin;Isoform of Q8VI36, Isoform Alpha of Paxillin	A0A0J9YV30;A0A1D5RMM8;F8VQ28;Q8VI36;Q8VI36-2
13.2597	12.4201	11.6438	11.9343	11.6853	12.9393	NaN	NaN	8.60023	NaN	5.29201	NaN	10.9943	11.0881	12.9082	11.6693	11.7692	13.0523	UP000000589_10090_2020;UP000000589_10090_additional_2020	6	A0A0J9YV90;Q8BHJ5	Tbl1xr1	Isoform of Q8BHJ5, F-box-like/WD repeat-containing protein TBL1XR1;F-box-like/WD repeat-containing protein TBL1XR1	A0A0J9YV90;Q8BHJ5
NaN	NaN	NaN	NaN	NaN	NaN	NaN	NaN	13.746	NaN	NaN	NaN	15.1992	15.1292	15.2873	15.227	15.0228	15.8014	UP000000589_10090_2020;UP000000589_10090_additional_2020	9	A0A0J9YVF0;Q14BI2	Grm2	Isoform of Q14BI2, G_PROTEIN_RECEP_F3_4 domain-containing protein;Metabotropic glutamate receptor 2	A0A0J9YVF0;Q14BI2
12.7588	10.5324	11.9071	11.3353	11.4357	10.3336	NaN	12.7055	NaN	NaN	NaN	NaN	12.8703	12.5982	13.3076	13.6132	13.2657	13.5153	UP000000589_10090_2020;UP000000589_10090_additional_2020	2	A0A0M3HEP3;Q99M04	Lias	Isoform of Q99M04, Lipoyl synthase, mitochondrial;Lipoyl synthase, mitochondrial	A0A0M3HEP3;Q99M04
11.9711	12.2618	12.0356	12.1895	11.5921	11.949	15.0891	14.9207	14.9092	15.149	15.1333	14.9586	17.8177	17.7905	17.7691	17.8151	17.5273	17.8324	UP000000589_10090_2020;UP000000589_10090_additional_2020	23	A0A0M3HEP7;P70704;P70704-2;P70704-3	Atp8a1	Isoform of P70704, Phospholipid-transporting ATPase;Phospholipid-transporting ATPase IA;Isoform of P70704, Isoform 2 of Phospholipid-transporting ATPase IA;Isoform of P70704, Isoform 3 of Phospholipid-transporting ATPase IA	A0A0M3HEP7;P70704;P70704-2;P70704-3
NaN	NaN	NaN	13.1893	11.4185	13.6408	NaN	NaN	NaN	NaN	NaN	NaN	NaN	13.5906	13.3401	13.6793	13.8441	NaN	UP000000589_10090_2020	1	A0A0M3U1B0	Sycp2l	Synaptonemal complex protein 2-like	A0A0M3U1B0
15.523	15.8955	15.7215	15.47	15.5142	15.4567	14.881	15.2988	16.2453	15.2628	14.7946	15.3214	15.8339	15.9516	15.9455	15.6586	15.7231	15.844	UP000000589_10090_2020;UP000000589_10090_additional_2020	3	A0A0N4SUH8;D3Z285;Q9QZ23	Nfu1	Isoform of Q9QZ23, NFU1 iron-sulfur cluster scaffold homolog, mitochondrial;Isoform of Q9QZ23, Nfu_N domain-containing protein (Fragment);NFU1 iron-sulfur cluster scaffold homolog, mitochondrial	A0A0N4SUH8;D3Z285;Q9QZ23
13.5234	13.2286	13.3347	13.3272	13.4109	13.2655	NaN	NaN	NaN	NaN	NaN	NaN	NaN	NaN	NaN	NaN	NaN	NaN	UP000000589_10090_2020;UP000000589_10090_additional_2020	1	A0A0N4SUI5;Q924H9	Dqx1	Isoform of Q924H9, Helicase ATP-binding domain-containing protein;ATP-dependent RNA helicase DQX1	A0A0N4SUI5;Q924H9
12.1711	12.0285	10.9696	12.9808	12.4507	12.5811	18.2265	18.6406	17.854	18.0026	18.0176	17.5851	8.0222	9.76102	NaN	NaN	9.1166	11.2136	UP000000589_10090_2020;UP000000589_10090_additional_2020	16	A0A0N4SUJ2;A0A0N4SUN3;A0A0N4SV63;A0A0N4SVX9;A0A0N4SWH3;E9PXU9;E9Q423;E9QL12;Q9ESD7;Q9ESD7-2;Q9ESD7-3	Dysf	Isoform of Q9ESD7, Dysferlin;Isoform of Q9ESD7, Dysferlin;Isoform of Q9ESD7, Dysferlin;Isoform of Q9ESD7, Dysferlin;Isoform of Q9ESD7, Dysferlin;Isoform of Q9ESD7, Dysferlin;Isoform of Q9ESD7, Dysferlin;Isoform of Q9ESD7, Dysferlin;Dysferlin;Isoform of Q9ESD7, Isoform 2 of Dysferlin;Isoform of Q9ESD7, Isoform 3 of Dysferlin	A0A0N4SUJ2;A0A0N4SUN3;A0A0N4SV63;A0A0N4SVX9;A0A0N4SWH3;E9PXU9;E9Q423;E9QL12;Q9ESD7;Q9ESD7-2;Q9ESD7-3
9.21049	11.2226	NaN	10.3551	11.4399	9.95066	NaN	NaN	NaN	NaN	NaN	NaN	8.62004	9.62531	NaN	NaN	NaN	NaN	UP000000589_10090_2020;UP000000589_10090_additional_2020	1	A0A0N4SUJ7;A0A0N4SUM8;A0A0N4SV52;A0A0N4SV90;Q69ZQ2	Isy1;Gm45140;Isy1;Isy1;Isy1	Isoform of Q69ZQ2, Pre-mRNA-splicing factor ISY1 homolog;Gm45140 readthrough, Predicted gene 45140;Isoform of Q69ZQ2, Pre-mRNA-splicing factor ISY1 homolog;Isoform of Q69ZQ2, Pre-mRNA-splicing factor ISY1 homolog (Fragment);Pre-mRNA-splicing factor ISY1 homolog	A0A0N4SUJ7;A0A0N4SUM8;A0A0N4SV52;A0A0N4SV90;Q69ZQ2
11.8352	12.3679	10.879	12.2196	13.108	12.8847	14.2381	13.8708	13.881	13.7089	14.1598	13.3688	13.2102	13.4406	13.3026	12.8043	13.4861	14.0423	UP000000589_10090_2020;UP000000589_10090_additional_2020	2	A0A0N4SUK9;Q8C7D2;Q8C7D2-2;Q8C7D2-3	Crbn	Isoform of Q8C7D2, Lon N-terminal domain-containing protein (Fragment);Protein cereblon;Isoform of Q8C7D2, Isoform 2 of Protein cereblon;Isoform of Q8C7D2, Isoform 3 of Protein cereblon	A0A0N4SUK9;Q8C7D2;Q8C7D2-2;Q8C7D2-3
13.2372	13.5535	9.21108	13.3201	12.5087	13.7079	NaN	NaN	11.8049	NaN	NaN	NaN	11.7966	NaN	13.9067	13.1607	NaN	11.2949	UP000000589_10090_2020;UP000000589_10090_additional_2020	2	A0A0N4SUM7;A0A0N4SUY1;A0A0N4SV46;A0A0N4SVT4;Q9R1Q6	Tmem176b	Isoform of Q9R1Q6, Transmembrane protein 176B (Fragment);Isoform of Q9R1Q6, Transmembrane protein 176B (Fragment);Isoform of Q9R1Q6, Transmembrane protein 176B (Fragment);Isoform of Q9R1Q6, Transmembrane protein 176B;Transmembrane protein 176B	A0A0N4SUM7;A0A0N4SUY1;A0A0N4SV46;A0A0N4SVT4;Q9R1Q6
16.5805	16.0219	16.7372	16.4563	17.0289	16.1685	NaN	NaN	NaN	NaN	NaN	NaN	NaN	NaN	NaN	NaN	NaN	NaN	UP000000589_10090_2020;UP000000589_10090_additional_2020	10	A0A0N4SUN2;Q9JJL3	Slco1b2	Isoform of Q9JJL3, Solute carrier organic anion transporter family member;Solute carrier organic anion transporter family member 1B2	A0A0N4SUN2;Q9JJL3
12.9021	NaN	13.0225	13.132	11.0487	13.3721	16.9594	NaN	15.8896	NaN	16.671	NaN	15.6839	15.6065	14.661	15.5453	14.3663	15.5524	UP000000589_10090_additional_2020	14	A0A0N4SUZ0	Magi1	Isoform of Q6RHR9, Membrane-associated guanylate kinase, WW and PDZ domain-containing protein 1	A0A0N4SUZ0
NaN	12.1186	9.53036	NaN	NaN	9.02077	NaN	16.2092	NaN	NaN	14.4665	NaN	11.9414	12.1683	11.8212	12.3062	10.5918	11.9878	UP000000589_10090_2020;UP000000589_10090_additional_2020	2	A0A0N4SV10;A0A0N4SVC4;Q9D4V0	Etnk1	Isoform of Q9D4V0, Ethanolamine kinase 1;Isoform of Q9D4V0, Ethanolamine kinase 1;Ethanolamine kinase 1	A0A0N4SV10;A0A0N4SVC4;Q9D4V0
NaN	NaN	NaN	NaN	NaN	NaN	NaN	NaN	NaN	NaN	NaN	NaN	10.6056	10.4661	10.0609	9.91318	10.3619	10.2752	UP000000589_10090_2020;UP000000589_10090_additional_2020	3	A0A0N4SV16;Q9CZ52;Q9CZ52-2	Antxr1	Isoform of Q9CZ52, VWFA domain-containing protein;Anthrax toxin receptor 1;Isoform of Q9CZ52, Isoform 2 of Anthrax toxin receptor 1	A0A0N4SV16;Q9CZ52;Q9CZ52-2
16.2106	16.0014	15.8006	15.9852	15.8149	16.1481	15.8495	15.4395	16.2472	16.4019	15.813	16.1201	13.9007	13.6164	13.9019	14.0703	13.9265	14.3815	UP000000589_10090_2020;UP000000589_10090_additional_2020	1	A0A0N4SV23;A0A0R4J0L6;Q8BJZ4	Mrps35	Isoform of Q8BJZ4, 28S ribosomal protein S35, mitochondrial (Fragment);Isoform of Q8BJZ4, MRP-S28 domain-containing protein;28S ribosomal protein S35, mitochondrial	A0A0N4SV23;A0A0R4J0L6;Q8BJZ4
10.732	12.3232	10.0859	11.8386	7.52745	12.3723	NaN	NaN	NaN	10.4911	NaN	NaN	11.1037	10.9672	10.6949	11.0439	10.808	11.6636	UP000000589_10090_additional_2020	3	A0A0N4SV80;E9QML5	Zfp638	Isoform of Q61464, Zinc finger protein 638;Isoform of Q61464, Zinc finger protein 638	A0A0N4SV80;E9QML5
NaN	NaN	NaN	NaN	NaN	NaN	NaN	NaN	NaN	NaN	NaN	NaN	14.9811	15.079	15.026	15.1913	14.9117	15.0749	UP000000589_10090_2020;UP000000589_10090_additional_2020	3	A0A0N4SVA0;E9QAD1;Q9JHR9;Q9JHR9-2	Gm44596;Nrip2;Nrip2;Nrip2	Gm44596 readthrough, Predicted gene 44596 (Fragment);Isoform of Q9JHR9, Asp_protease domain-containing protein (Fragment);Nuclear receptor-interacting protein 2;Isoform of Q9JHR9, Isoform 2 of Nuclear receptor-interacting protein 2	A0A0N4SVA0;E9QAD1;Q9JHR9;Q9JHR9-2
NaN	NaN	NaN	15.8659	NaN	NaN	NaN	NaN	NaN	NaN	NaN	NaN	15.4631	15.0979	15.3701	15.3574	15.3458	15.9493	UP000000589_10090_2020;UP000000589_10090_additional_2020	7	A0A0N4SVB5;Q6PE13	Prrt3	Isoform of Q6PE13, Proline-rich transmembrane protein 3;Proline-rich transmembrane protein 3	A0A0N4SVB5;Q6PE13
13.2836	13.7905	12.8584	12.5797	12.9643	12.8208	14.4583	14.1874	12.8373	13.6672	13.096	14.0094	14.0978	13.6818	13.9254	13.7572	14.0973	14.1338	UP000000589_10090_2020;UP000000589_10090_additional_2020	4	A0A0N4SVB8;Q9CQW2	Arl8b	Isoform of Q9CQW2, ADP-ribosylation factor-like protein 8B;ADP-ribosylation factor-like protein 8B	A0A0N4SVB8;Q9CQW2
12.8638	13.9588	13.5683	13.693	10.6912	13.6001	NaN	NaN	NaN	NaN	NaN	NaN	13.5459	13.5693	13.4716	13.3701	13.0681	12.9373	UP000000589_10090_2020;UP000000589_10090_additional_2020	4	A0A0N4SVC2;E9QP00;Q6PFR5	Tra2a	Isoform of Q6PFR5, RRM domain-containing protein;Isoform of Q6PFR5, RRM domain-containing protein;Transformer-2 protein homolog alpha	A0A0N4SVC2;E9QP00;Q6PFR5
12.4264	10.3918	11.5268	10.9788	11.1823	12.0623	NaN	NaN	NaN	NaN	NaN	NaN	16.7355	16.5586	16.2957	16.8826	16.3417	17.4007	UP000000589_10090_additional_2020	2	A0A0N4SVF0	Tmsb10	Isoform of Q6ZWY8, Thymosin beta-10	A0A0N4SVF0
NaN	NaN	NaN	NaN	NaN	NaN	NaN	NaN	NaN	NaN	NaN	NaN	13.8354	13.3686	13.386	13.6608	13.2984	13.6971	UP000000589_10090_2020;UP000000589_10090_additional_2020	2	A0A0N4SVG2;A0A140LJ89;Q920M7	Syt17	Isoform of Q920M7, Synaptotagmin-17;Isoform of Q920M7, Synaptotagmin-17 (Fragment);Synaptotagmin-17	A0A0N4SVG2;A0A140LJ89;Q920M7
10.9126	9.16996	12.6019	10.407	11.965	10.798	NaN	NaN	NaN	NaN	NaN	NaN	11.6577	11.4292	11.3589	12.833	11.2111	12.5161	UP000000589_10090_2020;UP000000589_10090_additional_2020	3	A0A0N4SVH3;A0A0R4J0U2;Q0VGB7	Ppp4r2	Isoform of Q0VGB7, Serine/threonine-protein phosphatase 4 regulatory subunit 2 (Fragment);Isoform of Q0VGB7, Serine/threonine-protein phosphatase 4 regulatory subunit 2;Serine/threonine-protein phosphatase 4 regulatory subunit 2	A0A0N4SVH3;A0A0R4J0U2;Q0VGB7
11.8986	10.9749	9.4286	11.2298	9.70028	11.7371	NaN	NaN	NaN	NaN	NaN	NaN	NaN	NaN	NaN	NaN	NaN	NaN	UP000000589_10090_2020;UP000000589_10090_additional_2020	1	A0A0N4SVI9;Q8K2F3	Depp1	Isoform of Q8K2F3, Protein DEPP1 (Fragment);Protein DEPP1	A0A0N4SVI9;Q8K2F3
NaN	NaN	NaN	NaN	NaN	NaN	11.9586	14.2953	13.7798	12.3868	13.6509	14.486	NaN	NaN	NaN	NaN	NaN	NaN	UP000000589_10090_additional_2020	3	A0A0N4SVK8	Adprhl1	Isoform of Q8BGK2, [Protein ADP-ribosylarginine] hydrolase-like protein 1	A0A0N4SVK8
11.1768	11.2909	11.3967	11.3909	10.7427	10.7542	13.6541	12.504	13.539	13.575	13.4306	11.8977	12.8804	12.6796	12.8225	12.9711	12.9283	13.1764	UP000000589_10090_additional_2020	16	A0A0N4SVL0	Eif4g3	Isoform of Q80XI3, Eukaryotic translation initiation factor 4 gamma 3	A0A0N4SVL0
NaN	9.28103	NaN	7.78994	8.13084	10.217	NaN	NaN	NaN	NaN	NaN	NaN	NaN	NaN	NaN	NaN	NaN	NaN	UP000000589_10090_2020;UP000000589_10090_additional_2020	2	A0A0N4SVL8;B2RPV6;G3UVV6	Mmrn1	Isoform of B2RPV6, Multimerin-1;Multimerin-1;Isoform of B2RPV6, Multimerin-1	A0A0N4SVL8;B2RPV6;G3UVV6
14.2908	14.5955	13.9925	14.054	13.8763	14.0196	14.1265	13.4104	12.7841	13.7936	13.4752	13.8622	14.0287	13.6169	13.9198	14.0803	14.0553	13.8262	UP000000589_10090_2020;UP000000589_10090_additional_2020	5	A0A0N4SVL9;Q9CQR6	Ppp6c	Isoform of Q9CQR6, Serine/threonine-protein phosphatase;Serine/threonine-protein phosphatase 6 catalytic subunit	A0A0N4SVL9;Q9CQR6
13.9961	14.4199	13.7856	13.7974	13.6588	13.9983	12.096	12.0897	11.6623	11.5712	12.1426	12.2422	13.1427	13.1239	13.5435	13.0249	13.2504	13.9079	UP000000589_10090_2020	6	A0A0N4SVP8;Q91VC3	Eif4a3l2;Eif4a3	RNA helicase;Eukaryotic initiation factor 4A-III	A0A0N4SVP8;Q91VC3
20.2837	19.7554	20.6359	19.9085	20.3763	19.9161	21.47	21.493	21.9867	21.6719	21.4398	21.8736	21.1962	20.8066	20.4025	20.3789	20.6607	21.3006	UP000000589_10090_2020;UP000000589_10090_additional_2020	6	A0A0N4SVQ1;Q62425	Ndufa4	Isoform of Q62425, Cytochrome c oxidase subunit NDUFA4;Cytochrome c oxidase subunit NDUFA4	A0A0N4SVQ1;Q62425
15.3417	14.986	16.033	15.5401	16.0797	14.5303	16.6298	16.5166	16.3137	17.0094	16.823	16.874	15.0999	15.5499	15.0236	15.3987	14.8014	NaN	UP000000589_10090_2020;UP000000589_10090_additional_2020	6	A0A0N4SVS6;P53996;P53996-2;P53996-3	Cnbp	Isoform of P53996, Cellular nucleic acid-binding protein;Cellular nucleic acid-binding protein;Isoform of P53996, Isoform 2 of Cellular nucleic acid-binding protein;Isoform of P53996, Isoform 3 of Cellular nucleic acid-binding protein	A0A0N4SVS6;P53996;P53996-2;P53996-3
12.248	11.1068	9.82323	12.1418	11.9228	12.1204	NaN	NaN	NaN	NaN	NaN	NaN	11.2533	11.7575	10.8141	11.6526	NaN	11.7842	UP000000589_10090_2020;UP000000589_10090_additional_2020	1	A0A0N4SVT1;A0A0N4SWC5;F6QKD2;Q9CWX9	Ddx47	Isoform of Q9CWX9, RNA helicase (Fragment);Isoform of Q9CWX9, RNA helicase (Fragment);Isoform of Q9CWX9, RNA helicase (Fragment);Probable ATP-dependent RNA helicase DDX47	A0A0N4SVT1;A0A0N4SWC5;F6QKD2;Q9CWX9
14.9449	15.9559	16.5004	14.5096	15.1598	15.1033	14.4528	NaN	13.8742	12.6757	13.7755	NaN	17.3211	16.8513	16.7347	17.1859	17.0653	17.2049	UP000000589_10090_2020;UP000000589_10090_additional_2020	2	A0A0N4SVT3;A0A0N4SW28;Q9DAS9	Gng12	Isoform of Q9DAS9, Guanine nucleotide-binding protein subunit gamma (Fragment);Isoform of Q9DAS9, Guanine nucleotide-binding protein subunit gamma;Guanine nucleotide-binding protein G(I)/G(S)/G(O) subunit gamma-12	A0A0N4SVT3;A0A0N4SW28;Q9DAS9
12.2108	11.3589	11.5467	12.4626	10.4213	12.3125	NaN	NaN	NaN	NaN	NaN	NaN	10.0563	9.88456	11.1172	10.4011	11.2712	10.6042	UP000000589_10090_2020;UP000000589_10090_additional_2020	2	A0A0N4SVU7;D3YTT6;Q9DBS9	Osbpl3	Isoform of Q9DBS9, Oxysterol-binding protein-related protein 3 (Fragment);Isoform of Q9DBS9, Oxysterol-binding protein;Oxysterol-binding protein-related protein 3	A0A0N4SVU7;D3YTT6;Q9DBS9
14.9667	14.2733	14.3875	15.1819	14.9582	15.095	13.0633	12.0992	13.5083	13.4678	13.4748	13.1491	NaN	14.5867	14.4224	10.3622	NaN	15.049	UP000000589_10090_2020;UP000000589_10090_additional_2020	4	A0A0N4SVV4;Q9DD06	Rarres2	Isoform of Q9DD06, Chemerin;Retinoic acid receptor responder protein 2	A0A0N4SVV4;Q9DD06
NaN	NaN	NaN	NaN	NaN	NaN	NaN	NaN	NaN	NaN	NaN	NaN	15.5081	15.5311	15.3002	15.1064	14.8933	15.8797	UP000000589_10090_2020;UP000000589_10090_additional_2020	2	A0A0N4SVY3;Q6P1B3	Pianp	Isoform of Q6P1B3, AJAP1_PANP_C domain-containing protein;PILR alpha-associated neural protein	A0A0N4SVY3;Q6P1B3
11.8638	10.791	10.1942	10.9279	12.0124	10.8327	11.9251	NaN	NaN	NaN	NaN	11.7792	11.9968	12.3585	12.0273	11.9524	11.555	11.3707	UP000000589_10090_2020;UP000000589_10090_additional_2020	3	A0A0N4SW06;Q3TWL5;Q91WI7;Q91WI7-2	Itfg2	Isoform of Q91WI7, KICSTOR complex protein ITFG2;Isoform of Q91WI7, KICSTOR complex protein ITFG2;KICSTOR complex protein ITFG2;Isoform of Q91WI7, Isoform 2 of KICSTOR complex protein ITFG2	A0A0N4SW06;Q3TWL5;Q91WI7;Q91WI7-2
15.1952	NaN	NaN	NaN	NaN	NaN	NaN	NaN	13.3472	NaN	NaN	NaN	15.7662	15.3743	15.8554	15.8879	15.9387	16.1311	UP000000589_10090_2020;UP000000589_10090_additional_2020	11	A0A0N4SW14;D3Z165;E9QP94;Q3TVA9;Q3TVA9-2	Ccdc136	Isoform of Q3TVA9, Coiled-coil domain-containing protein 136;Isoform of Q3TVA9, Coiled-coil domain-containing protein 136;Isoform of Q3TVA9, Coiled-coil domain-containing protein 136;Coiled-coil domain-containing protein 136;Isoform of Q3TVA9, Isoform 2 of Coiled-coil domain-containing protein 136	A0A0N4SW14;D3Z165;E9QP94;Q3TVA9;Q3TVA9-2
12.1735	12.6044	12.8095	13.5656	13.4211	14.2288	12.872	12.1459	13.536	12.8565	12.1141	12.4496	11.1764	11.7842	10.8331	11.7577	11.0368	NaN	UP000000589_10090_2020;UP000000589_10090_additional_2020	1	A0A0N4SW50;Q91VX9	Tmem168	Isoform of Q91VX9, Transmembrane protein 168;Transmembrane protein 168	A0A0N4SW50;Q91VX9
NaN	9.48765	NaN	NaN	10.767	10.5944	12.9642	12.6438	11.1835	10.9327	12.804	12.1123	14.6597	14.689	14.69	14.7781	14.7994	15.0933	UP000000589_10090_additional_2020	21	A0A0N4SW73	Rab11fip5	Isoform of Q8R361, Rab11 family-interacting protein 5	A0A0N4SW73
10.385	9.30183	10.0285	9.37324	9.01978	8.67984	NaN	NaN	NaN	NaN	NaN	17.8918	13.3198	13.3526	13.1956	13.5003	13.4179	13.2897	UP000000589_10090_2020;UP000000589_10090_additional_2020	5	A0A0N4SW93;E9Q026;Q7TPS5;Q7TPS5-2	C2cd5	Isoform of Q7TPS5, C2 domain-containing protein;Isoform of Q7TPS5, C2 domain-containing protein;C2 domain-containing protein 5;Isoform of Q7TPS5, Isoform 2 of C2 domain-containing protein 5	A0A0N4SW93;E9Q026;Q7TPS5;Q7TPS5-2
13.1196	13.2414	12.604	13.2526	12.7807	13.3891	14.818	15.3009	15.1877	15.1259	15.5172	14.6841	11.6627	12.039	11.7724	11.7797	12.1039	11.9752	UP000000589_10090_2020;UP000000589_10090_additional_2020	2	A0A0N4SWB9;F8WJ98;Q69ZZ6;Q69ZZ6-2	Tmcc1	Isoform of Q69ZZ6, Transmembrane and coiled-coil domains protein 1;Isoform of Q69ZZ6, Transmembrane and coiled-coil domains protein 1 (Fragment);Transmembrane and coiled-coil domains protein 1;Isoform of Q69ZZ6, Isoform 2 of Transmembrane and coiled-coil domains protein 1	A0A0N4SWB9;F8WJ98;Q69ZZ6;Q69ZZ6-2
NaN	11.7679	NaN	NaN	NaN	NaN	NaN	NaN	NaN	NaN	NaN	NaN	12.2621	12.5641	12.4337	12.0345	12.5127	12.5405	UP000000589_10090_2020;UP000000589_10090_additional_2020	4	A0A0N4SWG4;A0A5F8MPG4;E9Q7V6;Q64338;Q64338-1;Q64338-2;Q8CDV2;Q9D5W0	Pde1c	Isoform of Q64338, Phosphodiesterase;Isoform of Q64338, Phosphodiesterase;Isoform of Q64338, Phosphodiesterase;Calcium/calmodulin-dependent 3',5'-cyclic nucleotide phosphodiesterase 1C;Isoform of Q64338, Isoform 1 of Calcium/calmodulin-dependent 3',5'-cyclic nucleotide phosphodiesterase 1C;Isoform of Q64338, Isoform 2 of Calcium/calmodulin-dependent 3',5'-cyclic nucleotide phosphodiesterase 1C;Is…	A0A0N4SWG4;A0A5F8MPG4;E9Q7V6;Q64338;Q64338-1;Q64338-2;Q8CDV2;Q9D5W0
13.8622	13.108	13.6731	13.2239	13.3898	13.0743	13.4507	13.4572	13.4583	14.6167	13.5979	14.3221	12.1108	11.9774	11.6644	11.6361	11.6543	11.8692	UP000000589_10090_2020;UP000000589_10090_additional_2020	1	A0A0R3P9C4;Q8C1Q6	Smim4	Isoform of Q8C1Q6, Small integral membrane protein 4;Small integral membrane protein 4	A0A0R3P9C4;Q8C1Q6
18.9616	19.4955	19.1043	19.5255	19.1657	19.6319	21.4145	21.1646	21.9908	21.441	21.1348	21.393	19.4832	19.4358	19.4279	19.4116	19.6148	19.725	UP000000589_10090_2020;UP000000589_10090_additional_2020	13	A0A0R3P9C8;Q9DC69	Ndufa9	Isoform of Q9DC69, NmrA domain-containing protein;NADH dehydrogenase [ubiquinone] 1 alpha subcomplex subunit 9, mitochondrial	A0A0R3P9C8;Q9DC69
NaN	NaN	NaN	NaN	8.91022	NaN	NaN	NaN	NaN	NaN	NaN	NaN	14.6138	14.7591	14.5185	14.5411	14.2102	14.9988	UP000000589_10090_2020;UP000000589_10090_additional_2020	13	A0A0R3P9D0;Q7TPB0	Plppr3	Isoform of Q7TPB0, Phospholipid phosphatase-related protein type 3;Phospholipid phosphatase-related protein type 3	A0A0R3P9D0;Q7TPB0
14.6513	14.6964	13.0267	13.0119	13.7649	14.6536	13.9778	14.1827	13.9277	NaN	13.1624	13.5984	NaN	NaN	NaN	11.4985	11.7039	12.1895	UP000000589_10090_2020;UP000000589_10090_additional_2020	1	A0A0R4IZW5;P09803	Cdh1	Isoform of P09803, Cadherin-1;Cadherin-1	A0A0R4IZW5;P09803
12.9354	12.4045	11.272	12.2546	11.7549	13.4612	11.5137	10.8074	12.5216	NaN	NaN	NaN	11.4128	10.7798	11.6798	11.576	11.0931	NaN	UP000000589_10090_2020;UP000000589_10090_additional_2020	2	A0A0R4IZW7;E9PWD4;H3BKS8;Q3TX08	Trmt1	Isoform of Q3TX08, tRNA (guanine(26)-N(2))-dimethyltransferase;Isoform of Q3TX08, tRNA (guanine(26)-N(2))-dimethyltransferase;Isoform of Q3TX08, tRNA (guanine(26)-N(2))-dimethyltransferase;tRNA (guanine(26)-N(2))-dimethyltransferase	A0A0R4IZW7;E9PWD4;H3BKS8;Q3TX08
16.8042	16.5372	16.6771	16.6863	16.5992	16.713	19.0507	19.133	18.3328	18.5323	19.0487	18.5232	16.7014	16.6906	16.6988	16.8211	16.941	16.7865	UP000000589_10090_2020;UP000000589_10090_additional_2020	9	A0A0R4IZW8;O88456	Capns1	Isoform of O88456, Calcium-activated neutral proteinase small subunit;Calpain small subunit 1	A0A0R4IZW8;O88456
15.8709	15.9704	16.7416	15.7867	16.3536	15.6773	15.7336	16.9217	16.748	16.9488	16.5032	16.4561	14.66	14.395	14.8357	15.0596	14.7809	14.6681	UP000000589_10090_2020;UP000000589_10090_additional_2020	5	A0A0R4IZW9;Q9DCT5	Sdf2	Isoform of Q9DCT5, Stromal cell-derived factor 2;Stromal cell-derived factor 2	A0A0R4IZW9;Q9DCT5
13.7494	13.3395	13.4043	13.376	13.6634	13.177	14.473	13.6671	14.4092	13.6083	13.9357	14.477	13.1215	13.2989	13.3041	13.4937	13.4239	13.4879	UP000000589_10090_2020;UP000000589_10090_additional_2020	6	A0A0R4IZX2;Q6NS54;Q9JHL1	Slc9a3r2	Isoform of Q9JHL1, Na(+)/H(+) exchange regulatory cofactor NHE-RF;Isoform of Q9JHL1, Na(+)/H(+) exchange regulatory cofactor NHE-RF;Na(+)/H(+) exchange regulatory cofactor NHE-RF2	A0A0R4IZX2;Q6NS54;Q9JHL1
11.3243	8.81061	NaN	NaN	6.50584	NaN	-1.02502	NaN	NaN	13.1632	13.5013	NaN	15.9964	15.6025	15.8829	15.6802	16.0112	16.2335	UP000000589_10090_2020;UP000000589_10090_additional_2020	13	A0A0R4IZX5;P55066	Ncan	Isoform of P55066, Neurocan core protein;Neurocan core protein	A0A0R4IZX5;P55066
14.3069	13.9735	14.088	14.5965	14.3169	14.6575	17.3561	16.8501	16.7116	16.9515	17.2494	17.0099	16.5588	16.7662	16.6734	16.56	16.7378	16.9985	UP000000589_10090_2020;UP000000589_10090_additional_2020	23	A0A0R4IZY0;Q8C1A5	Thop1	Isoform of Q8C1A5, Thimet oligopeptidase;Thimet oligopeptidase	A0A0R4IZY0;Q8C1A5
19.2837	16.1705	17.1841	16.0839	16.2264	18.457	13.3745	12.3014	11.2502	NaN	NaN	NaN	11.3397	12.7055	12.8323	NaN	15.1477	12.326	UP000000589_10090_additional_2020	17	A0A0R4IZY2	Cyp2d26	Isoform of Q8CIM7, Cytochrome P450 2D26	A0A0R4IZY2
9.34411	10.3938	10.3462	9.40496	10.0518	10.7799	NaN	NaN	NaN	NaN	NaN	NaN	NaN	NaN	NaN	NaN	NaN	NaN	UP000000589_10090_2020;UP000000589_10090_additional_2020	1	A0A0R4IZY3;Q03142;Q03142-2	Fgfr4	Isoform of Q03142, Fibroblast growth factor receptor;Fibroblast growth factor receptor 4;Isoform of Q03142, Isoform 2 of Fibroblast growth factor receptor 4	A0A0R4IZY3;Q03142;Q03142-2
12.023	10.646	12.1421	12.5156	12.256	10.5266	NaN	NaN	NaN	NaN	NaN	10.9924	13.1465	13.0867	12.959	11.9588	12.8081	12.0733	UP000000589_10090_2020;UP000000589_10090_additional_2020	2	A0A0R4IZY9;Q91XI1	Dus3l	Isoform of Q91XI1, tRNA-dihydrouridine(47) synthase [NAD(P)(+)];tRNA-dihydrouridine(47) synthase [NAD(P)(+)]-like	A0A0R4IZY9;Q91XI1
NaN	10.9101	NaN	NaN	NaN	NaN	NaN	NaN	NaN	13.4581	NaN	NaN	16.3816	16.2349	16.1326	16.1905	16.2707	16.4582	UP000000589_10090_2020;UP000000589_10090_additional_2020	12	A0A0R4IZZ1;Q03157	Aplp1	Isoform of Q03157, Amyloid-like protein 1;Amyloid-like protein 1	A0A0R4IZZ1;Q03157
13.8681	14.5649	15.364	13.645	14.2768	13.3681	NaN	NaN	NaN	NaN	NaN	NaN	14.6235	14.9359	NaN	NaN	NaN	NaN	UP000000589_10090_2020;UP000000589_10090_additional_2020	8	A0A0R4IZZ5;P70194	Clec4f	Isoform of P70194, C-type lectin domain family 4 member F;C-type lectin domain family 4 member F	A0A0R4IZZ5;P70194
NaN	NaN	NaN	NaN	NaN	NaN	NaN	NaN	NaN	NaN	NaN	NaN	13.149	13.4481	12.399	12.7444	12.7308	12.8033	UP000000589_10090_2020;UP000000589_10090_additional_2020	2	A0A0R4J003;P32648	Vip	Isoform of P32648, Vasoactive intestinal peptide;VIP peptides	A0A0R4J003;P32648
14.9839	14.4817	14.6602	14.8576	15.1457	14.7427	16.1035	15.4438	16.2233	16.1326	15.9071	15.9439	13.998	13.6657	13.8345	13.4392	13.6046	14.3888	UP000000589_10090_2020;UP000000589_10090_additional_2020	5	A0A0R4J005;A0A5F8MPJ3;E9QP62;Q99JW4	Lims1	Isoform of Q99JW4, LIM and senescent cell antigen-like-containing domain protein;Isoform of Q99JW4, LIM and senescent cell antigen-like-containing domain protein;Isoform of Q99JW4, LIM and senescent cell antigen-like-containing domain protein;LIM and senescent cell antigen-like-containing domain protein 1	A0A0R4J005;A0A5F8MPJ3;E9QP62;Q99JW4
10.7903	10.0165	10.3504	9.77004	8.11145	NaN	NaN	NaN	NaN	NaN	NaN	NaN	9.19019	9.04254	9.46539	10.3095	9.4446	NaN	UP000000589_10090_2020;UP000000589_10090_additional_2020	3	A0A0R4J007;P70261	Pald1	Isoform of P70261, Paladin;Paladin	A0A0R4J007;P70261
13.736	13.7416	12.94	13.4827	13.1109	13.3014	12.3318	12.1415	11.2736	12.7049	12.4253	12.1982	12.7906	13.0455	12.9029	12.7809	12.797	12.9707	UP000000589_10090_2020;UP000000589_10090_additional_2020	8	A0A0R4J008;P70288;Q8BQ10	Hdac2	Isoform of P70288, Histone deacetylase 2;Histone deacetylase 2;Isoform of P70288, Histone deacetylase	A0A0R4J008;P70288;Q8BQ10
16.4815	14.2273	15.1439	13.7154	14.9825	14.0346	NaN	NaN	NaN	13.695	NaN	NaN	NaN	11.1577	NaN	13.1875	11.2316	NaN	UP000000589_10090_2020;UP000000589_10090_additional_2020	9	A0A0R4J015;B2RX12;B2RX12-2;B2RX12-3;J3QML2	Abcc3	Isoform of B2RX12, Canalicular multispecific organic anion transporter 2;Canalicular multispecific organic anion transporter 2;Isoform of B2RX12, Isoform 2 of Canalicular multispecific organic anion transporter 2;Isoform of B2RX12, Isoform 3 of Canalicular multispecific organic anion transporter 2;Isoform of B2RX12, Canalicular multispecific organic anion transporter 2	A0A0R4J015;B2RX12;B2RX12-2;B2RX12-3;J3QML2
17.8379	17.5163	17.8279	17.6384	17.414	17.4132	14.3057	13.4524	13.4037	13.9991	13.507	10.9035	13.7339	14	14.1109	13.943	14.1589	14.3206	UP000000589_10090_2020;UP000000589_10090_additional_2020	10	A0A0R4J018;O55060	Tpmt	Isoform of O55060, Thiopurine S-methyltransferase;Thiopurine S-methyltransferase	A0A0R4J018;O55060
16.2476	16.2902	16.2155	16.1618	16.2632	15.9568	16.5713	16.6565	17.2855	17.0315	16.857	17.0826	17.5753	17.4597	17.8153	17.6825	17.6788	18.1216	UP000000589_10090_2020;UP000000589_10090_additional_2020	6	A0A0R4J023;Q9JLZ3	Auh	Isoform of Q9JLZ3, Methylglutaconyl-CoA hydratase, mitochondrial;Methylglutaconyl-CoA hydratase, mitochondrial	A0A0R4J023;Q9JLZ3
11.9148	11.5072	11.4929	11.6441	12.4236	11.6122	12.5293	12.3011	12.5522	12.3479	12.2618	13.3005	11.0869	12.0545	11.3098	10.427	11.4216	NaN	UP000000589_10090_2020;UP000000589_10090_additional_2020	1	A0A0R4J029;A0A286YD93;Q8R1P4	Atg10	Isoform of Q8R1P4, Autophagy_act_C domain-containing protein;Isoform of Q8R1P4, Ubiquitin-like-conjugating enzyme ATG10;Ubiquitin-like-conjugating enzyme ATG10	A0A0R4J029;A0A286YD93;Q8R1P4
NaN	NaN	NaN	NaN	NaN	NaN	NaN	NaN	NaN	NaN	NaN	NaN	15.111	15.0258	14.8712	15.0615	14.8564	15.4118	UP000000589_10090_2020;UP000000589_10090_additional_2020	8	A0A0R4J030;Q8CCJ4	Amer2	Isoform of Q8CCJ4, APC membrane recruitment protein 2;APC membrane recruitment protein 2	A0A0R4J030;Q8CCJ4
11.5353	12.2129	11.249	12.9413	10.9107	12.8463	NaN	NaN	NaN	12.3749	NaN	NaN	NaN	11.4391	NaN	NaN	NaN	11.2589	UP000000589_10090_2020;UP000000589_10090_additional_2020	3	A0A0R4J032;P06683	C9	Isoform of P06683, Complement component C9;Complement component C9	A0A0R4J032;P06683
14.5926	12.1926	13.7448	13.0924	13.4685	14.1294	2.32361	NaN	NaN	11.3037	NaN	NaN	14.9176	14.7802	14.791	14.8995	14.6546	15.0777	UP000000589_10090_2020;UP000000589_10090_additional_2020	10	A0A0R4J034;Q99K01;Q99K01-2;Q99K01-4	Pdxdc1	Isoform of Q99K01, Pyridoxal-dependent decarboxylase domain-containing protein 1;Pyridoxal-dependent decarboxylase domain-containing protein 1;Isoform of Q99K01, Isoform 2 of Pyridoxal-dependent decarboxylase domain-containing protein 1;Isoform of Q99K01, Isoform 4 of Pyridoxal-dependent decarboxylase domain-containing protein 1	A0A0R4J034;Q99K01;Q99K01-2;Q99K01-4
16.3909	13.3919	16.2957	13.5155	13.8398	14.1439	16.9494	17.0525	18.2681	17.2383	17.2268	17.9454	19.4053	18.9258	19.5101	19.4277	20.3055	19.7766	UP000000589_10090_2020;UP000000589_10090_additional_2020	36	A0A0R4J036;P08553	Nefm	Isoform of P08553, 160 kDa neurofilament protein;Neurofilament medium polypeptide	A0A0R4J036;P08553
15.4564	15.5912	15.033	15.2008	14.8283	14.942	15.4163	15.3866	15.3399	14.9756	15.4509	15.2749	13.7742	14.1932	13.3092	12.6622	13.0527	14.0312	UP000000589_10090_2020;UP000000589_10090_additional_2020	17	A0A0R4J038;O08677	Kng1	Isoform of O08677, Bradykinin;Kininogen-1	A0A0R4J038;O08677
15.0329	15.4785	15.3238	15.2918	14.9014	15.0624	15.6264	15.1599	15.6131	15.5249	15.4572	15.3309	13.3004	13.4704	12.5498	12.231	12.998	13.0941	UP000000589_10090_2020;UP000000589_10090_additional_2020	10	A0A0R4J039;Q9ESB3	Hrg	Isoform of Q9ESB3, Histidine-rich glycoprotein;Histidine-rich glycoprotein	A0A0R4J039;Q9ESB3
11.9214	12.7449	11.0875	12.1664	11.1088	12.6006	13.5165	12.4854	13.5816	13.7223	12.9508	12.6402	9.31389	8.29825	9.43386	9.89767	9.49394	9.29391	UP000000589_10090_2020;UP000000589_10090_additional_2020	3	A0A0R4J040;Q8R079	Bfar	Isoform of Q8R079, Bifunctional apoptosis regulator;Bifunctional apoptosis regulator	A0A0R4J040;Q8R079
12.5228	11.5955	10.2332	12.018	10.7855	12.6157	NaN	10.0274	NaN	NaN	9.77514	NaN	13.133	13.1459	13.5205	12.1391	13.0789	13.8365	UP000000589_10090_2020;UP000000589_10090_additional_2020	4	A0A0R4J046;A0A3B2WCE8;P53569;P53569-2	Cebpz	Isoform of P53569, CBF domain-containing protein;Isoform of P53569, CCAAT/enhancer-binding protein zeta;CCAAT/enhancer-binding protein zeta;Isoform of P53569, Isoform CBF2 of CCAAT/enhancer-binding protein zeta	A0A0R4J046;A0A3B2WCE8;P53569;P53569-2
15.6331	16.0483	15.6521	16.1349	16.1648	16.4527	15.1746	14.2911	12.6137	12.6321	13.702	12.0146	15.1332	15.2871	14.8034	15.114	14.8544	15.3639	UP000000589_10090_2020;UP000000589_10090_additional_2020	1	A0A0R4J047;D3Z765;Q9CYI4;Q9CYI4-2	Luc7l	Isoform of Q9CYI4, Putative RNA-binding protein Luc7-like 1;Isoform of Q9CYI4, Putative RNA-binding protein Luc7-like 1 (Fragment);Putative RNA-binding protein Luc7-like 1;Isoform of Q9CYI4, Isoform 2 of Putative RNA-binding protein Luc7-like 1	A0A0R4J047;D3Z765;Q9CYI4;Q9CYI4-2
12.3223	12.3728	11.8597	12.8079	12.0189	12.5145	14.1762	13.514	13.9213	14.1133	14.2819	13.4199	13.8747	14.0526	14.0769	14.2744	14.1405	13.9724	UP000000589_10090_additional_2020	8	A0A0R4J049	Prmt5	Isoform of Q8CIG8, Protein arginine N-methyltransferase 5	A0A0R4J049
16.6454	16.7624	16.5223	17.0067	16.7424	16.8029	15.5202	15.3506	15.9059	15.951	15.9679	15.667	14.7999	14.6415	14.634	14.6568	14.9729	15.065	UP000000589_10090_additional_2020	12	A0A0R4J050	Acy1	Isoform of Q99JW2, N-acyl-L-amino-acid amidohydrolase	A0A0R4J050
12.7586	12.1649	12.5475	13.5656	12.891	13.4302	14.8901	14.5275	13.8806	14.3997	14.8134	13.9388	11.1505	11.312	10.4964	NaN	11.0622	10.8111	UP000000589_10090_2020;UP000000589_10090_additional_2020	2	A0A0R4J055;A0A1D5RMB5;Q6TXD4	Dnmbp	Isoform of Q6TXD4, Dynamin-binding protein;Isoform of Q6TXD4, Dynamin-binding protein;Dynamin-binding protein	A0A0R4J055;A0A1D5RMB5;Q6TXD4
11.8308	11.5677	8.78204	10.5611	11.0831	11.3742	NaN	NaN	NaN	NaN	NaN	NaN	13.0554	13.5555	13.2263	13.273	13.4463	13.477	UP000000589_10090_2020;UP000000589_10090_additional_2020	4	A0A0R4J058;A0A0R4J242;D3YWG2;G8JL55;Q922Q9;Q922Q9-2	Chid1	Isoform of Q922Q9, Glyco_18 domain-containing protein;Isoform of Q922Q9, Chitinase domain-containing protein 1;Isoform of Q922Q9, Chitinase domain-containing protein 1 (Fragment);Isoform of Q922Q9, Chitinase domain-containing protein 1 (Fragment);Chitinase domain-containing protein 1;Isoform of Q922Q9, Isoform 2 of Chitinase domain-containing protein 1	A0A0R4J058;A0A0R4J242;D3YWG2;G8JL55;Q922Q9;Q922Q9-2
11.774	11.3142	11.9214	11.5584	12.0151	11.7299	NaN	NaN	NaN	NaN	NaN	NaN	11.6363	11.4221	11.4918	11.9053	11.363	11.276	UP000000589_10090_2020;UP000000589_10090_additional_2020	2	A0A0R4J060;J3QNK5;Q8BIH0;Q8BIH0-2	Sap130	Isoform of Q8BIH0, SAP130_C domain-containing protein;Isoform of Q8BIH0, SAP130_C domain-containing protein;Histone deacetylase complex subunit SAP130;Isoform of Q8BIH0, Isoform 2 of Histone deacetylase complex subunit SAP130	A0A0R4J060;J3QNK5;Q8BIH0;Q8BIH0-2
16.6923	17.0162	16.7176	16.9383	16.6265	17.0083	14.1052	13.4114	13.301	13.6187	12.6646	13.1242	12.4618	12.9248	12.6664	12.798	13.0927	13.1084	UP000000589_10090_2020;UP000000589_10090_additional_2020	13	A0A0R4J069;Q9JLI6	Scly	Isoform of Q9JLI6, Aminotran_5 domain-containing protein;Selenocysteine lyase	A0A0R4J069;Q9JLI6
12.6164	11.2895	12.2753	12.3542	12.3064	12.3113	11.2223	5.18622	12.1369	4.92134	NaN	9.79072	9.73245	10.1465	10.5226	8.98436	10.1059	11.0483	UP000000589_10090_2020;UP000000589_10090_additional_2020	3	A0A0R4J078;Q8VCH8	Ubxn4	Isoform of Q8VCH8, UBX domain-containing protein 4;UBX domain-containing protein 4	A0A0R4J078;Q8VCH8
13.9893	13.8104	14.1087	14.2152	14.1479	13.9287	13.7852	12.5854	13.0434	12.4647	12.1624	12.7978	14.0577	14.1784	14.0606	14.0912	14.1867	13.0953	UP000000589_10090_2020;UP000000589_10090_additional_2020	10	A0A0R4J079;Q8BMP6	Acbd3	Isoform of Q8BMP6, Golgi resident protein GCP60;Golgi resident protein GCP60	A0A0R4J079;Q8BMP6
14.3673	14.1878	14.35	14.829	14.5131	14.6554	16.0786	15.9753	16.7152	16.3521	16.3124	16.4502	13.5604	13.6963	13.6378	13.6091	13.7754	13.8638	UP000000589_10090_2020;UP000000589_10090_additional_2020	4	A0A0R4J081;A2AQ17;Q9CWX2	Ndufaf1	Isoform of Q9CWX2, Complex I intermediate-associated protein 30, mitochondrial;Isoform of Q9CWX2, Complex I intermediate-associated protein 30, mitochondrial;Complex I intermediate-associated protein 30, mitochondrial	A0A0R4J081;A2AQ17;Q9CWX2
19.9605	20.0123	19.9729	19.9852	20.1317	19.5622	20.4197	20.7609	21.5741	20.9512	20.2869	21.6475	17.4679	17.2486	17.3703	17.6452	17.4877	17.6852	UP000000589_10090_additional_2020	18	A0A0R4J083	Acadl	Isoform of P51174, Long-chain specific acyl-CoA dehydrogenase, mitochondrial	A0A0R4J083
14.6297	14.5675	14.3734	14.7345	14.4331	14.3563	13.5148	12.9097	13.3526	14.1617	12.7549	11.7625	13.1959	13.0346	13.1111	13.6669	13.4659	13.4834	UP000000589_10090_2020;UP000000589_10090_additional_2020	4	A0A0R4J085;A0A0R4J1F6;Q3UHZ7;Q91YN5;Q91YN5-2;Q91YN5-3	Uap1	Isoform of Q91YN5, UDP-N-acetylhexosamine pyrophosphorylase;Isoform of Q91YN5, UDP-N-acetylhexosamine pyrophosphorylase;Isoform of Q91YN5, UDP-N-acetylhexosamine pyrophosphorylase;UDP-N-acetylhexosamine pyrophosphorylase;Isoform of Q91YN5, Isoform AGX1 of UDP-N-acetylhexosamine pyrophosphorylase;Isoform of Q91YN5, Isoform 3 of UDP-N-acetylhexosamine pyrophosphorylase	A0A0R4J085;A0A0R4J1F6;Q3UHZ7;Q91YN5;Q91YN5-2;Q91YN5-3
NaN	NaN	NaN	NaN	NaN	NaN	NaN	NaN	NaN	NaN	NaN	NaN	16.7915	16.5395	16.7193	16.7718	16.4821	17.1585	UP000000589_10090_2020;UP000000589_10090_additional_2020	7	A0A0R4J087;Q8BJI1	Slc6a17	Isoform of Q8BJI1, Transporter;Sodium-dependent neutral amino acid transporter SLC6A17	A0A0R4J087;Q8BJI1
NaN	NaN	NaN	NaN	NaN	NaN	NaN	NaN	NaN	NaN	NaN	NaN	13.5885	13.5071	13.6041	13.7742	13.4922	13.5766	UP000000589_10090_2020;UP000000589_10090_additional_2020	3	A0A0R4J088;P20352	F3	Isoform of P20352, Tissue factor;Tissue factor	A0A0R4J088;P20352
16.8357	14.4005	16.775	17.0376	17.5331	17.4492	13.3909	NaN	13.0599	12.6744	12.6653	11.7385	12.8435	12.5804	12.0766	12.7718	11.9932	13.1848	UP000000589_10090_additional_2020	6	A0A0R4J090	Cd1d1	Isoform of P11609, Antigen-presenting glycoprotein CD1d1	A0A0R4J090
7.05557	NaN	9.14161	8.65824	9.0756	10.153	NaN	NaN	NaN	NaN	NaN	NaN	8.80935	8.69578	6.91026	8.23542	NaN	9.16772	UP000000589_10090_additional_2020	1	A0A0R4J091	Pole3	Isoform of Q9JKP7, DNA polymerase epsilon subunit 3	A0A0R4J091
13.9233	13.4238	13.4272	13.3166	14.0259	14.1295	NaN	NaN	11.9048	12.2361	NaN	12.4455	11.6732	11.4909	11.2225	11.9861	11.6903	12.5005	UP000000589_10090_2020;UP000000589_10090_additional_2020	6	A0A0R4J092;Q8K2I4	Manba	Isoform of Q8K2I4, Beta-mannosidase;Beta-mannosidase	A0A0R4J092;Q8K2I4
17.8526	17.8624	18.2652	17.8088	17.9937	17.5772	18.1642	17.9867	18.7593	18.5586	18.09	18.586	18.8499	18.6821	18.8333	18.7617	18.635	19.0867	UP000000589_10090_additional_2020	8	A0A0R4J094	Fahd2a	Isoform of Q3TC72, FAA_hydrolase domain-containing protein	A0A0R4J094
12.7079	10.4305	10.4582	10.6046	12.8922	12.1061	1.03627	NaN	0.814913	1.10106	NaN	NaN	13.4561	13.4998	13.438	13.5053	12.8505	13.8047	UP000000589_10090_2020;UP000000589_10090_additional_2020	12	A0A0R4J098;O88291	Zfp326;Znf326	Isoform of O88291, Zinc finger protein 326;DBIRD complex subunit ZNF326	A0A0R4J098;O88291
11.3335	11.5807	NaN	NaN	7.84388	12.0659	NaN	NaN	NaN	NaN	NaN	NaN	13.0355	13.1039	13.0207	13.3598	13.1825	13.0875	UP000000589_10090_2020;UP000000589_10090_additional_2020	3	A0A0R4J099;Q3UY34	2210016L21Rik;Custos	Isoform of Q3UY34, Protein CUSTOS;Protein CUSTOS	A0A0R4J099;Q3UY34
11.9115	10.3899	NaN	12.018	NaN	12.4115	NaN	NaN	NaN	NaN	NaN	NaN	NaN	NaN	NaN	NaN	NaN	NaN	UP000000589_10090_2020;UP000000589_10090_additional_2020	1	A0A0R4J0A1;Q99LJ2	Abtb1	Isoform of Q99LJ2, Ankyrin repeat and BTB/POZ domain-containing protein 1;Ankyrin repeat and BTB/POZ domain-containing protein 1	A0A0R4J0A1;Q99LJ2
11.5042	11.4827	9.39042	11.2181	NaN	NaN	NaN	14.5165	15.9173	NaN	NaN	14.1786	13.5274	13.7901	13.917	14.315	13.7877	13.8934	UP000000589_10090_2020;UP000000589_10090_additional_2020	8	A0A0R4J0A6;Q8BLE7	Slc17a6	Isoform of Q8BLE7, Vesicular glutamate transporter 2;Vesicular glutamate transporter 2	A0A0R4J0A6;Q8BLE7
12.6746	12.5545	11.9061	12.8755	11.9809	12.8706	13.376	13.5184	13.4217	13.2406	13.8948	12.8895	14.9705	14.9566	15.1884	15.0502	15.0494	15.4131	UP000000589_10090_2020;UP000000589_10090_additional_2020	11	A0A0R4J0B1;A0A0R4J227;E9QMP6;F6ZS70;Q05512;Q05512-3;Q05512-4	Mark2	Isoform of Q05512, Non-specific serine/threonine protein kinase;Isoform of Q05512, Non-specific serine/threonine protein kinase;Isoform of Q05512, Non-specific serine/threonine protein kinase;Isoform of Q05512, Non-specific serine/threonine protein kinase (Fragment);Serine/threonine-protein kinase MARK2;Isoform of Q05512, Isoform 3 of Serine/threonine-protein kinase MARK2;Isoform of Q05512, Isofo…	A0A0R4J0B1;A0A0R4J227;E9QMP6;F6ZS70;Q05512;Q05512-3;Q05512-4
16.2731	14.8894	15.1648	14.683	15.0756	14.5652	2.03475	11.9101	14.8847	13.4399	13.7473	13.9727	NaN	NaN	NaN	NaN	NaN	NaN	UP000000589_10090_2020;UP000000589_10090_additional_2020	8	A0A0R4J0B2;Q8VCI0	Plbd1	Isoform of Q8VCI0, Phospholipase B-like;Phospholipase B-like 1	A0A0R4J0B2;Q8VCI0
11.4875	10.7278	10.9168	NaN	NaN	NaN	NaN	NaN	NaN	NaN	NaN	NaN	12.7739	12.7866	12.6567	12.7208	12.4156	12.9152	UP000000589_10090_2020;UP000000589_10090_additional_2020	1	A0A0R4J0B3;O70405;Q6PB82	Ulk1	Isoform of O70405, Serine/threonine-protein kinase;Serine/threonine-protein kinase ULK1;Isoform of O70405, Serine/threonine-protein kinase	A0A0R4J0B3;O70405;Q6PB82
15.9213	16.2752	15.8584	15.968	15.817	16.5372	15.3608	14.8833	15.3572	15.42	15.428	14.5636	16.356	16.5811	16.3588	16.2519	16.3874	16.8242	UP000000589_10090_additional_2020	11	A0A0R4J0B4	Cmas	Isoform of Q99KK2, CMP-N-acetylneuraminic acid synthase	A0A0R4J0B4
14.3526	12.5706	14.2436	14.5434	14.1806	13.6671	NaN	12.1907	11.1093	11.5815	11.3801	11.0406	14.1197	14.7016	14.278	14.369	14.2907	13.8466	UP000000589_10090_additional_2020	7	A0A0R4J0B5	Rusf1	Isoform of Q91W34, RUS family member 1	A0A0R4J0B5
15.7063	15.9808	15.5198	15.6871	15.1619	15.7001	14.2763	13.8706	14.4272	14.0466	14.1113	13.8538	13.0453	12.871	13.4551	13.4706	13.6738	13.6359	UP000000589_10090_2020;UP000000589_10090_additional_2020	8	A0A0R4J0B6;Q7TMS5;S4R2E1	Abcg2	Isoform of Q7TMS5, ATP-binding cassette sub-family G member 2;Broad substrate specificity ATP-binding cassette transporter ABCG2;Isoform of Q7TMS5, ATP-binding cassette sub-family G member 2	A0A0R4J0B6;Q7TMS5;S4R2E1
17.6898	11.5334	NaN	NaN	NaN	NaN	NaN	NaN	NaN	NaN	NaN	NaN	16.4576	15.9301	16.2401	16.2505	15.7348	16.409	UP000000589_10090_additional_2020	9	A0A0R4J0B8	Sh3gl3	Isoform of Q62421, Endophilin-A3	A0A0R4J0B8
10.9501	10.5885	11.0698	10.9152	10.6532	11.5113	14.7023	13.7623	14.1879	14.4995	14.5276	14.1291	12.3306	11.7734	11.3201	11.9885	11.7806	NaN	UP000000589_10090_2020;UP000000589_10090_additional_2020	1	A0A0R4J0C6;Q3UAW9	Brf2	Isoform of Q3UAW9, Transcription factor IIIB 50 kDa subunit;Transcription factor IIIB 50 kDa subunit	A0A0R4J0C6;Q3UAW9
14.0592	14.0337	13.9869	13.9762	13.9471	13.8346	15.1461	14.7596	14.3836	15.1325	14.822	14.843	12.7524	12.6368	12.3667	12.9128	12.274	13.0194	UP000000589_10090_2020;UP000000589_10090_additional_2020	5	A0A0R4J0D1;Q8R3Q0	Saraf	Isoform of Q8R3Q0, Store-operated calcium entry-associated regulatory factor;Store-operated calcium entry-associated regulatory factor	A0A0R4J0D1;Q8R3Q0
15.9462	15.7918	16.6823	16.0172	16.4788	15.256	14.923	15.9083	14.2646	15.1238	15.0256	15.1303	14.4022	14.1109	14.0896	14.1808	14.0207	14.1142	UP000000589_10090_2020;UP000000589_10090_additional_2020	4	A0A0R4J0D3;Q3TDQ1	Stt3b	Isoform of Q3TDQ1, Dolichyl-diphosphooligosaccharide--protein glycotransferase;Dolichyl-diphosphooligosaccharide--protein glycosyltransferase subunit STT3B	A0A0R4J0D3;Q3TDQ1
13.575	13.3535	13.2342	13.7246	13.2673	12.4865	NaN	NaN	NaN	NaN	NaN	NaN	NaN	NaN	NaN	NaN	NaN	NaN	UP000000589_10090_2020;UP000000589_10090_additional_2020	1	A0A0R4J0E1;Q71KU9	Fgl1	Isoform of Q71KU9, Fibrinogen-like protein 1;Fibrinogen-like protein 1	A0A0R4J0E1;Q71KU9
12.7936	11.7606	10.3957	11.7029	10.8895	11.9395	NaN	NaN	NaN	NaN	NaN	NaN	11.2598	12.0605	12.1371	12.0217	12.2193	10.7613	UP000000589_10090_2020;UP000000589_10090_additional_2020	2	A0A0R4J0E4;Q7TQK1;Q7TQK1-2	Ints7	Isoform of Q7TQK1, Integrator complex subunit 7;Integrator complex subunit 7;Isoform of Q7TQK1, Isoform 2 of Integrator complex subunit 7	A0A0R4J0E4;Q7TQK1;Q7TQK1-2
14.8036	13.472	13.362	12.4482	14.3211	14.2849	NaN	11.6614	11.5128	NaN	NaN	12.5857	15.6319	15.4731	15.8172	15.6248	15.5309	15.859	UP000000589_10090_2020;UP000000589_10090_additional_2020	12	A0A0R4J0F6;Q99KY4;Q99KY4-2	Gak	Isoform of Q99KY4, Cyclin-G-associated kinase;Cyclin-G-associated kinase;Isoform of Q99KY4, Isoform 2 of Cyclin-G-associated kinase	A0A0R4J0F6;Q99KY4;Q99KY4-2
16.0816	17.3627	16.5417	17.2054	17.3107	16.2819	15.9518	15.7106	15.7548	15.8536	14.9513	15.5368	18.5458	18.6827	18.671	18.624	18.3587	18.9177	UP000000589_10090_2020;UP000000589_10090_additional_2020	17	A0A0R4J0G0;Q8BH04	Pck2	Isoform of Q8BH04, Phosphoenolpyruvate carboxykinase (GTP);Phosphoenolpyruvate carboxykinase [GTP], mitochondrial	A0A0R4J0G0;Q8BH04
14.5193	14.3847	14.3211	14.186	14.3234	13.9337	13.802	13.7699	11.6991	12.9128	12.8352	11.6204	13.4129	13.3193	13.5174	13.3591	13.6128	13.7116	UP000000589_10090_2020;UP000000589_10090_additional_2020	7	A0A0R4J0G4;Q6VN19	Ranbp10	Isoform of Q6VN19, Ran-binding protein 10;Ran-binding protein 10	A0A0R4J0G4;Q6VN19
NaN	NaN	NaN	NaN	NaN	NaN	NaN	NaN	NaN	NaN	NaN	NaN	13.457	14.6005	13.7476	13.6028	13.2317	13.4437	UP000000589_10090_2020;UP000000589_10090_additional_2020	3	A0A0R4J0G6;A0A3B2W7G1;Q9CYK2;Q9CYK2-2	Qpct	Isoform of Q9CYK2, Glutaminyl-peptide cyclotransferase;Isoform of Q9CYK2, Glutaminyl-peptide cyclotransferase;Glutaminyl-peptide cyclotransferase;Isoform of Q9CYK2, Isoform 2 of Glutaminyl-peptide cyclotransferase	A0A0R4J0G6;A0A3B2W7G1;Q9CYK2;Q9CYK2-2
10.8246	9.59003	10.3885	9.83723	10.2888	9.09209	NaN	NaN	NaN	NaN	NaN	NaN	11.8486	12.9794	12.5934	12.4149	11.7762	12.514	UP000000589_10090_2020;UP000000589_10090_additional_2020	1	A0A0R4J0H5;A0A140T8R4;Q6S5C2;Q6S5C2-2	Gnptg	Isoform of Q6S5C2, DMAP_binding domain-containing protein;Isoform of Q6S5C2, DMAP_binding domain-containing protein;N-acetylglucosamine-1-phosphotransferase subunit gamma;Isoform of Q6S5C2, Isoform 2 of N-acetylglucosamine-1-phosphotransferase subunit gamma	A0A0R4J0H5;A0A140T8R4;Q6S5C2;Q6S5C2-2
13.8726	13.4742	12.165	13.7697	12.9266	14.0148	12.1326	11.6572	NaN	12.8007	NaN	10.5503	NaN	10.6649	10.2657	NaN	9.76914	10.9614	UP000000589_10090_2020;UP000000589_10090_additional_2020	1	A0A0R4J0H8;Q6NWW9	Fndc3b	Isoform of Q6NWW9, Fibronectin type III domain-containing protein 3B;Fibronectin type III domain-containing protein 3B	A0A0R4J0H8;Q6NWW9
16.2995	16.6139	16.7515	16.0063	14.8724	15.6375	16.5064	17.1967	16.9578	16.0023	15.7801	16.5053	14.8517	15.444	14.6295	13.1276	13.9966	14.8402	UP000000589_10090_additional_2020	6	A0A0R4J0I1	Serpina3k	Isoform of P07759, Serine protease inhibitor A3K	A0A0R4J0I1
19.3953	19.018	19.1322	19.3433	19.2111	18.9397	15.3542	14.8258	15.4234	14.1485	13.7735	15.189	11.9136	11.8589	11.8546	12.2191	12.0678	12.6736	UP000000589_10090_2020;UP000000589_10090_additional_2020	31	A0A0R4J0I6;Q80XL6	Acad11	Isoform of Q80XL6, Acyl-CoA dehydrogenase family member 11;Acyl-CoA dehydrogenase family member 11	A0A0R4J0I6;Q80XL6
15.824	15.8765	15.8805	15.7812	15.9935	15.5971	13.9993	14.4027	14.399	13.9786	14.2565	13.8014	15.8591	15.8684	15.9576	15.9325	15.7944	16.0231	UP000000589_10090_2020;UP000000589_10090_additional_2020	71	A0A0R4J0I9;Q91ZX7	Lrp1	Isoform of Q91ZX7, Prolow-density lipoprotein receptor-related protein 1;Prolow-density lipoprotein receptor-related protein 1	A0A0R4J0I9;Q91ZX7
14.4705	12.8424	14.4172	14.2169	14.1244	14.1177	13.0908	13.2708	13.4728	13.8175	NaN	12.4079	13.5054	13.4412	13.2887	13.4418	13.1554	13.5364	UP000000589_10090_2020;UP000000589_10090_additional_2020	6	A0A0R4J0J0;Q3UVT7;Q9JHU2	Palmd	Isoform of Q9JHU2, Palmdelphin;Isoform of Q9JHU2, Palmdelphin;Palmdelphin	A0A0R4J0J0;Q3UVT7;Q9JHU2
NaN	NaN	NaN	NaN	NaN	NaN	NaN	NaN	NaN	NaN	NaN	NaN	13.1598	11.9465	13.2774	12.9419	13.1297	14.121	UP000000589_10090_2020;UP000000589_10090_additional_2020	3	A0A0R4J0J1;Q1RLL3	Cpne9	Isoform of Q1RLL3, Copine-9;Copine-9	A0A0R4J0J1;Q1RLL3
11.6636	8.99067	9.70529	9.20824	9.31771	7.69134	NaN	NaN	NaN	NaN	NaN	NaN	11.5206	12.207	11.8819	11.9722	12.2195	12.2174	UP000000589_10090_2020;UP000000589_10090_additional_2020	4	A0A0R4J0J8;Q2KN98	Specc1l	Isoform of Q2KN98, Cytospin-A;Cytospin-A	A0A0R4J0J8;Q2KN98
NaN	NaN	NaN	NaN	NaN	NaN	NaN	NaN	NaN	NaN	NaN	NaN	9.54246	10.491	10.5828	10.9464	11.254	11.1575	UP000000589_10090_2020;UP000000589_10090_additional_2020	1	A0A0R4J0K0;Q6P6N5	Spred3	Isoform of Q6P6N5, Sprouty-related, EVH1 domain-containing protein 3;Sprouty-related, EVH1 domain-containing protein 3	A0A0R4J0K0;Q6P6N5
13.1586	13.381	12.8175	13.1991	12.8604	13.5645	14.4266	13.9903	13.9604	14.1795	13.8692	13.9393	15.362	15.1351	15.2595	15.3137	15.2732	15.8162	UP000000589_10090_2020;UP000000589_10090_additional_2020	36	A0A0R4J0K2;A2AGT5;A2AGT5-2;A2AGT5-3;K3W4R5;Z4YL78	Ckap5	Isoform of A2AGT5, Cytoskeleton-associated protein 5;Cytoskeleton-associated protein 5;Isoform of A2AGT5, Isoform 2 of Cytoskeleton-associated protein 5;Isoform of A2AGT5, Isoform 3 of Cytoskeleton-associated protein 5;Isoform of A2AGT5, Cytoskeleton-associated protein 5;Isoform of A2AGT5, Cytoskeleton-associated protein 5	A0A0R4J0K2;A2AGT5;A2AGT5-2;A2AGT5-3;K3W4R5;Z4YL78
13.1	13.3287	12.7709	12.9377	13.5328	10.6516	NaN	NaN	NaN	NaN	NaN	NaN	10.8413	10.9926	11.1879	11.2245	10.5987	10.9676	UP000000589_10090_2020;UP000000589_10090_additional_2020	1	A0A0R4J0K4;Q9CRG1	Tm7sf3	Isoform of Q9CRG1, DUF4203 domain-containing protein;Transmembrane 7 superfamily member 3	A0A0R4J0K4;Q9CRG1
14.5241	15.1537	14.0611	15.0914	14.5771	15.2176	13.9795	NaN	13.722	NaN	NaN	NaN	12.29	12.1946	11.8395	12.4902	12.1223	12.8962	UP000000589_10090_2020;UP000000589_10090_additional_2020	1	A0A0R4J0K5;A0A0R4J1S4;E9Q9E8;Q18PI6;Q18PI6-2;Q18PI6-3	Cd84	Isoform of Q18PI6, Ig-like domain-containing protein;Isoform of Q18PI6, IGv domain-containing protein;Isoform of Q18PI6, Ig-like domain-containing protein;SLAM family member 5;Isoform of Q18PI6, Isoform 2 of SLAM family member 5;Isoform of Q18PI6, Isoform 3 of SLAM family member 5	A0A0R4J0K5;A0A0R4J1S4;E9Q9E8;Q18PI6;Q18PI6-2;Q18PI6-3
10.9411	11.3613	9.16675	11.3966	10.848	10.788	14.1353	NaN	14.1248	NaN	NaN	NaN	NaN	NaN	NaN	9.68979	NaN	NaN	UP000000589_10090_2020;UP000000589_10090_additional_2020	1	A0A0R4J0K9;A0A2I3BPF2;A0A2I3BQK6;Q8BJ63;Q8BJ63-2	Ap5m1	Isoform of Q8BJ63, AP-5 complex subunit mu-1;Isoform of Q8BJ63, AP-5 complex subunit mu-1;Isoform of Q8BJ63, AP-5 complex subunit mu-1 (Fragment);AP-5 complex subunit mu-1;Isoform of Q8BJ63, Isoform 2 of AP-5 complex subunit mu-1	A0A0R4J0K9;A0A2I3BPF2;A0A2I3BQK6;Q8BJ63;Q8BJ63-2
12.3011	8.83594	11.8366	10.7789	11.981	11.4494	NaN	NaN	11.9873	13.0472	NaN	NaN	12.9428	12.9839	13.2935	13.449	13.1287	13.5239	UP000000589_10090_additional_2020	2	A0A0R4J0L5	Cog6	Isoform of Q8R3I3, Conserved oligomeric Golgi complex subunit 6	A0A0R4J0L5
14.5036	14.8201	14.2542	14.6319	14.558	15.102	15.0846	15.1729	14.6655	15.0564	15.1441	13.6701	15.7175	15.5248	15.6237	15.5306	15.8906	15.9061	UP000000589_10090_2020;UP000000589_10090_additional_2020	7	A0A0R4J0M1;Q8VCN9	Tbcc	Isoform of Q8VCN9, Tubulin-folding cofactor C;Tubulin-specific chaperone C	A0A0R4J0M1;Q8VCN9
15.4748	13.6275	14.0306	14.5587	13.9721	12.8648	13.7046	13.9506	14.0903	13.005	13.7753	13.3775	NaN	10.5945	NaN	NaN	NaN	NaN	UP000000589_10090_2020;UP000000589_10090_additional_2020	2	A0A0R4J0M4;Q91V80	Apof	Isoform of Q91V80, Apolipoprotein F;Apolipoprotein F	A0A0R4J0M4;Q91V80
13.8741	13.3629	13.2746	13.7762	13.4313	13.5347	NaN	11.5938	12.7887	13.2256	12.1532	12.8363	14.902	15.0608	15.1859	15.0894	15.1231	15.2837	UP000000589_10090_2020;UP000000589_10090_additional_2020	25	A0A0R4J0M9;Q8CDG3	Vcpip1	Isoform of Q8CDG3, Ubiquitinyl hydrolase 1;Deubiquitinating protein VCPIP1	A0A0R4J0M9;Q8CDG3
9.61883	11.3271	9.70018	12.9177	11.7046	9.49044	NaN	NaN	NaN	NaN	NaN	NaN	12.1276	11.9081	8.76896	12.3546	9.48837	11.4826	UP000000589_10090_2020;UP000000589_10090_additional_2020	1	A0A0R4J0N5;P46718	Pdcd2	Isoform of P46718, Programmed cell death protein 2;Programmed cell death protein 2	A0A0R4J0N5;P46718
17.3129	16.268	17.0468	15.6307	16.3208	16.6434	NaN	NaN	NaN	13.07	NaN	NaN	NaN	NaN	NaN	NaN	NaN	15.0476	UP000000589_10090_2020;UP000000589_10090_additional_2020	16	A0A0R4J0N7;O88962	Cyp8b1	Isoform of O88962, 7-alpha-hydroxycholest-4-en-3-one 12-alpha-hydroxylase;7-alpha-hydroxycholest-4-en-3-one 12-alpha-hydroxylase	A0A0R4J0N7;O88962
16.5942	16.3702	16.2467	15.9692	16.2186	16.24	16.0225	15.3265	16.1383	16.0811	15.6541	16.0662	14.6321	14.4359	14.569	14.4926	14.2975	15.1865	UP000000589_10090_2020;UP000000589_10090_additional_2020	12	A0A0R4J0P1;D3YTT4;Q9D7B6	Acad8	Isoform of Q9D7B6, Isobutyryl-CoA dehydrogenase, mitochondrial;Isoform of Q9D7B6, Isobutyryl-CoA dehydrogenase, mitochondrial;Isobutyryl-CoA dehydrogenase, mitochondrial	A0A0R4J0P1;D3YTT4;Q9D7B6
11.4461	11.733	11.1916	13.4582	13.1895	14.3721	0.535893	0.108201	NaN	11.347	NaN	0.568092	11.9299	12.3081	10.7187	11.9255	11.7248	11.7827	UP000000589_10090_2020;UP000000589_10090_additional_2020	2	A0A0R4J0P6;Q8VDG3	Parn	Isoform of Q8VDG3, Poly(A)-specific ribonuclease PARN;Poly(A)-specific ribonuclease PARN	A0A0R4J0P6;Q8VDG3
15.5962	14.5288	15.2553	14.4049	14.7579	14.8835	NaN	NaN	NaN	NaN	NaN	NaN	NaN	NaN	NaN	NaN	NaN	NaN	UP000000589_10090_2020;UP000000589_10090_additional_2020	4	A0A0R4J0P7;Q78KK3	Slc22a18	Isoform of Q78KK3, MFS domain-containing protein;Solute carrier family 22 member 18	A0A0R4J0P7;Q78KK3
NaN	NaN	NaN	NaN	NaN	NaN	NaN	NaN	NaN	NaN	NaN	NaN	6.8832	NaN	9.25199	8.18181	8.53645	10.6983	UP000000589_10090_2020;UP000000589_10090_additional_2020	1	A0A0R4J0Q3;D3Z0L1;Q8CH36	Slc36a4	Isoform of Q8CH36, Proton-coupled amino acid transporter 4;Isoform of Q8CH36, Aa_trans domain-containing protein;Proton-coupled amino acid transporter 4	A0A0R4J0Q3;D3Z0L1;Q8CH36
14.594	14.1444	15.3022	13.7242	15.1173	14.2028	14.4173	14.7008	13.7442	13.3764	13.8971	14.2967	16.5126	16.3212	16.1419	16.3372	16.0532	16.6616	UP000000589_10090_2020;UP000000589_10090_additional_2020	23	A0A0R4J0Q5;P21619	Lmnb2	Isoform of P21619, Lamin-B2;Lamin-B2	A0A0R4J0Q5;P21619
13.9384	14.0212	13.1227	14.0057	13.4676	14.2831	13.103	12.135	12.6121	13.1424	13.3121	12.026	12.9892	13.3126	13.0435	13.0741	12.9143	13.1651	UP000000589_10090_2020;UP000000589_10090_additional_2020	7	A0A0R4J0Q9;Q3UM29	Cog7	Isoform of Q3UM29, Component of oligomeric Golgi complex 7;Conserved oligomeric Golgi complex subunit 7	A0A0R4J0Q9;Q3UM29
14.769	14.3182	14.784	14.3525	15.1331	13.866	NaN	NaN	NaN	NaN	NaN	NaN	NaN	13.4071	12.6897	12.8119	11.7276	11.9161	UP000000589_10090_2020;UP000000589_10090_additional_2020	2	A0A0R4J0R1;A0A0U1RPE8;O70404	Vamp8	Isoform of O70404, Vesicle-associated membrane protein 8;Isoform of O70404, V-SNARE coiled-coil homology domain-containing protein;Vesicle-associated membrane protein 8	A0A0R4J0R1;A0A0U1RPE8;O70404
NaN	NaN	NaN	NaN	NaN	NaN	NaN	NaN	NaN	NaN	NaN	NaN	14.312	14.2347	14.4594	13.9999	14.3475	14.9838	UP000000589_10090_2020;UP000000589_10090_additional_2020	1	A0A0R4J0R4;Q3UGX3	Nat8l	Isoform of Q3UGX3, N-acetyltransferase domain-containing protein;N-acetylaspartate synthetase	A0A0R4J0R4;Q3UGX3
11.2292	9.69938	13.2554	NaN	12.607	NaN	NaN	NaN	NaN	NaN	NaN	NaN	NaN	NaN	NaN	NaN	NaN	NaN	UP000000589_10090_2020;UP000000589_10090_additional_2020	1	A0A0R4J0R8;A0A286YE52;O88803;O88803-2	Lect2	Isoform of O88803, Leukocyte cell-derived chemotaxin-2;Isoform of O88803, Leukocyte cell-derived chemotaxin-2;Leukocyte cell-derived chemotaxin-2;Isoform of O88803, Isoform 2 of Leukocyte cell-derived chemotaxin-2	A0A0R4J0R8;A0A286YE52;O88803;O88803-2
14.6904	14.7053	14.506	14.8415	14.3925	14.6058	14.2703	13.7837	14.7078	14.1521	13.8325	13.6877	14.9728	14.6461	14.9537	14.7982	15.6764	15.6267	UP000000589_10090_2020;UP000000589_10090_additional_2020	6	A0A0R4J0S1;Q91W92	Cdc42ep1	Isoform of Q91W92, CRIB domain-containing protein;Cdc42 effector protein 1	A0A0R4J0S1;Q91W92
11.8499	11.8484	10.7039	11.9458	10.6325	11.05	0.441521	NaN	NaN	10.8972	NaN	10.6579	9.92469	10.2645	10.0931	NaN	10.5753	NaN	UP000000589_10090_2020;UP000000589_10090_additional_2020	5	A0A0R4J0S2;P70389	Igfals	Isoform of P70389, Insulin-like growth factor-binding protein complex acid labile subunit;Insulin-like growth factor-binding protein complex acid labile subunit	A0A0R4J0S2;P70389
15.2456	15.411	15.1866	15.447	15.4597	15.2851	16.7657	16.5911	17.285	17.1148	16.7339	17.3852	13.977	13.7106	14.1016	14.2179	13.6136	14.8709	UP000000589_10090_2020;UP000000589_10090_additional_2020	7	A0A0R4J0S3;Q924D0	Rtn4ip1	Isoform of Q924D0, Reticulon-4-interacting protein 1, mitochondrial;Reticulon-4-interacting protein 1, mitochondrial	A0A0R4J0S3;Q924D0
9.51366	10.1697	9.56495	NaN	NaN	9.49576	NaN	16.8703	NaN	15.3454	NaN	NaN	15.2845	14.9719	15.1633	15.2853	15.4738	15.5304	UP000000589_10090_2020;UP000000589_10090_additional_2020	11	A0A0R4J0S4;Q80Y17	Llgl1	Isoform of Q80Y17, Lethal(2) giant larvae protein homolog 1;Lethal(2) giant larvae protein homolog 1	A0A0R4J0S4;Q80Y17
12.4353	13.8055	11.5357	12.9914	12.2125	13.4975	15.6283	14.1969	15.0543	15.6733	15.928	15.0879	9.96199	0.137813	NaN	10.6418	11.2488	5.86682	UP000000589_10090_2020;UP000000589_10090_additional_2020	2	A0A0R4J0S7;A0A1L1SVG0;Q8CGB3;Q8CGB3-3	Uaca	Isoform of Q8CGB3, Uveal autoantigen with coiled-coil domains and ankyrin repeats;Isoform of Q8CGB3, Uveal autoantigen with coiled-coil domains and ankyrin repeats;Uveal autoantigen with coiled-coil domains and ankyrin repeats;Isoform of Q8CGB3, Isoform 3 of Uveal autoantigen with coiled-coil domains and ankyrin repeats	A0A0R4J0S7;A0A1L1SVG0;Q8CGB3;Q8CGB3-3
NaN	NaN	NaN	NaN	NaN	NaN	NaN	NaN	NaN	NaN	NaN	NaN	10.7703	10.0494	10.3854	10.904	10.3761	NaN	UP000000589_10090_additional_2020	1	A0A0R4J0T0	Hscb	Isoform of Q8K3A0, Iron-sulfur cluster co-chaperone protein HscB	A0A0R4J0T0
11.2473	9.30521	10.3578	8.5153	6.81903	9.11608	NaN	NaN	NaN	NaN	NaN	NaN	11.3126	11.3474	11.2834	11.3757	11.2323	12.0545	UP000000589_10090_2020;UP000000589_10090_additional_2020	3	A0A0R4J0T4;O88351;Q5D0E0	Ikbkb	Isoform of O88351, I-kappa-B kinase;Inhibitor of nuclear factor kappa-B kinase subunit beta;Isoform of O88351, I-kappa-B kinase	A0A0R4J0T4;O88351;Q5D0E0
15.6539	15.5728	14.645	14.6337	15.0244	15.2269	14.3369	13.609	14.1405	13.7682	13.8981	12.6331	13.7588	13.3459	14.5263	14.2293	14.2986	14.5484	UP000000589_10090_2020;UP000000589_10090_additional_2020	4	A0A0R4J0T5;P28659;P28659-2;P28659-3;P28659-4	Celf1	Isoform of P28659, CUGBP Elav-like family member 1;CUGBP Elav-like family member 1;Isoform of P28659, Isoform 2 of CUGBP Elav-like family member 1;Isoform of P28659, Isoform 3 of CUGBP Elav-like family member 1;Isoform of P28659, Isoform 4 of CUGBP Elav-like family member 1	A0A0R4J0T5;P28659;P28659-2;P28659-3;P28659-4
11.6634	8.38293	7.75746	12.7159	4.17598	12.3015	NaN	NaN	NaN	NaN	NaN	NaN	11.7466	12.2216	11.7432	12.1072	11.2001	11.4001	UP000000589_10090_2020;UP000000589_10090_additional_2020	3	A0A0R4J0T8;Q9D8S3	Arfgap3	Isoform of Q9D8S3, Arf-GAP domain-containing protein;ADP-ribosylation factor GTPase-activating protein 3	A0A0R4J0T8;Q9D8S3
15.2614	15.4876	15.1714	15.7906	15.5599	15.296	13.8836	13.6367	13.4879	13.4571	12.7832	13.2792	12.1572	11.8779	12.5014	12.8846	12.6636	12.5091	UP000000589_10090_2020;UP000000589_10090_additional_2020	15	A0A0R4J0U5;Q61285	Abcd2	Isoform of Q61285, ATP-binding cassette sub-family D member 2;ATP-binding cassette sub-family D member 2	A0A0R4J0U5;Q61285
14.3015	14.1948	14.155	14.4444	14.4553	14.1103	14.3624	13.706	13.3531	12.5622	13.154	13.2843	14.7133	14.6558	14.6411	14.4514	14.3597	14.7581	UP000000589_10090_additional_2020	4	A0A0R4J0U7	Commd5	Isoform of Q8R395, COMM domain-containing protein 5	A0A0R4J0U7
10.6715	9.35526	9.88704	9.54956	11.418	10.5379	NaN	NaN	NaN	NaN	NaN	NaN	10.4321	10.0054	10.3054	10.0277	9.42524	NaN	UP000000589_10090_2020;UP000000589_10090_additional_2020	2	A0A0R4J0U8;A2RSY6;A2RSY6-2	Trmt1l	Isoform of A2RSY6, TRMT1-like protein;TRMT1-like protein;Isoform of A2RSY6, Isoform 2 of TRMT1-like protein	A0A0R4J0U8;A2RSY6;A2RSY6-2
11.2768	12.0841	NaN	NaN	NaN	12.4049	NaN	NaN	NaN	NaN	NaN	NaN	NaN	NaN	NaN	NaN	NaN	NaN	UP000000589_10090_2020;UP000000589_10090_additional_2020	1	A0A0R4J0V1;E9Q360;E9Q361;Q8K2A7	Ints10	Isoform of Q8K2A7, Integrator complex subunit 10;Isoform of Q8K2A7, Integrator complex subunit 10;Isoform of Q8K2A7, Integrator complex subunit 10;Integrator complex subunit 10	A0A0R4J0V1;E9Q360;E9Q361;Q8K2A7
NaN	NaN	NaN	NaN	10.0817	NaN	NaN	11.691	11.5333	13.2214	NaN	11.5024	13.2966	12.8518	12.6286	13.0214	13.1313	13.3733	UP000000589_10090_2020;UP000000589_10090_additional_2020	6	A0A0R4J0V4;Q9QXM1;Q9QXM1-3	Jmy	Isoform of Q9QXM1, WH2 domain-containing protein;Junction-mediating and -regulatory protein;Isoform of Q9QXM1, Isoform 3 of Junction-mediating and -regulatory protein	A0A0R4J0V4;Q9QXM1;Q9QXM1-3
13.2037	12.8158	12.8181	13.1229	13.0349	12.9765	14.2243	13.9524	14.0301	13.9329	14.2331	NaN	13.1902	12.9826	13.3003	13.1696	12.8341	13.3452	UP000000589_10090_2020;UP000000589_10090_additional_2020	9	A0A0R4J0V5;P08775	Polr2a	Isoform of P08775, DNA-directed RNA polymerase subunit;DNA-directed RNA polymerase II subunit RPB1	A0A0R4J0V5;P08775
13.6268	15.9689	14.5904	15.8918	15.4352	16.1129	NaN	NaN	NaN	NaN	NaN	NaN	NaN	NaN	NaN	NaN	9.5827	NaN	UP000000589_10090_2020;UP000000589_10090_additional_2020	2	A0A0R4J0W3;Q8C138	Adtrp	Isoform of Q8C138, Androgen-dependent TFPI-regulating protein;Androgen-dependent TFPI-regulating protein	A0A0R4J0W3;Q8C138
13.0834	11.6544	12.6808	13.0003	12.8751	12.8827	NaN	NaN	NaN	NaN	NaN	NaN	14.2853	14.1926	14.3528	14.2971	14.216	14.6082	UP000000589_10090_2020;UP000000589_10090_additional_2020	12	A0A0R4J0W6;Q9CRC8	Lrrc40	Isoform of Q9CRC8, Leucine-rich repeat-containing protein 40;Leucine-rich repeat-containing protein 40	A0A0R4J0W6;Q9CRC8
NaN	NaN	NaN	NaN	NaN	NaN	NaN	NaN	NaN	11.6436	NaN	NaN	13.9758	13.8703	13.8101	14.0339	13.7054	13.9416	UP000000589_10090_2020;UP000000589_10090_additional_2020	11	A0A0R4J0W7;A0A1B0GSR5;Q5XJV6	Lmtk3	Isoform of Q5XJV6, Protein kinase domain-containing protein;Isoform of Q5XJV6, Protein kinase domain-containing protein;Serine/threonine-protein kinase LMTK3	A0A0R4J0W7;A0A1B0GSR5;Q5XJV6
14.7235	14.0298	14.1128	13.4736	13.3088	13.4405	NaN	NaN	13.8583	NaN	NaN	14.7906	NaN	11.1496	11.7905	11.6574	11.5909	11.0967	UP000000589_10090_2020;UP000000589_10090_additional_2020	6	A0A0R4J0X2;Q8VC19	Alas1	Isoform of Q8VC19, 5-aminolevulinate synthase;5-aminolevulinate synthase, nonspecific, mitochondrial	A0A0R4J0X2;Q8VC19
11.2318	11.3881	11.1981	11.8127	11.2654	12.1801	11.5608	NaN	11.5396	NaN	NaN	NaN	NaN	9.83092	9.07331	10.163	10.265	NaN	UP000000589_10090_2020;UP000000589_10090_additional_2020	1	A0A0R4J0Z0;Q3U6U5	Gtpbp6	Isoform of Q3U6U5, Hflx-type G domain-containing protein;Putative GTP-binding protein 6	A0A0R4J0Z0;Q3U6U5
21.0365	20.9723	20.9277	20.9711	20.7745	21.1956	18.5471	18.2047	18.2992	18.4365	18.044	17.8609	17.9906	18.1435	18.0304	17.9937	18.114	18.3832	UP000000589_10090_2020;UP000000589_10090_additional_2020	20	A0A0R4J0Z1;P08003	Pdia4	Isoform of P08003, Protein disulfide-isomerase A4;Protein disulfide-isomerase A4	A0A0R4J0Z1;P08003
13.1951	13.3745	12.638	13.7943	11.0979	12.298	12.5489	13.2112	14.0116	14.2231	12.7082	13.5727	17.9129	17.6546	18.217	18.0847	18.5338	18.7045	UP000000589_10090_2020;UP000000589_10090_additional_2020	7	A0A0R4J0Z3;P55088;P55088-2;P55088-3	Aqp4	Isoform of P55088, Aquaporin-4;Aquaporin-4;Isoform of P55088, Isoform 1 of Aquaporin-4;Isoform of P55088, Isoform 3 of Aquaporin-4	A0A0R4J0Z3;P55088;P55088-2;P55088-3
NaN	NaN	NaN	NaN	NaN	NaN	NaN	15.9919	NaN	NaN	NaN	NaN	13.9597	13.7582	13.844	13.9023	13.7809	13.9046	UP000000589_10090_2020;UP000000589_10090_additional_2020	1	A0A0R4J0Z4;E9PUL6;F7B0S9;Q8CGQ8;Q8CGQ8-2	Slc24a4	Isoform of Q8CGQ8, Sodium/potassium/calcium exchanger 4;Isoform of Q8CGQ8, Sodium/potassium/calcium exchanger 4;Isoform of Q8CGQ8, Sodium/potassium/calcium exchanger 4 (Fragment);Sodium/potassium/calcium exchanger 4;Isoform of Q8CGQ8, Isoform 2 of Sodium/potassium/calcium exchanger 4	A0A0R4J0Z4;E9PUL6;F7B0S9;Q8CGQ8;Q8CGQ8-2
9.73041	6.29316	11.0041	11.6752	9.64587	10.9584	8.16382	12.0756	NaN	8.99347	NaN	NaN	13.1704	13.1016	12.6814	12.9358	12.9763	13.5859	UP000000589_10090_2020;UP000000589_10090_additional_2020	6	A0A0R4J102;Q7TN99;Q7TN99-3	Cpeb3	Isoform of Q7TN99, Cytoplasmic polyadenylation element-binding protein 3;Cytoplasmic polyadenylation element-binding protein 3;Isoform of Q7TN99, Isoform 3 of Cytoplasmic polyadenylation element-binding protein 3	A0A0R4J102;Q7TN99;Q7TN99-3
14.4563	14.1306	13.0003	13.7509	12.9563	13.2916	13.5365	13.8151	12.8266	13.0583	13.4484	12.8353	12.2723	12.6827	11.0694	10.6206	10.7152	12.6297	UP000000589_10090_2020;UP000000589_10090_additional_2020	2	A0A0R4J104;E9PX84;E9QL31;P98078;P98078-2;P98078-3;Q3TRE6	Dab2	Isoform of P98078, Disabled homolog 2;Isoform of P98078, PID domain-containing protein;Isoform of P98078, PID domain-containing protein;Disabled homolog 2;Isoform of P98078, Isoform p93 of Disabled homolog 2;Isoform of P98078, Isoform p67 of Disabled homolog 2;Isoform of P98078, PID domain-containing protein	A0A0R4J104;E9PX84;E9QL31;P98078;P98078-2;P98078-3;Q3TRE6
17.1865	17.3745	17.4767	17.0942	17.5848	17.0669	17.499	17.1843	17.3608	17.5467	17.1936	17.1695	17.038	17.1403	16.7593	16.935	16.8624	16.8821	UP000000589_10090_2020;UP000000589_10090_additional_2020	14	A0A0R4J107;Q8R146;Q8R146-2	Apeh	Isoform of Q8R146, Acyl-peptide hydrolase (Fragment);Acylamino-acid-releasing enzyme;Isoform of Q8R146, Isoform 2 of Acylamino-acid-releasing enzyme	A0A0R4J107;Q8R146;Q8R146-2
12.881	12.9756	14.3362	13.2301	13.241	13.2328	NaN	15.7875	NaN	NaN	NaN	NaN	NaN	NaN	NaN	NaN	NaN	NaN	UP000000589_10090_2020;UP000000589_10090_additional_2020	3	A0A0R4J110;D3YX15;Q61153	Dio1	Isoform of Q61153, Iodothyronine deiodinase;Isoform of Q61153, Iodothyronine deiodinase (Fragment);Type I iodothyronine deiodinase	A0A0R4J110;D3YX15;Q61153
12.1819	12.0372	10.8734	11.8426	12.1249	12.6449	NaN	NaN	NaN	NaN	NaN	NaN	NaN	10.657	10.6914	NaN	NaN	NaN	UP000000589_10090_2020;UP000000589_10090_additional_2020	3	A0A0R4J113;A0A0U1RPX7;P97479;P97479-2;Q5MJ56	Myo7a	Isoform of P97479, Unconventional myosin-VIIa;Isoform of P97479, Unconventional myosin-VIIa;Unconventional myosin-VIIa;Isoform of P97479, Isoform 2 of Unconventional myosin-VIIa;Isoform of P97479, Myosin VIIa isoform 2	A0A0R4J113;A0A0U1RPX7;P97479;P97479-2;Q5MJ56
16.2914	13.3174	NaN	13.1034	15.4204	NaN	19.443	18.7058	18.5423	NaN	19.1006	18.1369	16.2576	15.6799	16.4127	16.1485	16.1291	16.2251	UP000000589_10090_additional_2020	15	A0A0R4J117;G3UYZ1	Igsf8	Isoform of Q8R366, Immunoglobulin superfamily member 8;Isoform of Q8R366, Ig-like domain-containing protein	A0A0R4J117;G3UYZ1
11.6321	12.1506	11.8941	12.1323	12.6506	12.7928	14.2308	13.4503	14.0692	14.1985	13.9765	14.0013	14.2458	14.5049	14.8115	14.7281	14.6827	14.647	UP000000589_10090_2020;UP000000589_10090_additional_2020	9	A0A0R4J124;O54781	Srpk2	Isoform of O54781, SRSF protein kinase 2;SRSF protein kinase 2	A0A0R4J124;O54781
15.1258	14.5491	11.9337	14.1946	15.1119	15.9708	0.60436	NaN	8.75333	0.348689	NaN	NaN	13.018	13.1567	12.5287	12.3347	11.9412	11.2218	UP000000589_10090_2020;UP000000589_10090_additional_2020	4	A0A0R4J131;Q8CIF4	Btd	Isoform of Q8CIF4, Biotinidase;Biotinidase	A0A0R4J131;Q8CIF4
16.3431	15.8571	15.2036	14.0436	13.3713	15.806	NaN	NaN	NaN	NaN	NaN	NaN	NaN	NaN	NaN	NaN	NaN	NaN	UP000000589_10090_additional_2020	2	A0A0R4J135	Selenbp2	Isoform of Q63836, Selenium-binding protein 2	A0A0R4J135
12.7699	12.2182	12.0654	12.4064	10.7633	11.8776	NaN	NaN	NaN	NaN	NaN	NaN	NaN	NaN	NaN	NaN	NaN	NaN	UP000000589_10090_2020;UP000000589_10090_additional_2020	2	A0A0R4J136;Q68FF9	Srd5a1	Isoform of Q68FF9, 3-oxo-5-alpha-steroid 4-dehydrogenase;3-oxo-5-alpha-steroid 4-dehydrogenase 1	A0A0R4J136;Q68FF9
17.0844	15.0082	16.046	16.782	16.8802	17.0377	NaN	NaN	14.5349	0.572986	NaN	13.6207	13.5637	13.5971	13.8976	14.007	13.761	14.0247	UP000000589_10090_2020;UP000000589_10090_additional_2020	6	A0A0R4J137;A2AQZ2;Q9DB26	Phyhd1	Isoform of Q9DB26, Phytanoyl-CoA dioxygenase domain-containing protein 1;Isoform of Q9DB26, Phytanoyl-CoA dioxygenase domain-containing protein 1 (Fragment);Phytanoyl-CoA dioxygenase domain-containing protein 1	A0A0R4J137;A2AQZ2;Q9DB26
14.1049	13.2	12.7332	13.9345	14.003	14.2606	11.3725	11.9784	3.07256	2.62709	NaN	NaN	14.4382	14.7883	14.4017	14.4021	14.3039	14.8275	UP000000589_10090_2020;UP000000589_10090_additional_2020	9	A0A0R4J138;P50429	Arsb	Isoform of P50429, Sulfatase domain-containing protein;Arylsulfatase B	A0A0R4J138;P50429
12.9172	10.9878	11.2598	12.3169	11.8812	12.448	17.3506	16.8379	16.4141	17.1669	17.2875	17.1737	NaN	12.0784	12.2441	NaN	NaN	NaN	UP000000589_10090_2020;UP000000589_10090_additional_2020	5	A0A0R4J139;Q8BU85	Msrb3	Isoform of Q8BU85, Peptide-methionine (R)-S-oxide reductase;Methionine-R-sulfoxide reductase B3, mitochondrial	A0A0R4J139;Q8BU85
15.8763	15.6233	16.1303	15.8232	15.9258	15.7871	14.4336	14.3419	14.947	14.1056	14.1188	14.5479	13.71	13.8958	13.5319	13.8047	13.5233	13.3718	UP000000589_10090_additional_2020	26	A0A0R4J140;Z4YLI8	Cluh	Isoform of Q5SW19, Clustered mitochondria protein homolog;Isoform of Q5SW19, Clustered mitochondria protein homolog	A0A0R4J140;Z4YLI8
12.3082	12.0734	11.4752	12.6586	12.2193	13.46	14.3476	14.0885	14.6671	14.5725	14.2817	14.4223	15.002	15.1689	14.8955	14.8356	15.0591	15.4021	UP000000589_10090_2020;UP000000589_10090_additional_2020	7	A0A0R4J146;Q3UFY7;Q3UFY7-2;Q3UFY7-4	Nt5c3b	Isoform of Q3UFY7, 5'-nucleotidase;7-methylguanosine phosphate-specific 5'-nucleotidase;Isoform of Q3UFY7, Isoform 2 of 7-methylguanosine phosphate-specific 5'-nucleotidase;Isoform of Q3UFY7, Isoform 4 of 7-methylguanosine phosphate-specific 5'-nucleotidase	A0A0R4J146;Q3UFY7;Q3UFY7-2;Q3UFY7-4
13.6957	14.6845	13.5276	13.9767	13.7803	14.3627	12.0499	12.237	12.8698	NaN	12.9863	11.9935	14.1608	14.0042	14.3602	14.5048	14.4767	14.4076	UP000000589_10090_2020;UP000000589_10090_additional_2020	10	A0A0R4J150;B9EJ86	Osbpl8	Isoform of B9EJ86, Oxysterol-binding protein;Oxysterol-binding protein-related protein 8	A0A0R4J150;B9EJ86
NaN	NaN	NaN	NaN	NaN	NaN	16.7294	17.2396	16.9026	17.5386	17.9312	17.3395	NaN	NaN	NaN	NaN	NaN	NaN	UP000000589_10090_2020;UP000000589_10090_additional_2020	7	A0A0R4J166;Q9D783	Klhl40	Isoform of Q9D783, BTB domain-containing protein;Kelch-like protein 40	A0A0R4J166;Q9D783
11.8789	11.5216	11.3226	11.5588	11.7737	11.685	NaN	NaN	12.1879	NaN	NaN	NaN	12.139	12.1726	11.8987	12.1916	11.9409	12.545	UP000000589_10090_2020;UP000000589_10090_additional_2020	2	A0A0R4J170;G3UX35;Q3TKT4;Q3TKT4-2	Smarca4	Isoform of Q3TKT4, Transcription activator BRG1;Isoform of Q3TKT4, Transcription activator BRG1 (Fragment);Transcription activator BRG1;Isoform of Q3TKT4, Isoform 2 of Transcription activator BRG1	A0A0R4J170;G3UX35;Q3TKT4;Q3TKT4-2
8.3851	12.0317	9.59608	10.7043	10.1336	10.7646	13.8527	13.8343	14.0189	13.9241	14.073	13.1505	12.6784	12.9102	12.9363	12.8158	12.8896	13.009	UP000000589_10090_2020;UP000000589_10090_additional_2020	9	A0A0R4J172;Q3U1Y4;Q3U1Y4-2	Dennd4b	Isoform of Q3U1Y4, DENN domain-containing protein 4B;DENN domain-containing protein 4B;Isoform of Q3U1Y4, Isoform 2 of DENN domain-containing protein 4B	A0A0R4J172;Q3U1Y4;Q3U1Y4-2
14.0913	14.3546	13.97	14.5245	14.08	14.2994	15.7719	15.7159	16.3651	15.7207	15.6315	15.8773	13.7669	13.3352	13.558	13.8857	13.6604	14.6167	UP000000589_10090_additional_2020	9	A0A0R4J174	Ecsit	Isoform of Q9QZH6, Evolutionarily conserved signaling intermediate in Toll pathway, mitochondrial	A0A0R4J174
12.0795	12.5551	11.8449	11.7325	12.1965	11.2524	13.3223	13.6006	14.9334	13.991	NaN	14.5237	NaN	NaN	NaN	NaN	NaN	NaN	UP000000589_10090_2020;UP000000589_10090_additional_2020	2	A0A0R4J176;Q3ULU4;Q8CH40	Nudt6	Isoform of Q8CH40, Nudix hydrolase domain-containing protein;Isoform of Q8CH40, Nudix hydrolase domain-containing protein;Nucleoside diphosphate-linked moiety X motif 6	A0A0R4J176;Q3ULU4;Q8CH40
14.1934	11.7118	12.7106	12.8351	12.6305	12.396	NaN	NaN	NaN	NaN	NaN	NaN	12.2663	11.9285	11.7338	12.1969	NaN	12.5644	UP000000589_10090_2020;UP000000589_10090_additional_2020	3	A0A0R4J187;P23475	Xrcc6	Isoform of P23475, ATP-dependent DNA helicase 2 subunit 1;X-ray repair cross-complementing protein 6	A0A0R4J187;P23475
13.9991	NaN	12.0957	7.18141	NaN	NaN	18.8354	18.6739	18.4915	18.8178	19.13	18.5209	14.5871	14.9005	14.6264	14.4677	14.3823	14.7532	UP000000589_10090_additional_2020	15	A0A0R4J194	Cacnb1	Isoform of Q8R3Z5, Calcium channel voltage-dependent subunit beta 1	A0A0R4J194
14.309	14.3968	13.9961	14.1241	14.259	13.7433	12.2972	13.834	13.2761	10.6841	12.7177	13.4738	14.0103	14.1813	14.2231	14.0658	14.404	14.8408	UP000000589_10090_2020;UP000000589_10090_additional_2020	4	A0A0R4J195;Q9CSU0;Q9CSU0-2	Rprd1b	Isoform of Q9CSU0, CID domain-containing protein;Regulation of nuclear pre-mRNA domain-containing protein 1B;Isoform of Q9CSU0, Isoform 2 of Regulation of nuclear pre-mRNA domain-containing protein 1B	A0A0R4J195;Q9CSU0;Q9CSU0-2
NaN	NaN	NaN	NaN	NaN	NaN	17.9042	17.713	17.5573	17.8572	17.327	17.303	NaN	NaN	NaN	NaN	NaN	10.6333	UP000000589_10090_2020;UP000000589_10090_additional_2020	1	A0A0R4J1B1;A2A6H6;A2A6J0;A2A6J1;J3QP61;Q9QZ47;Q9QZ47-10;Q9QZ47-2;Q9QZ47-3;Q9QZ47-4;Q9QZ47-5;Q9QZ47-6;Q9QZ47-8;Z4YJU0;Z4YKE7;Z4YKF8;Z4YKG3;Z4YKG8;Z4YKH8;Z4YNB2	Tnnt3	Isoform of Q9QZ47, Troponin T, fast skeletal muscle;Isoform of Q9QZ47, Troponin T, fast skeletal muscle;Isoform of Q9QZ47, Troponin T, fast skeletal muscle;Isoform of Q9QZ47, Troponin T, fast skeletal muscle;Isoform of Q9QZ47, Troponin T, fast skeletal muscle;Troponin T, fast skeletal muscle;Isoform of Q9QZ47, Isoform B3e17 of Troponin T, fast skeletal muscle;Isoform of Q9QZ47, Isoform A2e17 of T…	A0A0R4J1B1;A2A6H6;A2A6J0;A2A6J1;J3QP61;Q9QZ47;Q9QZ47-10;Q9QZ47-2;Q9QZ47-3;Q9QZ47-4;Q9QZ47-5;Q9QZ47-6;Q9QZ47-8;Z4YJU0;Z4YKE7;Z4YKF8;Z4YKG3;Z4YKG8;Z4YKH8;Z4YNB2
10.6744	9.20323	11.9578	9.48445	NaN	8.2965	NaN	NaN	NaN	NaN	NaN	NaN	11.5723	11.7906	12.1065	12.1552	12.025	11.4083	UP000000589_10090_2020;UP000000589_10090_additional_2020	6	A0A0R4J1B6;Q6PAL8	Dennd5a	Isoform of Q6PAL8, DENN domain-containing protein 5A;DENN domain-containing protein 5A	A0A0R4J1B6;Q6PAL8
10.1358	10.9748	9.03923	11.082	10.5074	10.9739	NaN	NaN	NaN	NaN	NaN	NaN	NaN	NaN	NaN	NaN	NaN	NaN	UP000000589_10090_2020;UP000000589_10090_additional_2020	1	A0A0R4J1C0;D3Z774;P70351;Q61188;Q61188-2;Q6AXH7	Ezh1;Ezh2;Ezh1;Ezh2;Ezh2;Ezh2	Isoform of P70351, [Histone H3]-lysine(27) N-trimethyltransferase;Isoform of Q61188, [Histone H3]-lysine(27) N-trimethyltransferase;Histone-lysine N-methyltransferase EZH1;Histone-lysine N-methyltransferase EZH2;Isoform of Q61188, Isoform ENX-1B of Histone-lysine N-methyltransferase EZH2;Isoform of Q61188, [Histone H3]-lysine(27) N-trimethyltransferase	A0A0R4J1C0;D3Z774;P70351;Q61188;Q61188-2;Q6AXH7
13.8931	13.9451	13.7925	13.968	13.8303	13.8019	14.8852	14.7929	15.6551	15.2973	14.8596	15.4033	12.94	13.1777	12.5479	12.8011	12.5721	13.4665	UP000000589_10090_2020;UP000000589_10090_additional_2020	2	A0A0R4J1C5;H3BLF0;Q91YY4	Atpaf2	Isoform of Q91YY4, ATP synthase mitochondrial F1 complex assembly factor 2;Isoform of Q91YY4, ATP synthase mitochondrial F1 complex assembly factor 2;ATP synthase mitochondrial F1 complex assembly factor 2	A0A0R4J1C5;H3BLF0;Q91YY4
14.1466	12.6417	14.0015	13.0775	12.8489	13.534	NaN	NaN	NaN	NaN	NaN	NaN	NaN	NaN	NaN	NaN	NaN	NaN	UP000000589_10090_2020;UP000000589_10090_additional_2020	2	A0A0R4J1C8;P31996;P31996-2	Cd68	Isoform of P31996, Macrosialin;Macrosialin;Isoform of P31996, Isoform Short of Macrosialin	A0A0R4J1C8;P31996;P31996-2
10.6529	13.2643	10.3042	11.6826	11.7996	13.8188	10.6448	NaN	NaN	10.0387	10.7167	NaN	13.4771	13.9509	13.4994	13.7062	13.4757	13.658	UP000000589_10090_2020;UP000000589_10090_additional_2020	5	A0A0R4J1D0;P59108	Cpne2	Isoform of P59108, Copine-2;Copine-2	A0A0R4J1D0;P59108
19.2774	18.9224	19.7574	18.9784	19.604	19.1581	19.9502	19.8821	19.6419	19.9764	19.6789	19.8016	18.4866	18.5904	18.5115	18.5416	18.3524	18.6373	UP000000589_10090_additional_2020	17	A0A0R4J1E2;F6ZFU0	Eef1d	Isoform of P57776, Elongation factor 1-delta;Isoform of P57776, Elongation factor 1-delta (Fragment)	A0A0R4J1E2;F6ZFU0
14.9756	13.794	6.80636	14.2003	13.8313	13.9962	NaN	NaN	NaN	NaN	NaN	NaN	10.7304	11.3067	NaN	11.0487	11.2623	NaN	UP000000589_10090_2020;UP000000589_10090_additional_2020	2	A0A0R4J1E4;D3Z3A3;E9QKW2;Q8BLY1;Q8BLY1-2	Smoc1	Isoform of Q8BLY1, SPARC-related modular calcium-binding protein 1;Isoform of Q8BLY1, SPARC-related modular calcium-binding protein 1;Isoform of Q8BLY1, SPARC-related modular calcium-binding protein 1;SPARC-related modular calcium-binding protein 1;Isoform of Q8BLY1, Isoform 2 of SPARC-related modular calcium-binding protein 1	A0A0R4J1E4;D3Z3A3;E9QKW2;Q8BLY1;Q8BLY1-2
14.0564	13.6205	14.2361	14	13.9595	13.4967	10.4158	14.0858	14.4667	11.565	14.0426	13.9557	13.0521	13.1472	13.1928	13.1504	12.7587	13.572	UP000000589_10090_2020;UP000000589_10090_additional_2020	4	A0A0R4J1E8;Q6P8M1;Q6P8M1-2	Tatdn1	Isoform of Q6P8M1, Putative deoxyribonuclease TATDN1;Putative deoxyribonuclease TATDN1;Isoform of Q6P8M1, Isoform 2 of Putative deoxyribonuclease TATDN1	A0A0R4J1E8;Q6P8M1;Q6P8M1-2
10.1305	7.15848	8.32433	9.99429	8.69937	10.6385	NaN	19.8751	NaN	NaN	NaN	19.1819	14.9011	14.5661	14.8928	14.7825	14.8437	15.1438	UP000000589_10090_additional_2020	33	A0A0R4J1F4;A2AGR0	Madd	Isoform of Q80U28, MAP kinase-activating death domain protein;Isoform of Q80U28, MAP kinase-activating death domain protein	A0A0R4J1F4;A2AGR0
12.9591	12.9502	13.3115	13.0051	13.3363	13.1282	14.4605	14.7058	15.3911	14.5321	14.3526	14.0291	13.2866	12.9845	13.8956	13.2375	13.7553	14.1542	UP000000589_10090_additional_2020	4	A0A0R4J1G9;E9QN92	Steap3	Isoform of Q8CI59, Metalloreductase STEAP3;Isoform of Q8CI59, Metalloreductase STEAP3	A0A0R4J1G9;E9QN92
17.193	13.1287	13.4748	13.2073	12.9128	13.5658	10.4125	NaN	NaN	NaN	NaN	NaN	9.73987	8.85126	10.4938	10.1797	NaN	9.73556	UP000000589_10090_additional_2020	11	A0A0R4J1H2	Glyctk	Isoform of Q8QZY2, Glycerate kinase	A0A0R4J1H2
12.5817	13.6298	10.3798	13.5209	13.3869	13.8096	NaN	NaN	13.942	NaN	NaN	NaN	12.3697	12.6021	NaN	10.9823	NaN	NaN	UP000000589_10090_2020;UP000000589_10090_additional_2020	2	A0A0R4J1H9;A0A0R4J282;D3Z6Q3;D3Z6Q4;E2S038;H3BJ24;H3BJM1;H3BJR8;H3BL33;H3BLF2;P58462;P58462-3;P58462-4	Foxp1	Isoform of P58462, Fork-head domain-containing protein;Isoform of P58462, Fork-head domain-containing protein;Isoform of P58462, Fork-head domain-containing protein;Isoform of P58462, Fork-head domain-containing protein;Isoform of P58462, Fork-head domain-containing protein;Isoform of P58462, Fork-head domain-containing protein;Isoform of P58462, Fork-head domain-containing protein;Isoform of P58…	A0A0R4J1H9;A0A0R4J282;D3Z6Q3;D3Z6Q4;E2S038;H3BJ24;H3BJM1;H3BJR8;H3BL33;H3BLF2;P58462;P58462-3;P58462-4
14.0789	14.2323	13.9478	13.0593	13.8741	13.5969	13.1188	12.9381	13.3417	10.111	12.9245	13.1572	12.2991	12.5185	12.5934	11.9727	12.467	12.3571	UP000000589_10090_2020;UP000000589_10090_additional_2020	9	A0A0R4J1I6;Q9QY81	Nup210	Isoform of Q9QY81, BIG2 domain-containing protein;Nuclear pore membrane glycoprotein 210	A0A0R4J1I6;Q9QY81
11.4272	10.0457	12.7489	10.5165	12.1619	11.0906	NaN	NaN	NaN	NaN	NaN	11.8459	12.4237	11.6103	11.9675	12.6889	12.4208	12.8708	UP000000589_10090_additional_2020	1	A0A0R4J1J1;Q69ZP3-2	Pnkd	Isoform of Q69ZP3, Probable hydrolase PNKD;Isoform of Q69ZP3, Isoform 2 of Probable hydrolase PNKD	A0A0R4J1J1;Q69ZP3-2
13.0975	12.636	12.8633	12.9899	12.9014	12.1718	NaN	NaN	NaN	NaN	NaN	NaN	NaN	14.7847	11.8967	NaN	NaN	NaN	UP000000589_10090_2020;UP000000589_10090_additional_2020	1	A0A0R4J1J3;A0A0U1RNK2;A0A0U1RPP1;O88829;O88829-2	St3gal5	Isoform of O88829, Lactosylceramide alpha-2,3-sialyltransferase;Isoform of O88829, Lactosylceramide alpha-2,3-sialyltransferase (Fragment);Isoform of O88829, Lactosylceramide alpha-2,3-sialyltransferase (Fragment);Lactosylceramide alpha-2,3-sialyltransferase;Isoform of O88829, Isoform 2 of Lactosylceramide alpha-2,3-sialyltransferase	A0A0R4J1J3;A0A0U1RNK2;A0A0U1RPP1;O88829;O88829-2
11.8766	12.9086	12.1291	12.9075	12.4144	12.3399	13.5947	NaN	12.9803	13.7366	13.2862	13.1446	13.8059	13.9251	14.2314	14.1845	14.0406	14.4458	UP000000589_10090_2020;UP000000589_10090_additional_2020	2	A0A0R4J1K1;E9QA19;Q05BG1;Q8BT14;Q8BT14-2;Q8BT14-3	Cnot4	Isoform of Q8BT14, CCR4-NOT transcription complex subunit 4;Isoform of Q8BT14, CCR4-NOT transcription complex subunit 4;Isoform of Q8BT14, CCR4-NOT transcription complex subunit 4;CCR4-NOT transcription complex subunit 4;Isoform of Q8BT14, Isoform 2 of CCR4-NOT transcription complex subunit 4;Isoform of Q8BT14, Isoform 3 of CCR4-NOT transcription complex subunit 4	A0A0R4J1K1;E9QA19;Q05BG1;Q8BT14;Q8BT14-2;Q8BT14-3
13.4123	12.4735	12.7016	12.4282	12.3853	11.8977	NaN	NaN	NaN	NaN	NaN	NaN	NaN	9.05261	NaN	NaN	NaN	NaN	UP000000589_10090_2020;UP000000589_10090_additional_2020	9	A0A0R4J1L9;Q5HZI1	Mtus1	Isoform of Q5HZI1, Microtubule-associated tumor suppressor 1 homolog;Microtubule-associated tumor suppressor 1 homolog	A0A0R4J1L9;Q5HZI1
9.15068	10.9662	2.82977	8.36896	9.94691	10.7191	NaN	NaN	NaN	NaN	NaN	NaN	11.8427	11.8726	11.832	10.8015	11.636	12.3078	UP000000589_10090_additional_2020	3	A0A0R4J1M6;E9Q548;Q6P5A9;Q8C2R4	Dgcr2;Gm20518;Dgcr2;Dgcr2	Isoform of P98154, Integral membrane protein DGCR2/IDD;Gm20518 readthrough, C-type lectin domain-containing protein;Isoform of P98154, C-type lectin domain-containing protein;Isoform of P98154, C-type lectin domain-containing protein	A0A0R4J1M6;E9Q548;Q6P5A9;Q8C2R4
NaN	15.3237	NaN	NaN	10.5785	NaN	NaN	NaN	NaN	NaN	NaN	NaN	18.3552	18.0571	18.273	18.2637	18.2058	18.4702	UP000000589_10090_2020;UP000000589_10090_additional_2020	17	A0A0R4J1N0;O35098;O35098-2;Q3TMU8	Dpysl4	Isoform of O35098, Amidohydro-rel domain-containing protein;Dihydropyrimidinase-related protein 4;Isoform of O35098, Isoform 2 of Dihydropyrimidinase-related protein 4;Isoform of O35098, Amidohydro-rel domain-containing protein	A0A0R4J1N0;O35098;O35098-2;Q3TMU8
12.0785	12.1223	9.80887	11.465	11.1695	11.7654	NaN	NaN	NaN	NaN	NaN	NaN	11.3236	11.2568	11.1136	11.4199	10.6852	11.4679	UP000000589_10090_2020;UP000000589_10090_additional_2020	2	A0A0R4J1N2;Q9D2L1	Arsk	Isoform of Q9D2L1, Sulfatase domain-containing protein;Arylsulfatase K	A0A0R4J1N2;Q9D2L1
17.7592	17.6187	16.8043	17.6346	17.5838	17.1863	15.8186	15.5964	15.7803	15.7967	16.1982	15.7655	13.4073	12.837	13.2813	13.1209	14.2219	14.0749	UP000000589_10090_2020;UP000000589_10090_additional_2020	2	A0A0R4J1N3;E9QP56;P33622	Apoc3	Isoform of P33622, Apolipoprotein C-III;Isoform of P33622, Apolipoprotein C-III;Apolipoprotein C-III	A0A0R4J1N3;E9QP56;P33622
14.3851	14.6871	13.9025	14.7399	13.9318	14.9382	13.0855	12.705	12.3896	12.907	12.4662	12.2368	14.2055	14.4784	14.3641	14.2831	14.1963	14.6095	UP000000589_10090_2020;UP000000589_10090_additional_2020	6	A0A0R4J1N6;A0A0R4J1P8;D3Z4T5;P41242;P41242-2;P41242-3	Matk	Isoform of P41242, Tyrosine-protein kinase;Isoform of P41242, Tyrosine-protein kinase;Isoform of P41242, Tyrosine-protein kinase;Megakaryocyte-associated tyrosine-protein kinase;Isoform of P41242, Isoform 2 of Megakaryocyte-associated tyrosine-protein kinase;Isoform of P41242, Isoform 3 of Megakaryocyte-associated tyrosine-protein kinase	A0A0R4J1N6;A0A0R4J1P8;D3Z4T5;P41242;P41242-2;P41242-3
12.4559	14.2358	13.5095	13.6628	13.0207	13.0556	14.1027	13.7157	13.8224	13.7285	13.9093	13.8126	14.5793	14.7933	14.7093	14.5469	14.962	15.1542	UP000000589_10090_2020;UP000000589_10090_additional_2020	29	A0A0R4J1N7;E9QNT8;Q02357;Q02357-4;Q02357-6;Q0VGY9	Ank1	Isoform of Q02357, Ankyrin-1;Isoform of Q02357, Ankyrin-1;Ankyrin-1;Isoform of Q02357, Isoform Br4 of Ankyrin-1;Isoform of Q02357, Isoform 6 of Ankyrin-1;Isoform of Q02357, Ank1 protein	A0A0R4J1N7;E9QNT8;Q02357;Q02357-4;Q02357-6;Q0VGY9
12.817	12.3016	12.7662	12.4915	12.7128	12.5027	11.6282	9.63178	12.7598	12.6993	NaN	12.2866	12.0742	12.1572	12.0388	12.4061	12.0326	12.8101	UP000000589_10090_2020;UP000000589_10090_additional_2020	3	A0A0R4J1N8;Q8CEE7	Rdh13	Isoform of Q8CEE7, Retinol dehydrogenase 13;Retinol dehydrogenase 13	A0A0R4J1N8;Q8CEE7
14.5252	14.0037	15.4309	14.1976	15.3506	14.0765	14.1707	14.6573	14.3178	14.1601	13.5652	14.5617	15.267	15.2239	15.1799	15.1827	14.9614	15.7694	UP000000589_10090_2020;UP000000589_10090_additional_2020	3	A0A0R4J1N9;P40630;P40630-2	Tfam	Isoform of P40630, Transcription factor A, mitochondrial;Transcription factor A, mitochondrial;Isoform of P40630, Isoform Nuclear of Transcription factor A, mitochondrial	A0A0R4J1N9;P40630;P40630-2
NaN	NaN	NaN	NaN	NaN	NaN	NaN	NaN	NaN	NaN	NaN	NaN	12.9155	12.7815	12.2717	12.5261	12.1727	13.1613	UP000000589_10090_2020;UP000000589_10090_additional_2020	2	A0A0R4J1P1;P50586;P50586-2	Tub	Isoform of P50586, Tubby-like protein;Tubby protein;Isoform of P50586, Isoform Short of Tubby protein	A0A0R4J1P1;P50586;P50586-2
14.9919	15.7642	15.2851	15.7228	15.5211	15.5488	12.5302	11.7022	13.0554	12.9967	12.4986	12.6603	12.5105	12.0517	12.2165	12.1385	12.9935	12.6439	UP000000589_10090_2020;UP000000589_10090_additional_2020	13	A0A0R4J1Q7;G3X9S2;P06802;P06802-2	Enpp1	Isoform of P06802, Ectonucleotide pyrophosphatase/phosphodiesterase family member 1;Isoform of P06802, Ectonucleotide pyrophosphatase/phosphodiesterase family member 1;Ectonucleotide pyrophosphatase/phosphodiesterase family member 1;Isoform of P06802, Isoform 1 of Ectonucleotide pyrophosphatase/phosphodiesterase family member 1	A0A0R4J1Q7;G3X9S2;P06802;P06802-2
14.5822	15.4562	14.3552	15.1263	14.262	14.7544	13.961	12.6038	11.977	13.0423	12.5412	12.4253	12.2139	13.079	12.5529	12.4902	12.6379	13.4422	UP000000589_10090_2020;UP000000589_10090_additional_2020	2	A0A0R4J1R1;D3Z1Y1;E9QQ99;Q9DBY1;Q9DBY1-2	Syvn1	Isoform of Q9DBY1, RING-type E3 ubiquitin transferase;Isoform of Q9DBY1, RING-type E3 ubiquitin transferase;Isoform of Q9DBY1, RING-type E3 ubiquitin transferase;E3 ubiquitin-protein ligase synoviolin;Isoform of Q9DBY1, Isoform 2 of E3 ubiquitin-protein ligase synoviolin	A0A0R4J1R1;D3Z1Y1;E9QQ99;Q9DBY1;Q9DBY1-2
16.414	15.348	15.8343	15.41	16.5776	16.4035	NaN	14.499	NaN	15.5141	NaN	12.7135	15.0353	14.8852	14.7955	14.9538	14.9335	15.3892	UP000000589_10090_additional_2020	4	A0A0R4J1R7	Pcbd2	Isoform of Q9CZL5, 4a-hydroxytetrahydrobiopterin dehydratase	A0A0R4J1R7
9.615	NaN	7.1871	NaN	NaN	10.3762	NaN	NaN	NaN	NaN	NaN	NaN	11.5463	11.5223	11.7694	11.1378	11.8222	11.7943	UP000000589_10090_2020;UP000000589_10090_additional_2020	1	A0A0R4J1R8;A0A286YDB1;P37242;P37242-2;P63058;P63058-2;P63058-3;P63058-4	Thra;Thrb;Thrb;Thrb;Thra;Thra;Thra;Thra	Isoform of P63058, Thyroid hormone receptor alpha (Fragment);Isoform of P37242, Nuclear receptor domain-containing protein (Fragment);Thyroid hormone receptor beta;Isoform of P37242, Isoform Beta-2 of Thyroid hormone receptor beta;Thyroid hormone receptor alpha;Isoform of P63058, Isoform Alpha-1 of Thyroid hormone receptor alpha;Isoform of P63058, Isoform Alpha-3 of Thyroid hormone receptor alpha…	A0A0R4J1R8;A0A286YDB1;P37242;P37242-2;P63058;P63058-2;P63058-3;P63058-4
NaN	9.05282	NaN	NaN	NaN	8.82094	NaN	NaN	NaN	NaN	NaN	NaN	12.2162	12.1275	11.7954	11.196	10.9874	12.4126	UP000000589_10090_2020;UP000000589_10090_additional_2020	2	A0A0R4J1S2;D3Z4N6;E9QMI6;E9QP07;Q80W14;Q80W14-2;Q80W14-3	Prpf40b	Isoform of Q80W14, Pre-mRNA-processing factor 40 homolog B;Isoform of Q80W14, Pre-mRNA-processing factor 40 homolog B;Isoform of Q80W14, Pre-mRNA-processing factor 40 homolog B (Fragment);Isoform of Q80W14, Pre-mRNA-processing factor 40 homolog B;Pre-mRNA-processing factor 40 homolog B;Isoform of Q80W14, Isoform 2 of Pre-mRNA-processing factor 40 homolog B;Isoform of Q80W14, Isoform 3 of Pre-mRNA…	A0A0R4J1S2;D3Z4N6;E9QMI6;E9QP07;Q80W14;Q80W14-2;Q80W14-3
NaN	NaN	NaN	NaN	NaN	NaN	NaN	NaN	NaN	NaN	NaN	NaN	12.206	12.192	12.4376	11.8444	11.477	12.039	UP000000589_10090_2020;UP000000589_10090_additional_2020	1	A0A0R4J1T4;E9Q8Y9;Q80XG9;Q80XG9-2	Lrrtm4	Isoform of Q80XG9, Leucine-rich repeat transmembrane neuronal protein 4;Isoform of Q80XG9, Leucine-rich repeat transmembrane neuronal protein 4;Leucine-rich repeat transmembrane neuronal protein 4;Isoform of Q80XG9, Isoform 2 of Leucine-rich repeat transmembrane neuronal protein 4	A0A0R4J1T4;E9Q8Y9;Q80XG9;Q80XG9-2
17.5187	16.6382	17.9746	16.2245	17.5675	16.6303	NaN	NaN	15.6025	19.5942	NaN	NaN	NaN	NaN	NaN	NaN	NaN	NaN	UP000000589_10090_2020;UP000000589_10090_additional_2020	15	A0A0R4J1V0;Q9JIL4	Pdzk1	Isoform of Q9JIL4, Na(+)/H(+) exchange regulatory cofactor NHE-RF3;Na(+)/H(+) exchange regulatory cofactor NHE-RF3	A0A0R4J1V0;Q9JIL4
10.8808	NaN	9.59927	10.3848	10.0422	NaN	12.4892	13.7941	14.2928	13.3067	NaN	13.8499	12.9815	12.6984	12.812	12.9032	12.5951	13.5223	UP000000589_10090_additional_2020	1	A0A0R4J1W0;Q3UTJ2-4	Sorbs2	Isoform of Q3UTJ2, Sorbin and SH3 domain-containing protein 2;Isoform of Q3UTJ2, Isoform 4 of Sorbin and SH3 domain-containing protein 2	A0A0R4J1W0;Q3UTJ2-4
15.1775	15.531	15.3168	16.1989	16.0391	15.3907	14.3423	14.9044	14.5754	14.5497	14.9166	14.8118	11.4069	12.4359	12.5057	11.4774	13.0662	12.4134	UP000000589_10090_2020;UP000000589_10090_additional_2020	1	A0A0R4J1W1;Q91ZT9	Asb8	Isoform of Q91ZT9, Ankyrin repeat and SOCS box protein 8;Ankyrin repeat and SOCS box protein 8	A0A0R4J1W1;Q91ZT9
12.5733	10.9005	10.7054	11.6572	11.3902	12.1182	NaN	NaN	NaN	NaN	NaN	NaN	12.52	13.0288	12.7536	12.937	12.643	NaN	UP000000589_10090_2020;UP000000589_10090_additional_2020	1	A0A0R4J1W7;G3X8W7;Q8BGZ4	Cdc23	Isoform of Q8BGZ4, Cell division cycle protein 23 homolog;Isoform of Q8BGZ4, Cell division cycle protein 23 homolog;Cell division cycle protein 23 homolog	A0A0R4J1W7;G3X8W7;Q8BGZ4
12.284	13.1981	12.0788	13.0866	13.0659	13.5148	NaN	NaN	12.7544	NaN	NaN	NaN	NaN	NaN	NaN	NaN	NaN	NaN	UP000000589_10090_additional_2020	1	A0A0R4J1X4	Als2cl	Isoform of Q60I26, VPS9 domain-containing protein	A0A0R4J1X4
13.4761	13.4505	12.6467	13.6567	13.223	14.2801	12.4873	NaN	12.7533	NaN	NaN	12.2687	11.8502	11.9045	11.6931	12.3719	11.7377	12.3243	UP000000589_10090_2020;UP000000589_10090_additional_2020	3	A0A0R4J1Y3;Q8BWU5	Osgep	Isoform of Q8BWU5, Probable tRNA N6-adenosine threonylcarbamoyltransferase;Probable tRNA N6-adenosine threonylcarbamoyltransferase	A0A0R4J1Y3;Q8BWU5
NaN	NaN	NaN	NaN	NaN	NaN	NaN	NaN	NaN	NaN	NaN	NaN	11.5404	12.1601	12.4775	11.833	11.9398	12.4482	UP000000589_10090_2020;UP000000589_10090_additional_2020	1	A0A0R4J1Y6;E9PUC4;Q6NSW3;Q6NSW3-2;Q6NSW3-3;Q6NSW3-4	Sphkap	Isoform of Q6NSW3, AKAP_110 domain-containing protein (Fragment);Isoform of Q6NSW3, AKAP_110 domain-containing protein;A-kinase anchor protein SPHKAP;Isoform of Q6NSW3, Isoform 2 of A-kinase anchor protein SPHKAP;Isoform of Q6NSW3, Isoform 3 of A-kinase anchor protein SPHKAP;Isoform of Q6NSW3, Isoform 4 of A-kinase anchor protein SPHKAP	A0A0R4J1Y6;E9PUC4;Q6NSW3;Q6NSW3-2;Q6NSW3-3;Q6NSW3-4
17.7307	17.8782	17.4528	17.85	17.4401	17.9311	16.8696	17.203	17.1033	17.0773	16.9655	16.4406	16.505	16.7163	16.6266	16.4985	16.6768	16.7246	UP000000589_10090_2020;UP000000589_10090_additional_2020	7	A0A0R4J1Z3;Q9CR67	Tmem33	Isoform of Q9CR67, Transmembrane protein 33;Transmembrane protein 33	A0A0R4J1Z3;Q9CR67
9.47311	9.17074	9.82238	9.36822	9.992	12.852	NaN	NaN	NaN	NaN	NaN	NaN	15.1962	12.7674	15.6079	14.3622	15.3083	12.1694	UP000000589_10090_additional_2020	2	A0A0R4J205	Trmt10a	Isoform of Q8C1Z8, RNA (guanine-9-)-methyltransferase domain-containing protein 2	A0A0R4J205
13.0796	12.9179	12.9471	12.9402	11.8133	12.7505	11.9334	12.4762	12.4986	11.8365	13.0404	12.9641	12.6763	12.3723	12.694	12.0326	12.51	12.9395	UP000000589_10090_2020;UP000000589_10090_additional_2020	2	A0A0R4J206;Q9Z223;Q9Z223-1	Mocs2	Isoform of Q9Z223, Molybdopterin synthase catalytic subunit;Molybdopterin synthase catalytic subunit;Isoform of Q9Z223, Isoform 2 of Molybdopterin synthase catalytic subunit	A0A0R4J206;Q9Z223;Q9Z223-1
NaN	NaN	11.0981	NaN	NaN	NaN	16.6749	15.5166	13.9013	17.8531	18.0398	17.3412	NaN	9.67583	12.913	NaN	12.8	NaN	UP000000589_10090_2020;UP000000589_10090_additional_2020	5	A0A0R4J224;E9Q0I0;Q9JMH3	Neu2	Isoform of Q9JMH3, Exo-alpha-sialidase;Isoform of Q9JMH3, Exo-alpha-sialidase;Sialidase-2	A0A0R4J224;E9Q0I0;Q9JMH3
10.8916	11.8415	12.2578	12.5994	11.3853	12.6692	NaN	NaN	NaN	NaN	NaN	NaN	14.5293	14.6869	14.4039	14.664	14.5874	14.9913	UP000000589_10090_2020;UP000000589_10090_additional_2020	2	A0A0R4J225;Q9Z2E9	Bscl2	Isoform of Q9Z2E9, Seipin;Seipin	A0A0R4J225;Q9Z2E9
15.7214	14.9351	15.7507	16.2904	16.0458	17.0034	15.5114	15.6186	14.7468	NaN	13.8064	14.5984	13.6717	13.9032	13.6356	13.6087	14.1243	14.499	UP000000589_10090_2020;UP000000589_10090_additional_2020	4	A0A0R4J233;A0A1W2P6J7;Q8C650;Q8C650-2	Septin10	Isoform of Q8C650, Septin-type G domain-containing protein;Isoform of Q8C650, Septin-10;Septin-10;Isoform of Q8C650, Isoform 2 of Septin-10	A0A0R4J233;A0A1W2P6J7;Q8C650;Q8C650-2
NaN	NaN	8.37502	NaN	NaN	NaN	NaN	NaN	NaN	NaN	NaN	NaN	10.6081	11.6949	11.4238	10.6635	11.1279	11.5213	UP000000589_10090_2020;UP000000589_10090_additional_2020	2	A0A0R4J239;A0A338P6L0;P48542;P48542-2;P48542-3;P48542-4;Q0VB45;Q8C4T8	Kcnj6	Isoform of P48542, G protein-activated inward rectifier potassium channel 2;Isoform of P48542, G protein-activated inward rectifier potassium channel 2;G protein-activated inward rectifier potassium channel 2;Isoform of P48542, Isoform GIRK2-1 of G protein-activated inward rectifier potassium channel 2;Isoform of P48542, Isoform GIRK2B of G protein-activated inward rectifier potassium channel 2;I…	A0A0R4J239;A0A338P6L0;P48542;P48542-2;P48542-3;P48542-4;Q0VB45;Q8C4T8
15.8829	15.9144	16.0101	15.6307	15.9945	15.497	14.5898	14.8114	14.4278	14.0954	14.6978	14.3861	13.9486	14.5199	14.2322	14.3669	14.7586	13.9208	UP000000589_10090_2020;UP000000589_10090_additional_2020	4	A0A0R4J250;Q61070	Ei24	Isoform of Q61070, Etoposide-induced protein 2.4;Etoposide-induced protein 2.4	A0A0R4J250;Q61070
13.086	12.7067	12.4512	13.1099	12.4097	13.1559	NaN	12.0636	12.6451	12.17	11.7916	11.5201	12.7787	12.6134	12.7273	12.8867	12.7655	12.9859	UP000000589_10090_2020;UP000000589_10090_additional_2020	3	A0A0R4J254;Q9ESJ0	Xpo4	Isoform of Q9ESJ0, Exportin-4;Exportin-4	A0A0R4J254;Q9ESJ0
15.4325	12.8925	13.2023	12.5599	13.2661	13.2991	NaN	NaN	NaN	NaN	NaN	NaN	10.9026	10.5214	10.4205	10.4748	11.0933	11.502	UP000000589_10090_2020;UP000000589_10090_additional_2020	2	A0A0R4J256;P28076	Psmb9	Isoform of P28076, Proteasome subunit beta;Proteasome subunit beta type-9	A0A0R4J256;P28076
11.7619	10.3957	10.9589	9.77877	10.8265	11.3371	NaN	NaN	NaN	NaN	NaN	NaN	NaN	NaN	NaN	NaN	11.9323	NaN	UP000000589_10090_2020;UP000000589_10090_additional_2020	1	A0A0R4J257;B2RUP2;B2RUP2-2	Unc13d	Isoform of B2RUP2, Protein unc-13 homolog D;Protein unc-13 homolog D;Isoform of B2RUP2, Isoform 2 of Protein unc-13 homolog D	A0A0R4J257;B2RUP2;B2RUP2-2
15.2445	14.7328	15.2892	14.1884	14.9482	14.4392	14.6518	14.4438	15.1199	14.4287	14.7657	13.1718	15.4175	14.9669	15.1844	15.4053	15.1166	16.0537	UP000000589_10090_2020;UP000000589_10090_additional_2020	8	A0A0R4J259;G3UZI2;G3V018;Q7TMK9;Q7TMK9-2	Syncrip	Isoform of Q7TMK9, Heterogeneous nuclear ribonucleoprotein Q;Isoform of Q7TMK9, Heterogeneous nuclear ribonucleoprotein Q;Isoform of Q7TMK9, Heterogeneous nuclear ribonucleoprotein Q;Heterogeneous nuclear ribonucleoprotein Q;Isoform of Q7TMK9, Isoform 2 of Heterogeneous nuclear ribonucleoprotein Q	A0A0R4J259;G3UZI2;G3V018;Q7TMK9;Q7TMK9-2
14.3656	14.5053	13.6468	14.3132	14.1172	14.4105	15.6253	15.9263	16.2192	16.249	15.8691	15.5473	12.3809	12.5621	12.7041	12.1194	12.6264	12.6104	UP000000589_10090_2020;UP000000589_10090_additional_2020	4	A0A0R4J260;B2RRE7	Otud4	Isoform of B2RRE7, Ubiquitinyl hydrolase 1;OTU domain-containing protein 4	A0A0R4J260;B2RRE7
NaN	NaN	12.1517	14.126	12.5632	11.5719	15.0801	15.3029	15.292	15.0987	15.0705	15.1077	16.1761	16.08	16.3634	16.1761	16.2017	16.4125	UP000000589_10090_2020;UP000000589_10090_additional_2020	3	A0A0R4J263;O35083	Agpat1	Isoform of O35083, 1-acyl-sn-glycerol-3-phosphate acyltransferase;1-acyl-sn-glycerol-3-phosphate acyltransferase alpha	A0A0R4J263;O35083
12.1172	12.2245	13.1973	12.4646	12.6639	10.8823	12.8391	12.1362	12.14	12.1182	12.0015	13.3876	10.6802	11.6125	11.9761	12.1536	12.1591	11.9654	UP000000589_10090_2020;UP000000589_10090_additional_2020	1	A0A0R4J272;Q921N7	Tmem70	Isoform of Q921N7, Transmembrane protein 70, mitochondrial;Transmembrane protein 70, mitochondrial	A0A0R4J272;Q921N7
18.3376	18.327	18.365	18.5735	18.547	18.649	20.6946	20.6821	21.4666	21.0662	20.8334	21.3008	18.7555	18.6524	18.6981	18.6399	18.7686	19.0842	UP000000589_10090_2020;UP000000589_10090_additional_2020	7	A0A0R4J275;Q7TMF3	Ndufa12	Isoform of Q7TMF3, NADH dehydrogenase [ubiquinone] 1 alpha subcomplex subunit 12;NADH dehydrogenase [ubiquinone] 1 alpha subcomplex subunit 12	A0A0R4J275;Q7TMF3
13.7871	12.7504	13.201	14.1424	11.8779	13.3741	NaN	NaN	NaN	NaN	13.2488	NaN	12.0819	12.2211	12.2238	11.8835	12.4962	12.99	UP000000589_10090_2020;UP000000589_10090_additional_2020	1	A0A0R4J288;G3UX82;O70348	Dxo	Isoform of O70348, Decapping nuclease;Isoform of O70348, Decapping nuclease;Decapping and exoribonuclease protein	A0A0R4J288;G3UX82;O70348
13.9465	14.6102	13.8177	13.6608	13.974	13.8625	NaN	NaN	NaN	NaN	11.096	NaN	NaN	NaN	NaN	NaN	NaN	NaN	UP000000589_10090_2020;UP000000589_10090_additional_2020	4	A0A0R4J293;Q9JLF6	Tgm1	Isoform of Q9JLF6, TGc domain-containing protein;Protein-glutamine gamma-glutamyltransferase K	A0A0R4J293;Q9JLF6
9.17908	13.9673	14.0743	NaN	NaN	9.70492	NaN	NaN	NaN	NaN	NaN	13.2799	12.6433	13.6985	11.7136	12.7066	11.9362	10.5281	UP000000589_10090_2020;UP000000589_10090_additional_2020	3	A0A0R4J2A0;Q5SW75;Q5SW75-2;Q5SW75-4	Ssh2	Isoform of Q5SW75, Protein phosphatase Slingshot homolog 2;Protein phosphatase Slingshot homolog 2;Isoform of Q5SW75, Isoform 2 of Protein phosphatase Slingshot homolog 2;Isoform of Q5SW75, Isoform 4 of Protein phosphatase Slingshot homolog 2	A0A0R4J2A0;Q5SW75;Q5SW75-2;Q5SW75-4
14.5287	14.4796	14.357	14.3457	14.6037	14.1623	NaN	NaN	NaN	NaN	NaN	NaN	14.3986	14.2473	14.2992	14.1338	14.0513	14.7809	UP000000589_10090_2020;UP000000589_10090_additional_2020	1	A0A0R4J2A3;Q9D4D4	Tktl2	Isoform of Q9D4D4, Transket_pyr domain-containing protein;Transketolase-like protein 2	A0A0R4J2A3;Q9D4D4
11.223	13.0033	12.9714	13.2365	12.0086	13.1531	15.4978	15.215	15.3119	14.9655	15.2756	14.5956	14.4795	13.4035	14.2203	14.3457	12.65	14.7814	UP000000589_10090_2020;UP000000589_10090_additional_2020	5	A0A0R4J2B0;E9QA47;Q9Z0H4;Q9Z0H4-11;Q9Z0H4-2;Q9Z0H4-4;Q9Z0H4-5;Q9Z0H4-6;Q9Z0H4-7;Q9Z0H4-8;Q9Z0H4-9;S4R1S7;S4R2L5;S4R2U7;V9GX43	Celf2	Isoform of Q9Z0H4, CUGBP Elav-like family member 2;Isoform of Q9Z0H4, CUGBP Elav-like family member 2;CUGBP Elav-like family member 2;Isoform of Q9Z0H4, Isoform 11 of CUGBP Elav-like family member 2;Isoform of Q9Z0H4, Isoform 2 of CUGBP Elav-like family member 2;Isoform of Q9Z0H4, Isoform 4 of CUGBP Elav-like family member 2;Isoform of Q9Z0H4, Isoform 5 of CUGBP Elav-like family member 2;Isoform …	A0A0R4J2B0;E9QA47;Q9Z0H4;Q9Z0H4-11;Q9Z0H4-2;Q9Z0H4-4;Q9Z0H4-5;Q9Z0H4-6;Q9Z0H4-7;Q9Z0H4-8;Q9Z0H4-9;S4R1S7;S4R2L5;S4R2U7;V9GX43
13.5221	12.4591	13.1671	12.6819	13.0954	12.5483	NaN	NaN	NaN	NaN	NaN	NaN	15.3071	15.3667	15.3138	15.2746	15.2103	15.4356	UP000000589_10090_2020;UP000000589_10090_additional_2020	8	A0A0R4J2B2;Q6WVG3	Kctd12	Isoform of Q6WVG3, BTB domain-containing protein;BTB/POZ domain-containing protein KCTD12	A0A0R4J2B2;Q6WVG3
NaN	NaN	NaN	10.4486	NaN	NaN	NaN	NaN	NaN	NaN	NaN	NaN	14.7368	14.2839	14.6524	14.557	14.4734	14.9188	UP000000589_10090_2020;UP000000589_10090_additional_2020	7	A0A0R4J2C1;A0A0R4J2C6;Q9QXJ1;Q9QXJ1-2	Apbb1	Isoform of Q9QXJ1, Amyloid-beta A4 precursor protein-binding family B member 1;Isoform of Q9QXJ1, Amyloid-beta A4 precursor protein-binding family B member 1;Amyloid-beta A4 precursor protein-binding family B member 1;Isoform of Q9QXJ1, Isoform 2 of Amyloid-beta A4 precursor protein-binding family B member 1	A0A0R4J2C1;A0A0R4J2C6;Q9QXJ1;Q9QXJ1-2
NaN	13.3329	9.6962	NaN	NaN	NaN	NaN	NaN	NaN	NaN	NaN	NaN	17.518	16.9362	17.5691	17.25	17.8463	17.8619	UP000000589_10090_2020;UP000000589_10090_additional_2020	5	A0A0R4J2C2;P46097	Syt2	Isoform of P46097, Synaptotagmin-2;Synaptotagmin-2	A0A0R4J2C2;P46097
13.2747	13.159	12.4031	12.7385	12.4102	12.628	12.1637	NaN	10.9318	11.7493	NaN	NaN	9.57305	12.0228	13.9543	13.3378	11.5828	NaN	UP000000589_10090_2020;UP000000589_10090_additional_2020	1	A0A0U1RNE7;A0A0U1RPI5;Q8BJ83;Q8BJ83-2	Tm2d3	Isoform of Q8BJ83, TM2 domain-containing protein;Isoform of Q8BJ83, TM2 domain-containing protein 3 (Fragment);TM2 domain-containing protein 3;Isoform of Q8BJ83, Isoform 2 of TM2 domain-containing protein 3	A0A0U1RNE7;A0A0U1RPI5;Q8BJ83;Q8BJ83-2
9.78727	NaN	NaN	NaN	8.03123	8.76523	NaN	NaN	NaN	NaN	NaN	NaN	12.8645	13.0703	12.4181	13.0106	12.2489	13.0942	UP000000589_10090_2020;UP000000589_10090_additional_2020	2	A0A0U1RNF0;A0A0U1RNS6;A0A0U1RQ53;Q9D114	Hddc3	Isoform of Q9D114, HD domain-containing protein;Isoform of Q9D114, HD domain-containing protein;Isoform of Q9D114, HD domain-containing protein;Guanosine-3',5'-bis(diphosphate) 3'-pyrophosphohydrolase MESH1	A0A0U1RNF0;A0A0U1RNS6;A0A0U1RQ53;Q9D114
14.2272	14.2136	13.1078	14.0152	13.444	14.3107	13.8969	13.6566	13.2613	13.7374	14.1782	13.0881	12.4668	12.0696	11.9766	12.4572	12.0077	12.1148	UP000000589_10090_2020;UP000000589_10090_additional_2020	1	A0A0U1RNH2;A0A0U1RPF7;H7BX14;Q8BMZ5;Q8BMZ5-2	Tsen34	Isoform of Q8BMZ5, tRNA-intron lyase (Fragment);Isoform of Q8BMZ5, tRNA-splicing endonuclease subunit Sen34;Isoform of Q8BMZ5, tRNA-splicing endonuclease subunit Sen34;tRNA-splicing endonuclease subunit Sen34;Isoform of Q8BMZ5, Isoform 2 of tRNA-splicing endonuclease subunit Sen34	A0A0U1RNH2;A0A0U1RPF7;H7BX14;Q8BMZ5;Q8BMZ5-2
7.25281	8.33388	7.98159	9.43536	7.88138	6.24145	NaN	NaN	-0.261602	NaN	11.3169	NaN	NaN	NaN	NaN	5.93544	NaN	NaN	UP000000589_10090_2020;UP000000589_10090_additional_2020	1	A0A0U1RNJ2;A0A0U1RQ09;Q60753	Ctf1	Isoform of Q60753, Cardiotrophin-1;Isoform of Q60753, Cardiotrophin-1 (Fragment);Cardiotrophin-1	A0A0U1RNJ2;A0A0U1RQ09;Q60753
12.0423	11.6197	13.1707	11.8112	11.8715	12.5607	12.5138	NaN	12.5721	12.5076	12.8557	12.7831	12.6324	12.2895	11.6284	12.8378	11.0142	NaN	UP000000589_10090_2020;UP000000589_10090_additional_2020	2	A0A0U1RNL1;A0A0U1RNL9;F8VPK3;P56671	Maz	Isoform of P56671, Myc-associated zinc finger protein;Isoform of P56671, Myc-associated zinc finger protein;Isoform of P56671, Myc-associated zinc finger protein;Myc-associated zinc finger protein	A0A0U1RNL1;A0A0U1RNL9;F8VPK3;P56671
12.0527	NaN	13.8433	NaN	14.4606	NaN	13.2419	13.8483	14.3977	14.2955	13.3557	13.7825	15.1276	14.9881	15.0903	15.3864	14.8659	16.0967	UP000000589_10090_2020;UP000000589_10090_additional_2020	1	A0A0U1RNM9;A0A0U1RQ54;Q07832	Plk1	Isoform of Q07832, Protein kinase domain-containing protein;Isoform of Q07832, Protein kinase domain-containing protein (Fragment);Serine/threonine-protein kinase PLK1	A0A0U1RNM9;A0A0U1RQ54;Q07832
NaN	NaN	NaN	NaN	NaN	NaN	NaN	NaN	NaN	NaN	NaN	NaN	12.0082	11.4383	12.0922	12.1719	12.1407	12.9688	UP000000589_10090_2020;UP000000589_10090_additional_2020	1	A0A0U1RNV1;Q8K479	C1qtnf5	Isoform of Q8K479, C1q domain-containing protein (Fragment);Complement C1q tumor necrosis factor-related protein 5	A0A0U1RNV1;Q8K479
11.0818	NaN	11.6902	NaN	11.5379	NaN	NaN	11.7217	10.6736	9.5417	11.5112	12.0886	13.7043	13.7924	13.9913	13.552	13.7743	14.1898	UP000000589_10090_2020;UP000000589_10090_additional_2020	2	A0A0U1RNW0;A0A0U1RP94;A0A0U1RPD7;A0A0U1RPM8;Q6P2B2;Q8BTH8	Csnk1g1	Isoform of Q8BTH8, Non-specific serine/threonine protein kinase;Isoform of Q8BTH8, Non-specific serine/threonine protein kinase;Isoform of Q8BTH8, Non-specific serine/threonine protein kinase;Isoform of Q8BTH8, Non-specific serine/threonine protein kinase;Isoform of Q8BTH8, Non-specific serine/threonine protein kinase;Casein kinase I isoform gamma-1	A0A0U1RNW0;A0A0U1RP94;A0A0U1RPD7;A0A0U1RPM8;Q6P2B2;Q8BTH8
17.2415	10.4877	16.7453	17.3629	16.5449	16.4027	9.27781	9.56877	10.6521	6.8937	NaN	13.8965	14.9037	14.4492	14.1077	8.59307	14.3215	8.81292	UP000000589_10090_additional_2020	2	A0A0U1RNX2	Dmac2	Isoform of Q9D7K5, Distal membrane-arm assembly complex protein 2 (Fragment)	A0A0U1RNX2
11.8149	11.1568	9.92689	11.7312	11.0911	11.6958	NaN	NaN	NaN	NaN	NaN	NaN	NaN	10.324	7.87502	10.2495	NaN	NaN	UP000000589_10090_2020;UP000000589_10090_additional_2020	1	A0A0U1RNX4;A0A0U1RPG9;Q3TLD5;Q3TLD5-2	Uri1	Isoform of Q3TLD5, Unconventional prefoldin RPB5 interactor (Fragment);Isoform of Q3TLD5, Unconventional prefoldin RPB5 interactor (Fragment);Unconventional prefoldin RPB5 interactor;Isoform of Q3TLD5, Isoform 2 of Unconventional prefoldin RPB5 interactor	A0A0U1RNX4;A0A0U1RPG9;Q3TLD5;Q3TLD5-2
14.4898	13.7973	13.1489	14.2752	13.5209	13.8516	15.5488	15.1749	16.2526	14.8869	15.3658	14.6282	14.2239	13.7588	13.6822	14.0763	13.6926	13.9263	UP000000589_10090_2020;UP000000589_10090_additional_2020	5	A0A0U1RP13;Q8VDP6	Cdipt	Isoform of Q8VDP6, CDP-diacylglycerol--inositol 3-phosphatidyltransferase;CDP-diacylglycerol--inositol 3-phosphatidyltransferase	A0A0U1RP13;Q8VDP6
11.7215	12.4865	11.8672	12.6169	12.1559	13.5816	NaN	NaN	NaN	NaN	12.4336	11.6277	10.3858	12.097	NaN	NaN	NaN	NaN	UP000000589_10090_2020;UP000000589_10090_additional_2020	1	A0A0U1RP33;A0A0U1RQ13;Q9CR08	Pop4	Isoform of Q9CR08, Ribonuclease P protein subunit p29;Isoform of Q9CR08, Ribonuclease P protein subunit p29;Ribonuclease P protein subunit p29	A0A0U1RP33;A0A0U1RQ13;Q9CR08
12.5595	12.3934	11.5946	13.169	12.0148	12.6793	NaN	NaN	13.1625	12.9088	13.5768	NaN	13.79	13.6751	13.7165	13.7719	13.7709	14.0298	UP000000589_10090_2020;UP000000589_10090_additional_2020	8	A0A0U1RP47;A0A0U1RQ85;P22682	Cbl	Isoform of P22682, E3 ubiquitin-protein ligase CBL;Isoform of P22682, E3 ubiquitin-protein ligase CBL;E3 ubiquitin-protein ligase CBL	A0A0U1RP47;A0A0U1RQ85;P22682
NaN	NaN	9.90427	NaN	NaN	NaN	NaN	NaN	NaN	NaN	NaN	NaN	9.31981	NaN	7.33086	NaN	7.63644	10.4602	UP000000589_10090_2020;UP000000589_10090_additional_2020	1	A0A0U1RP62;A0A0U1RPI8;Q9BCZ4	Selenos	Isoform of Q9BCZ4, Selenoprotein S;Isoform of Q9BCZ4, Selenoprotein S;Selenoprotein S	A0A0U1RP62;A0A0U1RPI8;Q9BCZ4
NaN	NaN	NaN	NaN	NaN	NaN	NaN	NaN	NaN	NaN	NaN	NaN	11.2194	11.3154	11.3961	11.9684	11.2345	12.6011	UP000000589_10090_2020;UP000000589_10090_additional_2020	1	A0A0U1RP67;A0A0U1RPE2;Q0VBU9	Plpp4	Isoform of Q0VBU9, Phospholipid phosphatase 4;Isoform of Q0VBU9, Phospholipid phosphatase 4;Phospholipid phosphatase 4	A0A0U1RP67;A0A0U1RPE2;Q0VBU9
11.4479	12.1499	9.69435	12.1365	10.926	11.4338	11.9183	12.3914	11.8641	11.4627	12.3516	12.7926	12.3156	12.1052	11.812	11.9731	11.7581	12.5623	UP000000589_10090_2020;UP000000589_10090_additional_2020	2	A0A0U1RP69;Q9DBT3	Ccdc97	Isoform of Q9DBT3, DUF2052 domain-containing protein (Fragment);Coiled-coil domain-containing protein 97	A0A0U1RP69;Q9DBT3
NaN	11.1344	8.67951	13.6125	6.89396	6.65828	NaN	NaN	NaN	NaN	NaN	NaN	12.2046	13.0986	8.23998	11.0291	NaN	11.8303	UP000000589_10090_2020;UP000000589_10090_additional_2020	2	A0A0U1RPA0;A0A1L1SQ79;Q3UIL6;Q3UIL6-2;Q3UIL6-3;Q3UIL6-4;Q3UIL6-5;Q3UIL6-6	Plekha7	Isoform of Q3UIL6, PH domain-containing protein (Fragment);Isoform of Q3UIL6, Pleckstrin homology domain-containing family A member 7 (Fragment);Pleckstrin homology domain-containing family A member 7;Isoform of Q3UIL6, Isoform 2 of Pleckstrin homology domain-containing family A member 7;Isoform of Q3UIL6, Isoform 3 of Pleckstrin homology domain-containing family A member 7;Isoform of Q3UIL6, Iso…	A0A0U1RPA0;A0A1L1SQ79;Q3UIL6;Q3UIL6-2;Q3UIL6-3;Q3UIL6-4;Q3UIL6-5;Q3UIL6-6
15.8475	15.0641	17.0004	14.8893	15.7682	15.2691	17.006	17.1909	16.6086	16.8632	17.3448	16.6063	18.2082	18.054	17.8294	18.417	17.9079	18.9316	UP000000589_10090_2020;UP000000589_10090_additional_2020	1	A0A0U1RPI1;Q9Z239	Fxyd1	Isoform of Q9Z239, Phospholemman;Phospholemman	A0A0U1RPI1;Q9Z239
12.2152	9.44914	10.6721	12.2083	10.8335	11.5792	NaN	NaN	10.3529	NaN	NaN	9.63176	12.5479	12.5167	12.3223	12.4244	12.6713	13.0673	UP000000589_10090_2020;UP000000589_10090_additional_2020	1	A0A0U1RPJ4;A0A0X1KG60;Q3U319	Rnf40	Isoform of Q3U319, E3 ubiquitin protein ligase;Isoform of Q3U319, E3 ubiquitin protein ligase;E3 ubiquitin-protein ligase BRE1B	A0A0U1RPJ4;A0A0X1KG60;Q3U319
NaN	NaN	NaN	NaN	NaN	NaN	NaN	NaN	NaN	NaN	NaN	NaN	13.0245	12.9274	12.8096	13.1268	12.7674	12.8284	UP000000589_10090_2020;UP000000589_10090_additional_2020	2	A0A0U1RPM0;P98084	Apba2	Isoform of P98084, Amyloid-beta A4 precursor protein-binding family A member 2;Amyloid-beta A4 precursor protein-binding family A member 2	A0A0U1RPM0;P98084
13.1539	12.2967	14.5147	12.6834	13.7819	12.5252	NaN	13.1587	11.7135	NaN	NaN	12.6945	14.2888	13.9154	13.6159	12.7848	12.0284	NaN	UP000000589_10090_2020;UP000000589_10090_additional_2020	1	A0A0U1RPM3;Q9Z0S9	Rabac1	Isoform of Q9Z0S9, PRA1 family protein;Prenylated Rab acceptor protein 1	A0A0U1RPM3;Q9Z0S9
NaN	NaN	NaN	NaN	NaN	NaN	NaN	NaN	NaN	NaN	NaN	NaN	13.9269	13.4859	13.715	14.2312	13.6388	13.7625	UP000000589_10090_additional_2020	2	A0A0U1RPY2	Fxyd7	Isoform of P59648, FXYD domain-containing ion transport regulator	A0A0U1RPY2
12.8232	13.7844	12.7901	12.8053	13.3811	13.9311	NaN	NaN	NaN	NaN	NaN	10.1108	NaN	NaN	8.52599	NaN	NaN	NaN	UP000000589_10090_2020;UP000000589_10090_additional_2020	1	A0A0U1RQ03;Q8R2P1	Klhl25	Isoform of Q8R2P1, Kelch-like protein 25;Kelch-like protein 25	A0A0U1RQ03;Q8R2P1
NaN	NaN	NaN	NaN	NaN	NaN	NaN	NaN	NaN	NaN	NaN	NaN	12.3132	NaN	12.0929	12.4271	12.6666	13.1096	UP000000589_10090_2020;UP000000589_10090_additional_2020	1	A0A0U1RQ07;Q9Z275	Rlbp1	Isoform of Q9Z275, CRAL-TRIO domain-containing protein (Fragment);Retinaldehyde-binding protein 1	A0A0U1RQ07;Q9Z275
14.4571	15.0051	13.9348	14.9688	14.6791	14.7139	NaN	NaN	13.5239	12.8247	NaN	NaN	12.2783	13.0127	13.0769	12.7944	13.3032	13.4499	UP000000589_10090_2020;UP000000589_10090_additional_2020	2	A0A0U1RQ20;Q9EPB4	Pycard	Isoform of Q9EPB4, Apoptosis-associated speck-like protein-containing a CARD (Fragment);Apoptosis-associated speck-like protein containing a CARD	A0A0U1RQ20;Q9EPB4
NaN	NaN	NaN	NaN	NaN	NaN	NaN	NaN	NaN	NaN	NaN	NaN	10.1098	9.74352	9.00221	10.6754	9.73997	10.9448	UP000000589_10090_2020;UP000000589_10090_additional_2020	1	A0A0U1RQ65;Q3UHK8	Tnrc6a	Isoform of Q3UHK8, Trinucleotide repeat-containing gene 6A protein (Fragment);Trinucleotide repeat-containing gene 6A protein	A0A0U1RQ65;Q3UHK8
NaN	NaN	NaN	NaN	NaN	NaN	NaN	NaN	NaN	NaN	NaN	NaN	14.0504	14.3209	13.5421	13.3597	13.6335	13.9359	UP000000589_10090_2020;UP000000589_10090_additional_2020	2	A0A0U1RQ74;D3YXM8;Q66L42	Map3k10	Isoform of Q66L42, Mitogen-activated protein kinase kinase kinase 10;Isoform of Q66L42, Mitogen-activated protein kinase kinase kinase;Mitogen-activated protein kinase kinase kinase 10	A0A0U1RQ74;D3YXM8;Q66L42
12.0432	11.8505	10.0031	11.8378	12.1445	11.7455	NaN	NaN	NaN	NaN	NaN	NaN	11.625	12.2304	9.89558	9.41052	10.6413	9.98101	UP000000589_10090_2020;UP000000589_10090_additional_2020	2	A0A0U1RQB6;F8VPR5;P45481	Crebbp	Isoform of P45481, Histone acetyltransferase;Isoform of P45481, Histone acetyltransferase;Histone lysine acetyltransferase CREBBP	A0A0U1RQB6;F8VPR5;P45481
12.6214	12.1116	12.4789	11.7829	11.8877	11.511	NaN	NaN	NaN	NaN	NaN	NaN	NaN	NaN	7.07986	7.23608	NaN	NaN	UP000000589_10090_2020;UP000000589_10090_additional_2020	1	A0A0X1KG63;Q8BHH1	Aqp11	Isoform of Q8BHH1, Aquaporin-11 (Fragment);Aquaporin-11	A0A0X1KG63;Q8BHH1
12.7411	11.8351	12.4906	10.7195	12.189	11.2517	NaN	12.6199	NaN	NaN	NaN	NaN	12.8228	11.8733	12.8009	12.9872	12.6729	13.3013	UP000000589_10090_2020;UP000000589_10090_additional_2020	2	A0A0X1KG67;Q3TAS6;Q3TAS6-2	Emc10	Isoform of Q3TAS6, ER membrane protein complex subunit 10;ER membrane protein complex subunit 10;Isoform of Q3TAS6, Isoform 2 of ER membrane protein complex subunit 10	A0A0X1KG67;Q3TAS6;Q3TAS6-2
13.7385	13.8291	13.4747	12.9641	13.9806	13.6546	NaN	NaN	11.177	12.0113	NaN	11.651	14.4725	14.3318	14.3339	14.4744	14.2169	14.9735	UP000000589_10090_2020;UP000000589_10090_additional_2020	7	A0A140LHA2;Q9WVA3	Bub3	Isoform of Q9WVA3, WD_REPEATS_REGION domain-containing protein;Mitotic checkpoint protein BUB3	A0A140LHA2;Q9WVA3
NaN	NaN	NaN	NaN	NaN	NaN	NaN	NaN	NaN	NaN	NaN	NaN	12.2376	12.4719	11.3912	11.8393	NaN	11.6575	UP000000589_10090_2020;UP000000589_10090_additional_2020	2	A0A140LHB6;F6Y6A6;Q8R0A6	Vstm2a	Isoform of Q8R0A6, Ig-like domain-containing protein (Fragment);Isoform of Q8R0A6, V-set and transmembrane domain-containing protein 2A;V-set and transmembrane domain-containing protein 2A	A0A140LHB6;F6Y6A6;Q8R0A6
15.0556	15.3909	14.5288	15.0338	14.8291	14.8705	14.3484	14.5337	13.7245	14.1413	14.1805	12.937	13.6957	13.7227	13.5017	13.2785	13.2327	13.6845	UP000000589_10090_2020;UP000000589_10090_additional_2020	3	A0A140LHG8;A0A140LHR3;A0A140LJ01;Q9CYN2	Spcs2	Isoform of Q9CYN2, Microsomal signal peptidase 25 kDa subunit;Isoform of Q9CYN2, Microsomal signal peptidase 25 kDa subunit;Isoform of Q9CYN2, Microsomal signal peptidase 25 kDa subunit (Fragment);Signal peptidase complex subunit 2	A0A140LHG8;A0A140LHR3;A0A140LJ01;Q9CYN2
11.7466	NaN	NaN	11.9232	9.60449	NaN	13.8355	13.8713	13.5986	14.2942	14.5828	14.9432	NaN	NaN	NaN	NaN	NaN	NaN	UP000000589_10090_additional_2020	1	A0A140LHH8	Tacc2	Isoform of Q9JJG0, Transforming acidic coiled-coil-containing protein 2 (Fragment)	A0A140LHH8
NaN	NaN	NaN	NaN	NaN	NaN	NaN	NaN	NaN	NaN	NaN	NaN	11.486	11.2797	11.4934	11.7212	11.8535	11.8712	UP000000589_10090_additional_2020	3	A0A140LHI9	Slc6a5	Isoform of Q761V0, Sodium- and chloride-dependent glycine transporter 2	A0A140LHI9
15.3684	15.3519	14.9134	15.1111	15.2721	15.3688	17.5519	16.9475	17.035	17.1562	17.5005	17.0909	19.7113	19.4316	19.6925	19.5807	20.3978	19.7594	UP000000589_10090_2020;UP000000589_10090_additional_2020	18	A0A140LHL5;Q8VDQ8;Q8VDQ8-2	Sirt2	Isoform of Q8VDQ8, NAD-dependent protein deacetylase;NAD-dependent protein deacetylase sirtuin-2;Isoform of Q8VDQ8, Isoform 2 of NAD-dependent protein deacetylase sirtuin-2	A0A140LHL5;Q8VDQ8;Q8VDQ8-2
11.4491	12.8232	10.1429	12.7899	12.5398	12.6013	NaN	NaN	NaN	NaN	NaN	NaN	NaN	NaN	NaN	NaN	NaN	NaN	UP000000589_10090_2020;UP000000589_10090_additional_2020	1	A0A140LHP8;A0A140LI82;A0A140LIX2;A0A140LJA4;A0A1B0GQW5;P23906	Irf2	Isoform of P23906, IRF tryptophan pentad repeat domain-containing protein (Fragment);Isoform of P23906, IRF tryptophan pentad repeat domain-containing protein (Fragment);Isoform of P23906, IRF tryptophan pentad repeat domain-containing protein (Fragment);Isoform of P23906, IRF tryptophan pentad repeat domain-containing protein (Fragment);Isoform of P23906, IRF tryptophan pentad repeat domain-cont…	A0A140LHP8;A0A140LI82;A0A140LIX2;A0A140LJA4;A0A1B0GQW5;P23906
13.8456	13.0654	13.9168	13.23	13.4996	12.9703	13.553	14.4374	13.5044	15.404	13.3914	14.24	12.4055	12.4261	12.583	12.7632	12.0652	12.8891	UP000000589_10090_additional_2020	2	A0A140LHT6;E9QPQ8	Mrpl48	Isoform of Q8JZS9, Ribosomal_S10 domain-containing protein;Isoform of Q8JZS9, Ribosomal_S10 domain-containing protein	A0A140LHT6;E9QPQ8
5.90483	NaN	NaN	7.97923	NaN	NaN	NaN	NaN	NaN	NaN	NaN	NaN	11.6459	10.6691	10.367	10.7359	9.97787	11.1682	UP000000589_10090_2020;UP000000589_10090_additional_2020	3	A0A140LHU0;E9Q638;Q61072	Adam9	Isoform of Q61072, Disintegrin and metalloproteinase domain-containing protein 9;Isoform of Q61072, Disintegrin and metalloproteinase domain-containing protein 9;Disintegrin and metalloproteinase domain-containing protein 9	A0A140LHU0;E9Q638;Q61072
12.6492	12.5562	12.6873	12.2798	12.5776	11.5318	NaN	12.9383	11.8317	NaN	NaN	NaN	13.5827	13.3217	13.5193	13.223	13.3639	13.6845	UP000000589_10090_2020;UP000000589_10090_additional_2020	4	A0A140LHU9;A0A140LI54;Q3TRM4;Q3TRM4-2;Q3TRM4-3	Pnpla6	Isoform of Q3TRM4, Patatin-like phospholipase domain-containing protein 6;Isoform of Q3TRM4, Patatin-like phospholipase domain-containing protein 6;Patatin-like phospholipase domain-containing protein 6;Isoform of Q3TRM4, Isoform 2 of Patatin-like phospholipase domain-containing protein 6;Isoform of Q3TRM4, Isoform 3 of Patatin-like phospholipase domain-containing protein 6	A0A140LHU9;A0A140LI54;Q3TRM4;Q3TRM4-2;Q3TRM4-3
NaN	NaN	NaN	NaN	NaN	NaN	NaN	NaN	NaN	NaN	NaN	NaN	12.6021	12.3955	12.1833	11.592	12.058	11.9173	UP000000589_10090_2020;UP000000589_10090_additional_2020	2	A0A140LHW2;Q80YF9	Arhgap33	Isoform of Q80YF9, Rho GTPase-activating protein 33;Rho GTPase-activating protein 33	A0A140LHW2;Q80YF9
NaN	NaN	NaN	NaN	NaN	NaN	NaN	NaN	NaN	NaN	NaN	NaN	14.0365	14.3801	14.3452	13.701	13.911	14.3258	UP000000589_10090_2020;UP000000589_10090_additional_2020	2	A0A140LHW7;A0A140LHX9;A0A140LIC7;Q8BVG8	Nat14	Isoform of Q8BVG8, N-acetyltransferase 14 (Fragment);Isoform of Q8BVG8, N-acetyltransferase 14 (Fragment);Isoform of Q8BVG8, N-acetyltransferase domain-containing protein (Fragment);N-acetyltransferase 14	A0A140LHW7;A0A140LHX9;A0A140LIC7;Q8BVG8
10.392	10.0705	10.0029	10.5114	10.3636	10.2798	NaN	NaN	NaN	NaN	NaN	NaN	NaN	NaN	5.58325	11.0178	NaN	NaN	UP000000589_10090_2020;UP000000589_10090_additional_2020	1	A0A140LI61;Q571B6	Whamm	Isoform of Q571B6, WASP homolog-associated protein with actin, membranes and microtubules;WASP homolog-associated protein with actin, membranes and microtubules	A0A140LI61;Q571B6
12.4969	13.2136	11.9192	13.2311	12.8707	13.507	NaN	NaN	NaN	NaN	NaN	NaN	11.5657	12.3138	10.8002	11.9522	11.6768	12.3894	UP000000589_10090_2020;UP000000589_10090_additional_2020	1	A0A140LI69;A0A140LIC1;D3Z1T3;D3Z688;E9Q3H2;Q3TDV8	Zfp444	Isoform of Q3TDV8, SCAN box domain-containing protein (Fragment);Isoform of Q3TDV8, Zinc finger protein 444 (Fragment);Isoform of Q3TDV8, SCAN box domain-containing protein (Fragment);Isoform of Q3TDV8, SCAN box domain-containing protein;Isoform of Q3TDV8, SCAN box domain-containing protein (Fragment);Zinc finger protein 444	A0A140LI69;A0A140LIC1;D3Z1T3;D3Z688;E9Q3H2;Q3TDV8
NaN	NaN	NaN	NaN	NaN	NaN	NaN	NaN	NaN	NaN	NaN	NaN	12.4473	11.9389	12.2694	11.9365	12.7038	13.1258	UP000000589_10090_additional_2020	1	A0A140LI95	Rap1gap2	Isoform of Q5SVL6, Rap1 GTPase-activating protein 2 (Fragment)	A0A140LI95
10.1919	NaN	NaN	NaN	NaN	9.3862	NaN	NaN	NaN	NaN	NaN	NaN	11.201	11.1313	11.0845	11.7628	11.1283	11.1726	UP000000589_10090_2020;UP000000589_10090_additional_2020	1	A0A140LIC3;A0A140LJ23;A0A140LJ65;Q91VU8	Ptov1	Isoform of Q91VU8, Med25 domain-containing protein (Fragment);Isoform of Q91VU8, Med25 domain-containing protein (Fragment);Isoform of Q91VU8, Med25 domain-containing protein (Fragment);Prostate tumor-overexpressed gene 1 protein homolog	A0A140LIC3;A0A140LJ23;A0A140LJ65;Q91VU8
NaN	NaN	NaN	NaN	NaN	NaN	NaN	NaN	NaN	NaN	NaN	NaN	13.8383	13.7043	13.3822	13.7476	12.9618	14.1433	UP000000589_10090_2020;UP000000589_10090_additional_2020	4	A0A140LIC4;A0A140LIR1;Q5NBV0;Q67BT3	Slc13a5	Isoform of Q67BT3, Solute carrier family 13 member 5;Isoform of Q67BT3, Solute carrier family 13 member 5;Isoform of Q67BT3, Solute carrier family 13 member 5;Solute carrier family 13 member 5	A0A140LIC4;A0A140LIR1;Q5NBV0;Q67BT3
16.0454	16.6777	15.5783	16.0562	16.1751	16.5403	NaN	11.211	NaN	NaN	12.4497	NaN	NaN	NaN	NaN	NaN	11.7508	10.7724	UP000000589_10090_2020;UP000000589_10090_additional_2020	1	A0A140LIE6;O09043	Napsa	Isoform of O09043, Peptidase A1 domain-containing protein (Fragment);Napsin-A	A0A140LIE6;O09043
14.7066	13.3354	11.1446	14.6692	14.4509	14.7939	15.1141	13.5132	15.0933	NaN	15.2043	13.0854	9.13878	10.5373	10.1256	NaN	10.1239	8.28627	UP000000589_10090_2020;UP000000589_10090_additional_2020	2	A0A140LIF8;Q9Z1M2	Irgm2	IRG-type G domain-containing protein;Isoform of A0A140LIF8, IRG-type G domain-containing protein	A0A140LIF8;Q9Z1M2
11.3544	12.5447	11.3494	9.6624	10.9291	9.68501	NaN	NaN	NaN	NaN	NaN	NaN	12.1001	13.159	12.6788	11.9474	13.3942	NaN	UP000000589_10090_2020;UP000000589_10090_additional_2020	2	A0A140LIM2;Q9DCH6	Zfand6	Isoform of Q9DCH6, AN1-type zinc finger protein 6 (Fragment);AN1-type zinc finger protein 6	A0A140LIM2;Q9DCH6
18.437	18.9779	17.8771	18.3661	17.9608	18.0773	15.316	16.5779	14.3493	14.5686	15.2045	15.1494	14.6667	14.6448	15.0698	15.0723	14.68	15.335	UP000000589_10090_2020	4	A0A140LIS8	Gm4756	Predicted gene 4756	A0A140LIS8
16.9493	13.5329	15.2414	13.1113	16.6435	17.1731	13.4983	NaN	12.5196	12.0324	13.5272	NaN	13.2665	NaN	13.1796	13.0964	13.1506	12.9535	UP000000589_10090_2020;UP000000589_10090_additional_2020	4	A0A140LIT2;O88455	Dhcr7	Isoform of O88455, 7-dehydrocholesterol reductase;7-dehydrocholesterol reductase	A0A140LIT2;O88455
11.6597	11.4747	13.0434	11.7945	12.9748	11.5142	18.3011	18.6294	18.9957	18.6187	18.3574	18.8804	13.0059	12.8583	13.0401	13.1104	13.1799	13.9329	UP000000589_10090_2020;UP000000589_10090_additional_2020	2	A0A140LIU4;P56392	Cox7a1	Isoform of P56392, Cytochrome c oxidase subunit 7A1, mitochondrial;Cytochrome c oxidase subunit 7A1, mitochondrial	A0A140LIU4;P56392
7.65139	NaN	NaN	NaN	NaN	NaN	NaN	NaN	NaN	NaN	NaN	NaN	12.9767	13.5973	13.4307	13.6695	13.7101	13.7166	UP000000589_10090_2020	6	A0A140LIW3	Frmpd3	FERM and PDZ domain-containing 3	A0A140LIW3
12.0261	11.3311	10.964	11.7216	11.2733	12.0572	12.403	NaN	NaN	NaN	NaN	9.54255	11.8816	12.3492	12.289	12.9617	12.3905	12.1979	UP000000589_10090_2020;UP000000589_10090_additional_2020	2	A0A140LIW4;G5E8A7;Q80XS6	Samd4b	Isoform of Q80XS6, Protein Smaug homolog 2;Isoform of Q80XS6, SAM domain-containing protein;Protein Smaug homolog 2	A0A140LIW4;G5E8A7;Q80XS6
NaN	11.7098	8.77536	NaN	NaN	NaN	NaN	NaN	NaN	NaN	NaN	NaN	11.7227	11.5625	11.3524	11.8271	10.9238	12.163	UP000000589_10090_additional_2020	2	A0A140LIZ7	Nhsl1	Isoform of Q8CAF4, NHS-like protein 1	A0A140LIZ7
14.4454	14.7022	14.1478	14.8548	14.4819	14.389	9.74629	12.278	12.7296	12.2568	12.8304	12.5904	13.6847	13.959	13.9056	13.8513	13.857	13.9903	UP000000589_10090_additional_2020	19	A0A140LJ04;E9Q5W5	Zzef1	Isoform of Q5SSH7, Zinc finger ZZ-type and EF-hand domain-containing protein 1;Isoform of Q5SSH7, Zinc finger ZZ-type and EF-hand domain-containing protein 1	A0A140LJ04;E9Q5W5
13.8574	14.5429	13.1755	14.0958	15.3031	14.203	14.4886	14.8816	14.85	13.7591	15.4602	14.6986	13.4519	13.3457	13.1258	13.208	13.0026	13.5573	UP000000589_10090_2020;UP000000589_10090_additional_2020	3	A0A140LJ16;A0A140LJJ0;A2AEV2;Q91VM3;Q91VM3-2	Wdr45	Isoform of Q91VM3, WD repeat domain phosphoinositide-interacting protein 4 (Fragment);Isoform of Q91VM3, WD repeat domain phosphoinositide-interacting protein 4 (Fragment);Isoform of Q91VM3, WD repeat domain phosphoinositide-interacting protein 4 (Fragment);WD repeat domain phosphoinositide-interacting protein 4;Isoform of Q91VM3, Isoform 2 of WD repeat domain phosphoinositide-interacting protein…	A0A140LJ16;A0A140LJJ0;A2AEV2;Q91VM3;Q91VM3-2
11.9857	10.1623	11.4568	10.6971	11.3114	9.9237	NaN	NaN	NaN	NaN	NaN	NaN	15.7966	15.7163	15.7951	15.9066	15.5181	16.2377	UP000000589_10090_additional_2020	4	A0A140LJ55	Slc9a6	Isoform of A1L3P4, Solute carrier family 9 (sodium/hydrogen exchanger), member 6 (Fragment)	A0A140LJ55
17.9786	17.6293	18.3356	17.7396	18.3924	17.0649	18.5456	19.0882	19.2757	19.1697	18.423	19.9573	15.7724	16.7729	17.2938	16.287	17.8014	17.2941	UP000000589_10090_2020;UP000000589_10090_additional_2020	2	A0A140LJF2;A0A5F8MPH5;A0A5F8MPX2;Q99N50;Q99N50-11;Q99N50-3;Q99N50-4;Q99N50-5	Sytl2	Isoform of Q99N50, RabBD domain-containing protein;Isoform of Q99N50, Synaptotagmin-like protein 2;Isoform of Q99N50, Synaptotagmin-like protein 2;Synaptotagmin-like protein 2;Isoform of Q99N50, Isoform 11 of Synaptotagmin-like protein 2;Isoform of Q99N50, Isoform 3 of Synaptotagmin-like protein 2;Isoform of Q99N50, Isoform 4 of Synaptotagmin-like protein 2;Isoform of Q99N50, Isoform 5 of Synapto…	A0A140LJF2;A0A5F8MPH5;A0A5F8MPX2;Q99N50;Q99N50-11;Q99N50-3;Q99N50-4;Q99N50-5
NaN	NaN	NaN	NaN	NaN	NaN	NaN	NaN	NaN	NaN	NaN	NaN	9.8349	7.11655	NaN	9.33278	NaN	9.41632	UP000000589_10090_2020;UP000000589_10090_additional_2020	1	A0A140LJF7;A0A140LJK7;A2AGL3;A2AGL3-2;E9PW34	Ryr3	Isoform of A2AGL3, Ryanodine receptor 3;Isoform of A2AGL3, Ryanodine receptor 3;Ryanodine receptor 3;Isoform of A2AGL3, Isoform 2 of Ryanodine receptor 3;Isoform of A2AGL3, Ryanodine receptor 3	A0A140LJF7;A0A140LJK7;A2AGL3;A2AGL3-2;E9PW34
NaN	NaN	NaN	NaN	NaN	NaN	NaN	NaN	NaN	NaN	NaN	NaN	12.4753	12.5622	11.9832	12.2355	10.984	12.3632	UP000000589_10090_additional_2020	2	A0A140LJG2	Gm45194	Gm45194 readthrough, Predicted gene 45194 (Fragment)	A0A140LJG2
13.7103	13.2363	11.5595	12.3803	11.5518	14.1598	NaN	12.4463	12.5679	NaN	NaN	NaN	10.5382	10.5088	9.17151	9.99756	10.7014	11.0508	UP000000589_10090_2020;UP000000589_10090_additional_2020	8	A0A140LJJ5;E9Q394;E9Q394-2	Akap13	Isoform of E9Q394, A-kinase anchor protein 13;A-kinase anchor protein 13;Isoform of E9Q394, Isoform 2 of A-kinase anchor protein 13	A0A140LJJ5;E9Q394;E9Q394-2
15.7755	17.3848	15.4786	17.3126	15.7024	15.7816	15.7882	17.1142	16.1925	16.9647	16.808	15.8232	13.5229	15.0474	13.3906	13.6271	13.814	14.3832	UP000000589_10090_2020	1	A0A140T8M1;P01644;P01645;P01646;P01647;P01648;P04946	Igkv10-96;-;-;-;-;-;-	Ig-like domain-containing protein (Fragment);Ig kappa chain V-V region HP R16.7 (Fragment);Ig kappa chain V-V region HP 93G7 (Fragment);Ig kappa chain V-V region HP 123E6 (Fragment);Ig kappa chain V-V region HP 124E1 (Fragment);Ig kappa chain V-V region HP 91A3 (Fragment);Ig kappa chain V-V region NQ5-89.4 (Fragment)	A0A140T8M1;P01644;P01645;P01646;P01647;P01648;P04946
15.8054	15.1372	15.3706	15.3861	15.3738	14.998	NaN	NaN	NaN	NaN	NaN	NaN	15.7928	15.5558	15.8759	16.1555	NaN	16.6164	UP000000589_10090_2020	1	A0A140T8M2;P01636	Igkv12-44;-	Ig-like domain-containing protein (Fragment);Ig kappa chain V-V region MOPC 149 (Fragment)	A0A140T8M2;P01636
NaN	13.9003	NaN	NaN	13.2124	13.2224	NaN	NaN	NaN	NaN	NaN	NaN	11.5802	NaN	NaN	NaN	NaN	NaN	UP000000589_10090_2020	1	A0A140T8M5	Igkv6-15	Ig-like domain-containing protein (Fragment)	A0A140T8M5
NaN	NaN	12.848	NaN	10.8522	NaN	NaN	NaN	14.1105	NaN	NaN	NaN	NaN	NaN	12.3035	NaN	NaN	NaN	UP000000589_10090_2020	2	A0A140T8N3	Igkv13-84	Ig-like domain-containing protein (Fragment)	A0A140T8N3
NaN	12.864	NaN	NaN	NaN	NaN	NaN	NaN	NaN	NaN	NaN	NaN	NaN	NaN	NaN	NaN	NaN	NaN	UP000000589_10090_2020	1	A0A140T8N4	Igkv5-37	Ig-like domain-containing protein (Fragment)	A0A140T8N4
13.7433	12.8603	12.7098	12.3504	13.9697	12.6852	14.0731	14.4773	NaN	13.6388	14.8764	13.4538	NaN	10.8059	11.0444	NaN	11.4837	11.2426	UP000000589_10090_2020	1	A0A140T8N9	Igkv6-32	Ig-like domain-containing protein (Fragment)	A0A140T8N9
12.3736	13.4596	12.2223	12.0547	11.4732	12.4437	10.6887	11.1986	11.8592	NaN	NaN	11.1947	NaN	NaN	NaN	NaN	NaN	NaN	UP000000589_10090_2020	1	A0A140T8P3	Igkv15-103	Ig-like domain-containing protein (Fragment)	A0A140T8P3
13.1609	15.4923	NaN	13.3383	13.598	13.4074	NaN	15.0858	NaN	NaN	NaN	NaN	NaN	12.4972	NaN	NaN	NaN	NaN	UP000000589_10090_2020	1	A0A140T8P5	Igkv8-24	Ig-like domain-containing protein (Fragment)	A0A140T8P5
12.416	13.006	12.8331	11.8012	11.7834	12.4978	11.199	12.4517	12.5745	NaN	NaN	12.4952	NaN	11.9345	10.2604	NaN	NaN	12.2318	UP000000589_10090_2020	1	A0A140T8P6;P01635	Igkv12-46;ENSMUSG00000095007	Ig-like domain-containing protein (Fragment);Ig kappa chain V-V region K2 (Fragment)	A0A140T8P6;P01635
15.382	15.0414	14.8214	14.9343	14.3787	16.3874	15.673	16.3839	15.7168	14.4542	15.3833	15.7986	13.4626	14.0601	12.9091	NaN	12.2756	12.4175	UP000000589_10090_2020	3	A0A140T8P7	Igkv8-21	Ig-like domain-containing protein (Fragment)	A0A140T8P7
NaN	NaN	NaN	NaN	NaN	NaN	NaN	NaN	NaN	NaN	NaN	NaN	13.242	13.0438	13.0848	13.2971	12.9903	13.5354	UP000000589_10090_2020;UP000000589_10090_additional_2020	5	A0A140T8R6;A0A338P7K6;G3XA00;Q68EF4;Q68EF4-2	Grm4	Isoform of Q68EF4, G_PROTEIN_RECEP_F3_4 domain-containing protein;Isoform of Q68EF4, G_PROTEIN_RECEP_F3_4 domain-containing protein;Isoform of Q68EF4, G_PROTEIN_RECEP_F3_4 domain-containing protein;Metabotropic glutamate receptor 4;Isoform of Q68EF4, Isoform 2 of Metabotropic glutamate receptor 4	A0A140T8R6;A0A338P7K6;G3XA00;Q68EF4;Q68EF4-2
13.5786	13.247	12.7711	13.0811	13.1478	12.9638	9.91304	11.7901	12.3008	12.7349	11.422	12.4664	12.7555	12.6489	12.467	12.6158	12.6512	12.7694	UP000000589_10090_2020;UP000000589_10090_additional_2020	2	A0A140T8R7;Q8CFE3	Rcor1	Isoform of Q8CFE3, REST corepressor 1;REST corepressor 1	A0A140T8R7;Q8CFE3
NaN	NaN	NaN	NaN	NaN	NaN	NaN	NaN	NaN	NaN	NaN	NaN	12.5224	11.8107	12.6976	12.5084	12.8753	NaN	UP000000589_10090_2020;UP000000589_10090_additional_2020	2	A0A140T8S0;Q6DIB5	Megf10	Isoform of Q6DIB5, Multiple epidermal growth factor-like domains protein 10 (Fragment);Multiple epidermal growth factor-like domains protein 10	A0A140T8S0;Q6DIB5
13.5513	13.4883	12.629	12.816	12.9738	NaN	16.3413	16.3696	16.0866	16.8012	16.428	16.2553	14.31	14.5066	14.4055	14.7872	14.144	15.2279	UP000000589_10090_additional_2020	1	A0A140T8T5	Map4	Isoform of P27546, Microtubule-associated protein	A0A140T8T5
13.213	12.287	11.7936	13.2545	12.436	13.0631	15.0025	16.0528	14.9911	15.9381	NaN	16.2155	13.2318	13.2862	13.0721	12.9248	13.368	NaN	UP000000589_10090_2020;UP000000589_10090_additional_2020	3	A0A140T8T7;A0A140T8W1;A6H584	Col6a5	Isoform of A6H584, Collagen alpha-5(VI) chain;Isoform of A6H584, Collagen alpha-5(VI) chain;Collagen alpha-5(VI) chain	A0A140T8T7;A0A140T8W1;A6H584
13.055	12.016	12.3837	13.5004	12.9937	13.2359	11.171	12.5826	NaN	12.2612	11.9359	10.2943	10.1605	9.65644	10.3768	7.1167	10.6906	8.92218	UP000000589_10090_2020;UP000000589_10090_additional_2020	20	A0A171EBL2;E9Q555	Rnf213	Isoform of E9Q555, RING-type domain-containing protein;E3 ubiquitin-protein ligase RNF213	A0A171EBL2;E9Q555
18.0284	17.774	18.529	17.5285	17.9227	17.5446	17.1024	17.2042	16.7753	16.9733	17.1262	16.5156	16.5921	16.5959	16.2058	16.723	16.0671	17.1139	UP000000589_10090_2020;UP000000589_10090_additional_2020	4	A0A1B0GQU8;P35980	Rpl18	Isoform of P35980, Ribosomal_L18e/L15P domain-containing protein;60S ribosomal protein L18	A0A1B0GQU8;P35980
9.86442	NaN	11.8021	NaN	NaN	NaN	NaN	NaN	NaN	NaN	NaN	NaN	15.2473	14.9682	15.1725	15.4599	15.2989	15.6559	UP000000589_10090_2020;UP000000589_10090_additional_2020	1	A0A1B0GR06;A0A1B0GRM0;Q64700	Rbl2	Isoform of Q64700, Retinoblastoma-like protein 2;Isoform of Q64700, Retinoblastoma-like protein 2;Retinoblastoma-like protein 2	A0A1B0GR06;A0A1B0GRM0;Q64700
12.805	12.9433	12.2303	12.8298	12.4195	12.8732	14.0586	11.5842	14.182	12.9633	12.1596	10.927	13.4933	13.3832	13.5476	13.6505	13.3504	13.9037	UP000000589_10090_2020;UP000000589_10090_additional_2020	7	A0A1B0GR08;Q921G8	Tubgcp2	Isoform of Q921G8, Gamma-tubulin complex component (Fragment);Gamma-tubulin complex component 2	A0A1B0GR08;Q921G8
18.5676	17.9983	18.4228	18.008	18.1488	17.9752	16.5329	17.0348	16.237	16.552	17.0365	16.4878	17.7228	17.7008	17.9821	17.8515	18.1262	18.1198	UP000000589_10090_2020;UP000000589_10090_additional_2020	10	A0A1B0GR11;Q93092	Taldo1	Isoform of Q93092, Transaldolase;Transaldolase	A0A1B0GR11;Q93092
11.5317	NaN	11.9017	11.4442	12.0512	11.4364	12.7578	12.623	10.7968	12.0913	12.1141	12.3438	13.7453	13.1941	13.6773	13.7979	13.6811	14.1912	UP000000589_10090_2020;UP000000589_10090_additional_2020	1	A0A1B0GR18;Q8VI63;Q8VI63-2	Mob2	Isoform of Q8VI63, MOB kinase activator 2;MOB kinase activator 2;Isoform of Q8VI63, Isoform 2 of MOB kinase activator 2	A0A1B0GR18;Q8VI63;Q8VI63-2
13.8744	13.2173	12.9928	14.3527	13.9093	14.2559	14.9906	14.5349	14.7047	14.7486	14.2968	14.5129	12.4454	9.52329	11.9379	12.2174	11.4423	12.3297	UP000000589_10090_2020;UP000000589_10090_additional_2020	4	A0A1B0GR19;A0A1B0GR86;Q8BH97	Rcn3	Isoform of Q8BH97, Reticulocalbin-3 (Fragment);Isoform of Q8BH97, Reticulocalbin-3 (Fragment);Reticulocalbin-3	A0A1B0GR19;A0A1B0GR86;Q8BH97
12.1949	12.3538	12.4594	12.0842	12.2923	12.2286	14.3873	14.3719	13.6125	13.6494	13.8824	12.9769	12.9008	13.3095	13.1833	12.9125	13.2331	13.6622	UP000000589_10090_2020;UP000000589_10090_additional_2020	2	A0A1B0GR51;Q8CBG9;Q8CBG9-2	Rnf170	Isoform of Q8CBG9, RING-type domain-containing protein (Fragment);E3 ubiquitin-protein ligase RNF170;Isoform of Q8CBG9, Isoform 2 of E3 ubiquitin-protein ligase RNF170	A0A1B0GR51;Q8CBG9;Q8CBG9-2
12.1071	10.9294	12.7824	10.7546	11.8659	10.9068	NaN	NaN	NaN	NaN	NaN	NaN	13.6329	13.2217	13.3468	13.4346	13.1382	13.6655	UP000000589_10090_2020;UP000000589_10090_additional_2020	5	A0A1B0GR63;A0A1B0GT75;Q9DB34	Chmp2a	Isoform of Q9DB34, Charged multivesicular body protein 2a;Isoform of Q9DB34, Charged multivesicular body protein 2a;Charged multivesicular body protein 2a	A0A1B0GR63;A0A1B0GT75;Q9DB34
NaN	NaN	NaN	9.06896	NaN	NaN	NaN	NaN	NaN	NaN	NaN	NaN	10.3317	10.11	10.6677	9.61735	9.05403	10.4498	UP000000589_10090_2020;UP000000589_10090_additional_2020	1	A0A1B0GR76;A2AJK6;A2AJK6-3;A3KFM7;A3KFM7-2;Q09XV5;Q8BYH8;Q8BYH8-2	Chd9;Chd7;Chd7;Chd6;Chd6;Chd8;Chd9;Chd9	Isoform of Q8BYH8, DNA helicase;Chromodomain-helicase-DNA-binding protein 7;Isoform of A2AJK6, Isoform 3 of Chromodomain-helicase-DNA-binding protein 7;Chromodomain-helicase-DNA-binding protein 6;Isoform of A3KFM7, Isoform 2 of Chromodomain-helicase-DNA-binding protein 6;Chromodomain-helicase-DNA-binding protein 8;Chromodomain-helicase-DNA-binding protein 9;Isoform of Q8BYH8, Isoform 2 of Chromod…	A0A1B0GR76;A2AJK6;A2AJK6-3;A3KFM7;A3KFM7-2;Q09XV5;Q8BYH8;Q8BYH8-2
14.6405	14.0641	14.4284	14.2181	14.5011	14.2946	15.6587	15.12	16.3425	16.1309	NaN	15.1704	14.4545	14.1766	14.6729	14.5029	14.7517	15.0062	UP000000589_10090_2020;UP000000589_10090_additional_2020	3	A0A1B0GR84;Q9D938	Tmem160	Isoform of Q9D938, Transmembrane protein 160;Transmembrane protein 160	A0A1B0GR84;Q9D938
13.4637	14.0534	13.7535	14.0019	13.9288	14.2416	13.3191	13.5007	14.1901	12.9813	13.4248	12.6294	13.6082	13.972	14.0382	13.9706	14.1642	14.1349	UP000000589_10090_additional_2020	6	A0A1B0GR85	2900026A02Rik	Isoform of Q8BRV5, Tankyrase_bdg_C domain-containing protein	A0A1B0GR85
NaN	NaN	NaN	NaN	NaN	NaN	NaN	NaN	NaN	NaN	NaN	NaN	13.0859	12.5641	12.9397	12.0657	11.5679	10.2451	UP000000589_10090_2020;UP000000589_10090_additional_2020	2	A0A1B0GRB7;A0A1B0GRC4;A0A1B0GRN1;A0A1B0GT94;E9PYT6;E9QQ02;E9QQ63;Q9JLC4;Q9JLC4-2;Q9JLC4-3;Q9JLC4-4	Sorcs1	Isoform of Q9JLC4, PKD domain-containing protein;Isoform of Q9JLC4, PKD domain-containing protein;Isoform of Q9JLC4, PKD domain-containing protein;Isoform of Q9JLC4, PKD domain-containing protein;Isoform of Q9JLC4, PKD domain-containing protein;Isoform of Q9JLC4, PKD domain-containing protein;Isoform of Q9JLC4, PKD domain-containing protein;VPS10 domain-containing receptor SorCS1;Isoform of Q9JLC…	A0A1B0GRB7;A0A1B0GRC4;A0A1B0GRN1;A0A1B0GT94;E9PYT6;E9QQ02;E9QQ63;Q9JLC4;Q9JLC4-2;Q9JLC4-3;Q9JLC4-4
NaN	NaN	NaN	NaN	NaN	NaN	NaN	NaN	NaN	NaN	NaN	NaN	11.4949	11.6059	11.2489	11.3472	9.99332	10.1085	UP000000589_10090_2020;UP000000589_10090_additional_2020	1	A0A1B0GRF8;P0C0P8	Nps	Isoform of P0C0P8, Neuropeptide S;Neuropeptide S	A0A1B0GRF8;P0C0P8
13.655	11.082	7.78484	16.1535	16.2472	14.1481	NaN	14.3381	NaN	NaN	13.7236	NaN	12.6092	12.7037	13.4167	13.7228	13.6928	12.8891	UP000000589_10090_2020;UP000000589_10090_additional_2020	5	A0A1B0GRH2;A0A1B0GRT6;P49446;P49446-2;P49446-3	Ptpre	Isoform of P49446, Receptor-type tyrosine-protein phosphatase;Isoform of P49446, Receptor-type tyrosine-protein phosphatase;Receptor-type tyrosine-protein phosphatase epsilon;Isoform of P49446, Isoform 2 of Receptor-type tyrosine-protein phosphatase epsilon;Isoform of P49446, Isoform 3 of Receptor-type tyrosine-protein phosphatase epsilon	A0A1B0GRH2;A0A1B0GRT6;P49446;P49446-2;P49446-3
14.4968	14.5168	14.3389	14.3825	14.6589	13.8049	11.5169	12.6922	13.0804	12.4538	12.597	13.8162	17.7147	17.6745	17.7646	17.7475	17.6573	17.7268	UP000000589_10090_additional_2020	17	A0A1B0GRJ9;F7D3W5;Q5PR72;Q922S4-2;Q922S4-3	Pde2a;Gm45837;Pde2a;Pde2a;Pde2a	Isoform of Q922S4, Phosphodiesterase;Gm45837 readthrough, Phosphodiesterase;Isoform of Q922S4, Phosphodiesterase;Isoform of Q922S4, Isoform PDE2A1 of cGMP-dependent 3',5'-cyclic phosphodiesterase;Isoform of Q922S4, Isoform PDE2A2 of cGMP-dependent 3',5'-cyclic phosphodiesterase	A0A1B0GRJ9;F7D3W5;Q5PR72;Q922S4-2;Q922S4-3
17.4237	17.3416	17.4762	17.4869	17.5976	17.239	17.1827	17.1269	17.2536	17.0458	17.3389	17.0805	17.003	16.8383	16.9184	16.9463	16.8736	17.1979	UP000000589_10090_2020;UP000000589_10090_additional_2020	10	A0A1B0GRP7;Q9Z2Y8	Plpbp	Isoform of Q9Z2Y8, Ala_racemase_N domain-containing protein (Fragment);Pyridoxal phosphate homeostasis protein	A0A1B0GRP7;Q9Z2Y8
17.3453	18.0523	17.5221	17.7692	17.6917	18.1103	16.8714	16.2248	16.5923	16.7946	16.719	16.0813	14.6296	14.7522	15.1389	14.8674	15.136	15.223	UP000000589_10090_2020;UP000000589_10090_additional_2020	7	A0A1B0GRR3;P62281	Rps11	Isoform of P62281, Ribosomal_S17_N domain-containing protein;40S ribosomal protein S11	A0A1B0GRR3;P62281
11.3996	11.1493	10.1912	11.4234	11.3105	11.2687	NaN	10.9665	NaN	NaN	NaN	NaN	11.1102	11.8167	11.1545	9.83932	11.5223	11.2692	UP000000589_10090_additional_2020	1	A0A1B0GRT4;A0A1B0GS85	Zbtb45	Isoform of Q52KG4, BTB domain-containing protein (Fragment);Isoform of Q52KG4, Zinc finger and BTB domain-containing protein 45 (Fragment)	A0A1B0GRT4;A0A1B0GS85
NaN	NaN	NaN	NaN	NaN	NaN	NaN	NaN	NaN	NaN	NaN	NaN	17.3204	16.2986	17.2083	17.4495	17.5468	18.0055	UP000000589_10090_2020;UP000000589_10090_additional_2020	7	A0A1B0GRU0;Q3TXX4	Slc17a7	Isoform of Q3TXX4, MFS domain-containing protein;Vesicular glutamate transporter 1	A0A1B0GRU0;Q3TXX4
12.0253	8.56565	10.8928	8.35248	10.6	8.1863	NaN	NaN	NaN	NaN	NaN	NaN	11.3232	11.1799	11.1718	11.4717	10.8701	11.6384	UP000000589_10090_2020;UP000000589_10090_additional_2020	3	A0A1B0GRU3;E9Q8K8;Q6ZPZ3;Q6ZPZ3-2	Zc3h4	Isoform of Q6ZPZ3, Zinc finger CCCH domain-containing protein 4;Isoform of Q6ZPZ3, Zinc finger CCCH domain-containing protein 4;Zinc finger CCCH domain-containing protein 4;Isoform of Q6ZPZ3, Isoform 2 of Zinc finger CCCH domain-containing protein 4	A0A1B0GRU3;E9Q8K8;Q6ZPZ3;Q6ZPZ3-2
13.3286	12.33	12.6275	11.5576	13.449	13.5652	11.6842	11.962	NaN	11.3769	NaN	NaN	13.7767	13.4541	13.258	13.211	13.0224	14.0238	UP000000589_10090_2020;UP000000589_10090_additional_2020	5	A0A1B0GRU8;A0A6Q6PUT5;Q9R1C7;Q9R1C7-2	Prpf40a	Isoform of Q9R1C7, Pre-mRNA-processing factor 40 homolog A;Isoform of Q9R1C7, Pre-mRNA-processing factor 40 homolog A (Fragment);Pre-mRNA-processing factor 40 homolog A;Isoform of Q9R1C7, Isoform 2 of Pre-mRNA-processing factor 40 homolog A	A0A1B0GRU8;A0A6Q6PUT5;Q9R1C7;Q9R1C7-2
15.9569	15.7923	15.7325	15.7316	15.697	15.9013	15.3999	14.9523	15.158	15.1124	15.2494	14.6984	15.9284	15.661	15.8256	15.8654	15.7969	15.9927	UP000000589_10090_additional_2020	12	A0A1B0GRV0	Bpnt1	Isoform of Q9Z0S1, 3'(2'),5'-bisphosphate nucleotidase 1	A0A1B0GRV0
10.3635	11.5741	10.2974	11.3094	10.8817	11.8662	NaN	NaN	NaN	NaN	NaN	NaN	10.2421	10.2649	10.0103	10.6315	9.14698	10.0264	UP000000589_10090_2020;UP000000589_10090_additional_2020	1	A0A1B0GRV3;P48377	Rfx1	Isoform of P48377, RFX-type winged-helix domain-containing protein;MHC class II regulatory factor RFX1	A0A1B0GRV3;P48377
13.8833	13.7522	14.0704	13.713	13.8806	13.9076	NaN	NaN	NaN	NaN	NaN	NaN	NaN	NaN	NaN	NaN	NaN	NaN	UP000000589_10090_2020	1	A0A1B0GRV7	Gm17949	Nucleoside-diphosphate kinase	A0A1B0GRV7
11.7263	NaN	NaN	NaN	8.41656	10.0508	NaN	NaN	NaN	NaN	NaN	NaN	14.9282	14.9446	15.0005	14.8393	14.7215	15.1334	UP000000589_10090_2020;UP000000589_10090_additional_2020	2	A0A1B0GRW4;Q8BTV1	Tusc3	Isoform of Q8BTV1, Tumor suppressor candidate 3 (Fragment);Tumor suppressor candidate 3	A0A1B0GRW4;Q8BTV1
12.22	NaN	13.5953	14.013	NaN	NaN	NaN	18.4427	NaN	NaN	NaN	NaN	14.2635	13.6431	14.1988	14.3949	14.1721	13.8225	UP000000589_10090_2020;UP000000589_10090_additional_2020	3	A0A1B0GRX7;P63034;P63034-2;P63034-3;Q99KH2	Cyth2	Isoform of P63034, Cytohesin-2;Cytohesin-2;Isoform of P63034, Isoform 2 of Cytohesin-2;Isoform of P63034, Isoform 3 of Cytohesin-2;Isoform of P63034, Cytohesin-2	A0A1B0GRX7;P63034;P63034-2;P63034-3;Q99KH2
NaN	NaN	NaN	12.2368	6.24426	NaN	23.1556	22.7406	22.0878	23.0696	23.1578	23.2939	12.2402	11.8078	12.2705	12.4429	12.2257	11.6226	UP000000589_10090_additional_2020	8	A0A1B0GRY8	Tnni2	Isoform of P13412, Troponin I, fast skeletal muscle (Fragment)	A0A1B0GRY8
12.5749	12.6676	13.7959	12.721	12.5433	13.3727	NaN	NaN	10.6179	NaN	13.0791	12.8222	13.606	13.0752	13.0329	13.412	13.0505	13.8042	UP000000589_10090_2020;UP000000589_10090_additional_2020	4	A0A1B0GRZ8;Q8BGF6	Elmod2	Isoform of Q8BGF6, ELMO domain-containing protein (Fragment);ELMO domain-containing protein 2	A0A1B0GRZ8;Q8BGF6
NaN	NaN	NaN	NaN	NaN	NaN	NaN	NaN	NaN	NaN	NaN	NaN	15.0037	14.5239	14.4923	14.1631	14.2485	15.148	UP000000589_10090_2020;UP000000589_10090_additional_2020	2	A0A1B0GS08;J3QP43;Q0VBF8	Stum	Isoform of Q0VBF8, Protein stum homolog;Isoform of Q0VBF8, Protein stum homolog;Protein stum homolog	A0A1B0GS08;J3QP43;Q0VBF8
13.8161	13.2579	12.4288	13.4644	13.3816	13.7995	NaN	12.4177	NaN	NaN	NaN	NaN	14.9576	14.322	14.6905	15.1294	14.5959	15.0783	UP000000589_10090_2020;UP000000589_10090_additional_2020	2	A0A1B0GS13;A0A1B0GT81;A0A1B0GTA4;Q07813	Bax	Isoform of Q07813, Apoptosis regulator BAX (Fragment);Isoform of Q07813, Apoptosis regulator BAX;Isoform of Q07813, Apoptosis regulator BAX (Fragment);Apoptosis regulator BAX	A0A1B0GS13;A0A1B0GT81;A0A1B0GTA4;Q07813
9.67365	NaN	7.97788	NaN	9.22383	8.72332	NaN	11.3109	13.6766	NaN	12.6802	14.4346	10.6468	10.5669	11.0883	11.0084	11.0199	11.8687	UP000000589_10090_2020;UP000000589_10090_additional_2020	5	A0A1B0GS41;Q9QYY0	Gab1	Isoform of Q9QYY0, PH domain-containing protein;GRB2-associated-binding protein 1	A0A1B0GS41;Q9QYY0
18.3316	18.0468	17.8596	18.2316	17.9238	17.8987	18.3839	18.8091	18.4055	18.1432	18.6914	18.5472	17.9874	17.7628	18.1021	17.8246	17.9524	18.016	UP000000589_10090_2020;UP000000589_10090_additional_2020	10	A0A1B0GS58;Q9CQM9	Glrx3	Isoform of Q9CQM9, Glutaredoxin-3;Glutaredoxin-3	A0A1B0GS58;Q9CQM9
NaN	NaN	NaN	NaN	NaN	NaN	16.1463	15.2782	15.1533	16.0888	15.8617	15.0796	NaN	NaN	NaN	NaN	NaN	NaN	UP000000589_10090_additional_2020	1	A0A1B0GS59;E9Q3S5	Cr2	Isoform of P19070, Complement receptor type 2;Isoform of P19070, Complement receptor type 2	A0A1B0GS59;E9Q3S5
NaN	12.3792	11.4688	8.07742	8.98939	10.3338	NaN	NaN	NaN	NaN	NaN	NaN	14.994	15.1228	14.6608	14.7569	14.6751	15.5087	UP000000589_10090_2020;UP000000589_10090_additional_2020	7	A0A1B0GS63;Q8K221	Arfip2	Isoform of Q8K221, Arfaptin-2;Arfaptin-2	A0A1B0GS63;Q8K221
11.4876	10.4869	10.4487	10.7363	12.0447	12.0256	14.4908	14.1599	14.0188	14.4934	14.3461	14.298	7.7602	8.43052	NaN	NaN	9.0277	NaN	UP000000589_10090_2020;UP000000589_10090_additional_2020	8	A0A1B0GS91;Q8K4L3	Svil	Isoform of Q8K4L3, HP domain-containing protein;Supervillin	A0A1B0GS91;Q8K4L3
12.09	15.216	11.327	10.285	11.9141	10.2851	NaN	NaN	NaN	NaN	NaN	NaN	13.3491	12.8506	13.2782	13.4427	13.1994	14.2129	UP000000589_10090_2020;UP000000589_10090_additional_2020	8	A0A1B0GSE5;Q80TQ2;Q80TQ2-2;Z4YJJ5	Cyld	Isoform of Q80TQ2, Deubiquitinating enzyme CYLD;Ubiquitin carboxyl-terminal hydrolase CYLD;Isoform of Q80TQ2, Isoform 1 of Ubiquitin carboxyl-terminal hydrolase CYLD;Isoform of Q80TQ2, Deubiquitinating enzyme CYLD	A0A1B0GSE5;Q80TQ2;Q80TQ2-2;Z4YJJ5
NaN	NaN	NaN	NaN	NaN	NaN	NaN	NaN	NaN	NaN	NaN	NaN	11.661	11.4197	11.5032	12.1504	11.1621	12.3697	UP000000589_10090_2020	1	A0A1B0GSF9	Gm19935	Predicted gene, 19935	A0A1B0GSF9
16.437	16.1283	17.0426	16.2082	16.8683	16.2277	16.8066	17.0391	15.967	16.755	16.9667	16.8296	16.2196	16.1998	16.319	16.194	15.9642	16.5263	UP000000589_10090_2020;UP000000589_10090_additional_2020	12	A0A1B0GSG5;Q91VI7	Rnh1	Isoform of Q91VI7, Ribonuclease inhibitor;Ribonuclease inhibitor	A0A1B0GSG5;Q91VI7
NaN	NaN	NaN	NaN	NaN	12.5937	NaN	NaN	NaN	NaN	NaN	NaN	9.26937	11.3407	10.0416	10.0217	8.61394	NaN	UP000000589_10090_2020;UP000000589_10090_additional_2020	1	A0A1B0GSJ1;Q8BGV4	Tti2	Isoform of Q8BGV4, TELO2-interacting protein 2;TELO2-interacting protein 2	A0A1B0GSJ1;Q8BGV4
NaN	NaN	NaN	NaN	NaN	NaN	NaN	NaN	NaN	NaN	NaN	NaN	12.0745	13.6778	14.3687	13.5107	13.5683	10.5802	UP000000589_10090_2020;UP000000589_10090_additional_2020	2	A0A1B0GSR6;A6H5Z5;B7ZMT2;C5IAW8;Q8K1S2	Unc5d	Isoform of Q8K1S2, Netrin receptor UNC5;Isoform of Q8K1S2, Netrin receptor UNC5;Isoform of Q8K1S2, Netrin receptor UNC5;Isoform of Q8K1S2, Netrin receptor UNC5;Netrin receptor UNC5D	A0A1B0GSR6;A6H5Z5;B7ZMT2;C5IAW8;Q8K1S2
17.9611	17.8732	17.9502	17.7459	17.7499	17.0932	14.2845	14.3118	14.4878	14.3444	14.341	14.8636	13.0385	13.2317	13.1014	12.9196	13.1389	12.7997	UP000000589_10090_2020;UP000000589_10090_additional_2020	11	A0A1B0GSU0;Q571I9	Aldh16a1	Isoform of Q571I9, Aldehyde dehydrogenase family 16 member A1;Aldehyde dehydrogenase family 16 member A1	A0A1B0GSU0;Q571I9
14.3933	14.9299	14.1366	14.6518	14.0116	14.8618	16.0583	15.8405	16.4814	15.7787	15.9094	15.4231	15.8908	15.7722	15.5502	15.7728	15.4273	16.0046	UP000000589_10090_2020;UP000000589_10090_additional_2020	4	A0A1B0GSU2;D3YVK4;D3YVK5;Q9WV96	Timm10b;Gm45799;Gm45799;Timm10b	Isoform of Q9WV96, zf-Tim10_DDP domain-containing protein;Isoform of Q9WV96, zf-Tim10_DDP domain-containing protein;Isoform of Q9WV96, zf-Tim10_DDP domain-containing protein;Mitochondrial import inner membrane translocase subunit Tim10 B	A0A1B0GSU2;D3YVK4;D3YVK5;Q9WV96
NaN	NaN	9.97659	NaN	10.5411	NaN	NaN	NaN	NaN	NaN	NaN	NaN	NaN	NaN	NaN	NaN	NaN	NaN	UP000000589_10090_2020;UP000000589_10090_additional_2020	1	A0A1B0GSV4;Q05685	Folr2	Isoform of Q05685, Folate_rec domain-containing protein (Fragment);Folate receptor beta	A0A1B0GSV4;Q05685
22.0049	21.7197	22.137	21.8916	21.7733	21.9656	24.8195	24.7647	24.1133	24.6652	24.983	24.1188	20.6804	20.5908	20.6435	20.9784	20.7183	21.0231	UP000000589_10090_2020;UP000000589_10090_additional_2020	18	A0A1B0GSX0;P06151	Ldha	Isoform of P06151, L-lactate dehydrogenase;L-lactate dehydrogenase A chain	A0A1B0GSX0;P06151
NaN	11.0899	NaN	6.12342	NaN	NaN	13.3058	16.5844	15.5333	16.7109	16.8518	16.6942	NaN	6.17389	6.49418	5.74247	7.36106	NaN	UP000000589_10090_additional_2020	9	A0A1B0GSX6	Pdlim3	Isoform of O70209, PDZ and LIM domain protein 3	A0A1B0GSX6
12.6888	13.2236	12.5308	12.6421	12.6669	12.8273	13.1631	11.7262	12.0659	13.3458	12.8971	12.3448	12.2738	12.3885	12.754	12.6751	12.2711	12.9685	UP000000589_10090_2020;UP000000589_10090_additional_2020	9	A0A1B0GSX7;Q6PFD9	Nup98	Isoform of Q6PFD9, Nuclear pore complex protein Nup96;Nuclear pore complex protein Nup98-Nup96	A0A1B0GSX7;Q6PFD9
11.7137	12.2288	13.0922	11.8295	12.6383	12.1598	11.3526	12.7729	13.136	12.6619	11.9357	13.6765	12.727	12.1864	12.693	12.4397	12.561	13.0428	UP000000589_10090_2020;UP000000589_10090_additional_2020	4	A0A1B0GT26;O55003	Bnip3	Isoform of O55003, BCL2/adenovirus E1B 19 kDa protein-interacting protein 3;BCL2/adenovirus E1B 19 kDa protein-interacting protein 3	A0A1B0GT26;O55003
12.0723	14.0053	12.7139	13.4008	13.0171	13.0198	NaN	NaN	NaN	NaN	NaN	NaN	14.0949	13.8252	13.9923	14.1091	13.9079	14.376	UP000000589_10090_2020;UP000000589_10090_additional_2020	3	A0A1B0GT29;Q61418	Clcn4	Isoform of Q61418, Chloride channel protein;H(+)/Cl(-) exchange transporter 4	A0A1B0GT29;Q61418
19.2035	18.8017	19.2588	19.1909	19.2316	18.6959	15.4285	16.0503	15.5768	15.4947	15.2847	15.9593	15.0064	15.0318	15.3157	15.2506	15.2393	15.4136	UP000000589_10090_2020;UP000000589_10090_additional_2020	7	A0A1B0GT40;Q9D6Y7;Q9D6Y7-2;Q9D6Y7-4	Msra	Isoform of Q9D6Y7, Peptide-methionine (S)-S-oxide reductase;Mitochondrial peptide methionine sulfoxide reductase;Isoform of Q9D6Y7, Isoform 2 of Mitochondrial peptide methionine sulfoxide reductase;Isoform of Q9D6Y7, Isoform 4 of Mitochondrial peptide methionine sulfoxide reductase	A0A1B0GT40;Q9D6Y7;Q9D6Y7-2;Q9D6Y7-4
13.1886	12.6144	12.717	12.9083	12.2914	12.6793	NaN	NaN	NaN	NaN	NaN	NaN	12.1905	12.1849	12.2157	12.5566	12.7349	12.2528	UP000000589_10090_2020;UP000000589_10090_additional_2020	1	A0A1B0GT62;Q8K409	Polb	Isoform of Q8K409, HHH_8 domain-containing protein;DNA polymerase beta	A0A1B0GT62;Q8K409
NaN	10.9833	11.2217	NaN	NaN	11.586	16.6752	17.1763	17.7027	17.5317	16.8579	18.1417	14.3921	14.4392	14.7794	14.7806	14.6176	13.4488	UP000000589_10090_2020;UP000000589_10090_additional_2020	1	A0A1B0GT63;G3X9F4;Q8VD26;Q8VD26-2	Tmem143	Isoform of Q8VD26, Transmembrane protein 143;Isoform of Q8VD26, Transmembrane protein 143;Transmembrane protein 143;Isoform of Q8VD26, Isoform 2 of Transmembrane protein 143	A0A1B0GT63;G3X9F4;Q8VD26;Q8VD26-2
12.2357	11.1269	11.8397	10.2309	12.3075	10.3353	NaN	NaN	NaN	NaN	NaN	NaN	NaN	NaN	NaN	NaN	10.1288	10.1578	UP000000589_10090_2020;UP000000589_10090_additional_2020	1	A0A1B0GT78;Q7TMK6	Hook2	Isoform of Q7TMK6, Calponin-homology (CH) domain-containing protein;Protein Hook homolog 2	A0A1B0GT78;Q7TMK6
11.9314	NaN	NaN	NaN	NaN	NaN	NaN	NaN	NaN	NaN	NaN	NaN	14.137	13.9281	13.8654	13.9842	13.4918	14.4403	UP000000589_10090_2020;UP000000589_10090_additional_2020	6	A0A1B0GT88;A0A5F8MPR2;F8WIG2;Q68EF6	Begain	Isoform of Q68EF6, Brain-enriched guanylate kinase-associated protein;Isoform of Q68EF6, Brain-enriched guanylate kinase-associated protein;Isoform of Q68EF6, Brain-enriched guanylate kinase-associated protein;Brain-enriched guanylate kinase-associated protein	A0A1B0GT88;A0A5F8MPR2;F8WIG2;Q68EF6
NaN	NaN	NaN	NaN	NaN	NaN	16.7858	16.9669	16.4242	17.0662	17.124	16.8946	11.1832	NaN	NaN	NaN	NaN	NaN	UP000000589_10090_2020;UP000000589_10090_additional_2020	1	A0A1B0GT90;A0A1C7CYV4;Q61743	Kcnj11	Isoform of Q61743, IRK domain-containing protein (Fragment);Isoform of Q61743, ATP-sensitive inward rectifier potassium channel 11 (Fragment);ATP-sensitive inward rectifier potassium channel 11	A0A1B0GT90;A0A1C7CYV4;Q61743
14.2341	14.2773	13.0814	16.6717	14.217	13.8207	20.7297	20.6417	20.7346	21.1256	20.7873	20.6595	14.468	15.4294	14.4653	14.5312	14.6209	15.5261	UP000000589_10090_2020;UP000000589_10090_additional_2020	16	A0A1B0GT92;Q9Z1E4	Gys1	Isoform of Q9Z1E4, Glycogen [starch] synthase;Glycogen [starch] synthase, muscle	A0A1B0GT92;Q9Z1E4
10.9951	10.9266	10.5499	11.0065	12.6932	11.6667	18.7206	18.1305	18.3004	18.5751	17.8357	17.9049	14.7406	14.1219	14.3882	14.7681	14.7273	14.9278	UP000000589_10090_2020;UP000000589_10090_additional_2020	8	A0A1B0GX27;O35855	Bcat2	Isoform of O35855, Branched-chain-amino-acid aminotransferase;Branched-chain-amino-acid aminotransferase, mitochondrial	A0A1B0GX27;O35855
15.5677	14.6382	16.2099	15.1569	15.9752	14.5461	9.40927	14.0366	13.443	14.1788	14.2866	14.8693	15.2404	15.4706	15.2831	15.4957	15.1143	15.5656	UP000000589_10090_2020;UP000000589_10090_additional_2020	13	A0A1C7CYU3;Q02819	Nucb1	Isoform of Q02819, Nucleobindin-1;Nucleobindin-1	A0A1C7CYU3;Q02819
11.2287	10.189	9.99281	10.1803	8.51408	10.442	NaN	NaN	11.974	NaN	NaN	NaN	11.6699	12.027	11.6117	11.5534	11.4645	12.4394	UP000000589_10090_2020;UP000000589_10090_additional_2020	2	A0A1C7CYU5;Q3U2I3;Q3U2I3-3	Fam160a2	Isoform of Q3U2I3, FTS and Hook-interacting protein;FTS and Hook-interacting protein;Isoform of Q3U2I3, Isoform 3 of FTS and Hook-interacting protein	A0A1C7CYU5;Q3U2I3;Q3U2I3-3
15.4825	15.1703	15.7046	15.4278	15.7217	15.2852	13.4453	13.1214	13.3375	14.1077	13.3	13.2373	14.7486	14.2556	14.7293	14.6724	14.7458	14.7328	UP000000589_10090_2020;UP000000589_10090_additional_2020	13	A0A1C7CYV0;B1AX58;Q99K51	Pls3	Isoform of Q99K51, Plastin-3 (Fragment);Isoform of Q99K51, Plastin-3;Plastin-3	A0A1C7CYV0;B1AX58;Q99K51
13.8592	14.6617	14.3229	14.4504	14.6232	14.4251	13.8258	12.9886	13.2924	12.2075	12.0986	11.6945	13.9353	14.2265	14.1768	13.771	13.9339	14.4945	UP000000589_10090_2020;UP000000589_10090_additional_2020	10	A0A1D5RL92;Q8CGZ0	Cherp	Isoform of Q8CGZ0, Calcium homeostasis endoplasmic reticulum protein;Calcium homeostasis endoplasmic reticulum protein	A0A1D5RL92;Q8CGZ0
NaN	15.1853	NaN	NaN	NaN	NaN	NaN	NaN	NaN	NaN	NaN	NaN	14.5604	14.1927	14.4732	14.2169	14.482	14.7809	UP000000589_10090_2020;UP000000589_10090_additional_2020	11	A0A1D5RL96;Q80TK0	Btbd8;Kiaa1107	Isoform of D3YUB6, BTB/POZ domain-containing protein 8;AP2-interacting clathrin-endocytosis protein	A0A1D5RL96;Q80TK0
11.1642	10.8108	10.2226	10.9111	11.0908	9.58778	NaN	NaN	NaN	NaN	NaN	NaN	7.99151	8.80114	7.9125	8.61875	8.90664	8.36969	UP000000589_10090_2020;UP000000589_10090_additional_2020	3	A0A1D5RLD1;E9PWZ6;E9PZW8;E9QKV6;Q9QY06;Q9QY06-2;Q9QY06-3	Myo9b	Isoform of Q9QY06, Unconventional myosin-IXb;Isoform of Q9QY06, Unconventional myosin-IXb;Isoform of Q9QY06, Unconventional myosin-IXb;Isoform of Q9QY06, Unconventional myosin-IXb;Unconventional myosin-IXb;Isoform of Q9QY06, Isoform 2 of Unconventional myosin-IXb;Isoform of Q9QY06, Isoform 3 of Unconventional myosin-IXb	A0A1D5RLD1;E9PWZ6;E9PZW8;E9QKV6;Q9QY06;Q9QY06-2;Q9QY06-3
10.6459	11.4581	10.9904	11.4862	11.2467	11.9695	12.3633	12.6688	12.8015	12.3726	12.2438	11.7077	12.8656	12.802	12.8718	12.9936	13.2844	12.7673	UP000000589_10090_2020;UP000000589_10090_additional_2020	20	A0A1D5RLE0;A0A1D5RMM1;A0A5F8MPL9;E9QMR2;F8VPN7;Q8BIK4;Q8BIK4-2	Dock9	Isoform of Q8BIK4, Dedicator of cytokinesis protein 9;Isoform of Q8BIK4, Dedicator of cytokinesis protein 9;Isoform of Q8BIK4, Dedicator of cytokinesis protein 9;Isoform of Q8BIK4, Dedicator of cytokinesis protein 9;Isoform of Q8BIK4, Dedicator of cytokinesis protein 9;Dedicator of cytokinesis protein 9;Isoform of Q8BIK4, Isoform 2 of Dedicator of cytokinesis protein 9	A0A1D5RLE0;A0A1D5RMM1;A0A5F8MPL9;E9QMR2;F8VPN7;Q8BIK4;Q8BIK4-2
NaN	NaN	NaN	20.7308	23.4583	NaN	17.6541	16.6401	18.042	17.6964	16.4887	17.1503	16.9249	16.9731	17.1811	17.0169	16.9727	17.0923	UP000000589_10090_additional_2020	6	A0A1D5RLF1	Reep1	Isoform of Q8BGH4, Receptor expression-enhancing protein	A0A1D5RLF1
13.0605	13.3093	12.5635	13.1374	12.9277	12.6692	14.6294	14.7842	15.4235	15.0406	14.9769	15.1987	16.4912	16.5551	16.2732	16.4937	16.2005	16.6093	UP000000589_10090_2020;UP000000589_10090_additional_2020	5	A0A1D5RLG0;Q8BTX9	Hsdl1	Isoform of Q8BTX9, Inactive hydroxysteroid dehydrogenase-like protein 1;Inactive hydroxysteroid dehydrogenase-like protein 1	A0A1D5RLG0;Q8BTX9
13.5138	13.5997	12.8195	13.6882	13.2408	13.1988	13.5405	14.1893	14.0749	13.7629	13.8988	13.2484	15.1603	15.0761	15.143	14.9722	15.0411	15.3054	UP000000589_10090_2020;UP000000589_10090_additional_2020	21	A0A1D5RLG3;Q80UJ7	Rab3gap1	Isoform of Q80UJ7, Rab3 GTPase-activating protein catalytic subunit;Rab3 GTPase-activating protein catalytic subunit	A0A1D5RLG3;Q80UJ7
12.345	NaN	12.2675	12.3783	11.5544	12.2836	NaN	NaN	NaN	NaN	NaN	10.5935	NaN	11.4	11.5155	12.4097	11.7564	11.8504	UP000000589_10090_2020;UP000000589_10090_additional_2020	1	A0A1D5RLJ8;Q8C0M0;Q8C0M0-2;Q8C0M0-3	Wdr59	Isoform of Q8C0M0, GATOR complex protein WDR59;GATOR complex protein WDR59;Isoform of Q8C0M0, Isoform 2 of GATOR complex protein WDR59;Isoform of Q8C0M0, Isoform 3 of GATOR complex protein WDR59	A0A1D5RLJ8;Q8C0M0;Q8C0M0-2;Q8C0M0-3
NaN	NaN	NaN	NaN	NaN	NaN	NaN	NaN	NaN	NaN	NaN	NaN	12.2674	11.7601	12.5574	12.5454	12.3929	12.6042	UP000000589_10090_additional_2020	1	A0A1D5RLJ9	Rtkn	Isoform of Q8C6B2, Rhotekin (Fragment)	A0A1D5RLJ9
12.5951	12.1022	12.5891	12.3427	12.0986	12.45	NaN	NaN	NaN	NaN	NaN	9.61721	13.0856	12.6604	13.0327	12.9169	12.9176	13.351	UP000000589_10090_2020;UP000000589_10090_additional_2020	9	A0A1D5RLL3;Q8BG67;Q8BG67-2	Efr3a	Isoform of Q8BG67, Protein EFR3 homolog A;Protein EFR3 homolog A;Isoform of Q8BG67, Isoform 2 of Protein EFR3 homolog A	A0A1D5RLL3;Q8BG67;Q8BG67-2
11.7852	12.0213	10.7433	12.0794	12.415	13.3788	NaN	10.9582	NaN	NaN	NaN	NaN	11.8762	12.5007	11.7981	12.0682	11.8673	12.254	UP000000589_10090_additional_2020	7	A0A1D5RLL4;E9PWT1;E9PZA7;E9QLK7;F7CGG2	Trrap	Isoform of Q80YV3, Transformation/transcription domain-associated protein;Isoform of Q80YV3, Transformation/transcription domain-associated protein;Isoform of Q80YV3, Transformation/transcription domain-associated protein;Isoform of Q80YV3, Transformation/transcription domain-associated protein;Isoform of Q80YV3, Transformation/transcription domain-associated protein (Fragment)	A0A1D5RLL4;E9PWT1;E9PZA7;E9QLK7;F7CGG2
NaN	NaN	NaN	NaN	NaN	NaN	NaN	NaN	11.5266	NaN	11.1869	NaN	13.6952	13.9103	13.8608	13.9338	13.9621	13.9986	UP000000589_10090_2020;UP000000589_10090_additional_2020	1	A0A1D5RLM3;Q3U284	Tmem231	Isoform of Q3U284, Transmembrane protein 231;Transmembrane protein 231	A0A1D5RLM3;Q3U284
12.8256	13.5877	13.2361	12.7933	13.8327	12.9578	NaN	12.4786	NaN	NaN	NaN	NaN	13.3459	13.7876	13.6987	13.6875	13.4849	12.2238	UP000000589_10090_additional_2020	2	A0A1D5RLN6	2900026A02Rik	Isoform of Q8BRV5, Tankyrase_bdg_C domain-containing protein	A0A1D5RLN6
12.3571	12.6871	12.0062	11.8356	12.0081	12.4621	14.1544	12.6974	13.3586	14.0366	13.3702	12.2858	14.0919	13.921	13.9332	14.0292	14.0166	14.2921	UP000000589_10090_2020;UP000000589_10090_additional_2020	20	A0A1D5RLQ9;D3YYN8;E9PVY0;Q3UU96	Cdc42bpa	Isoform of Q3UU96, Non-specific serine/threonine protein kinase;Isoform of Q3UU96, Non-specific serine/threonine protein kinase;Isoform of Q3UU96, Non-specific serine/threonine protein kinase;Serine/threonine-protein kinase MRCK alpha	A0A1D5RLQ9;D3YYN8;E9PVY0;Q3UU96
12.5428	13.1809	12.6833	11.8938	12.6531	13.1952	NaN	NaN	NaN	NaN	NaN	NaN	13.2429	12.2388	11.9351	10.8228	NaN	NaN	UP000000589_10090_2020;UP000000589_10090_additional_2020	1	A0A1D5RLR7;A0A1D5RLW7;Q9D2X5;Q9D2X5-2;Z4YNA3	Mau2	Isoform of Q9D2X5, Cohesin loading complex subunit SCC4 homolog;Isoform of Q9D2X5, Cohesin loading complex subunit SCC4 homolog;MAU2 chromatid cohesion factor homolog;Isoform of Q9D2X5, Isoform 2 of MAU2 chromatid cohesion factor homolog;Isoform of Q9D2X5, Cohesin loading complex subunit SCC4 homolog	A0A1D5RLR7;A0A1D5RLW7;Q9D2X5;Q9D2X5-2;Z4YNA3
14.0032	14.2311	13.1791	14.0254	13.733	13.9396	NaN	NaN	NaN	NaN	NaN	NaN	NaN	NaN	NaN	11.0638	NaN	NaN	UP000000589_10090_2020;UP000000589_10090_additional_2020	1	A0A1D5RLS0;Q8R0T6	Adgrg3	Isoform of Q8R0T6, Adhesion G protein-coupled receptor G3 (Fragment);Adhesion G protein-coupled receptor G3	A0A1D5RLS0;Q8R0T6
NaN	NaN	10.0922	NaN	NaN	NaN	NaN	NaN	NaN	NaN	NaN	NaN	12.9508	13.074	13.4094	12.9446	12.8116	13.1883	UP000000589_10090_2020;UP000000589_10090_additional_2020	3	A0A1D5RLT6;A0A1L1SQ42;D3YWR0;Q80TI0;Q80TI0-2;Q80TI0-3;Q80TI0-4	Gramd1b	Isoform of Q80TI0, VASt domain-containing protein;Isoform of Q80TI0, VASt domain-containing protein;Isoform of Q80TI0, VASt domain-containing protein;Protein Aster-B;Isoform of Q80TI0, Isoform 2 of Protein Aster-B;Isoform of Q80TI0, Isoform 3 of Protein Aster-B;Isoform of Q80TI0, Isoform 4 of Protein Aster-B	A0A1D5RLT6;A0A1L1SQ42;D3YWR0;Q80TI0;Q80TI0-2;Q80TI0-3;Q80TI0-4
12.2143	12.4681	12.6849	12.6275	11.4842	12.8574	NaN	NaN	NaN	NaN	NaN	NaN	11.1799	11.9521	11.5196	11.7019	11.9018	12.0054	UP000000589_10090_2020;UP000000589_10090_additional_2020	3	A0A1D5RLU2;Q91WE2	Psme3ip1	Isoform of Q91WE2, FAM192A_Fyv6_N domain-containing protein (Fragment);PSME3-interacting protein	A0A1D5RLU2;Q91WE2
14.4616	14.7977	13.8972	14.561	13.4639	14.8311	NaN	NaN	NaN	NaN	NaN	NaN	13.9924	14.0211	14.0175	14.1831	14.1283	14.2731	UP000000589_10090_2020;UP000000589_10090_additional_2020	1	A0A1D5RLU4;D3Z2R1;Q9JK83;Q9JK83-2;Q9JK84;Q9Z101;Q9Z101-2;Q9Z101-3	Pard6a;Pard6a;Pard6b;Pard6b;Pard6g;Pard6a;Pard6a;Pard6a	Isoform of Q9Z101, Partitioning defective 6 homolog alpha;Isoform of Q9Z101, Partitioning defective 6 homolog alpha;Partitioning defective 6 homolog beta;Isoform of Q9JK83, Isoform 2 of Partitioning defective 6 homolog beta;Partitioning defective 6 homolog gamma;Partitioning defective 6 homolog alpha;Isoform of Q9Z101, Isoform 2 of Partitioning defective 6 homolog alpha;Isoform of Q9Z101, Isoform…	A0A1D5RLU4;D3Z2R1;Q9JK83;Q9JK83-2;Q9JK84;Q9Z101;Q9Z101-2;Q9Z101-3
10.1553	NaN	11.4167	NaN	10.8013	NaN	NaN	NaN	NaN	NaN	NaN	NaN	10.1501	10.8928	9.87824	9.56692	10.7077	10.9483	UP000000589_10090_additional_2020	1	A0A1D5RLV1	Epb41	Isoform of P48193, Band 4.1 (Fragment)	A0A1D5RLV1
NaN	NaN	NaN	NaN	NaN	NaN	NaN	NaN	NaN	NaN	NaN	NaN	11.8039	11.5809	12.237	11.5917	11.5342	12.0767	UP000000589_10090_2020;UP000000589_10090_additional_2020	1	A0A1D5RLV3;B8XCJ6;Q8BLN6	Unc80	Isoform of Q8BLN6, UNC80 domain-containing protein;Isoform of Q8BLN6, UNC80 domain-containing protein;Protein unc-80 homolog	A0A1D5RLV3;B8XCJ6;Q8BLN6
12.7095	10.6063	12.1356	13.2053	13.0067	13.3484	14.4233	14.2171	11.9664	10.3366	11.7901	NaN	14.4098	14.3036	14.1259	14.3126	14.3016	14.4278	UP000000589_10090_2020;UP000000589_10090_additional_2020	29	A0A1D5RLV7;G3UYW1;Q6VNB8	Wdfy3	Isoform of Q6VNB8, WD repeat and FYVE domain-containing protein 3;Isoform of Q6VNB8, WD repeat and FYVE domain-containing protein 3;WD repeat and FYVE domain-containing protein 3	A0A1D5RLV7;G3UYW1;Q6VNB8
NaN	NaN	NaN	NaN	NaN	NaN	NaN	NaN	NaN	NaN	NaN	NaN	12.1362	11.5816	12.0982	12.8481	12.1372	12.4582	UP000000589_10090_2020;UP000000589_10090_additional_2020	1	A0A1D5RLY9;Q80TE4;Q80TE4-2	Sipa1l2	Isoform of Q80TE4, Signal-induced proliferation-associated 1-like protein 2;Signal-induced proliferation-associated 1-like protein 2;Isoform of Q80TE4, Isoform 2 of Signal-induced proliferation-associated 1-like protein 2	A0A1D5RLY9;Q80TE4;Q80TE4-2
12.1983	9.0954	12.7403	9.3658	12.7376	7.58785	NaN	NaN	12.1265	NaN	NaN	NaN	11.8184	12.2845	12.1761	11.8839	12.013	12.0952	UP000000589_10090_2020;UP000000589_10090_additional_2020	2	A0A1D5RM82;Q8BTU1;Q8BTU1-2	Cfap20	Isoform of Q8BTU1, DUF667 domain-containing protein (Fragment);Cilia- and flagella-associated protein 20;Isoform of Q8BTU1, Isoform 2 of Cilia- and flagella-associated protein 20	A0A1D5RM82;Q8BTU1;Q8BTU1-2
13.6412	13.4752	12.7453	13.7636	13.0891	13.6544	13.5413	13.0844	13.3902	12.9844	13.4192	12.5294	16.6856	16.5653	16.6359	16.5863	16.4526	16.8507	UP000000589_10090_2020;UP000000589_10090_additional_2020	22	A0A1D5RM83;E9PUA3;Q8R0S2;Q8R0S2-2	Iqsec1	Isoform of Q8R0S2, SEC7 domain-containing protein;Isoform of Q8R0S2, SEC7 domain-containing protein;IQ motif and SEC7 domain-containing protein 1;Isoform of Q8R0S2, Isoform 2 of IQ motif and SEC7 domain-containing protein 1	A0A1D5RM83;E9PUA3;Q8R0S2;Q8R0S2-2
19.1234	19.4711	18.74	19.2512	18.6355	18.8956	18.5403	18.4664	18.6076	18.5158	18.5219	18.5313	16.5771	16.6347	16.9091	16.8187	16.6648	17.2515	UP000000589_10090_2020;UP000000589_10090_additional_2020	5	A0A1D5RM85;P62717	Rpl18a	Isoform of P62717, Ribosomal_L18A domain-containing protein (Fragment);60S ribosomal protein L18a	A0A1D5RM85;P62717
14.0341	13.9833	14.0455	14.0536	13.6897	12.9446	12.0269	13.4368	12.7119	12.5735	12.293	11.5061	14.0839	14.6112	14.6038	14.126	14.1258	14.5874	UP000000589_10090_2020;UP000000589_10090_additional_2020	3	A0A1D5RM90;B2ZAC8;Q8R3L2;Q8R3L2-2;Q8R3L2-3;Q8R3L2-4;Q8R3L2-5	Tcf25	Isoform of Q8R3L2, Transcription factor 25;Isoform of Q8R3L2, Nuclear localized protein-1 isoform d;Transcription factor 25;Isoform of Q8R3L2, Isoform 2 of Transcription factor 25;Isoform of Q8R3L2, Isoform 3 of Transcription factor 25;Isoform of Q8R3L2, Isoform 4 of Transcription factor 25;Isoform of Q8R3L2, Isoform 5 of Transcription factor 25	A0A1D5RM90;B2ZAC8;Q8R3L2;Q8R3L2-2;Q8R3L2-3;Q8R3L2-4;Q8R3L2-5
12.5373	12.8858	12.0491	12.8907	12.3769	13.0834	13.2497	13.3914	13.3606	12.8951	12.7149	12.7226	13.1059	13.1252	13.4986	13.4468	13.4592	13.494	UP000000589_10090_2020;UP000000589_10090_additional_2020	4	A0A1D5RM92;Q9DBH0	Wwp2	Isoform of Q9DBH0, E3 ubiquitin-protein ligase;NEDD4-like E3 ubiquitin-protein ligase WWP2	A0A1D5RM92;Q9DBH0
11.135	7.60936	11.4221	11.413	10.283	11.6875	NaN	NaN	NaN	NaN	NaN	NaN	12.1102	11.6705	12.1048	11.9453	12.5241	11.0162	UP000000589_10090_2020;UP000000589_10090_additional_2020	3	A0A1D5RM97;Q3U214	Mast3	Isoform of Q3U214, Non-specific serine/threonine protein kinase;Microtubule-associated serine/threonine-protein kinase 3	A0A1D5RM97;Q3U214
NaN	NaN	NaN	NaN	NaN	NaN	NaN	NaN	NaN	NaN	NaN	NaN	10.4924	10.3893	10.9503	10.7415	11.0788	11.6819	UP000000589_10090_2020;UP000000589_10090_additional_2020	1	A0A1D5RM99;F6V035	Ccdc149	Isoform of F6V035, Coiled-coil domain-containing 149 (Fragment);Coiled-coil domain-containing 149	A0A1D5RM99;F6V035
NaN	9.75182	NaN	7.90263	9.34419	8.45839	NaN	9.29604	NaN	NaN	NaN	NaN	10.4875	10.675	10.3937	11.243	11.0008	10.4971	UP000000589_10090_2020;UP000000589_10090_additional_2020	1	A0A1D5RMG0;Q3TQF0	Fbxo31	Isoform of Q3TQF0, F-box domain-containing protein (Fragment);F-box only protein 31	A0A1D5RMG0;Q3TQF0
12.0387	11.9052	11.2427	11.0327	11.6348	12.3467	15.2895	10.3272	10.0101	NaN	NaN	NaN	15.9449	15.9209	15.9952	15.9002	16.0022	16.2927	UP000000589_10090_2020;UP000000589_10090_additional_2020	18	A0A1D5RMH7;F6Z9E6;Q2PFD7;Q2PFD7-2;Q2PFD7-5	Psd3	Isoform of Q2PFD7, PH and SEC7 domain-containing protein 3;Isoform of Q2PFD7, PH and SEC7 domain-containing protein 3;PH and SEC7 domain-containing protein 3;Isoform of Q2PFD7, Isoform 2 of PH and SEC7 domain-containing protein 3;Isoform of Q2PFD7, Isoform 5 of PH and SEC7 domain-containing protein 3	A0A1D5RMH7;F6Z9E6;Q2PFD7;Q2PFD7-2;Q2PFD7-5
14.5741	14.6587	14.078	14.7422	14.4444	14.912	14.1096	13.7886	14.2244	13.8203	13.9809	13.1503	14.4551	14.4432	14.5335	14.4276	14.4795	14.6887	UP000000589_10090_2020;UP000000589_10090_additional_2020	21	A0A1D5RMJ8;B7ZWL1;Q6ZQ08;Q6ZQ08-2;Q6ZQ08-4	Cnot1	Isoform of Q6ZQ08, CCR4-NOT transcription complex subunit 1;Isoform of Q6ZQ08, CCR4-NOT transcription complex subunit 1;CCR4-NOT transcription complex subunit 1;Isoform of Q6ZQ08, Isoform 2 of CCR4-NOT transcription complex subunit 1;Isoform of Q6ZQ08, Isoform 4 of CCR4-NOT transcription complex subunit 1	A0A1D5RMJ8;B7ZWL1;Q6ZQ08;Q6ZQ08-2;Q6ZQ08-4
13.5519	13.0529	13.641	13.3438	13.3862	12.2135	NaN	NaN	NaN	NaN	NaN	NaN	8.94389	NaN	NaN	NaN	NaN	NaN	UP000000589_10090_2020;UP000000589_10090_additional_2020	3	A0A1D5RMK9;Q8BYZ7;Q8BYZ7-2	Elmo3	Isoform of Q8BYZ7, ELMO domain-containing protein;Engulfment and cell motility protein 3;Isoform of Q8BYZ7, Isoform 2 of Engulfment and cell motility protein 3	A0A1D5RMK9;Q8BYZ7;Q8BYZ7-2
12.1622	12.4625	12.3414	12.1458	12.5865	12.5005	8.73001	NaN	NaN	NaN	NaN	12.4422	12.9902	12.9576	12.3357	12.6484	12.5329	13.0821	UP000000589_10090_2020;UP000000589_10090_additional_2020	2	A0A1D5RML8;P97760	Polr2c	Isoform of P97760, RPOLD domain-containing protein;DNA-directed RNA polymerase II subunit RPB3	A0A1D5RML8;P97760
NaN	NaN	NaN	NaN	NaN	NaN	NaN	NaN	NaN	NaN	NaN	NaN	10.1418	NaN	8.41727	10.0807	9.425	9.40563	UP000000589_10090_additional_2020	1	A0A1L1M1J8;Q3UHC9	Kcnh1	Isoform of Q60603, Potassium voltage-gated channel subfamily H member 1;Isoform of Q60603, Potassium voltage-gated channel subfamily H member 1	A0A1L1M1J8;Q3UHC9
10.6407	9.39804	11.4774	10.1374	10.8821	10.6726	13.2106	NaN	NaN	NaN	NaN	NaN	12.206	12.196	12.2374	12.2163	11.671	12.1293	UP000000589_10090_2020;UP000000589_10090_additional_2020	3	A0A1L1SQ26;A0A1L1SRA9;A0A1L1ST77;A0A1L1STK9;Q8BZB2	Ppcdc	Isoform of Q8BZB2, Flavoprotein domain-containing protein (Fragment);Isoform of Q8BZB2, Flavoprotein domain-containing protein;Isoform of Q8BZB2, Phosphopantothenoylcysteine decarboxylase;Isoform of Q8BZB2, Flavoprotein domain-containing protein (Fragment);Phosphopantothenoylcysteine decarboxylase	A0A1L1SQ26;A0A1L1SRA9;A0A1L1ST77;A0A1L1STK9;Q8BZB2
13.0094	12.5356	13.3026	12.4382	12.5996	12.4476	14.2054	13.7335	13.382	13.4076	13.981	13.638	14.1977	14.2603	14.3199	14.358	14.1005	14.9358	UP000000589_10090_2020;UP000000589_10090_additional_2020	10	A0A1L1SQ41;Q9Z2A5	Ate1	Isoform of Q9Z2A5, Arginyl-tRNA--protein transferase 1;Arginyl-tRNA--protein transferase 1	A0A1L1SQ41;Q9Z2A5
NaN	NaN	NaN	NaN	NaN	NaN	NaN	NaN	NaN	NaN	NaN	NaN	11.9339	11.8444	12.0842	12.1974	11.8766	12.0071	UP000000589_10090_additional_2020	2	A0A1L1SQ47	Ric8b	Isoform of Q80XE1, Synembryn-B (Fragment)	A0A1L1SQ47
14.7357	14.5918	14.9773	14.3663	14.8395	14.8486	16.1703	16.4669	15.9877	16.2403	16.3706	15.9626	17.275	17.0665	17.1741	17.2907	17.062	17.7286	UP000000589_10090_additional_2020	57	A0A1L1SQ51;E9PUM4	Tln2	Isoform of Q71LX4, Talin-2;Isoform of Q71LX4, Talin-2	A0A1L1SQ51;E9PUM4
11.8864	9.14837	10.3958	9.19755	11.1042	10.8931	-0.336924	9.78193	8.15006	NaN	NaN	NaN	12.8888	12.6698	12.5518	12.8529	12.5068	13.2599	UP000000589_10090_2020;UP000000589_10090_additional_2020	2	A0A1L1SQA7;A0A1L1SQF2;A0A1L1SS47;A0A1L1SSE2;A0A5F8MPB8;Q8BH15;Q8BH15-2;Q8BH15-3;Q8BH15-4;Q8BH15-5	Cnot10	Isoform of Q8BH15, CCR4-NOT transcription complex subunit 10;Isoform of Q8BH15, CCR4-NOT transcription complex subunit 10;Isoform of Q8BH15, CCR4-NOT transcription complex subunit 10;Isoform of Q8BH15, CCR4-NOT transcription complex subunit 10;Isoform of Q8BH15, CCR4-NOT transcription complex subunit 10 (Fragment);CCR4-NOT transcription complex subunit 10;Isoform of Q8BH15, Isoform 2 of CCR4-NOT …	A0A1L1SQA7;A0A1L1SQF2;A0A1L1SS47;A0A1L1SSE2;A0A5F8MPB8;Q8BH15;Q8BH15-2;Q8BH15-3;Q8BH15-4;Q8BH15-5
11.813	12.3605	11.2931	12.3771	12.0812	12.7222	12.9788	12.3024	12.9571	11.5408	11.4485	11.4425	10.3645	11.2668	11.0855	10.9489	10.8206	11.1525	UP000000589_10090_2020;UP000000589_10090_additional_2020	5	A0A1L1SQR4;Q8VDR9	Dock6	Isoform of Q8VDR9, Dedicator of cytokinesis protein 6;Dedicator of cytokinesis protein 6	A0A1L1SQR4;Q8VDR9
11.8681	11.4959	10.1173	10.9961	9.42239	NaN	NaN	NaN	NaN	NaN	NaN	NaN	10.6785	9.97465	9.48496	9.44422	NaN	NaN	UP000000589_10090_2020;UP000000589_10090_additional_2020	1	A0A1L1SQZ6;A0A1L1SST3;O35492	Clk3	Isoform of O35492, Protein kinase domain-containing protein (Fragment);Isoform of O35492, Protein kinase domain-containing protein (Fragment);Dual specificity protein kinase CLK3	A0A1L1SQZ6;A0A1L1SST3;O35492
NaN	NaN	7.10904	NaN	8.9137	NaN	NaN	NaN	NaN	NaN	NaN	NaN	11.8545	11.4126	11.9967	12.7733	12.4137	12.435	UP000000589_10090_2020;UP000000589_10090_additional_2020	1	A0A1L1SR19;A0A5F8MPR6;Q9DB07	Ift46	Isoform of Q9DB07, Intraflagellar transport protein 46 homolog (Fragment);Isoform of Q9DB07, Intraflagellar transport protein 46 homolog;Intraflagellar transport protein 46 homolog	A0A1L1SR19;A0A5F8MPR6;Q9DB07
NaN	NaN	NaN	NaN	NaN	NaN	NaN	NaN	NaN	NaN	NaN	NaN	12.1738	11.6437	12.4139	12.1096	12.0169	12.5434	UP000000589_10090_2020;UP000000589_10090_additional_2020	4	A0A1L1SR84;E9PZ19	Igsf9b	Isoform of E9PZ19, Protein turtle homolog B;Protein turtle homolog B	A0A1L1SR84;E9PZ19
NaN	NaN	NaN	NaN	NaN	NaN	NaN	NaN	NaN	NaN	NaN	NaN	12.5842	12.5512	12.8638	12.6978	13.0563	12.9544	UP000000589_10090_2020;UP000000589_10090_additional_2020	5	A0A1L1SR96;Q6PB70	Ano8	Isoform of Q6PB70, Anoctamin;Anoctamin-8	A0A1L1SR96;Q6PB70
13.5478	12.7749	13.3326	12.9983	12.5274	13.0534	NaN	NaN	NaN	NaN	NaN	NaN	11.3621	10.8353	10.9873	10.3882	10.5731	12.8559	UP000000589_10090_2020;UP000000589_10090_additional_2020	7	A0A1L1SRE8;P35951	Ldlr	Isoform of P35951, Low-density lipoprotein receptor;Low-density lipoprotein receptor	A0A1L1SRE8;P35951
10.5574	9.86378	11.1198	10.478	10.6081	7.41656	NaN	NaN	NaN	NaN	NaN	NaN	NaN	NaN	NaN	NaN	NaN	NaN	UP000000589_10090_additional_2020	1	A0A1L1SRH5	Abhd14b	Isoform of Q8VCR7, Protein ABHD14B (Fragment)	A0A1L1SRH5
10.5795	11.2227	8.57087	12.1626	11.0207	12.3833	14.8466	14.7994	14.5697	14.8485	15.1235	14.2753	12.5366	12.6105	12.2569	12.4109	12.2513	13.2151	UP000000589_10090_2020;UP000000589_10090_additional_2020	3	A0A1L1SRH8;Q9D2Z4	Senp8	Isoform of Q9D2Z4, ULP_PROTEASE domain-containing protein;Sentrin-specific protease 8	A0A1L1SRH8;Q9D2Z4
NaN	NaN	NaN	NaN	NaN	NaN	NaN	NaN	NaN	NaN	NaN	NaN	10.7448	10.9134	10.1961	10.4946	10.3239	9.79075	UP000000589_10090_2020;UP000000589_10090_additional_2020	2	A0A1L1SRJ2;Q60773	Cdkn2d	Isoform of Q60773, ANK_REP_REGION domain-containing protein (Fragment);Cyclin-dependent kinase 4 inhibitor D	A0A1L1SRJ2;Q60773
NaN	NaN	NaN	NaN	NaN	NaN	NaN	NaN	NaN	NaN	NaN	NaN	12.6401	11.9529	12.3766	12.9254	12.6851	13.2122	UP000000589_10090_2020;UP000000589_10090_additional_2020	1	A0A1L1SRL3;Q8R1B5	Cplx3	Isoform of Q8R1B5, Complexin-3;Complexin-3	A0A1L1SRL3;Q8R1B5
9.52124	10.0134	7.27506	NaN	9.58611	11.1827	NaN	11.8991	12.8089	12.7438	12.2383	13.2166	14.177	13.9727	14.1559	14.0718	14.0921	14.3995	UP000000589_10090_2020;UP000000589_10090_additional_2020	10	A0A1L1SRX2;O08739	Ampd3	Isoform of O08739, AMP deaminase;AMP deaminase 3	A0A1L1SRX2;O08739
13.3213	11.6119	10.4843	11.4998	10.5042	11.9162	NaN	NaN	NaN	NaN	NaN	NaN	10.6147	12.5505	11.5643	11.4779	11.3478	11.6796	UP000000589_10090_2020;UP000000589_10090_additional_2020	2	A0A1L1SRX4;A0A1L1SVC7;Q9CQ02	Commd4	Isoform of Q9CQ02, COMM domain-containing protein 4 (Fragment);Isoform of Q9CQ02, COMM domain-containing protein (Fragment);COMM domain-containing protein 4	A0A1L1SRX4;A0A1L1SVC7;Q9CQ02
NaN	NaN	NaN	NaN	NaN	NaN	19.8066	19.5946	19.6262	19.6181	20.0036	18.9884	16.421	16.4244	16.0357	16.2665	16.1828	15.8229	UP000000589_10090_2020;UP000000589_10090_additional_2020	2	A0A1L1SRZ2;Q8R4S0	Ppp1r14c	Isoform of Q8R4S0, Protein phosphatase 1 regulatory subunit 14C;Protein phosphatase 1 regulatory subunit 14C	A0A1L1SRZ2;Q8R4S0
11.4218	8.78815	11.5946	8.40399	11.5153	11.8722	14.0373	NaN	NaN	NaN	14.2154	13.556	11.3418	11.2685	10.8174	10.2797	10.0852	13.3836	UP000000589_10090_2020;UP000000589_10090_additional_2020	2	A0A1L1SS10;Q9Z2X8	Keap1	Isoform of Q9Z2X8, Kelch-like ECH-associated protein 1;Kelch-like ECH-associated protein 1	A0A1L1SS10;Q9Z2X8
NaN	NaN	NaN	NaN	NaN	NaN	NaN	NaN	NaN	NaN	NaN	NaN	15.0488	15.2984	15.1627	15.1262	15.0121	15.8116	UP000000589_10090_2020;UP000000589_10090_additional_2020	5	A0A1L1SS95;Q60900;Q60900-2	Elavl3	Isoform of Q60900, ELAV-like protein;ELAV-like protein 3;Isoform of Q60900, Isoform HuC-S of ELAV-like protein 3	A0A1L1SS95;Q60900;Q60900-2
12.7776	11.1002	14.9848	9.5628	13.4562	12.8185	NaN	NaN	NaN	NaN	NaN	NaN	NaN	NaN	NaN	NaN	NaN	NaN	UP000000589_10090_2020;UP000000589_10090_additional_2020	2	A0A1L1SSA8;Q91XE8	Tmem205	Isoform of Q91XE8, Transmembrane protein 205 (Fragment);Transmembrane protein 205	A0A1L1SSA8;Q91XE8
11.3185	10.6297	11.7569	11.098	10.7742	12.0595	NaN	11.9273	NaN	NaN	NaN	NaN	NaN	NaN	NaN	NaN	NaN	NaN	UP000000589_10090_2020;UP000000589_10090_additional_2020	2	A0A1L1SSC7;A0A338P6N2;D3YVV0;E9Q723;Q3UMK4	Ttc13	TPR_REGION domain-containing protein;Isoform of A0A1L1SSC7, TPR_REGION domain-containing protein;Isoform of A0A1L1SSC7, TPR_REGION domain-containing protein;Isoform of A0A1L1SSC7, Tetratricopeptide repeat domain 13;Isoform of A0A1L1SSC7, TPR_REGION domain-containing protein	A0A1L1SSC7;A0A338P6N2;D3YVV0;E9Q723;Q3UMK4
10.9559	11.4216	9.80577	11.2047	11.1413	11.3184	NaN	NaN	NaN	NaN	NaN	NaN	NaN	NaN	NaN	NaN	NaN	NaN	UP000000589_10090_2020;UP000000589_10090_additional_2020	1	A0A1L1SSC9;D6RD05;D6RHP5;D6RIN8;Q6PIJ4	Nfrkb	Isoform of Q6PIJ4, Nuclear factor-related to kappa-B-binding protein (Fragment);Isoform of Q6PIJ4, Nuclear factor-related to kappa-B-binding protein;Isoform of Q6PIJ4, Nuclear factor-related to kappa-B-binding protein;Isoform of Q6PIJ4, Nuclear factor-related to kappa-B-binding protein;Nuclear factor related to kappa-B-binding protein	A0A1L1SSC9;D6RD05;D6RHP5;D6RIN8;Q6PIJ4
14.6243	15.3022	14.515	15.2348	14.8428	15.3551	15.4021	15.156	15.3031	14.7533	15.1766	14.668	14.4982	14.9948	14.8536	14.853	14.8223	15.0186	UP000000589_10090_2020;UP000000589_10090_additional_2020	4	A0A1L1SSF2;Q3UDS7;Q8VDL4;Q8VDL4-3	Adpgk	Isoform of Q8VDL4, ADP-dependent glucokinase;Isoform of Q8VDL4, ADP-dependent glucokinase;ADP-dependent glucokinase;Isoform of Q8VDL4, Isoform 3 of ADP-dependent glucokinase	A0A1L1SSF2;Q3UDS7;Q8VDL4;Q8VDL4-3
18.8164	18.4818	18.5828	18.8742	19.1393	18.779	15.8157	15.6109	15.5337	15.4531	15.3313	15.4815	14.3522	14.544	14.3535	14.5959	14.5259	15.2927	UP000000589_10090_2020;UP000000589_10090_additional_2020	11	A0A1L1SSF8;Q91V76	4931406C07Rik;MGI:1918234	Isoform of Q91V76, RIKEN cDNA 4931406C07 gene;Ester hydrolase C11orf54 homolog	A0A1L1SSF8;Q91V76
11.6295	11.2797	11.225	12.0883	11.7485	12.6374	12.2765	10.4424	11.6874	NaN	NaN	12.3466	14.7006	14.7281	14.672	14.7196	14.5122	14.4595	UP000000589_10090_2020;UP000000589_10090_additional_2020	6	A0A1L1SSH9;P07214;Q5NCU4	Sparc	Isoform of P07214, Osteonectin;SPARC;Isoform of P07214, Osteonectin	A0A1L1SSH9;P07214;Q5NCU4
10.2025	6.56777	11.026	9.38756	11.0931	NaN	NaN	NaN	NaN	NaN	NaN	NaN	NaN	7.07851	NaN	NaN	NaN	NaN	UP000000589_10090_additional_2020	1	A0A1L1SSL0	Arhgap42	Isoform of B2RQE8, Rho GTPase-activating protein 42 (Fragment)	A0A1L1SSL0
NaN	NaN	NaN	NaN	NaN	NaN	NaN	NaN	NaN	NaN	NaN	NaN	12.5315	12.5611	12.6954	12.9344	12.6601	13.1383	UP000000589_10090_2020;UP000000589_10090_additional_2020	5	A0A1L1SSS4;B9EIW5;Q6DFV7	Ncoa7	Isoform of Q6DFV7, Nuclear receptor coactivator 7;Isoform of Q6DFV7, Ncoa7 protein;Nuclear receptor coactivator 7	A0A1L1SSS4;B9EIW5;Q6DFV7
14.2575	14.2545	13.1848	14.3638	13.4055	14.3325	13.7912	13.7441	13.5218	13.1724	13.0185	12.406	13.5465	14.3808	13.4717	13.6667	13.0329	14.1307	UP000000589_10090_2020;UP000000589_10090_additional_2020	2	A0A1L1SST5;A0A1L1SSV6;Q9CQC8;Q9CQC8-2	Spg21	Isoform of Q9CQC8, Maspardin;Isoform of Q9CQC8, Maspardin (Fragment);Maspardin;Isoform of Q9CQC8, Isoform 2 of Maspardin	A0A1L1SST5;A0A1L1SSV6;Q9CQC8;Q9CQC8-2
9.5524	8.69151	10.1131	10.4009	10.1748	9.30965	12.6279	NaN	12.9543	NaN	11.8981	11.4234	12.7982	12.8141	12.8316	12.7114	12.5953	13.1381	UP000000589_10090_2020;UP000000589_10090_additional_2020	4	A0A1L1ST53;B2RUC1;O54818	Tpd52l1	Isoform of O54818, Tumor protein D53;Isoform of O54818, Tpd52l1 protein;Tumor protein D53	A0A1L1ST53;B2RUC1;O54818
14.1141	15.8768	14.832	14.4105	15.126	16.0217	15.8247	16.8955	16.8488	16.7943	16.2516	16.4498	12.2845	13.0481	12.9804	12.595	13.4043	13.2806	UP000000589_10090_2020;UP000000589_10090_additional_2020	1	A0A1L1ST61;A0A1L1SV00;Q8R472;Q9JLR9	Higd1a	Isoform of Q9JLR9, HIG1 domain-containing protein (Fragment);Isoform of Q9JLR9, HIG1 domain-containing protein (Fragment);Isoform of Q9JLR9, HIG1 domain-containing protein;HIG1 domain family member 1A, mitochondrial	A0A1L1ST61;A0A1L1SV00;Q8R472;Q9JLR9
13.0166	13.1146	12.804	13.0784	12.7521	13.2452	13.3086	14.5922	13.6357	13.7424	13.443	13.1903	14.9583	14.9121	15.1575	14.8419	14.9103	15.2159	UP000000589_10090_2020;UP000000589_10090_additional_2020	94	A0A1L1STC6;Q6ZWR6;Q6ZWR6-4	Syne1	Isoform of Q6ZWR6, Nesprin-1;Nesprin-1;Isoform of Q6ZWR6, Isoform 4 of Nesprin-1	A0A1L1STC6;Q6ZWR6;Q6ZWR6-4
17.6274	17.2561	17.9395	17.149	17.97	17.2635	21.0537	21.117	21.4656	21.3129	20.8115	21.7143	21.0631	20.8318	21.0572	21.0056	20.8742	21.3009	UP000000589_10090_2020;UP000000589_10090_additional_2020	15	A0A1L1STE6;Q9D6R2	Idh3a	Isoform of Q9D6R2, Isocitrate dehydrogenase [NAD] subunit, mitochondrial;Isocitrate dehydrogenase [NAD] subunit alpha, mitochondrial	A0A1L1STE6;Q9D6R2
13.4975	14.8095	13.2627	14.6461	12.883	14.898	13.298	13.9915	13.4436	12.3458	12.6051	13.337	13.4932	14.2028	14.3178	14.2897	13.4304	13.928	UP000000589_10090_2020;UP000000589_10090_additional_2020	9	A0A1L1STF0;Q6PDI6	Mindy2	Isoform of Q6PDI6, Ubiquitinyl hydrolase 1;Ubiquitin carboxyl-terminal hydrolase MINDY-2	A0A1L1STF0;Q6PDI6
10.4701	10.5245	10.2511	9.93633	9.31575	10.3971	13.1336	12.8136	13.9411	12.952	12.7216	13.7871	9.62212	10.0539	8.62494	9.11779	NaN	9.4097	UP000000589_10090_2020;UP000000589_10090_additional_2020	1	A0A1L1STF4;Q6GU68	Islr	Isoform of Q6GU68, Immunoglobulin superfamily-containing leucine-rich repeat protein (Fragment);Immunoglobulin superfamily containing leucine-rich repeat protein	A0A1L1STF4;Q6GU68
NaN	NaN	NaN	NaN	NaN	NaN	NaN	NaN	NaN	NaN	NaN	NaN	12.903	12.1388	12.6054	12.7259	11.9166	13.709	UP000000589_10090_2020;UP000000589_10090_additional_2020	1	A0A1L1STK0;Q640M6	Gdpd5	Isoform of Q640M6, GP-PDE domain-containing protein;Glycerophosphodiester phosphodiesterase domain-containing protein 5	A0A1L1STK0;Q640M6
13.9908	14.0143	13.8107	14.1321	13.4944	13.5795	15.2222	15.4672	16.0189	15.9377	15.0075	14.6037	NaN	NaN	NaN	NaN	NaN	NaN	UP000000589_10090_2020;UP000000589_10090_additional_2020	1	A0A1L1STZ6;Q3V009;Q3V009-2	Tmed1	Isoform of Q3V009, GOLD domain-containing protein (Fragment);Transmembrane emp24 domain-containing protein 1;Isoform of Q3V009, Isoform 2 of Transmembrane emp24 domain-containing protein 1	A0A1L1STZ6;Q3V009;Q3V009-2
14.2553	14.6713	13.961	14.4345	14.0145	15.0044	14.1574	14.2602	13.6559	13.8542	14.3968	12.7666	11.4623	11.5714	11.5055	10.7193	11.5121	11.9532	UP000000589_10090_2020;UP000000589_10090_additional_2020	4	A0A1L1SU77;A0A1N9M4K1;P70665;P70665-2	Siae	Isoform of P70665, Sialate O-acetylesterase;Isoform of P70665, Sialate O-acetylesterase;Sialate O-acetylesterase;Isoform of P70665, Isoform 2 of Sialate O-acetylesterase	A0A1L1SU77;A0A1N9M4K1;P70665;P70665-2
15.3267	15.295	15.2888	15.1656	14.9881	14.7259	16.7335	16.4374	15.8499	16.2626	16.5613	15.5209	10.4601	10.4286	9.52927	9.6554	12.5629	11.5968	UP000000589_10090_2020;UP000000589_10090_additional_2020	5	A0A1L1SUI3;Q9D1F9	Slc37a4	MFS domain-containing protein;Isoform of A0A1L1SUI3, MFS domain-containing protein	A0A1L1SUI3;Q9D1F9
10.7393	10.1261	10.3539	10.689	10.043	11.1297	NaN	NaN	11.5118	NaN	NaN	NaN	11.5843	11.1287	11.3786	11.7507	11.8677	NaN	UP000000589_10090_2020;UP000000589_10090_additional_2020	1	A0A1L1SUM5;Q80YD6	Sergef	Isoform of Q80YD6, Secretion-regulating guanine nucleotide exchange factor;Secretion-regulating guanine nucleotide exchange factor	A0A1L1SUM5;Q80YD6
12.8952	12.1621	11.1878	12.1532	11.3189	12.301	NaN	NaN	NaN	12.1684	11.9317	NaN	13.0979	12.9378	12.5321	12.7401	12.4544	12.688	UP000000589_10090_2020;UP000000589_10090_additional_2020	2	A0A1L1SUS7;Q8K0D0;Q8K0D0-2	Cdk17	Isoform of Q8K0D0, Protein kinase domain-containing protein (Fragment);Cyclin-dependent kinase 17;Isoform of Q8K0D0, Isoform 2 of Cyclin-dependent kinase 17	A0A1L1SUS7;Q8K0D0;Q8K0D0-2
12.8642	13.5813	12.6953	13.68	12.2005	14.249	14.467	7.85193	12.7985	13.1537	6.73801	12.0737	10.7027	11.3211	10.7584	10.739	10.9748	10.7266	UP000000589_10090_2020;UP000000589_10090_additional_2020	2	A0A1L1SUU4;Q9ERN0	Scamp2	Isoform of Q9ERN0, Secretory carrier-associated membrane protein (Fragment);Secretory carrier-associated membrane protein 2	A0A1L1SUU4;Q9ERN0
12.5824	NaN	10.5801	NaN	12.0889	12.2824	14.6031	14.8834	14.6389	13.7026	15.0678	14.0864	21.4072	20.9366	21.3677	21.5167	21.2303	21.4623	UP000000589_10090_2020;UP000000589_10090_additional_2020	4	A0A1L1SUX8;P01831	Thy1	Isoform of P01831, Thy-1 antigen (Fragment);Thy-1 membrane glycoprotein	A0A1L1SUX8;P01831
NaN	NaN	NaN	NaN	NaN	NaN	NaN	NaN	NaN	NaN	NaN	NaN	12.6053	11.9797	12.319	12.3608	12.31	12.3376	UP000000589_10090_additional_2020	2	A0A1L1SV25	Actn4	Isoform of P57780, Alpha-actinin-4	A0A1L1SV25
14.542	14.6508	14.2123	14.5361	14.2339	14.4442	16.0526	15.8154	15.869	16.1434	15.9438	15.4244	13.8574	13.9762	14.0052	13.9975	14.0467	14.1537	UP000000589_10090_additional_2020	13	A0A1L1SV73;Q8BY87-2	Usp47	Isoform of Q8BY87, USP domain-containing protein;Isoform of Q8BY87, Isoform 2 of Ubiquitin carboxyl-terminal hydrolase 47	A0A1L1SV73;Q8BY87-2
NaN	NaN	NaN	NaN	NaN	NaN	NaN	NaN	NaN	NaN	NaN	NaN	10.5779	10.09	11.7227	12.0857	11.4617	11.4734	UP000000589_10090_2020;UP000000589_10090_additional_2020	1	A0A1L1SVD8;Q9JHS9	Cwc15	Isoform of Q9JHS9, Spliceosome-associated protein CWC15 homolog (Fragment);Spliceosome-associated protein CWC15 homolog	A0A1L1SVD8;Q9JHS9
NaN	NaN	NaN	NaN	NaN	NaN	NaN	NaN	NaN	NaN	NaN	NaN	11.3386	10.8459	9.99827	9.50971	9.09199	10.7008	UP000000589_10090_2020;UP000000589_10090_additional_2020	2	A0A1N9M8A6;Q9CXV9	Dcun1d5	Isoform of Q9CXV9, DCN1-like protein 5;DCN1-like protein 5	A0A1N9M8A6;Q9CXV9
12.7402	12.0751	11.6492	12.0874	11.1499	12.1256	NaN	NaN	NaN	NaN	NaN	NaN	12.9139	11.3833	10.9986	12.6913	12.3488	NaN	UP000000589_10090_additional_2020	2	A0A1Q1PRS4	Dmd	Isoform of P11531, ZZ-type domain-containing protein	A0A1Q1PRS4
9.03147	10.3786	11.6718	9.94865	11.5941	13.0477	NaN	NaN	NaN	NaN	NaN	NaN	NaN	11.5525	NaN	NaN	NaN	NaN	UP000000589_10090_2020;UP000000589_10090_additional_2020	1	A0A1S6GWJ4;Q91VN6	Ddx41	Isoform of Q91VN6, RNA helicase;Probable ATP-dependent RNA helicase DDX41	A0A1S6GWJ4;Q91VN6
NaN	13.4486	NaN	NaN	NaN	13.9357	17.0099	17.0263	16.5432	17.2251	17.156	17.2782	11.3461	NaN	NaN	NaN	NaN	13.2768	UP000000589_10090_additional_2020	4	A0A1W2P6H1	Obscn	Isoform of A2AAJ9, Non-specific serine/threonine protein kinase	A0A1W2P6H1
13.4199	11.3012	13.1676	11.7843	11.9334	13.0452	NaN	NaN	NaN	NaN	NaN	NaN	NaN	NaN	10.3608	NaN	NaN	NaN	UP000000589_10090_2020;UP000000589_10090_additional_2020	1	A0A1W2P6I3;A0A1W2P758;A0A1W2P780;A0A1W2P7N8;A0A1W2P845;P97314	Csrp2	Isoform of P97314, Cysteine and glycine-rich protein 2;Isoform of P97314, LIM zinc-binding domain-containing protein (Fragment);Isoform of P97314, LIM zinc-binding domain-containing protein;Isoform of P97314, LIM zinc-binding domain-containing protein (Fragment);Isoform of P97314, Cysteine and glycine-rich protein 2;Cysteine and glycine-rich protein 2	A0A1W2P6I3;A0A1W2P758;A0A1W2P780;A0A1W2P7N8;A0A1W2P845;P97314
10.9254	11.522	10.8979	11.5494	11.0802	NaN	NaN	NaN	NaN	NaN	NaN	NaN	11.9497	11.8998	11.9316	12.2075	12.3989	11.8285	UP000000589_10090_2020;UP000000589_10090_additional_2020	1	A0A1W2P6J6;A0A1W2P6K3;O54784	Dapk3	Isoform of O54784, Protein kinase domain-containing protein (Fragment);Isoform of O54784, Protein kinase domain-containing protein (Fragment);Death-associated protein kinase 3	A0A1W2P6J6;A0A1W2P6K3;O54784
8.97306	NaN	7.80056	6.81904	NaN	9.34588	NaN	NaN	NaN	NaN	NaN	NaN	NaN	NaN	NaN	NaN	NaN	NaN	UP000000589_10090_2020;UP000000589_10090_additional_2020	1	A0A1W2P6K6;Q5DU37	Zfyve26	Isoform of Q5DU37, Zinc finger FYVE domain-containing protein 26 (Fragment);Zinc finger FYVE domain-containing protein 26	A0A1W2P6K6;Q5DU37
12.3864	11.5271	11.4523	12.3643	10.9552	11.8007	NaN	NaN	NaN	NaN	NaN	NaN	NaN	NaN	NaN	NaN	NaN	NaN	UP000000589_10090_2020;UP000000589_10090_additional_2020	2	A0A1W2P6L9;Q3UQ28	Pxdn	Isoform of Q3UQ28, Peroxidasin homolog;Peroxidasin homolog	A0A1W2P6L9;Q3UQ28
NaN	NaN	NaN	NaN	NaN	NaN	NaN	NaN	NaN	NaN	NaN	NaN	13.2385	13.8094	13.4435	13.1258	12.967	13.4954	UP000000589_10090_2020;UP000000589_10090_additional_2020	1	A0A1W2P6Q2;Q9JHJ8;Q9JHJ8-2	Icosl;Icoslg;Icoslg	Isoform of Q9JHJ8, Icos ligand (Fragment);ICOS ligand;Isoform of Q9JHJ8, Isoform 2 of ICOS ligand	A0A1W2P6Q2;Q9JHJ8;Q9JHJ8-2
NaN	NaN	NaN	NaN	NaN	NaN	NaN	NaN	NaN	NaN	NaN	NaN	6.38483	6.67153	1.59973	NaN	NaN	5.554	UP000000589_10090_2020;UP000000589_10090_additional_2020	1	A0A1W2P6V6;B2RPU6;E9PW14;E9Q0B1;Q9D067;Q9D067-2;Q9D067-3;Q9D067-4	Mdm1	Isoform of Q9D067, Nuclear protein MDM1;Isoform of Q9D067, Nuclear protein MDM1;Isoform of Q9D067, Nuclear protein MDM1;Isoform of Q9D067, Nuclear protein MDM1;Nuclear protein MDM1;Isoform of Q9D067, Isoform 2 of Nuclear protein MDM1;Isoform of Q9D067, Isoform 3 of Nuclear protein MDM1;Isoform of Q9D067, Isoform 4 of Nuclear protein MDM1	A0A1W2P6V6;B2RPU6;E9PW14;E9Q0B1;Q9D067;Q9D067-2;Q9D067-3;Q9D067-4
NaN	NaN	NaN	NaN	NaN	NaN	NaN	NaN	NaN	NaN	NaN	NaN	13.049	12.4684	12.3403	13.4129	11.7349	13.2925	UP000000589_10090_2020;UP000000589_10090_additional_2020	1	A0A1W2P6X0;P0C913	1500009L16Rik;MGI:1917034	Isoform of P0C913, RIKEN cDNA 1500009L16 gene (Fragment);Overexpressed in colon carcinoma 1 protein homolog	A0A1W2P6X0;P0C913
9.04889	7.91936	8.94983	NaN	NaN	8.31256	NaN	NaN	11.5699	NaN	NaN	NaN	12.2509	11.4978	11.8907	11.9176	11.9163	12.4457	UP000000589_10090_2020;UP000000589_10090_additional_2020	4	A0A1W2P6X3;Q9JL26	Fmnl1	Isoform of Q9JL26, Formin-like protein 1;Formin-like protein 1	A0A1W2P6X3;Q9JL26
NaN	NaN	NaN	NaN	NaN	NaN	NaN	NaN	NaN	NaN	NaN	NaN	9.16498	10.0626	9.67339	7.44884	8.34657	10.1158	UP000000589_10090_additional_2020	1	A0A1W2P702	Max	Isoform of P28574, Protein max (Fragment)	A0A1W2P702
16.0398	15.5539	16.1809	15.8034	16.0779	15.7603	14.0972	13.6986	13.5898	14.4639	14.166	14.3327	13.2049	13.5471	13.2171	12.9828	13.102	13.1239	UP000000589_10090_2020;UP000000589_10090_additional_2020	15	A0A1W2P711;Q91ZV0	Mia2	Isoform of Q91ZV0, SH3 domain-containing protein;Melanoma inhibitory activity protein 2	A0A1W2P711;Q91ZV0
NaN	NaN	10.7187	9.37138	8.45461	11.2806	13.9313	12.9431	12.862	NaN	NaN	12.2701	13.3853	13.3437	13.2286	13.5206	13.7266	13.9506	UP000000589_10090_2020;UP000000589_10090_additional_2020	11	A0A1W2P712;A0A1W2P832;A0A2I3BRX9;Q6GYP7;Q6GYP7-2	Ralgapa1	Isoform of Q6GYP7, Rap-GAP domain-containing protein;Isoform of Q6GYP7, Rap-GAP domain-containing protein;Isoform of Q6GYP7, Rap-GAP domain-containing protein;Ral GTPase-activating protein subunit alpha-1;Isoform of Q6GYP7, Isoform 2 of Ral GTPase-activating protein subunit alpha-1	A0A1W2P712;A0A1W2P832;A0A2I3BRX9;Q6GYP7;Q6GYP7-2
9.95442	9.21653	NaN	10.8913	9.16109	11.1073	NaN	NaN	NaN	NaN	NaN	NaN	NaN	NaN	NaN	NaN	NaN	8.44301	UP000000589_10090_2020;UP000000589_10090_additional_2020	1	A0A1W2P737;F8VPV0;P48725;P48725-3	Pcnt	Isoform of P48725, PACT_coil_coil domain-containing protein;Isoform of P48725, PACT_coil_coil domain-containing protein;Pericentrin;Isoform of P48725, Isoform 3 of Pericentrin	A0A1W2P737;F8VPV0;P48725;P48725-3
11.6311	10.3309	10.7257	11.5093	11.3709	11.5024	NaN	NaN	NaN	NaN	NaN	NaN	13.2832	13.0529	13.5955	13.2388	13.4551	12.3673	UP000000589_10090_2020;UP000000589_10090_additional_2020	2	A0A1W2P757;P63002;P63002-2	Tle5	Isoform of P63002, TLE_N domain-containing protein (Fragment);TLE family member 5;Isoform of P63002, Isoform 2 of TLE family member 5	A0A1W2P757;P63002;P63002-2
NaN	7.51744	3.48606	7.8492	9.30947	NaN	NaN	NaN	NaN	NaN	NaN	NaN	9.11393	8.47377	8.55584	9.40915	9.71334	NaN	UP000000589_10090_2020;UP000000589_10090_additional_2020	1	A0A1W2P768;P84228	H3c14;H3c2	Isoform of P84228, Histone H3.2;Histone H3.2	A0A1W2P768;P84228
17.4974	17.5926	17.0466	17.5788	17.4916	17.7215	13.2278	13.9027	12.9322	13.7273	12.9357	13.0327	12.1895	12.6469	12.0423	11.8302	12.0399	12.0301	UP000000589_10090_2020;UP000000589_10090_additional_2020	11	A0A1W2P788;P45700	Man1a;Man1a1	Isoform of P45700, alpha-1,2-Mannosidase (Fragment);Mannosyl-oligosaccharide 1,2-alpha-mannosidase IA	A0A1W2P788;P45700
17.2369	17.2942	17.5465	17.3479	17.4601	16.9416	16.4438	16.2534	16.4124	16.4098	16.4431	16.398	15.8005	16.035	16.2466	16.2478	16.1285	15.6807	UP000000589_10090_2020;UP000000589_10090_additional_2020	5	A0A1W2P7A1;F7AEH4;P63323;Q6ZWZ6	Rps12	Isoform of P63323, 40S ribosomal protein S12;Isoform of P63323, 40S ribosomal protein S12;40S ribosomal protein S12;Isoform of P63323, 40S ribosomal protein S12	A0A1W2P7A1;F7AEH4;P63323;Q6ZWZ6
11.1578	10.6529	9.91986	11.0395	9.44604	10.6429	NaN	NaN	NaN	NaN	NaN	NaN	11.4917	12.2959	12.1071	11.5198	11.6661	12.4385	UP000000589_10090_2020;UP000000589_10090_additional_2020	1	A0A1W2P7C1;P70365;P70365-2;P70365-3;P70365-4	Ncoa1	Isoform of P70365, PAS domain-containing protein (Fragment);Nuclear receptor coactivator 1;Isoform of P70365, Isoform 2 of Nuclear receptor coactivator 1;Isoform of P70365, Isoform 3 of Nuclear receptor coactivator 1;Isoform of P70365, Isoform 4 of Nuclear receptor coactivator 1	A0A1W2P7C1;P70365;P70365-2;P70365-3;P70365-4
NaN	14.8035	NaN	11.7567	NaN	13.0008	17.966	19.2956	18.7326	20.4413	20.1773	20.3824	NaN	NaN	NaN	NaN	10.5019	NaN	UP000000589_10090_2020;UP000000589_10090_additional_2020	10	A0A1W2P7C3;E9Q9K5	Trdn	Isoform of E9Q9K5, Triadin (Fragment);Triadin	A0A1W2P7C3;E9Q9K5
15.052	14.6676	15.0663	14.7274	15.1801	14.8697	14.0701	14.0523	13.9698	14.0066	13.4245	14.4881	15.2307	14.9337	14.8692	15.0127	14.7493	15.6353	UP000000589_10090_2020;UP000000589_10090_additional_2020	3	A0A1W2P7G2;Q9D1J3	Sarnp	Isoform of Q9D1J3, SAP domain-containing ribonucleoprotein;SAP domain-containing ribonucleoprotein	A0A1W2P7G2;Q9D1J3
14.3523	14.3782	14.3745	13.7514	14.1784	14.2094	18.2964	18.743	19.3133	18.8766	18.3863	18.9934	13.1631	13.047	13.6389	13.4541	13.4287	13.3316	UP000000589_10090_additional_2020	6	A0A1W2P7G5;A0A1W2P7J1	Coq10a	Isoform of E9Q3H6, Polyketide_cyc domain-containing protein;Isoform of E9Q3H6, Polyketide_cyc domain-containing protein	A0A1W2P7G5;A0A1W2P7J1
10.1906	9.79598	9.38252	11.0163	10.3688	12.3093	NaN	NaN	NaN	NaN	NaN	NaN	NaN	NaN	NaN	NaN	NaN	NaN	UP000000589_10090_2020;UP000000589_10090_additional_2020	1	A0A1W2P7J4;E9Q166	Atad2b	Isoform of E9Q166, AAA_lid_3 domain-containing protein (Fragment);Bromo domain-containing protein	A0A1W2P7J4;E9Q166
12.0133	11.482	11.3261	11.9145	11.5965	11.7075	NaN	NaN	NaN	NaN	NaN	NaN	10.9352	10.8991	10.3716	10.8064	10.6787	11.8359	UP000000589_10090_2020;UP000000589_10090_additional_2020	1	A0A1W2P7K2;Q9CQE6	Asf1a	Isoform of Q9CQE6, Histone chaperone ASF1A;Histone chaperone ASF1A	A0A1W2P7K2;Q9CQE6
NaN	NaN	10.0262	9.07075	11.4013	NaN	NaN	NaN	NaN	NaN	NaN	NaN	4.87888	7.02009	9.45837	7.96279	10.0026	9.0329	UP000000589_10090_additional_2020	1	A0A1W2P7K6	Rab3ip	Isoform of Q68EF0, Rab-3A-interacting protein	A0A1W2P7K6
8.42356	8.77814	6.64725	NaN	6.95761	8.0801	NaN	NaN	NaN	NaN	NaN	NaN	7.51916	9.76457	9.44904	8.79529	9.35557	8.02995	UP000000589_10090_2020;UP000000589_10090_additional_2020	1	A0A1W2P7P4;P28574;P28574-2	Max	Isoform of P28574, Protein max;Protein max;Isoform of P28574, Isoform 2 of Protein max	A0A1W2P7P4;P28574;P28574-2
15.3315	14.1923	13.2397	13.9025	13.1021	13.0796	NaN	NaN	NaN	NaN	NaN	NaN	12.9895	12.4592	12.4189	12.8914	12.2091	13.1132	UP000000589_10090_2020;UP000000589_10090_additional_2020	2	A0A1W2P7P6;A0A1W2P7R5;Q91W52;Q91W52-2	Tmem19	Isoform of Q91W52, Transmembrane protein 19;Isoform of Q91W52, Transmembrane protein 19;Transmembrane protein 19;Isoform of Q91W52, Isoform 2 of Transmembrane protein 19	A0A1W2P7P6;A0A1W2P7R5;Q91W52;Q91W52-2
13.3926	13.4643	12.908	13.837	13.4078	13.3604	10.9712	NaN	12.7788	NaN	12.7769	NaN	13.2845	13.3927	13.446	13.7903	13.248	13.7489	UP000000589_10090_additional_2020	9	A0A1W2P7Q6	Xpot	Isoform of Q9CRT8, Exportin-T	A0A1W2P7Q6
14.4297	13.7284	13.8752	14.598	13.864	13.7441	11.6822	11.4801	11.8243	NaN	10.1017	11.8494	13.0894	13.2705	13.2398	13.0933	13.3278	13.1509	UP000000589_10090_2020;UP000000589_10090_additional_2020	10	A0A1W2P7V0;Q8BH60	Gopc	Isoform of Q8BH60, PDZ domain-containing protein (Fragment);Golgi-associated PDZ and coiled-coil motif-containing protein	A0A1W2P7V0;Q8BH60
15.8324	14.3881	15.6991	15.4903	15.764	15.845	13.3307	13.6946	13.3273	13.7497	NaN	13.777	15.8425	15.5434	15.8827	15.5555	16.0576	15.8452	UP000000589_10090_2020;UP000000589_10090_additional_2020	3	A0A1W2P7X0;E9QMV2;Q4KML4	Abracl	Isoform of Q4KML4, Costars domain-containing protein (Fragment);Isoform of Q4KML4, Costars domain-containing protein;Costars family protein ABRACL	A0A1W2P7X0;E9QMV2;Q4KML4
12.7304	13.5218	12.0904	12.3374	12.0971	12.8581	NaN	NaN	NaN	NaN	NaN	NaN	11.1747	11.8971	11.5408	11.7771	11.4357	11.8485	UP000000589_10090_2020;UP000000589_10090_additional_2020	3	A0A1W2P7Y1;B2RRF0;P35822	Ptprk	Isoform of P35822, Protein-tyrosine-phosphatase;Isoform of P35822, Protein-tyrosine-phosphatase;Receptor-type tyrosine-protein phosphatase kappa	A0A1W2P7Y1;B2RRF0;P35822
NaN	NaN	NaN	NaN	NaN	11.2347	12.0382	11.3531	11.4478	13.1817	8.02294	11.8351	12.6383	13.7059	12.6045	12.6137	12.4626	13.3133	UP000000589_10090_additional_2020	1	A0A1W2P812	Ank3	Isoform of G5E8K5, Ankyrin-3	A0A1W2P812
NaN	NaN	11.5143	NaN	9.35618	NaN	NaN	NaN	NaN	NaN	NaN	8.3147	14.4579	14.3854	14.3222	14.5926	14.0389	15.1752	UP000000589_10090_2020;UP000000589_10090_additional_2020	5	A0A1W2P872;D3YVV7	Nova2	Isoform of D3YVV7, NOVA alternative-splicing regulator 2;NOVA alternative-splicing regulator 2	A0A1W2P872;D3YVV7
NaN	NaN	NaN	NaN	NaN	NaN	NaN	NaN	NaN	NaN	NaN	NaN	13.4585	12.4801	13.5235	13.0025	12.9481	16.0219	UP000000589_10090_additional_2020	1	A0A1W2P879	Palm	Isoform of Q9Z0P4, Paralemmin-1 (Fragment)	A0A1W2P879
NaN	NaN	NaN	NaN	NaN	NaN	NaN	NaN	NaN	NaN	NaN	NaN	12.9162	13.0631	12.4908	12.7445	13.5666	NaN	UP000000589_10090_additional_2020	1	A0A1W2P882	Atp2b1	Isoform of G5E829, Plasma membrane calcium-transporting ATPase 1 (Fragment)	A0A1W2P882
14.6221	12.3808	13.0958	13.0927	13.664	14.7083	NaN	NaN	8.11931	NaN	NaN	10.3963	12.6072	12.7931	12.3578	12.6279	12.9584	12.8982	UP000000589_10090_2020;UP000000589_10090_additional_2020	5	A0A1W2P8A8;Q99KK1	Reep3	Isoform of Q99KK1, Receptor expression-enhancing protein;Receptor expression-enhancing protein 3	A0A1W2P8A8;Q99KK1
NaN	NaN	NaN	NaN	NaN	NaN	NaN	NaN	NaN	NaN	NaN	NaN	14.4038	13.9011	13.7565	14.4592	13.8713	15.182	UP000000589_10090_additional_2020	1	A0A1Y7VIR0	Ppp2r5c	Isoform of Q60996, Serine/threonine-protein phosphatase 2A 56 kDa regulatory subunit gamma isoform (Fragment)	A0A1Y7VIR0
9.9032	NaN	12.0412	10.5383	11.0462	NaN	NaN	NaN	NaN	NaN	NaN	NaN	NaN	NaN	NaN	10.4928	NaN	NaN	UP000000589_10090_2020;UP000000589_10090_additional_2020	1	A0A1Y7VIX4;A0A1Y7VJD2;A0A1Y7VK42;A0A1Y7VP73;K3W4R3;Q91WZ8;Q91WZ8-2	Dtnbp1	Isoform of Q91WZ8, Dysbindin;Isoform of Q91WZ8, Dysbindin;Isoform of Q91WZ8, Dysbindin;Isoform of Q91WZ8, Dysbindin;Isoform of Q91WZ8, Dysbindin;Dysbindin;Isoform of Q91WZ8, Isoform 2 of Dysbindin	A0A1Y7VIX4;A0A1Y7VJD2;A0A1Y7VK42;A0A1Y7VP73;K3W4R3;Q91WZ8;Q91WZ8-2
13.5856	12.5366	14.1353	12.8545	13.3719	13.5703	NaN	12.3022	NaN	NaN	NaN	12.9541	15.4929	15.3991	15.2304	15.4682	15.2096	16.0085	UP000000589_10090_2020;UP000000589_10090_additional_2020	3	A0A1Y7VJ48;P48428	Tbca	Isoform of P48428, Tubulin-specific chaperone A;Tubulin-specific chaperone A	A0A1Y7VJ48;P48428
9.42414	9.96228	NaN	9.26906	8.98042	10.7134	NaN	NaN	11.137	NaN	NaN	NaN	12.7848	12.9433	13.0111	11.893	13.1092	13.3604	UP000000589_10090_2020;UP000000589_10090_additional_2020	3	A0A1Y7VJF3;A0A1Y7VLM5;P17141;Q6P3Z4	Zfp37	Isoform of P17141, Zinc finger protein 37;Isoform of P17141, Zinc finger protein 37;Zinc finger protein 37;Isoform of P17141, Zinc finger protein 37	A0A1Y7VJF3;A0A1Y7VLM5;P17141;Q6P3Z4
NaN	NaN	NaN	NaN	NaN	NaN	NaN	NaN	NaN	NaN	NaN	NaN	7.45039	NaN	8.51335	6.74441	8.19315	8.05289	UP000000589_10090_2020;UP000000589_10090_additional_2020	1	A0A1Y7VJI0;Q8C0Q9	Rapgef5	Isoform of Q8C0Q9, DEP domain-containing protein (Fragment);Rap guanine nucleotide exchange factor 5	A0A1Y7VJI0;Q8C0Q9
8.88237	10.7918	10.5396	10.5515	10.4526	11.599	16.1565	15.4719	15.732	16.3319	15.6806	14.8746	NaN	11.3307	NaN	NaN	NaN	NaN	UP000000589_10090_2020;UP000000589_10090_additional_2020	1	A0A1Y7VJJ6;A0A1Y7VLV9;A0A1Y7VLZ2;Q8BG28;Q8BG28-2	B3galnt2	Isoform of Q8BG28, Hexosyltransferase;Isoform of Q8BG28, Hexosyltransferase (Fragment);Isoform of Q8BG28, Hexosyltransferase;UDP-GalNAc:beta-1,3-N-acetylgalactosaminyltransferase 2;Isoform of Q8BG28, Isoform 2 of UDP-GalNAc:beta-1,3-N-acetylgalactosaminyltransferase 2	A0A1Y7VJJ6;A0A1Y7VLV9;A0A1Y7VLZ2;Q8BG28;Q8BG28-2
6.85437	NaN	9.91583	NaN	8.64145	6.61089	NaN	NaN	NaN	NaN	NaN	NaN	NaN	NaN	NaN	6.70605	NaN	NaN	UP000000589_10090_2020;UP000000589_10090_additional_2020	2	A0A1Y7VJM4;A0A1Y7VNF4;Q8R2E9	Ero1b	Isoform of Q8R2E9, ERO1-like protein beta;Isoform of Q8R2E9, ERO1-like protein beta;ERO1-like protein beta	A0A1Y7VJM4;A0A1Y7VNF4;Q8R2E9
13.1171	11.675	12.2918	12.4185	12.2201	12.1431	12.0253	12.4632	NaN	NaN	12.1262	12.6195	11.257	NaN	11.3521	11.4866	12.0145	NaN	UP000000589_10090_additional_2020	1	A0A1Y7VJN8	Cast	Isoform of P51125, Calpain inhibitor	A0A1Y7VJN8
20.4614	20.2027	20.9419	20.3011	20.5878	20.1844	15.3392	14.9724	15.3494	15.4635	14.6392	15.48	16.4083	16.4461	16.2652	16.2928	16.0671	16.7817	UP000000589_10090_additional_2020	16	A0A1Y7VJZ2	Gstz1	Isoform of Q9WVL0, Maleylacetoacetate isomerase	A0A1Y7VJZ2
14.1658	13.8288	14.5334	14.0508	14.3402	14.0388	NaN	NaN	NaN	NaN	NaN	NaN	15.5543	15.3846	15.4845	15.4919	15.6083	16.3239	UP000000589_10090_2020;UP000000589_10090_additional_2020	2	A0A1Y7VK19;Q9DCB8	Isca2	Isoform of Q9DCB8, Fe-S_biosyn domain-containing protein (Fragment);Iron-sulfur cluster assembly 2 homolog, mitochondrial	A0A1Y7VK19;Q9DCB8
11.6189	12.0755	11.4672	12.1972	12.1619	12.9064	12.8452	9.78764	11.7189	12.2198	12.2858	9.6839	14.2058	13.7157	7.80073	7.42567	6.76033	14.776	UP000000589_10090_2020;UP000000589_10090_additional_2020	2	A0A1Y7VK55;P70255;P70255-3;P70255-4;P70255-5;P70255-6;P70255-7	Nfic	Isoform of P70255, Nuclear factor 1;Nuclear factor 1 C-type;Isoform of P70255, Isoform 3 of Nuclear factor 1 C-type;Isoform of P70255, Isoform 4 of Nuclear factor 1 C-type;Isoform of P70255, Isoform 5 of Nuclear factor 1 C-type;Isoform of P70255, Isoform 6 of Nuclear factor 1 C-type;Isoform of P70255, Isoform 7 of Nuclear factor 1 C-type	A0A1Y7VK55;P70255;P70255-3;P70255-4;P70255-5;P70255-6;P70255-7
NaN	8.34611	2.91171	8.87007	8.12729	9.13851	NaN	9.99988	NaN	NaN	NaN	NaN	13.3548	13.3781	13.1722	12.7987	13.3208	13.441	UP000000589_10090_2020;UP000000589_10090_additional_2020	4	A0A1Y7VK76;Q5RJG7;Q5RJG7-5	Crppa	Isoform of Q5RJG7, 2-C-methyl-D-erythritol 4-phosphate cytidylyltransferase-like protein;D-ribitol-5-phosphate cytidylyltransferase;Isoform of Q5RJG7, Isoform 5 of D-ribitol-5-phosphate cytidylyltransferase	A0A1Y7VK76;Q5RJG7;Q5RJG7-5
12.4568	11.7713	12.664	11.8002	13.5477	11.3402	13.8172	13.5381	12.7305	13.9012	13.5999	13.6133	13.6237	13.3444	13.3427	13.1112	13.2503	13.2599	UP000000589_10090_2020	2	A0A1Y7VKT9;Q9EPV8	Gm16381;Ubl5	Ubiquitin-like protein 5	A0A1Y7VKT9;Q9EPV8
19.8796	19.6057	20.1009	19.5406	20.0084	19.5315	18.5752	18.6008	18.3276	18.8406	18.7364	18.5561	18.5299	18.4447	18.318	18.3196	18.5457	18.8123	UP000000589_10090_2020	6	A0A1Y7VKY1;F6YVP7;P62270	Rps18-ps5;Rps18-ps6;Rps18	40S ribosomal protein S18	A0A1Y7VKY1;F6YVP7;P62270
11.8659	11.7852	10.9816	11.8157	10.6108	11.8126	15.142	15.0057	14.4651	15.0859	15.2306	14.7358	10.8912	11.3112	11.1761	11.1081	11.1739	11.3023	UP000000589_10090_2020;UP000000589_10090_additional_2020	3	A0A1Y7VKZ4;Q91VK1	Bzw2	Isoform of Q91VK1, Basic leucine zipper and W2 domain-containing protein 2 (Fragment);Basic leucine zipper and W2 domain-containing protein 2	A0A1Y7VKZ4;Q91VK1
12.486	13.5363	12.564	13.6416	12.9264	14.2634	NaN	NaN	NaN	NaN	NaN	NaN	10.6395	11.1189	11.8765	11.5485	11.7753	11.2913	UP000000589_10090_2020;UP000000589_10090_additional_2020	2	A0A1Y7VL28;Q80XC2	Trmt61a	Isoform of Q80XC2, tRNA (adenine(58)-N(1))-methyltransferase (Fragment);tRNA (adenine(58)-N(1))-methyltransferase catalytic subunit TRMT61A	A0A1Y7VL28;Q80XC2
10.983	10.4211	NaN	11.0136	9.71246	10.8587	NaN	NaN	NaN	NaN	NaN	NaN	NaN	NaN	10.1615	NaN	NaN	NaN	UP000000589_10090_2020;UP000000589_10090_additional_2020	1	A0A1Y7VLM0;Q14AX6;Q14AX6-2;Q14AX6-3;Q69ZA1;Q69ZA1-2	Cdk13;Cdk12;Cdk12;Cdk12;Cdk13;Cdk13	Isoform of Q69ZA1, Protein kinase domain-containing protein;Cyclin-dependent kinase 12;Isoform of Q14AX6, Isoform 2 of Cyclin-dependent kinase 12;Isoform of Q14AX6, Isoform 3 of Cyclin-dependent kinase 12;Cyclin-dependent kinase 13;Isoform of Q69ZA1, Isoform 2 of Cyclin-dependent kinase 13	A0A1Y7VLM0;Q14AX6;Q14AX6-2;Q14AX6-3;Q69ZA1;Q69ZA1-2
12.3735	12.699	11.1422	12.7276	12.3835	13.3579	15.4091	15.2173	15.3754	15.3608	15.3784	15.1242	11.5571	11.1363	10.6987	11.4275	11.5646	11.5757	UP000000589_10090_2020;UP000000589_10090_additional_2020	4	A0A1Y7VLN4;A0A5F8MPG1;A0A5F8MQ53;E9QKQ5;Q91ZP3;Q91ZP3-2	Lpin1	Isoform of Q91ZP3, Phosphatidate phosphatase;Isoform of Q91ZP3, Phosphatidate phosphatase;Isoform of Q91ZP3, Phosphatidate phosphatase;Isoform of Q91ZP3, Phosphatidate phosphatase;Phosphatidate phosphatase LPIN1;Isoform of Q91ZP3, Isoform 2 of Phosphatidate phosphatase LPIN1	A0A1Y7VLN4;A0A5F8MPG1;A0A5F8MQ53;E9QKQ5;Q91ZP3;Q91ZP3-2
15.6994	16.2646	15.8968	15.8627	16.3443	15.4441	16.9944	17.7342	18.2497	17.4845	16.4765	17.8917	14.8544	14.5835	15.3447	14.5783	15.0251	15.5182	UP000000589_10090_2020;UP000000589_10090_additional_2020	1	A0A1Y7VLP0;P56379	Atp5mpl	Isoform of P56379, ATP synthase subunit ATP5MPL, mitochondrial (Fragment);ATP synthase subunit ATP5MPL, mitochondrial	A0A1Y7VLP0;P56379
10.7081	10.8569	9.95448	10.0894	11.2292	11.7277	NaN	NaN	NaN	NaN	NaN	NaN	12.3965	12.2126	12.3251	12.2891	12.3481	12.6147	UP000000589_10090_2020;UP000000589_10090_additional_2020	11	A0A1Y7VLY2;P59764;P59764-2	Dock4	Isoform of P59764, Dedicator of cytokinesis protein 4;Dedicator of cytokinesis protein 4;Isoform of P59764, Isoform 2 of Dedicator of cytokinesis protein 4	A0A1Y7VLY2;P59764;P59764-2
17.1753	16.6211	17.416	16.8488	17.4234	16.4736	18.4448	18.579	19.2331	18.8745	18.564	19.4991	18.1712	18.0263	17.9465	18.2166	18.062	18.3358	UP000000589_10090_2020;UP000000589_10090_additional_2020	4	A0A1Y7VM38;P52503	Ndufs6	Isoform of P52503, NADH dehydrogenase [ubiquinone] iron-sulfur protein 6, mitochondrial;NADH dehydrogenase [ubiquinone] iron-sulfur protein 6, mitochondrial	A0A1Y7VM38;P52503
NaN	NaN	NaN	NaN	NaN	NaN	NaN	NaN	NaN	NaN	NaN	NaN	11.0844	11.715	11.6347	12.0168	11.0492	11.5967	UP000000589_10090_2020;UP000000589_10090_additional_2020	1	A0A1Y7VM43;Q8BHH9	Tmem179	Isoform of Q8BHH9, Transmembrane protein 179;Transmembrane protein 179	A0A1Y7VM43;Q8BHH9
10.604	10.2344	10.1845	12.1563	11.8813	13.0039	11.0976	NaN	NaN	10.4598	NaN	NaN	11.3483	11.8612	10.998	10.9962	10.1048	11.6839	UP000000589_10090_2020;UP000000589_10090_additional_2020	1	A0A1Y7VM45;E9QJV4;Q8K2Z2	Prpf39	Isoform of Q8K2Z2, Pre-mRNA-processing factor 39 (Fragment);Isoform of Q8K2Z2, Pre-mRNA-processing factor 39;Pre-mRNA-processing factor 39	A0A1Y7VM45;E9QJV4;Q8K2Z2
NaN	NaN	NaN	NaN	5.84589	NaN	NaN	NaN	10.295	10.3187	NaN	NaN	10.8807	10.1849	11.2003	10.7505	11.0504	10.906	UP000000589_10090_2020;UP000000589_10090_additional_2020	2	A0A1Y7VM69;Q9D4H4;Q9D4H4-2	Amotl1	Isoform of Q9D4H4, Angiomotin_C domain-containing protein;Angiomotin-like protein 1;Isoform of Q9D4H4, Isoform 2 of Angiomotin-like protein 1	A0A1Y7VM69;Q9D4H4;Q9D4H4-2
12.0101	12.3268	11.8215	12.58	11.9651	12.6475	14.2345	13.9841	13.4771	12.5549	13.7802	12.4399	14.0719	14.0958	14.0062	13.9793	13.8405	13.9871	UP000000589_10090_2020;UP000000589_10090_additional_2020	14	A0A1Y7VME9;E9Q9B7	Kidins220	Isoform of E9Q9B7, ANK_REP_REGION domain-containing protein;ANK_REP_REGION domain-containing protein	A0A1Y7VME9;E9Q9B7
13.1278	13.3537	12.9212	13.3705	13.3633	13.1164	11.8708	12.4831	11.7406	12.2606	12.6234	12.4219	11.4449	11.2129	11.8878	11.8334	11.6752	12.0696	UP000000589_10090_2020;UP000000589_10090_additional_2020	4	A0A1Y7VMH3;Q80X41;Q80X41-2;Q80X41-3;Q80X41-5	Vrk1	Isoform of Q80X41, Protein kinase domain-containing protein;Serine/threonine-protein kinase VRK1;Isoform of Q80X41, Isoform 2 of Serine/threonine-protein kinase VRK1;Isoform of Q80X41, Isoform 3 of Serine/threonine-protein kinase VRK1;Isoform of Q80X41, Isoform 5 of Serine/threonine-protein kinase VRK1	A0A1Y7VMH3;Q80X41;Q80X41-2;Q80X41-3;Q80X41-5
NaN	NaN	NaN	NaN	NaN	NaN	17.1602	17.364	17.3463	16.959	17.3709	16.1222	NaN	NaN	NaN	NaN	NaN	NaN	UP000000589_10090_2020;UP000000589_10090_additional_2020	1	A0A1Y7VMP7;Q68FG1	Mlh3	MutL homolog 3;Isoform of A0A1Y7VMP7, MutL homolog 3	A0A1Y7VMP7;Q68FG1
16.2182	14.5083	16.6426	16.0223	15.9794	15.6208	5.34751	13.3002	NaN	8.84027	8.73206	12.2713	12.5896	11.7568	12.6391	13.1667	13.1205	15.4607	UP000000589_10090_2020;UP000000589_10090_additional_2020	7	A0A1Y7VN19;Q9CXR1	Dhrs7	Isoform of Q9CXR1, Dehydrogenase/reductase SDR family member 7 (Fragment);Dehydrogenase/reductase SDR family member 7	A0A1Y7VN19;Q9CXR1
NaN	NaN	6.90964	10.159	10.515	10.9181	11.0511	11.2122	NaN	11.8443	NaN	NaN	12.1738	12.7348	12.8128	12.9453	12.6679	12.9465	UP000000589_10090_2020;UP000000589_10090_additional_2020	1	A0A1Y7VN27;Q9D0K0;Q9D0K0-2	Tbc1d7	Isoform of Q9D0K0, TBC1 domain family member 7 (Fragment);TBC1 domain family member 7;Isoform of Q9D0K0, Isoform 2 of TBC1 domain family member 7	A0A1Y7VN27;Q9D0K0;Q9D0K0-2
13.4648	11.9798	12.0048	12.4464	12.1538	9.41177	12.3878	10.3847	11.983	12.3446	NaN	12.3796	12.3532	12.3953	11.5008	11.2632	11.9734	NaN	UP000000589_10090_2020;UP000000589_10090_additional_2020	1	A0A1Y7VN70;Q80Y14	Glrx5	Isoform of Q80Y14, Glutaredoxin domain-containing protein;Glutaredoxin-related protein 5, mitochondrial	A0A1Y7VN70;Q80Y14
NaN	NaN	NaN	NaN	NaN	NaN	NaN	NaN	NaN	NaN	NaN	NaN	NaN	8.97168	8.51753	NaN	7.97354	NaN	UP000000589_10090_additional_2020	1	A0A1Y7VNP1	Atg2b	Isoform of Q80XK6, ATG_C domain-containing protein (Fragment)	A0A1Y7VNP1
12.1628	12.1002	12.2183	11.2418	12.4913	12.3817	11.8402	12.4549	12.5454	12.0659	NaN	11.9506	NaN	NaN	NaN	NaN	NaN	NaN	UP000000589_10090_2020;UP000000589_10090_additional_2020	2	A0A1Y7VNU2;G5E8J4;Q62136	Ptpn21	Isoform of Q62136, Protein-tyrosine-phosphatase (Fragment);Isoform of Q62136, Tyrosine-protein phosphatase non-receptor type;Tyrosine-protein phosphatase non-receptor type 21	A0A1Y7VNU2;G5E8J4;Q62136
12.0455	12.5598	11.4716	11.9037	11.387	12.2388	13.6053	12.6847	13.4411	6.37737	13.6803	5.97657	13.753	13.4662	13.6331	13.7304	13.8041	14.1395	UP000000589_10090_2020;UP000000589_10090_additional_2020	7	A0A1Y7VNZ6;Q03141;Q03141-3	Mark3	Isoform of Q03141, Non-specific serine/threonine protein kinase;MAP/microtubule affinity-regulating kinase 3;Isoform of Q03141, Isoform 3 of MAP/microtubule affinity-regulating kinase 3	A0A1Y7VNZ6;Q03141;Q03141-3
NaN	NaN	NaN	NaN	NaN	NaN	NaN	17.2435	15.382	15.358	15.634	15.212	NaN	NaN	NaN	NaN	NaN	NaN	UP000000589_10090_2020	1	A0A1Y7VP24	Tes3-ps	DCN1-like protein	A0A1Y7VP24
11.5119	11.5672	10.0878	11.5589	10.3982	11.419	NaN	NaN	NaN	NaN	NaN	NaN	NaN	8.89091	NaN	NaN	NaN	NaN	UP000000589_10090_2020;UP000000589_10090_additional_2020	1	A0A217FL55;Q9D1A0	Prxl2c	Isoform of Q9D1A0, Peroxiredoxin-like 2C (Fragment);Peroxiredoxin-like 2C	A0A217FL55;Q9D1A0
14.69	12.9841	12.2319	12.2831	12.9422	12.4906	NaN	NaN	NaN	14.7026	NaN	NaN	NaN	NaN	NaN	NaN	NaN	6.10267	UP000000589_10090_2020;UP000000589_10090_additional_2020	4	A0A217FL58;A2AKQ0;A2AKQ0-2;V9GX08	Slc35d1	Isoform of A2AKQ0, TPT domain-containing protein (Fragment);UDP-glucuronic acid/UDP-N-acetylgalactosamine transporter;Isoform of A2AKQ0, Isoform 2 of UDP-glucuronic acid/UDP-N-acetylgalactosamine transporter;Isoform of A2AKQ0, TPT domain-containing protein (Fragment)	A0A217FL58;A2AKQ0;A2AKQ0-2;V9GX08
NaN	NaN	NaN	NaN	NaN	NaN	NaN	NaN	NaN	NaN	NaN	NaN	13.3711	13.5107	13.313	13.4287	12.6022	12.4702	UP000000589_10090_2020;UP000000589_10090_additional_2020	1	A0A217FL62;Q60571	Crhbp	Isoform of Q60571, Corticotropin-releasing factor-binding protein;Corticotropin-releasing factor-binding protein	A0A217FL62;Q60571
NaN	NaN	NaN	NaN	NaN	NaN	NaN	NaN	NaN	NaN	NaN	NaN	11.9019	11.9587	11.045	11.5589	12.0991	11.6565	UP000000589_10090_2020;UP000000589_10090_additional_2020	4	A0A217FL67;Q8BQM8	Eml5	Isoform of Q8BQM8, Echinoderm microtubule-associated protein-like 5;Echinoderm microtubule-associated protein-like 5	A0A217FL67;Q8BQM8
NaN	NaN	NaN	NaN	NaN	NaN	NaN	NaN	NaN	NaN	NaN	NaN	13.0855	13.0368	13.1351	13.2815	13.0648	12.4981	UP000000589_10090_2020;UP000000589_10090_additional_2020	2	A0A217FL69;Q8R3I2;Q8R3I2-2;Q8R3I2-3	Mboat2	Isoform of Q8R3I2, Lysophospholipid acyltransferase 2;Lysophospholipid acyltransferase 2;Isoform of Q8R3I2, Isoform 2 of Lysophospholipid acyltransferase 2;Isoform of Q8R3I2, Isoform 3 of Lysophospholipid acyltransferase 2	A0A217FL69;Q8R3I2;Q8R3I2-2;Q8R3I2-3
9.49672	10.3543	9.69143	9.56943	9.51867	7.87736	NaN	NaN	NaN	NaN	NaN	NaN	13.9793	13.8648	13.7461	13.9642	13.7486	13.9242	UP000000589_10090_2020;UP000000589_10090_additional_2020	5	A0A217FL83;E9Q6B2	Ccdc85c	Isoform of E9Q6B2, Coiled-coil domain-containing protein 85C;Coiled-coil domain-containing protein 85C	A0A217FL83;E9Q6B2
11.6333	10.9962	NaN	11.5187	11.1176	11.0818	14.9739	14.9823	14.8057	14.8747	15.1679	14.2606	11.0209	8.99273	11.9868	NaN	11.8048	11.77	UP000000589_10090_2020;UP000000589_10090_additional_2020	1	A0A286YCA7;Q8C2L6	Tmem161b	Isoform of Q8C2L6, Transmembrane protein 161B;Transmembrane protein 161B	A0A286YCA7;Q8C2L6
NaN	NaN	10.4441	NaN	NaN	NaN	NaN	NaN	NaN	NaN	NaN	NaN	10.782	10.4058	10.1351	8.62231	10.2055	10.8679	UP000000589_10090_2020;UP000000589_10090_additional_2020	1	A0A286YCB3;A0A286YD15;A0A286YDP0;A0A286YDS3;O35648	Cetn3	Isoform of O35648, Centrin-3 (Fragment);Isoform of O35648, Centrin-3 (Fragment);Isoform of O35648, Centrin-3 (Fragment);Isoform of O35648, Centrin-3;Centrin-3	A0A286YCB3;A0A286YD15;A0A286YDP0;A0A286YDS3;O35648
NaN	NaN	NaN	NaN	NaN	NaN	NaN	NaN	NaN	NaN	NaN	NaN	15.7702	15.6744	15.6947	15.4656	15.8741	15.7154	UP000000589_10090_additional_2020	1	A0A286YCB8	Camk2g	Isoform of Q923T9, Protein kinase domain-containing protein (Fragment)	A0A286YCB8
14.2113	13.7687	13.7527	14.0192	13.5911	13.6856	14.2142	14.6712	14.4434	14.4894	14.3927	14.043	11.8851	12.4626	12.6849	12.6941	12.8855	12.9516	UP000000589_10090_2020;UP000000589_10090_additional_2020	2	A0A286YCI0;Q9JI78	Ngly1	Isoform of Q9JI78, N-glycanase 1;Peptide-N(4)-(N-acetyl-beta-glucosaminyl)asparagine amidase	A0A286YCI0;Q9JI78
NaN	NaN	NaN	NaN	NaN	NaN	NaN	NaN	NaN	NaN	NaN	NaN	11.891	11.679	11.9227	11.3648	12.1556	12.3485	UP000000589_10090_2020;UP000000589_10090_additional_2020	4	A0A286YCI8;Q62417	Sorbs1	Isoform of Q62417, Sorbin and SH3 domain-containing protein 1;Sorbin and SH3 domain-containing protein 1	A0A286YCI8;Q62417
14.7371	14.1325	14.0035	14.6876	14.486	14.8474	17.6213	17.3688	17.3186	17.3115	17.3935	17.5005	14.8884	14.7845	14.8304	14.848	15.1131	15.1673	UP000000589_10090_2020;UP000000589_10090_additional_2020	17	A0A286YCQ5;O88322	Nid2	Isoform of O88322, Nidogen-2 (Fragment);Nidogen-2	A0A286YCQ5;O88322
NaN	NaN	NaN	NaN	NaN	NaN	NaN	NaN	NaN	NaN	NaN	NaN	15.3925	14.7094	15.1018	15.2674	15.153	15.5762	UP000000589_10090_additional_2020	11	A0A286YCR9;A0A494B991;A0A494B9N4;A0A494BB44;A0A498WGM0	Syt7	Isoform of Q9R0N7, Synaptotagmin-7;Isoform of Q9R0N7, Synaptotagmin-7;Isoform of Q9R0N7, Synaptotagmin-7;Isoform of Q9R0N7, Synaptotagmin-7;Isoform of Q9R0N7, Synaptotagmin-7	A0A286YCR9;A0A494B991;A0A494B9N4;A0A494BB44;A0A498WGM0
11.083	11.3319	10.0911	10.7978	10.3274	10.8808	10.8171	12.5332	12.7794	13.7851	11.6231	11.9187	11.04	11.1111	11.5406	11.352	11.3724	11.5196	UP000000589_10090_2020;UP000000589_10090_additional_2020	3	A0A286YCS4;A0A286YCX2;A0A286YCX8;A0A286YD46;A0A286YDJ7;A0A286YDK8;D3Y272;D3Y273;E3UVT8;E3UVT9;F8VQC9;H6WZ45;H6WZF5;I1VGT4;I1VGT5;I1VGT6;J9RDH0;J9RV59;Q8BTY2;Q8BTY2-2	Slc4a7	Isoform of Q8BTY2, Anion exchange protein;Isoform of Q8BTY2, Anion exchange protein;Isoform of Q8BTY2, Anion exchange protein;Isoform of Q8BTY2, Anion exchange protein;Isoform of Q8BTY2, Anion exchange protein (Fragment);Isoform of Q8BTY2, Anion exchange protein;Isoform of Q8BTY2, Anion exchange protein;Isoform of Q8BTY2, Anion exchange protein;Isoform of Q8BTY2, Anion exchange protein;Isoform of…	A0A286YCS4;A0A286YCX2;A0A286YCX8;A0A286YD46;A0A286YDJ7;A0A286YDK8;D3Y272;D3Y273;E3UVT8;E3UVT9;F8VQC9;H6WZ45;H6WZF5;I1VGT4;I1VGT5;I1VGT6;J9RDH0;J9RV59;Q8BTY2;Q8BTY2-2
13.9922	12.7181	14.0629	14.264	14.1058	14.4479	NaN	10.0995	11.652	10.8275	11.1638	13.0808	10.6539	10.5398	10.5337	11.2655	10.6889	10.3464	UP000000589_10090_2020;UP000000589_10090_additional_2020	25	A0A286YCV9;E9Q4K7	Kif13b	Kinesin family member 13B;Isoform of A0A286YCV9, Kinesin family member 13B	A0A286YCV9;E9Q4K7
NaN	NaN	NaN	NaN	12.5024	9.90392	NaN	NaN	NaN	NaN	NaN	NaN	13.4161	12.8775	13.3605	12.8942	12.8113	NaN	UP000000589_10090_2020;UP000000589_10090_additional_2020	2	A0A286YCW7;A0A286YD56;D3Z4E2;Q8CFV4	Nrn1	Isoform of Q8CFV4, Neuritin (Fragment);Isoform of Q8CFV4, Neuritin;Isoform of Q8CFV4, Neuritin;Neuritin	A0A286YCW7;A0A286YD56;D3Z4E2;Q8CFV4
13.9398	13.9456	13.4109	14.1717	13.8258	14.1822	13.9739	13.6878	13.7383	13.7358	13.8713	13.6372	13.8764	13.8599	14.0812	14.0761	13.9012	14.1473	UP000000589_10090_2020	15	A0A286YCX6	Trappc8	Trafficking protein particle complex 8	A0A286YCX6
13.5032	13.3421	13.7211	13.6483	13.3027	13.1333	11.576	12.8179	13.3785	12.1005	12.464	13.2003	11.3743	10.6138	11.4348	11.655	11.452	11.408	UP000000589_10090_2020;UP000000589_10090_additional_2020	3	A0A286YCZ5;Q99M01	Fars2	Isoform of Q99M01, Phenylalanyl-tRNA synthetase;Phenylalanine--tRNA ligase, mitochondrial	A0A286YCZ5;Q99M01
NaN	NaN	NaN	NaN	NaN	NaN	NaN	NaN	NaN	NaN	NaN	NaN	13.2551	13.7652	13.2447	13.5291	13.1863	13.6427	UP000000589_10090_2020;UP000000589_10090_additional_2020	1	A0A286YD29;Q91WD9	Scgn	Isoform of Q91WD9, Secretagogin;Secretagogin	A0A286YD29;Q91WD9
9.06611	NaN	9.38628	3.07387	7.47246	9.45108	11.5622	NaN	12.0387	12.2837	10.4082	12.5474	11.1152	11.268	10.8797	11.3277	10.9937	11.5631	UP000000589_10090_additional_2020	2	A0A286YD34	Sorbs1	Isoform of Q62417, SH3 domain-containing protein (Fragment)	A0A286YD34
NaN	NaN	NaN	13.9935	NaN	NaN	15.8306	15.4813	15.3242	14.8422	15.4368	14.6542	15.8974	15.5728	15.9413	15.9136	16.134	16.5012	UP000000589_10090_2020;UP000000589_10090_additional_2020	8	A0A286YD35;E3VRY9;J3QMT8;J3QN27;Q08460;Q08460-5	Kcnma1	Isoform of Q08460, BK channel;Isoform of Q08460, BK channel;Isoform of Q08460, BK channel;Isoform of Q08460, BK channel;Calcium-activated potassium channel subunit alpha-1;Isoform of Q08460, Isoform 5 of Calcium-activated potassium channel subunit alpha-1	A0A286YD35;E3VRY9;J3QMT8;J3QN27;Q08460;Q08460-5
15.365	14.8166	13.7946	15.4884	14.9868	15.5221	NaN	12.4628	13.2112	12.0512	NaN	12.4487	16.1364	16.2356	16.2298	16.2462	15.9946	16.3722	UP000000589_10090_2020;UP000000589_10090_additional_2020	1	A0A286YD58;A0A286YDU3;Q9DCR2	Ap3s1	Isoform of Q9DCR2, AP-3 complex subunit sigma-1;Isoform of Q9DCR2, AP complex subunit sigma;AP-3 complex subunit sigma-1	A0A286YD58;A0A286YDU3;Q9DCR2
17.2046	12.973	15.7797	13.6469	15.4187	12.0478	NaN	NaN	NaN	NaN	NaN	NaN	NaN	9.53686	10.1088	NaN	NaN	10.2476	UP000000589_10090_2020;UP000000589_10090_additional_2020	2	A0A286YD91;D3Z4J6;Q8R0J8	Idnk	Isoform of Q8R0J8, Probable gluconokinase;Isoform of Q8R0J8, Probable gluconokinase;Probable gluconokinase	A0A286YD91;D3Z4J6;Q8R0J8
12.9323	12.5447	12.9035	12.4993	13.0486	13.2683	10.1924	13.9957	NaN	NaN	12.6217	NaN	13.6357	13.7125	13.7801	14.144	13.7448	14.0039	UP000000589_10090_2020;UP000000589_10090_additional_2020	8	A0A286YDA2;A0A286YDT3;A0A286YDV7;E9Q5C9	Nolc1	Isoform of E9Q5C9, LisH domain-containing protein;Isoform of E9Q5C9, LisH domain-containing protein;Isoform of E9Q5C9, LisH domain-containing protein (Fragment);Nucleolar and coiled-body phosphoprotein 1	A0A286YDA2;A0A286YDT3;A0A286YDV7;E9Q5C9
13.5166	10.6204	NaN	11.2559	NaN	NaN	NaN	NaN	NaN	NaN	NaN	NaN	12.9559	12.803	12.7846	13.188	12.8852	13.1401	UP000000589_10090_2020;UP000000589_10090_additional_2020	4	A0A286YDA5;A0A286YDZ5;O70293;O70293-2;Q9EP84	Grk6	Isoform of O70293, G protein-coupled receptor kinase;Isoform of O70293, G protein-coupled receptor kinase;G protein-coupled receptor kinase 6;Isoform of O70293, Isoform GRK6B of G protein-coupled receptor kinase 6;Isoform of O70293, G protein-coupled receptor kinase	A0A286YDA5;A0A286YDZ5;O70293;O70293-2;Q9EP84
NaN	NaN	NaN	NaN	NaN	NaN	NaN	NaN	NaN	NaN	NaN	NaN	11.7839	13.1083	12.5302	12.2501	11.4901	NaN	UP000000589_10090_2020;UP000000589_10090_additional_2020	1	A0A286YDB0;P13562	Gnrh1	Isoform of P13562, Progonadoliberin-1;Progonadoliberin-1	A0A286YDB0;P13562
11.1192	10.5007	9.89732	8.99383	11.38	10.708	10.9761	11.5174	NaN	0.579115	NaN	NaN	12.3779	12.3491	12.327	12.4231	12.7899	12.8015	UP000000589_10090_2020;UP000000589_10090_additional_2020	5	A0A286YDB3;Q80XQ2	Tbc1d5	Isoform of Q80XQ2, Rab-GAP TBC domain-containing protein;TBC1 domain family member 5	A0A286YDB3;Q80XQ2
NaN	NaN	NaN	NaN	NaN	NaN	NaN	NaN	NaN	NaN	NaN	NaN	13.9144	14.0242	14.0495	13.866	13.6853	13.8796	UP000000589_10090_2020;UP000000589_10090_additional_2020	3	A0A286YDB6;Q8BGN8;Q8BGN8-2	Synpr	Isoform of Q8BGN8, MARVEL domain-containing protein;Synaptoporin;Isoform of Q8BGN8, Isoform 2 of Synaptoporin	A0A286YDB6;Q8BGN8;Q8BGN8-2
12.5882	13.1224	12.5692	12.8095	12.4705	13.2833	12.234	12.0881	12.0142	12.5723	10.0105	11.1583	13.6265	14.0553	13.9522	13.6888	13.813	14.1711	UP000000589_10090_2020;UP000000589_10090_additional_2020	13	A0A286YDB8;Q9CZX0;Q9CZX0-2	Elp3	Isoform of Q9CZX0, Elongator complex protein 3;Elongator complex protein 3;Isoform of Q9CZX0, Isoform 2 of Elongator complex protein 3	A0A286YDB8;Q9CZX0;Q9CZX0-2
10.1038	10.2329	9.57451	10.4437	9.28454	10.7391	NaN	NaN	NaN	NaN	NaN	NaN	7.32894	8.40796	9.67613	6.90792	7.03019	8.20333	UP000000589_10090_2020;UP000000589_10090_additional_2020	1	A0A286YDC0;Q03147	Cdk7	Isoform of Q03147, Cell division protein kinase 7;Cyclin-dependent kinase 7	A0A286YDC0;Q03147
11.8425	NaN	8.88511	13.4006	11.2361	16.4331	NaN	13.5346	NaN	NaN	13.7919	12.5825	13.8412	13.5031	13.8335	13.4141	13.4977	14.2883	UP000000589_10090_2020;UP000000589_10090_additional_2020	4	A0A286YDF2;O89116;Q5FWJ7	Vti1a	Isoform of O89116, t-SNARE coiled-coil homology domain-containing protein;Vesicle transport through interaction with t-SNAREs homolog 1A;Isoform of O89116, t-SNARE coiled-coil homology domain-containing protein	A0A286YDF2;O89116;Q5FWJ7
NaN	NaN	10.0407	NaN	NaN	NaN	NaN	NaN	NaN	NaN	NaN	NaN	11.5282	11.3845	11.4911	11.6384	11.3742	12.1602	UP000000589_10090_2020;UP000000589_10090_additional_2020	1	A0A286YDG2;Q9JMB0	Gkap1	Isoform of Q9JMB0, G kinase-anchoring protein 1 (Fragment);G kinase-anchoring protein 1	A0A286YDG2;Q9JMB0
15.2988	14.5325	17.2657	13.2464	12.3722	13.2618	NaN	NaN	NaN	NaN	NaN	NaN	NaN	14.5805	NaN	NaN	NaN	13.8732	UP000000589_10090_additional_2020	2	A0A286YDG5	Smc5	Isoform of Q8CG46, Structural maintenance of chromosomes protein 5	A0A286YDG5
12.895	12.8667	13.496	12.7662	12.6909	12.6761	NaN	NaN	NaN	NaN	NaN	NaN	NaN	NaN	NaN	NaN	NaN	13.8732	UP000000589_10090_2020;UP000000589_10090_additional_2020	7	A0A286YDH3;Q61419;Q61419-2	Cmah	Isoform of Q61419, Cytidine monophosphate-N-acetylneuraminic acid hydroxylase;Cytidine monophosphate-N-acetylneuraminic acid hydroxylase;Isoform of Q61419, Isoform 2 of Cytidine monophosphate-N-acetylneuraminic acid hydroxylase	A0A286YDH3;Q61419;Q61419-2
14.9666	14.7648	14.6263	14.6947	14.3329	14.6742	13.617	13.5389	13.5828	13.7185	12.5295	13.2324	14.155	13.8441	14.0101	13.6907	14.1425	14.4534	UP000000589_10090_additional_2020	9	A0A286YDI8	Sec24c	Isoform of G3X972, Sec24-related gene family, member C (S. cerevisiae)	A0A286YDI8
NaN	NaN	13.981	13.2805	10.9236	13.601	NaN	NaN	NaN	NaN	NaN	NaN	14.2673	13.8516	13.7578	13.829	14.018	13.9833	UP000000589_10090_2020;UP000000589_10090_additional_2020	8	A0A286YDL2;Q0GA42	Cnnm1	Isoform of Q0GA42, Metal transporter CNNM1;Metal transporter CNNM1	A0A286YDL2;Q0GA42
12.3561	14.3653	12.5747	13.9484	13.9198	14.3186	NaN	NaN	NaN	NaN	11.4179	NaN	11.1824	11.6266	11.997	11.3609	12.4485	12.6963	UP000000589_10090_2020;UP000000589_10090_additional_2020	3	A0A286YDN1;Q8VC03	Eml3	Isoform of Q8VC03, WD_REPEATS_REGION domain-containing protein;Echinoderm microtubule-associated protein-like 3	A0A286YDN1;Q8VC03
15.9529	15.5422	16.0119	15.5944	15.883	15.3435	15.0655	15.3529	15.2728	14.9021	15.2552	15.1312	15.2166	15.2898	15.0331	15.0816	14.788	15.1556	UP000000589_10090_2020;UP000000589_10090_additional_2020	4	A0A286YDS5;Q99KF1	Tmed9	Isoform of Q99KF1, GOLD domain-containing protein;Transmembrane emp24 domain-containing protein 9	A0A286YDS5;Q99KF1
NaN	NaN	NaN	NaN	NaN	NaN	NaN	NaN	NaN	NaN	NaN	NaN	14.6526	14.9099	14.5849	15.1134	14.3935	14.9882	UP000000589_10090_additional_2020	1	A0A286YDY4	Epb41l3	Isoform of Q9WV92, FERM domain-containing protein (Fragment)	A0A286YDY4
12.3369	11.2776	11.6138	11.7064	10.9792	11.5323	14.2912	12.8074	14.0547	13.8133	14.0395	12.0878	12.4167	12.8058	12.7212	12.393	12.7079	12.9565	UP000000589_10090_2020;UP000000589_10090_additional_2020	6	A0A286YE25;A0A3B2WC92;Q9QYY8;Q9QYY8-2	Spast	Isoform of Q9QYY8, Spastin;Isoform of Q9QYY8, Spastin;Spastin;Isoform of Q9QYY8, Isoform 2 of Spastin	A0A286YE25;A0A3B2WC92;Q9QYY8;Q9QYY8-2
10.2301	9.25749	9.84108	NaN	9.69661	8.67916	NaN	NaN	NaN	NaN	NaN	NaN	7.38172	NaN	8.07722	NaN	6.74083	9.25987	UP000000589_10090_2020;UP000000589_10090_additional_2020	1	A0A286YEB7;P62849;P62849-2;P62849-3	Rps24	Isoform of P62849, 40S ribosomal protein S24;40S ribosomal protein S24;Isoform of P62849, Isoform 2 of 40S ribosomal protein S24;Isoform of P62849, Isoform 3 of 40S ribosomal protein S24	A0A286YEB7;P62849;P62849-2;P62849-3
NaN	NaN	7.88929	NaN	NaN	NaN	NaN	NaN	NaN	NaN	NaN	NaN	13.1219	12.2836	12.9621	12.9575	13.0533	12.9864	UP000000589_10090_additional_2020	10	A0A2C9F2A2	Rin1	Isoform of Q921Q7, Ras and Rab interactor 1	A0A2C9F2A2
15.7251	15.1094	16.2161	15.3486	15.6451	15.4172	15.8578	16.201	14.9609	15.7633	15.3993	15.5322	16.1809	15.9071	16.2874	16.1387	16.1142	16.5435	UP000000589_10090_2020;UP000000589_10090_additional_2020	14	A0A2C9F2D2;Q07076	Anxa7	Isoform of Q07076, Annexin;Annexin A7	A0A2C9F2D2;Q07076
NaN	NaN	NaN	NaN	NaN	NaN	NaN	NaN	NaN	NaN	NaN	NaN	16.9063	16.5278	16.9064	16.9373	17.3709	17.062	UP000000589_10090_2020;UP000000589_10090_additional_2020	10	A0A2I3BPC1;Q01065;Q6PDS5	Pde1b	Isoform of Q01065, Phosphodiesterase;Calcium/calmodulin-dependent 3',5'-cyclic nucleotide phosphodiesterase 1B;Isoform of Q01065, Phosphodiesterase	A0A2I3BPC1;Q01065;Q6PDS5
NaN	NaN	NaN	NaN	NaN	NaN	15.4134	15.2624	15.3957	15.0192	15.3833	14.7924	13.6523	13.6747	13.7359	13.6986	13.9146	13.4859	UP000000589_10090_2020;UP000000589_10090_additional_2020	4	A0A2I3BPC5;P48455	Ppp3cc	Isoform of P48455, Serine/threonine-protein phosphatase;Serine/threonine-protein phosphatase 2B catalytic subunit gamma isoform	A0A2I3BPC5;P48455
14.1261	14.6606	13.9766	14.6465	14.1408	14.8452	15.6354	15.5219	15.2369	16.0933	15.549	15.4194	13.9329	14.226	14.0684	14.0787	14.3249	14.3353	UP000000589_10090_2020;UP000000589_10090_additional_2020	3	A0A2I3BPG4;Q920N2	Hlcs	Isoform of Q920N2, BPL/LPL catalytic domain-containing protein;Biotin--protein ligase	A0A2I3BPG4;Q920N2
15.9948	15.9024	16.7444	15.5318	15.8719	15.5944	15.4578	16.1009	14.0143	14.0618	15.3138	14.311	14.5823	14.6424	14.6771	14.6922	14.7775	14.3254	UP000000589_10090_2020	3	A0A2I3BPG9;P83882	Rpl36a-ps1;Rpl36a	Ribosomal protein L36A, pseudogene 1;60S ribosomal protein L36a	A0A2I3BPG9;P83882
12.8435	13.0243	12.6616	13.1022	13.0494	13.4027	NaN	NaN	NaN	NaN	NaN	NaN	13.4034	13.4323	12.7636	13.265	13.3931	12.7897	UP000000589_10090_2020;UP000000589_10090_additional_2020	1	A0A2I3BPI4;Q80U38	Khnyn	Isoform of Q80U38, RNase_Zc3h12a domain-containing protein;Protein KHNYN	A0A2I3BPI4;Q80U38
11.6778	11.4071	10.8098	11.9133	10.904	12.4212	NaN	NaN	NaN	0.400681	NaN	NaN	12.9224	13.0498	12.3406	12.688	12.7646	12.8319	UP000000589_10090_2020;UP000000589_10090_additional_2020	1	A0A2I3BPM0;F8WGA9;Q3THY0;Q6GTE9;Q9Z1J2;Q9Z1J2-2	Nek4	Isoform of Q9Z1J2, Protein kinase domain-containing protein (Fragment);Isoform of Q9Z1J2, Protein kinase domain-containing protein;Isoform of Q9Z1J2, Protein kinase domain-containing protein;Isoform of Q9Z1J2, Protein kinase domain-containing protein;Serine/threonine-protein kinase Nek4;Isoform of Q9Z1J2, Isoform 2 of Serine/threonine-protein kinase Nek4	A0A2I3BPM0;F8WGA9;Q3THY0;Q6GTE9;Q9Z1J2;Q9Z1J2-2
12.6833	12.8781	12.3057	12.4884	12.1359	12.2776	NaN	10.8752	9.91388	NaN	NaN	10.28	12.0376	11.8018	NaN	11.645	NaN	11.9704	UP000000589_10090_2020;UP000000589_10090_additional_2020	1	A0A2I3BPN6;E9QAP7	Taf4	Isoform of E9QAP7, TAFH domain-containing protein;TAFH domain-containing protein	A0A2I3BPN6;E9QAP7
11.4907	12.1223	11.6209	11.9999	11.7512	11.8597	12.9152	12.8901	13.2541	13.1868	12.935	12.2153	13.9746	14.0132	13.9566	14.0812	13.9311	14.1995	UP000000589_10090_additional_2020	17	A0A2I3BPP1;A0A2I3BRT5;Q3UHB2;Q7TT21	Tsc2	Isoform of Q61037, Rap-GAP domain-containing protein;Isoform of Q61037, Rap-GAP domain-containing protein;Isoform of Q61037, Rap-GAP domain-containing protein;Isoform of Q61037, Rap-GAP domain-containing protein	A0A2I3BPP1;A0A2I3BRT5;Q3UHB2;Q7TT21
11.5689	8.04138	11.2581	10.8624	11.4335	8.76863	NaN	NaN	1.58864	NaN	NaN	NaN	14.9844	14.3143	14.3893	14.4746	14.7802	15.0396	UP000000589_10090_2020;UP000000589_10090_additional_2020	6	A0A2I3BPS1;Q9CQI3	Gmfb	Isoform of Q9CQI3, ADF-H domain-containing protein (Fragment);Glia maturation factor beta	A0A2I3BPS1;Q9CQI3
NaN	10.4893	NaN	NaN	NaN	10.82	NaN	NaN	NaN	NaN	NaN	NaN	13.0289	13.1811	13.5392	12.9912	13.3118	13.8242	UP000000589_10090_2020;UP000000589_10090_additional_2020	4	A0A2I3BPS8;E9Q941;E9Q9Q6	Cdh18	Isoform of E9Q9Q6, Cadherin 18;Isoform of E9Q9Q6, Cadherin 18;Cadherin 18	A0A2I3BPS8;E9Q941;E9Q9Q6
18.3356	18.9445	18.295	18.856	18.5491	18.8468	20.1708	20.5704	20.5767	20.3984	20.3529	20.193	17.3974	17.2219	16.3001	16.2451	16.5185	17.215	UP000000589_10090_2020;UP000000589_10090_additional_2020	1	A0A2I3BPX3;Q6P9J9;Q6P9J9-2	Ano6	Isoform of Q6P9J9, Anoctamin;Anoctamin-6;Isoform of Q6P9J9, Isoform 2 of Anoctamin-6	A0A2I3BPX3;Q6P9J9;Q6P9J9-2
15.5149	13.1697	13.0238	13.6125	15.4132	15.128	NaN	12.1215	12.9303	NaN	NaN	12.6642	10.6118	9.70393	11.8928	11.551	11.1144	10.9391	UP000000589_10090_2020;UP000000589_10090_additional_2020	10	A0A2I3BPY7;Q9EP71	Rai14	Isoform of Q9EP71, ANK_REP_REGION domain-containing protein;Ankycorbin	A0A2I3BPY7;Q9EP71
13.1066	13.5999	13.0575	13.4579	13.155	13.8526	13.91	13.5746	13.7966	13.7084	11.4208	12.6969	11.5583	11.5088	11.4247	11.7843	12.4625	11.6223	UP000000589_10090_2020;UP000000589_10090_additional_2020	6	A0A2I3BQ07;Q505D1	Ankrd28	Isoform of Q505D1, ANK_REP_REGION domain-containing protein;Serine/threonine-protein phosphatase 6 regulatory ankyrin repeat subunit A	A0A2I3BQ07;Q505D1
10.1155	8.81553	NaN	9.96511	8.68482	9.33237	NaN	NaN	NaN	NaN	NaN	NaN	10.2221	12.2121	11.5092	11.8872	11.8617	11.5678	UP000000589_10090_2020;UP000000589_10090_additional_2020	2	A0A2I3BQ16;P62046	Lrch1	Isoform of P62046, Calponin-homology (CH) domain-containing protein;Leucine-rich repeat and calponin homology domain-containing protein 1	A0A2I3BQ16;P62046
NaN	NaN	NaN	NaN	NaN	NaN	NaN	NaN	12.6069	NaN	NaN	NaN	13.2266	13.0051	13.2388	13.2763	13.4582	13.0272	UP000000589_10090_2020;UP000000589_10090_additional_2020	4	A0A2I3BQ46;P97490	Adcy8	Isoform of P97490, Adenylate cyclase type 8;Adenylate cyclase type 8	A0A2I3BQ46;P97490
NaN	NaN	NaN	NaN	NaN	NaN	NaN	NaN	NaN	NaN	NaN	NaN	12.8466	11.2112	11.5967	11.8931	11.2557	11.5896	UP000000589_10090_additional_2020	3	A0A2I3BQ48	Dgkh	Isoform of D3YXJ0, Diacylglycerol kinase	A0A2I3BQ48
17.5489	13.9014	14.2025	14.041	17.2238	16.803	NaN	NaN	12.8704	NaN	14.2456	14.3023	13.701	13.7898	13.5479	13.641	13.1326	14.1462	UP000000589_10090_2020;UP000000589_10090_additional_2020	8	A0A2I3BQ50;A0A2I3BQH8;A0A2I3BRB9;E9QNH7;Q5XG73;Q5XG73-2;Q5XG73-3;Z4YM84	Acbd5	Isoform of Q5XG73, Acyl-CoA-binding domain-containing protein 5;Isoform of Q5XG73, Acyl-CoA-binding domain-containing protein 5;Isoform of Q5XG73, Acyl-CoA-binding domain-containing protein 5;Isoform of Q5XG73, Acyl-CoA-binding domain-containing protein 5;Acyl-CoA-binding domain-containing protein 5;Isoform of Q5XG73, Isoform 2 of Acyl-CoA-binding domain-containing protein 5;Isoform of Q5XG73, Is…	A0A2I3BQ50;A0A2I3BQH8;A0A2I3BRB9;E9QNH7;Q5XG73;Q5XG73-2;Q5XG73-3;Z4YM84
NaN	NaN	NaN	NaN	NaN	NaN	NaN	NaN	NaN	NaN	NaN	NaN	12.0179	11.3807	11.5849	12.1007	11.3222	12.4449	UP000000589_10090_2020;UP000000589_10090_additional_2020	2	A0A2I3BQB9;A0A2I3BR72;E9Q6A0;Q19AB2;Q7TPD3;Q7TPD3-2	Robo2	Isoform of Q7TPD3, Roundabout homolog 2 (Fragment);Isoform of Q7TPD3, Roundabout homolog 2;Isoform of Q7TPD3, Roundabout homolog 2;Isoform of Q7TPD3, ROBO2 isoform b;Roundabout homolog 2;Isoform of Q7TPD3, Isoform 2 of Roundabout homolog 2	A0A2I3BQB9;A0A2I3BR72;E9Q6A0;Q19AB2;Q7TPD3;Q7TPD3-2
10.8172	10.5343	10.9761	11.607	10.6671	11.179	NaN	NaN	NaN	NaN	NaN	NaN	10.3202	10.3163	10.0813	11.0382	10.1586	10.7452	UP000000589_10090_2020;UP000000589_10090_additional_2020	1	A0A2I3BQE0;Q9JI10;Q9JI10-2	Stk3	Isoform of Q9JI10, Non-specific serine/threonine protein kinase;Serine/threonine-protein kinase 3;Isoform of Q9JI10, Isoform 2 of Serine/threonine-protein kinase 3	A0A2I3BQE0;Q9JI10;Q9JI10-2
9.95551	11.3925	11.2432	11.2722	11.2889	11.7288	NaN	NaN	NaN	NaN	NaN	NaN	16.5632	16.8694	17.258	16.8128	16.4713	16.8196	UP000000589_10090_additional_2020	1	A0A2I3BQE1;A0A2I3BRQ1	AI182371	Isoform of A2AS37, Anaphylatoxin-like domain-containing protein;Isoform of A2AS37, Anaphylatoxin-like domain-containing protein	A0A2I3BQE1;A0A2I3BRQ1
10.7083	10.6155	12.133	9.40419	11.3805	10.0925	NaN	NaN	NaN	NaN	NaN	NaN	10.8529	8.02018	10.2446	11.3142	10.4797	11.5289	UP000000589_10090_2020;UP000000589_10090_additional_2020	1	A0A2I3BQF5;A0A2I3BRR4;Q8C3B8;Q8C3B8-2	Rft1	Isoform of Q8C3B8, Protein RFT1 homolog;Isoform of Q8C3B8, Protein RFT1 homolog;Protein RFT1 homolog;Isoform of Q8C3B8, Isoform 2 of Protein RFT1 homolog	A0A2I3BQF5;A0A2I3BRR4;Q8C3B8;Q8C3B8-2
NaN	NaN	NaN	NaN	NaN	NaN	NaN	NaN	NaN	NaN	NaN	NaN	14.2151	14.0687	14.2045	14.0123	13.7435	14.2296	UP000000589_10090_additional_2020	2	A0A2I3BQG7;A0A2I3BQL1	Slc22a17	Isoform of Q9D9E0, MFS domain-containing protein;Isoform of Q9D9E0, MFS domain-containing protein	A0A2I3BQG7;A0A2I3BQL1
NaN	NaN	NaN	NaN	NaN	NaN	NaN	NaN	NaN	NaN	NaN	NaN	16.603	16.1877	16.2302	16.6823	16.5124	16.4996	UP000000589_10090_additional_2020	1	A0A2I3BQK1	Cyrib	Isoform of Q921M7, DUF1394 domain-containing protein (Fragment)	A0A2I3BQK1
8.70657	9.25431	5.32824	9.35733	9.6857	10.4884	NaN	NaN	NaN	NaN	NaN	NaN	NaN	NaN	NaN	8.12818	NaN	NaN	UP000000589_10090_2020;UP000000589_10090_additional_2020	1	A0A2I3BQL2;Q3T9D8;Q8BMG8	Slc25a32	Isoform of Q8BMG8, Mitochondrial folate transporter/carrier;Isoform of Q8BMG8, Mitochondrial folate transporter/carrier;Mitochondrial folate transporter/carrier	A0A2I3BQL2;Q3T9D8;Q8BMG8
8.76309	7.98283	NaN	9.62033	9.98551	10.5987	NaN	NaN	NaN	NaN	NaN	NaN	NaN	9.95586	NaN	NaN	8.72393	NaN	UP000000589_10090_2020;UP000000589_10090_additional_2020	1	A0A2I3BQN1;A2AI05;A2AI05-2;A2AI05-3	Ndor1	Isoform of A2AI05, NADPH-dependent diflavin oxidoreductase 1;NADPH-dependent diflavin oxidoreductase 1;Isoform of A2AI05, Isoform 2 of NADPH-dependent diflavin oxidoreductase 1;Isoform of A2AI05, Isoform 3 of NADPH-dependent diflavin oxidoreductase 1	A0A2I3BQN1;A2AI05;A2AI05-2;A2AI05-3
9.69557	6.85057	7.21836	NaN	NaN	11.4501	15.814	15.9165	15.3718	16.1608	15.9429	15.8084	15.4865	14.9904	15.2082	15.3408	15.0759	15.8471	UP000000589_10090_additional_2020	4	A0A2I3BQP6	Camk2g	Isoform of Q923T9, Calcium/calmodulin-dependent protein kinase	A0A2I3BQP6
10.7492	12.613	11.4328	12.5462	12.1763	12.9317	12.862	10.682	11.2008	11.6277	12.6737	10.5825	10.6298	10.7526	10.4882	9.57919	10.1562	11.0233	UP000000589_10090_2020;UP000000589_10090_additional_2020	3	A0A2I3BQS6;E9Q2H1;Q80TP3	Ubr5	Isoform of Q80TP3, E3 ubiquitin-protein ligase UBR5;Isoform of Q80TP3, E3 ubiquitin-protein ligase UBR5;E3 ubiquitin-protein ligase UBR5	A0A2I3BQS6;E9Q2H1;Q80TP3
NaN	8.91975	10.3688	NaN	10.0311	8.09729	NaN	NaN	NaN	NaN	NaN	NaN	NaN	8.91406	8.80901	8.98615	9.20646	NaN	UP000000589_10090_2020;UP000000589_10090_additional_2020	1	A0A2I3BQU5;A0A2I3BRQ7;E9PZM7	Scaf11	Isoform of E9PZM7, RING-type domain-containing protein;Isoform of E9PZM7, SR-related CTD-associated factor 11 (Fragment);RING-type domain-containing protein	A0A2I3BQU5;A0A2I3BRQ7;E9PZM7
NaN	NaN	NaN	NaN	NaN	NaN	NaN	NaN	NaN	NaN	NaN	NaN	NaN	NaN	11.0317	12.1732	11.7026	12.2815	UP000000589_10090_additional_2020	2	A0A2I3BQV4	Sall2	Isoform of Q9QX96, Sal-like protein 2	A0A2I3BQV4
14.7412	14.7641	14.7723	14.6923	14.7734	14.6601	13.2826	14.042	14.1609	14.3482	14.6907	13.6238	15.7734	15.5767	15.6921	15.9454	15.8391	15.9734	UP000000589_10090_2020;UP000000589_10090_additional_2020	15	A0A2I3BQV5;Q9EPK7	Xpo7	Isoform of Q9EPK7, Importin N-terminal domain-containing protein;Exportin-7	A0A2I3BQV5;Q9EPK7
16.8083	17.4382	16.5884	16.696	16.0521	16.9312	13.9017	13.0832	14.0479	12.0803	13.6857	10.7108	10.4969	11.1725	11.3675	10.5473	10.9384	11.133	UP000000589_10090_2020;UP000000589_10090_additional_2020	3	A0A2I3BQY4;Q9JK38	Gnpnat1	Isoform of Q9JK38, Glucosamine 6-phosphate N-acetyltransferase;Glucosamine 6-phosphate N-acetyltransferase	A0A2I3BQY4;Q9JK38
NaN	NaN	NaN	NaN	8.38544	NaN	NaN	NaN	NaN	NaN	NaN	NaN	11.8419	11.9323	11.9437	11.9288	11.8417	11.9731	UP000000589_10090_2020;UP000000589_10090_additional_2020	1	A0A2I3BQZ0;Q7TN22;Q7TN22-2	Txndc16	Isoform of Q7TN22, Thioredoxin domain-containing protein 16 (Fragment);Thioredoxin domain-containing protein 16;Isoform of Q7TN22, Isoform 2 of Thioredoxin domain-containing protein 16	A0A2I3BQZ0;Q7TN22;Q7TN22-2
12.6645	11.7938	11.2298	10.7045	10.3348	12.1295	NaN	NaN	NaN	NaN	NaN	NaN	9.39413	8.93787	8.90223	9.19405	8.85553	9.89847	UP000000589_10090_2020;UP000000589_10090_additional_2020	3	A0A2I3BR29;H9H9T1;Q3TGF2	Fam107b	Isoform of Q3TGF2, Protein FAM107B;Isoform of Q3TGF2, Protein FAM107B;Protein FAM107B	A0A2I3BR29;H9H9T1;Q3TGF2
NaN	NaN	NaN	NaN	NaN	NaN	NaN	NaN	NaN	NaN	NaN	NaN	13.8688	14.0498	14.0655	14.3108	13.8009	14.6452	UP000000589_10090_2020;UP000000589_10090_additional_2020	1	A0A2I3BR56;Q8VHV1;Q8VHV1-3	Baalc	Isoform of Q8VHV1, Brain and acute leukemia cytoplasmic protein (Fragment);Brain and acute leukemia cytoplasmic protein;Isoform of Q8VHV1, Isoform 3 of Brain and acute leukemia cytoplasmic protein	A0A2I3BR56;Q8VHV1;Q8VHV1-3
12.7347	NaN	12.4806	NaN	NaN	NaN	13.2614	0.443866	12.169	NaN	14.1877	NaN	14.7836	14.9347	14.809	14.6651	14.5166	14.7405	UP000000589_10090_2020;UP000000589_10090_additional_2020	2	A0A2I3BRA9;A0A2I3BRU6;A0A2K6EDK7;A0A2R8VI79;A0A2R8VK79;A0A2R8W6K5;Q8BP71;Q8BP71-2;Q8BP71-3;Q8BP71-5;Q8BP71-6;Q8BP71-7;Q8BP71-8;Q9JJ43;Q9JJ43-2;Q9JJ43-3;Q9JJ43-4;Q9JJ43-5;Q9JJ43-6	Rbfox2;Rbfox2;Rbfox2;Rbfox1;Rbfox1;Rbfox1;Rbfox2;Rbfox2;Rbfox2;Rbfox2;Rbfox2;Rbfox2;Rbfox2;Rbfox1;Rbfox1;Rbfox1;Rbfox1;Rbfox1;Rbfox1	Isoform of Q8BP71, RRM domain-containing protein (Fragment);Isoform of Q8BP71, RRM domain-containing protein (Fragment);Isoform of Q8BP71, RNA binding protein fox-1 homolog 2;Isoform of Q9JJ43, RNA binding protein fox-1 homolog 1;Isoform of Q9JJ43, RNA binding protein fox-1 homolog 1;Isoform of Q9JJ43, RRM domain-containing protein (Fragment);RNA binding protein fox-1 homolog 2;Isoform of Q8BP71,…	A0A2I3BRA9;A0A2I3BRU6;A0A2K6EDK7;A0A2R8VI79;A0A2R8VK79;A0A2R8W6K5;Q8BP71;Q8BP71-2;Q8BP71-3;Q8BP71-5;Q8BP71-6;Q8BP71-7;Q8BP71-8;Q9JJ43;Q9JJ43-2;Q9JJ43-3;Q9JJ43-4;Q9JJ43-5;Q9JJ43-6
11.4392	11.0881	11.127	11.9004	11.8937	12.088	11.9946	12.1559	13.3326	13.0315	NaN	NaN	13.9893	13.8406	14.1324	14.2557	14.185	14.0812	UP000000589_10090_2020;UP000000589_10090_additional_2020	8	A0A2I3BRC5;Q01341	Adcy6	Isoform of Q01341, Adenylate cyclase type 6;Adenylate cyclase type 6	A0A2I3BRC5;Q01341
15.2697	11.3535	14.4564	15.0726	14.1539	12.463	NaN	NaN	NaN	NaN	NaN	NaN	14.3553	14.4712	14.1981	14.468	14.0856	14.3602	UP000000589_10090_2020;UP000000589_10090_additional_2020	2	A0A2I3BRK6;Q9JIX0	Eny2	Isoform of Q9JIX0, Transcription and mRNA export factor ENY2;Transcription and mRNA export factor ENY2	A0A2I3BRK6;Q9JIX0
NaN	NaN	NaN	NaN	NaN	NaN	NaN	NaN	NaN	NaN	NaN	NaN	10.0645	10.9751	11.3381	11.738	11.2151	10.7394	UP000000589_10090_2020;UP000000589_10090_additional_2020	3	A0A2I3BRL2;Q8CI03;Q8CI03-2;Q8CI03-3	Flywch1	Isoform of Q8CI03, FLYWCH-type zinc finger-containing protein 1 (Fragment);FLYWCH-type zinc finger-containing protein 1;Isoform of Q8CI03, Isoform 2 of FLYWCH-type zinc finger-containing protein 1;Isoform of Q8CI03, Isoform 3 of FLYWCH-type zinc finger-containing protein 1	A0A2I3BRL2;Q8CI03;Q8CI03-2;Q8CI03-3
14.8311	13.4626	15.4973	14.3268	15.0718	14.6406	12.5625	12.15	NaN	13.1134	12.9938	12.1248	16.3932	16.4616	16.587	16.7646	16.2914	17.0706	UP000000589_10090_2020	12	A0A2I3BRL8;Q91VM5	Gm7324;Rbmxl1	RRM domain-containing protein;RNA binding motif protein, X-linked-like-1	A0A2I3BRL8;Q91VM5
NaN	NaN	NaN	NaN	7.77834	NaN	NaN	NaN	NaN	NaN	NaN	NaN	11.0718	11.175	9.9244	9.63144	10.3241	11.0905	UP000000589_10090_2020	2	A0A2I3BRN2	Gprin2	GRIN_C domain-containing protein	A0A2I3BRN2
16.2393	15.2996	15.2269	15.8406	15.6961	15.4078	17.5341	17.8578	17.4848	17.4362	17.205	18.1672	14.001	13.1498	14.4257	14.0006	14.4617	13.3245	UP000000589_10090_2020;UP000000589_10090_additional_2020	23	A0A2I3BRT4;Q8R0W0	Eppk1	Isoform of Q8R0W0, Epiplakin;Epiplakin	A0A2I3BRT4;Q8R0W0
8.27914	9.20835	9.30925	9.32231	9.192	9.90078	NaN	NaN	NaN	NaN	NaN	NaN	7.96751	9.80367	8.09827	8.34633	8.33559	NaN	UP000000589_10090_2020;UP000000589_10090_additional_2020	2	A0A2I3BRZ2;Q3UHQ6;Q3UHQ6-2	Dop1b	Isoform of Q3UHQ6, Dopey_N domain-containing protein;Protein dopey-2;Isoform of Q3UHQ6, Isoform 2 of Protein dopey-2	A0A2I3BRZ2;Q3UHQ6;Q3UHQ6-2
NaN	NaN	NaN	NaN	NaN	NaN	10.5289	12.292	10.156	13.7292	12.8078	11.9204	NaN	NaN	NaN	NaN	NaN	NaN	UP000000589_10090_2020	1	A0A2I3BRZ3	Klhl33	Kelch-like 33	A0A2I3BRZ3
14.6198	14.6983	14.4531	14.7506	14.9129	14.5879	16.4877	16.0743	16.1712	16.3116	15.9559	16.4512	12.706	13.1425	12.9344	12.8968	13.2304	12.9719	UP000000589_10090_2020;UP000000589_10090_additional_2020	8	A0A2I3BS41;Q8K0M3;Q9R1Z8	Sorbs3	Isoform of Q9R1Z8, Vinexin;Isoform of Q9R1Z8, Sorbs3 protein;Vinexin	A0A2I3BS41;Q8K0M3;Q9R1Z8
13.2175	12.5583	13.7673	12.4207	13.429	12.0538	13.0891	13.153	14.1885	13.7003	12.8474	13.4551	14.0879	14.2294	14.0689	13.8722	14.2123	14.5648	UP000000589_10090_2020;UP000000589_10090_additional_2020	4	A0A2K6EDK3;Q6PIP5	Nudcd1	Isoform of Q6PIP5, NudC domain-containing protein 1;NudC domain-containing protein 1	A0A2K6EDK3;Q6PIP5
15.3876	15.4149	13.8675	15.3102	13.984	15.2641	15.4229	15.2156	15.1892	15.3356	14.522	14.5969	14.0927	14.9151	14.9332	14.7518	15.1761	14.5971	UP000000589_10090_2020;UP000000589_10090_additional_2020	2	A0A2K6EDM5;Q8C181;Q8C181-4	Mbnl2	Isoform of Q8C181, Muscleblind-like protein 2;Muscleblind-like protein 2;Isoform of Q8C181, Isoform 4 of Muscleblind-like protein 2	A0A2K6EDM5;Q8C181;Q8C181-4
12.3042	13.1859	12.8526	11.4771	12.8981	13.0928	NaN	NaN	NaN	NaN	NaN	NaN	NaN	NaN	NaN	NaN	NaN	NaN	UP000000589_10090_2020;UP000000589_10090_additional_2020	3	A0A2R8VHC9;A0A2R8W6J9;A2APN2;Q8CGR7;Q8R093	Upp2	Isoform of Q8CGR7, Uridine phosphorylase;Isoform of Q8CGR7, Uridine phosphorylase;Isoform of Q8CGR7, Uridine phosphorylase;Uridine phosphorylase 2;Isoform of Q8CGR7, Uridine phosphorylase	A0A2R8VHC9;A0A2R8W6J9;A2APN2;Q8CGR7;Q8R093
NaN	NaN	NaN	NaN	NaN	NaN	NaN	NaN	NaN	NaN	NaN	NaN	13.4398	13.2086	13.2986	13.413	13.4663	13.5879	UP000000589_10090_2020;UP000000589_10090_additional_2020	6	A0A2R8VHF1;A0A2R8VKG2;D3YZ21;F6ZGR6	D430041D05Rik	Isoform of A0A2R8VKG2, RIKEN cDNA D430041D05 gene;RIKEN cDNA D430041D05 gene;Isoform of A0A2R8VKG2, RIKEN cDNA D430041D05 gene;Isoform of A0A2R8VKG2, RIKEN cDNA D430041D05 gene	A0A2R8VHF1;A0A2R8VKG2;D3YZ21;F6ZGR6
14.7672	15.0945	14.4065	14.9384	14.2251	15.0399	14.28	13.9693	13.9749	14.1891	14.3354	13.8952	14.2002	14.1311	14.093	14.1171	14.1312	14.3453	UP000000589_10090_2020;UP000000589_10090_additional_2020	9	A0A2R8VHH1;Q99P88	Nup155	Isoform of Q99P88, Nuclear pore complex protein Nup155;Nuclear pore complex protein Nup155	A0A2R8VHH1;Q99P88
13.4831	12.0483	13.4444	13.5229	NaN	13.5677	14.3651	NaN	NaN	11.7071	11.5046	NaN	14.5109	13.8612	11.4155	14.6864	13.605	14.4567	UP000000589_10090_additional_2020	1	A0A2R8VHL8	Pcbp2	Isoform of Q61990, KH domain-containing protein (Fragment)	A0A2R8VHL8
10.2109	NaN	11.068	6.17799	9.75118	10.7586	NaN	NaN	NaN	NaN	NaN	NaN	12.0599	12.3529	12.2504	12.206	11.5821	12.4102	UP000000589_10090_2020;UP000000589_10090_additional_2020	3	A0A2R8VHM1;Q9R226	Khdrbs3	Isoform of Q9R226, KH domain-containing protein (Fragment);KH domain-containing, RNA-binding, signal transduction-associated protein 3	A0A2R8VHM1;Q9R226
13.9076	13.0145	13.577	14.0095	13.5419	14.2203	13.7122	14.1111	14.2222	NaN	13.9432	13.6446	12.0608	12.6578	12.0951	12.0263	12.0896	13.0381	UP000000589_10090_2020;UP000000589_10090_additional_2020	6	A0A2R8VHQ0;Q8CGB6;Q8CGB6-2;Q8CGB6-4	Tns2	Isoform of Q8CGB6, Tensin-2;Tensin-2;Isoform of Q8CGB6, Isoform 2 of Tensin-2;Isoform of Q8CGB6, Isoform 4 of Tensin-2	A0A2R8VHQ0;Q8CGB6;Q8CGB6-2;Q8CGB6-4
NaN	NaN	NaN	NaN	NaN	NaN	NaN	NaN	NaN	NaN	NaN	NaN	10.6987	10.4212	10.0101	NaN	NaN	10.2951	UP000000589_10090_2020;UP000000589_10090_additional_2020	1	A0A2R8VHV0;A0A2R8VI14;A0A2R8VI93;A0A2R8VJW4;A0A2R8W6I5;Q3TTL7;Q8CI96;Q8CI96-2;Q8CI96-3	Clip4	Isoform of Q8CI96, CAP-Gly domain-containing linker protein 4;Isoform of Q8CI96, ANK_REP_REGION domain-containing protein (Fragment);Isoform of Q8CI96, CAP-Gly domain-containing linker protein 4;Isoform of Q8CI96, CAP-Gly domain-containing linker protein 4;Isoform of Q8CI96, ANK_REP_REGION domain-containing protein;Isoform of Q8CI96, CAP-Gly domain-containing linker protein 4;CAP-Gly domain-conta…	A0A2R8VHV0;A0A2R8VI14;A0A2R8VI93;A0A2R8VJW4;A0A2R8W6I5;Q3TTL7;Q8CI96;Q8CI96-2;Q8CI96-3
NaN	NaN	NaN	NaN	NaN	NaN	NaN	NaN	NaN	NaN	NaN	NaN	13.4078	13.2559	13.5387	13.409	13.6094	13.4453	UP000000589_10090_2020;UP000000589_10090_additional_2020	8	A0A2R8VHV8;Q61220;Q8BM06	Nell2	Isoform of Q61220, Protein kinase C-binding protein NELL2;Protein kinase C-binding protein NELL2;Isoform of Q61220, Protein kinase C-binding protein NELL2	A0A2R8VHV8;Q61220;Q8BM06
10.3333	10.8864	NaN	9.90794	10.596	10.1966	NaN	NaN	NaN	NaN	NaN	NaN	12.4352	12.253	12.0189	11.6993	12.3524	12.3959	UP000000589_10090_2020;UP000000589_10090_additional_2020	1	A0A2R8VHX5;Q8VD12;Q8VD12-2	Zfp385a;Znf385a;Znf385a	Isoform of Q8VD12, Zinc finger protein 385A;Zinc finger protein 385A;Isoform of Q8VD12, Isoform 2 of Zinc finger protein 385A	A0A2R8VHX5;Q8VD12;Q8VD12-2
16.1692	16.9609	16.6177	16.6648	17.086	16.6976	16.6385	16.7629	16.0757	16.2608	16.123	15.9171	13.6462	13.64	13.5732	13.5425	13.3105	14.4175	UP000000589_10090_2020;UP000000589_10090_additional_2020	4	A0A2R8VI07;Q8C6B0	Mettl7a1	Isoform of Q8C6B0, Methyltransf_11 domain-containing protein (Fragment);Methyltransf_11 domain-containing protein	A0A2R8VI07;Q8C6B0
NaN	NaN	NaN	NaN	NaN	NaN	NaN	NaN	NaN	NaN	NaN	NaN	11.7458	10.8535	NaN	NaN	NaN	NaN	UP000000589_10090_2020;UP000000589_10090_additional_2020	1	A0A2R8VI57;Q9D0P8	Ift27	Isoform of Q9D0P8, Intraflagellar transport protein 27 homolog (Fragment);Intraflagellar transport protein 27 homolog	A0A2R8VI57;Q9D0P8
13.882	13.0281	14.067	14.043	13.4619	NaN	NaN	NaN	NaN	NaN	NaN	NaN	NaN	NaN	10.4395	9.97662	NaN	NaN	UP000000589_10090_2020;UP000000589_10090_additional_2020	1	A0A2R8VI88;O70579	Slc25a17	Isoform of O70579, Peroxisomal membrane protein PMP34;Peroxisomal membrane protein PMP34	A0A2R8VI88;O70579
NaN	NaN	NaN	NaN	NaN	NaN	NaN	NaN	NaN	NaN	NaN	NaN	10.3774	NaN	NaN	8.50537	9.33194	10.3003	UP000000589_10090_2020;UP000000589_10090_additional_2020	1	A0A2R8VJN7;A0A2R8VJY7;A0A2R8W6M8;A0A2R8W6T4;Q8K1N4;Q8K1N4-2	Spats2	Isoform of Q8K1N4, Spermatogenesis-associated serine-rich protein 2 (Fragment);Isoform of Q8K1N4, Spermatogenesis-associated serine-rich protein 2 (Fragment);Isoform of Q8K1N4, Spermatogenesis-associated serine-rich protein 2 (Fragment);Isoform of Q8K1N4, Spermatogenesis-associated serine-rich protein 2 (Fragment);Spermatogenesis-associated serine-rich protein 2;Isoform of Q8K1N4, Isoform 2 of Sp…	A0A2R8VJN7;A0A2R8VJY7;A0A2R8W6M8;A0A2R8W6T4;Q8K1N4;Q8K1N4-2
15.6655	13.7579	14.6139	13.7567	14.0379	14.2404	NaN	12.8519	NaN	NaN	NaN	NaN	14.9195	14.7134	14.8236	14.8201	14.5922	15.3542	UP000000589_10090_2020;UP000000589_10090_additional_2020	2	A0A2R8VJV3;P61924;Q8R3M1	Copz1	Isoform of P61924, Coatomer subunit zeta;Coatomer subunit zeta-1;Isoform of P61924, Coatomer subunit zeta	A0A2R8VJV3;P61924;Q8R3M1
13.6636	13.036	13.6899	13.2412	13.694	11.8013	15.5961	16.4126	16.4757	16.2011	15.7781	17.0614	14.8718	15.158	15.0848	15.1962	15.2346	15.677	UP000000589_10090_additional_2020	2	A0A2R8VJW0	Aco2	Isoform of Q99KI0, Aconitate hydratase, mitochondrial (Fragment)	A0A2R8VJW0
14.1932	14.1625	14.2142	12.759	13.9934	12.9805	NaN	13.2821	NaN	NaN	NaN	NaN	17.427	17.1277	17.2008	17.3163	17.1508	17.8214	UP000000589_10090_additional_2020	4	A0A2R8VK70	Cd47	Isoform of Q61735, Integrin-associated protein	A0A2R8VK70
13.047	13.6781	12.4798	13.0695	12.8864	13.7948	11.7072	12.0768	13.0176	11.5892	11.2307	11.7654	11.8055	11.8487	11.9007	11.9045	11.6509	11.9657	UP000000589_10090_2020;UP000000589_10090_additional_2020	3	A0A2R8VK76;Q9EPU4	Cpsf1	Isoform of Q9EPU4, CPSF_A domain-containing protein;Cleavage and polyadenylation specificity factor subunit 1	A0A2R8VK76;Q9EPU4
15.9259	14.313	14.9058	14.0287	14.9172	14.3817	NaN	NaN	NaN	NaN	NaN	NaN	12.6405	NaN	11.575	NaN	NaN	11.9477	UP000000589_10090_2020;UP000000589_10090_additional_2020	7	A0A2R8VKQ7;Q9D8T2	Gsdmd	Isoform of Q9D8T2, Gasdermin D (Fragment);Gasdermin-D	A0A2R8VKQ7;Q9D8T2
NaN	NaN	NaN	NaN	NaN	NaN	NaN	NaN	NaN	NaN	NaN	NaN	16.2555	16.3887	16.2505	16.5316	16.3463	16.5119	UP000000589_10090_additional_2020	7	A0A2R8W6I7	Gm49510	Gm49510 readthrough, Predicted gene, 49510	A0A2R8W6I7
12.5415	NaN	12.0803	11.7272	NaN	11.2912	NaN	NaN	NaN	NaN	NaN	NaN	15.038	15.1286	15.1398	14.8711	14.9924	15.7023	UP000000589_10090_additional_2020	1	A0A2R8W6P0	Cd47	Isoform of Q61735, Integrin-associated protein	A0A2R8W6P0
13.3823	13.4716	13.198	13.7212	13.3802	12.7164	NaN	NaN	NaN	NaN	NaN	NaN	NaN	NaN	NaN	NaN	NaN	NaN	UP000000589_10090_2020;UP000000589_10090_additional_2020	1	A0A2R8W6T9;Q9DBI0	Tmprss6	Isoform of Q9DBI0, Transmembrane protease serine 6;Transmembrane protease serine 6	A0A2R8W6T9;Q9DBI0
NaN	NaN	NaN	NaN	NaN	NaN	NaN	NaN	NaN	NaN	NaN	NaN	12.0221	11.9679	11.6779	11.1537	11.554	11.7838	UP000000589_10090_2020;UP000000589_10090_additional_2020	3	A0A2R8W6X1;G3X8Q6;O08672	Kifc2	Isoform of O08672, Kinesin-like protein;Isoform of O08672, Kinesin-like protein;Kinesin-like protein KIFC2	A0A2R8W6X1;G3X8Q6;O08672
12.4614	9.95692	11.9667	10.6157	11.7679	9.88574	NaN	NaN	NaN	NaN	NaN	NaN	12.1335	10.7084	NaN	11.7508	NaN	11.8158	UP000000589_10090_2020;UP000000589_10090_additional_2020	2	A0A2R8W6Y5;E9Q066;G3X9Q6;Q8BWW4	Larp4	Isoform of Q8BWW4, HTH La-type RNA-binding domain-containing protein;Isoform of Q8BWW4, HTH La-type RNA-binding domain-containing protein;Isoform of Q8BWW4, La-related protein 4;La-related protein 4	A0A2R8W6Y5;E9Q066;G3X9Q6;Q8BWW4
NaN	NaN	NaN	NaN	NaN	NaN	NaN	NaN	NaN	NaN	NaN	NaN	13.7632	13.5623	13.4025	13.6707	13.301	14.2601	UP000000589_10090_additional_2020	5	A0A2U3TZ49	Cacnb3	Isoform of P54285, Calcium channel voltage-dependent subunit beta 3	A0A2U3TZ49
7.8645	NaN	NaN	NaN	9.44753	8.40411	NaN	NaN	NaN	NaN	NaN	NaN	NaN	NaN	NaN	NaN	NaN	NaN	UP000000589_10090_2020;UP000000589_10090_additional_2020	1	A0A2U3TZ56;Q78IQ7;Q78IQ7-2	Slc39a4	Isoform of Q78IQ7, ZIP4_domain domain-containing protein;Zinc transporter ZIP4;Isoform of Q78IQ7, Isoform 2 of Zinc transporter ZIP4	A0A2U3TZ56;Q78IQ7;Q78IQ7-2
12.8702	12.3007	10.9442	11.9788	12.4677	12.7706	12.9254	13.3218	12.7098	13.5297	12.4594	12.5336	NaN	7.32087	11.3522	9.19515	NaN	NaN	UP000000589_10090_2020;UP000000589_10090_additional_2020	2	A0A2U3TZ82;G5E8W1;Q99KW3;Q99KW3-1;Q99KW3-2;Q99KW3-4	Triobp	Isoform of Q99KW3, PH domain-containing protein;Isoform of Q99KW3, PH domain-containing protein (Fragment);TRIO and F-actin-binding protein;Isoform of Q99KW3, Isoform 1 of TRIO and F-actin-binding protein;Isoform of Q99KW3, Isoform 2 of TRIO and F-actin-binding protein;Isoform of Q99KW3, Isoform 4 of TRIO and F-actin-binding protein	A0A2U3TZ82;G5E8W1;Q99KW3;Q99KW3-1;Q99KW3-2;Q99KW3-4
11.064	10.7919	10.2072	11.327	10.3964	11.0698	NaN	NaN	NaN	NaN	NaN	NaN	10.5318	10.2001	10.4675	7.71586	10.9414	10.1448	UP000000589_10090_2020;UP000000589_10090_additional_2020	1	A0A338P673;A9C437;Q9R0A1	Clcn2	Isoform of Q9R0A1, Chloride channel protein;Isoform of Q9R0A1, Chloride channel protein;Chloride channel protein 2	A0A338P673;A9C437;Q9R0A1
9.87786	11.1387	9.68313	10.3159	NaN	NaN	NaN	NaN	NaN	NaN	NaN	NaN	10.3018	9.45397	11.0297	10.1714	10.6551	9.70854	UP000000589_10090_2020;UP000000589_10090_additional_2020	1	A0A338P691;Q9EQM6	Gm49776;Dgcr8	Gm49776 readthrough, Predicted gene, 49776 (Fragment);Microprocessor complex subunit DGCR8	A0A338P691;Q9EQM6
8.2202	10.7923	10.1547	8.79921	8.40313	10.337	NaN	NaN	NaN	NaN	NaN	NaN	15.2164	15.4256	16.0147	15.6503	15.751	16.2015	UP000000589_10090_2020;UP000000589_10090_additional_2020	21	A0A338P6E5;A0A338P6I6;Q62108;Q62108-2;Q62108-3	Dlg4	Isoform of Q62108, Disks large homolog 4;Isoform of Q62108, Disks large homolog 4;Disks large homolog 4;Isoform of Q62108, Isoform 2 of Disks large homolog 4;Isoform of Q62108, Isoform 3 of Disks large homolog 4	A0A338P6E5;A0A338P6I6;Q62108;Q62108-2;Q62108-3
13.9077	14.1431	13.6032	14.2022	14.0322	14.0306	13.7169	14.4878	14.115	13.8848	13.8233	13.2985	12.7404	12.5556	12.7778	12.6701	12.6668	12.5739	UP000000589_10090_2020;UP000000589_10090_additional_2020	5	A0A338P6F2;G5E8A0;Q8CI95	Osbpl11	Isoform of Q8CI95, Oxysterol-binding protein;Isoform of Q8CI95, Oxysterol-binding protein;Oxysterol-binding protein-related protein 11	A0A338P6F2;G5E8A0;Q8CI95
11.1699	13.8372	11.4295	12.5227	11.3948	10.3823	NaN	NaN	9.54759	NaN	NaN	NaN	13.3234	12.8359	13.0918	12.9659	12.9777	13.3224	UP000000589_10090_additional_2020	7	A0A338P6F7;G5E843	Robo1	Isoform of O89026, Roundabout homolog 1 (Fragment);Isoform of O89026, Roundabout homolog 1	A0A338P6F7;G5E843
11.7893	10.8309	12.0328	10.6158	11.8599	11.2413	11.7624	11.0464	NaN	11.375	NaN	12.2704	12.3026	12.6064	12.5089	12.7519	12.5507	13.038	UP000000589_10090_2020;UP000000589_10090_additional_2020	4	A0A338P6I2;Q923G2	Polr2h	Isoform of Q923G2, DNA-directed RNA polymerases I, II, and III subunit RPABC3;DNA-directed RNA polymerases I, II, and III subunit RPABC3	A0A338P6I2;Q923G2
12.3645	12.384	12.2243	12.2937	12.8714	12.1596	13.4091	13.7835	13.7517	13.5185	13.1947	12.017	11.9409	11.9851	12.0249	11.8475	12.2867	13.0189	UP000000589_10090_2020	2	A0A338P6I9	ENSMUSG00000116563	Uncharacterized protein	A0A338P6I9
10.8676	6.34297	5.08502	7.00721	10.523	NaN	NaN	-0.921122	6.19785	-0.841428	NaN	-0.67132	12.5721	12.1684	12.5046	12.4683	12.4946	12.8769	UP000000589_10090_2020;UP000000589_10090_additional_2020	15	A0A338P6J0;Q91XM9;Q91XM9-2;Q91XM9-7	Dlg2	Isoform of Q91XM9, Disks large homolog 2;Disks large homolog 2;Isoform of Q91XM9, Isoform 2 of Disks large homolog 2;Isoform of Q91XM9, Isoform 7 of Disks large homolog 2	A0A338P6J0;Q91XM9;Q91XM9-2;Q91XM9-7
12.9089	12.3829	12.2149	12.1083	12.5413	12.3495	14.4805	15.1336	15.6253	14.9977	14.7093	16.0328	13.3691	12.96	13.2958	13.5877	13.5148	13.5918	UP000000589_10090_additional_2020	26	A0A338P6K2;E9QPE7	Myh11	Isoform of O08638, Myosin-11;Isoform of O08638, Myosin-11	A0A338P6K2;E9QPE7
12.9812	13.5265	12.6413	13.1071	13.0578	13.6645	NaN	NaN	NaN	11.5575	12.1568	10.2579	12.1399	12.1407	12.2337	12.2825	12.3106	12.3198	UP000000589_10090_2020;UP000000589_10090_additional_2020	2	A0A338P6K3;Q61624	Zfp148;Znf148	Isoform of Q61624, Zinc finger protein 148;Zinc finger protein 148	A0A338P6K3;Q61624
9.5825	10.275	NaN	9.40129	9.4552	10.602	NaN	10.464	9.70133	11.0761	NaN	NaN	NaN	NaN	NaN	NaN	NaN	NaN	UP000000589_10090_2020;UP000000589_10090_additional_2020	1	A0A338P6N4;A0A384DV78;Q80W49;Q80W49-2	Crybg3	Isoform of Q80W49, Beta/gamma crystallin domain-containing protein 3;Isoform of Q80W49, Beta/gamma crystallin domain-containing protein 3;Beta/gamma crystallin domain-containing protein 3;Isoform of Q80W49, Isoform 2 of Beta/gamma crystallin domain-containing protein 3	A0A338P6N4;A0A384DV78;Q80W49;Q80W49-2
14.7288	15.2059	13.9134	14.9202	14.5695	13.9135	13.1711	12.8996	13.2723	13.1364	12.1206	12.8061	14.5951	14.4178	14.8773	14.9274	15.263	14.987	UP000000589_10090_2020;UP000000589_10090_additional_2020	9	A0A338P6P6;D4AFX6;Q6ZQK5	Acap2	Isoform of Q6ZQK5, Arf-GAP with coiled-coil, ANK repeat and PH domain-containing protein 2;Isoform of Q6ZQK5, Arf-GAP with coiled-coil, ANK repeat and PH domain-containing protein 2;Arf-GAP with coiled-coil, ANK repeat and PH domain-containing protein 2	A0A338P6P6;D4AFX6;Q6ZQK5
13.0519	8.35507	11.4793	9.88042	10.8587	10.0967	NaN	NaN	NaN	NaN	NaN	NaN	14.152	13.5906	13.7233	13.9558	13.8323	13.9702	UP000000589_10090_additional_2020	4	A0A338P6P7	Pacsin2	Isoform of Q9WVE8, SH3 domain-containing protein (Fragment)	A0A338P6P7
11.2722	9.09942	10.9489	9.23938	11.2348	NaN	NaN	NaN	NaN	9.80256	NaN	NaN	13.3772	13.6102	13.7901	13.5558	13.6314	13.9797	UP000000589_10090_2020;UP000000589_10090_additional_2020	3	A0A338P6Q9;Q9CYZ8;Q9CYZ8-2	Ssbp2	Isoform of Q9CYZ8, LisH domain-containing protein (Fragment);Single-stranded DNA-binding protein 2;Isoform of Q9CYZ8, Isoform 2 of Single-stranded DNA-binding protein 2	A0A338P6Q9;Q9CYZ8;Q9CYZ8-2
13.1199	13.3361	12.7876	13.5263	13.3208	13.1353	14.066	13.1099	13.2912	13.9284	13.3058	13.733	12.6312	12.7494	12.9924	12.8776	12.3276	12.8567	UP000000589_10090_2020;UP000000589_10090_additional_2020	6	A0A338P6S3;Q6ZPR5;Q6ZPR5-2;Q6ZPR5-3;Q6ZPR5-4;Q6ZPR5-5	Smpd4	Isoform of Q6ZPR5, Sphingomyelin phosphodiesterase 4;Sphingomyelin phosphodiesterase 4;Isoform of Q6ZPR5, Isoform 2 of Sphingomyelin phosphodiesterase 4;Isoform of Q6ZPR5, Isoform 3 of Sphingomyelin phosphodiesterase 4;Isoform of Q6ZPR5, Isoform 4 of Sphingomyelin phosphodiesterase 4;Isoform of Q6ZPR5, Isoform 5 of Sphingomyelin phosphodiesterase 4	A0A338P6S3;Q6ZPR5;Q6ZPR5-2;Q6ZPR5-3;Q6ZPR5-4;Q6ZPR5-5
10.8414	NaN	NaN	10.5035	10.1346	11.6659	17.7022	17.3321	17.1599	17.5918	17.2462	15.875	NaN	NaN	NaN	NaN	NaN	NaN	UP000000589_10090_2020;UP000000589_10090_additional_2020	1	A0A338P6S8;A0A338P6W9;E9Q8E3;Q59IW5;Q59IW6;Q59IW7;Q59IW9	Abi3bp	ABI gene family, member 3 (NESH)-binding protein;Isoform of A0A338P6S8, ABI gene family, member 3 (NESH)-binding protein;Isoform of A0A338P6S8, ABI gene family, member 3 (NESH)-binding protein;Isoform of A0A338P6S8, ABI gene family, member 3 (NESH)-binding protein;Isoform of A0A338P6S8, ABI gene family, member 3 (NESH)-binding protein;Isoform of A0A338P6S8, ABI gene family, member 3 (NESH)-bindin…	A0A338P6S8;A0A338P6W9;E9Q8E3;Q59IW5;Q59IW6;Q59IW7;Q59IW9
13.1362	13.0125	13.6177	12.8964	13.1492	12.667	12.9472	13.0261	13.3702	13.0831	13.3881	13.7763	11.9873	12.7498	10.696	12.4762	9.71698	12.3313	UP000000589_10090_2020;UP000000589_10090_additional_2020	3	A0A338P6U4;D6RJ50;Q5XJY4	Parl	Isoform of Q5XJY4, Rhomboid domain-containing protein;Isoform of Q5XJY4, Presenilins-associated rhomboid-like protein, mitochondrial;Presenilins-associated rhomboid-like protein, mitochondrial	A0A338P6U4;D6RJ50;Q5XJY4
12.9316	13.7042	12.3975	13.7972	13.2747	14.2091	13.0916	13.165	13.4817	12.9244	12.9516	12.3387	13.1568	13.4071	12.964	12.7427	13.0643	13.831	UP000000589_10090_2020;UP000000589_10090_additional_2020	4	A0A338P6U8;E9Q4N6;E9Q4N7;E9Q6R4	Arid1b	Isoform of E9Q4N7, ARID domain-containing protein;Isoform of E9Q4N7, ARID domain-containing protein;AT-rich interactive domain-containing protein 1B;Isoform of E9Q4N7, ARID domain-containing protein	A0A338P6U8;E9Q4N6;E9Q4N7;E9Q6R4
9.88819	8.70509	9.42463	NaN	10.315	6.94494	NaN	NaN	NaN	NaN	NaN	NaN	9.86075	9.57963	10.6808	10.1826	9.97614	10.9662	UP000000589_10090_2020;UP000000589_10090_additional_2020	1	A0A338P6W1;P97868;P97868-2	Rbbp6	Isoform of P97868, E3 ubiquitin-protein ligase RBBP6 (Fragment);E3 ubiquitin-protein ligase RBBP6;Isoform of P97868, Isoform 2 of E3 ubiquitin-protein ligase RBBP6	A0A338P6W1;P97868;P97868-2
14.3629	13.9856	13.4459	14.0912	13.3804	13.5282	NaN	NaN	NaN	NaN	NaN	NaN	11.9856	12.5573	12.2034	12.533	12.1266	NaN	UP000000589_10090_2020;UP000000589_10090_additional_2020	2	A0A338P711;A0A338P7E3;C0HKG5;C0HKG6	Rnaset2b;Rnaset2b;Rnaset2a;Rnaset2b	Isoform of C0HKG5, Ribonuclease T2-B (Fragment);Isoform of C0HKG5, Ribonuclease T2-B;Ribonuclease T2-A;Ribonuclease T2-B	A0A338P711;A0A338P7E3;C0HKG5;C0HKG6
NaN	NaN	NaN	NaN	NaN	NaN	NaN	NaN	NaN	NaN	NaN	NaN	12.2815	12.4666	12.4134	11.4603	12.0574	12.7249	UP000000589_10090_2020;UP000000589_10090_additional_2020	3	A0A338P721;Q9JI59	Jam2	Isoform of Q9JI59, Junctional adhesion molecule B;Junctional adhesion molecule B	A0A338P721;Q9JI59
12.5908	12.467	11.1847	12.2063	11.7082	12.6692	NaN	NaN	NaN	NaN	NaN	NaN	12.1001	12.0457	12.1757	12.0913	12.1408	12.468	UP000000589_10090_2020;UP000000589_10090_additional_2020	2	A0A338P730;E9Q7C1;Q3TE00;Q924H2	Med15	Isoform of Q924H2, Mediator of RNA polymerase II transcription subunit 15;Isoform of Q924H2, Mediator of RNA polymerase II transcription subunit 15;Isoform of Q924H2, Mediator of RNA polymerase II transcription subunit 15;Mediator of RNA polymerase II transcription subunit 15	A0A338P730;E9Q7C1;Q3TE00;Q924H2
NaN	NaN	17.2963	11.1687	12.4039	14.1228	12.1591	NaN	NaN	NaN	9.60416	NaN	20.0181	20.6295	20.8123	20.5933	20.7172	20.3082	UP000000589_10090_additional_2020	18	A0A338P769	Septin5	Isoform of Q9Z2Q6, Septin-5	A0A338P769
16.858	16.3583	16.4735	16.0843	16.4006	16.5939	17.9397	18.0031	16.8882	17.8756	18.0725	17.6613	17.6016	17.4572	17.4176	17.3871	17.3534	17.6779	UP000000589_10090_2020;UP000000589_10090_additional_2020	6	A0A338P786;P68037	Ube2l3	Isoform of P68037, UBC core domain-containing protein (Fragment);Ubiquitin-conjugating enzyme E2 L3	A0A338P786;P68037
7.75853	NaN	NaN	NaN	NaN	NaN	NaN	NaN	NaN	NaN	NaN	NaN	11.8777	11.5951	11.3159	10.3331	9.86965	11.3071	UP000000589_10090_2020;UP000000589_10090_additional_2020	2	A0A338P7C9;Q3U3W2	Tmem181a	Transmembrane protein 181A;Isoform of A0A338P7C9, Transmembrane protein 181A	A0A338P7C9;Q3U3W2
9.67189	9.49482	7.46567	10.6713	10.7274	11.2513	NaN	NaN	NaN	NaN	NaN	NaN	13.0382	13.0591	12.8497	12.7989	12.665	12.8408	UP000000589_10090_2020;UP000000589_10090_additional_2020	1	A0A338P7F5;A0A338P7F9;Q8R043	AI413582;AI413582;Smim29	Isoform of Q8R043, Expressed sequence AI413582;Isoform of Q8R043, Expressed sequence AI413582;Small integral membrane protein 29	A0A338P7F5;A0A338P7F9;Q8R043
13.8002	10.7364	12.4252	15.8272	11.4526	11.5289	NaN	NaN	NaN	NaN	NaN	NaN	13.2063	13.0774	13.3028	13.4921	13.0298	13.2078	UP000000589_10090_additional_2020	3	A0A338P7H0	Arvcf	Isoform of P98203, Armadillo repeat protein deleted in velo-cardio-facial syndrome homolog (Fragment)	A0A338P7H0
NaN	NaN	NaN	NaN	NaN	NaN	NaN	NaN	NaN	NaN	NaN	NaN	9.72178	10.0451	10.316	9.95449	10.0393	10.7924	UP000000589_10090_2020;UP000000589_10090_additional_2020	1	A0A338P7H8;F2Z3X1;Q9JJ04	B4galt4	Isoform of Q9JJ04, Glyco_transf_7N domain-containing protein (Fragment);Isoform of Q9JJ04, Beta-1,4-galactosyltransferase 4;Beta-1,4-galactosyltransferase 4	A0A338P7H8;F2Z3X1;Q9JJ04
12.4268	11.8873	11.4498	11.3967	10.8713	12.106	NaN	11.7631	NaN	NaN	NaN	NaN	13.4288	13.1198	12.9014	13.2224	12.8796	13.5322	UP000000589_10090_2020;UP000000589_10090_additional_2020	2	A0A338P7L8;Q8BJF9	Chmp2b	Isoform of Q8BJF9, Charged multivesicular body protein 2b;Charged multivesicular body protein 2b	A0A338P7L8;Q8BJF9
10.8692	NaN	12.0049	NaN	NaN	NaN	NaN	NaN	NaN	NaN	NaN	NaN	12.6784	12.4675	11.6055	12.4925	12.2632	13.1603	UP000000589_10090_2020;UP000000589_10090_additional_2020	1	A0A338P7L9;Q9CQ49	Ncbp2	Isoform of Q9CQ49, Nuclear cap-binding protein subunit 2;Nuclear cap-binding protein subunit 2	A0A338P7L9;Q9CQ49
NaN	9.75092	NaN	9.46625	11.1402	NaN	NaN	NaN	NaN	NaN	NaN	NaN	14.2149	13.5346	14.0311	13.8913	14.984	13.8427	UP000000589_10090_2020;UP000000589_10090_additional_2020	9	A0A384DV92;Q8CA95;Q8CA95-2;Q8CA95-3	Pde10a	Isoform of Q8CA95, Phosphodiesterase;cAMP and cAMP-inhibited cGMP 3',5'-cyclic phosphodiesterase 10A;Isoform of Q8CA95, Isoform 2 of cAMP and cAMP-inhibited cGMP 3',5'-cyclic phosphodiesterase 10A;Isoform of Q8CA95, Isoform 3 of cAMP and cAMP-inhibited cGMP 3',5'-cyclic phosphodiesterase 10A	A0A384DV92;Q8CA95;Q8CA95-2;Q8CA95-3
11.723	12.188	11.6569	12.4852	12.3893	10.6385	NaN	NaN	11.9606	NaN	NaN	NaN	11.392	NaN	NaN	11.3173	11.1638	NaN	UP000000589_10090_2020;UP000000589_10090_additional_2020	1	A0A384DVA0;E9PY05;H3BKX4;I1E4Y2;P81270;P81270-2;P81270-3;P81270-4	Erg	Isoform of P81270, Transcriptional regulator ERG;Isoform of P81270, Transcriptional regulator ERG;Isoform of P81270, Transcriptional regulator ERG;Isoform of P81270, Transcriptional regulator ERG;Transcriptional regulator ERG;Isoform of P81270, Isoform 2 of Transcriptional regulator ERG;Isoform of P81270, Isoform 1 of Transcriptional regulator ERG;Isoform of P81270, Isoform 5 of Transcriptional r…	A0A384DVA0;E9PY05;H3BKX4;I1E4Y2;P81270;P81270-2;P81270-3;P81270-4
NaN	NaN	NaN	NaN	NaN	11.405	NaN	NaN	NaN	NaN	NaN	NaN	12.4566	12.3715	12.4757	12.3347	12.6714	12.3263	UP000000589_10090_2020;UP000000589_10090_additional_2020	2	A0A3B2W3F6;E9PY46;E9Q682	Ift140	Isoform of E9PY46, Intraflagellar transport protein 140 homolog;Intraflagellar transport protein 140 homolog;Isoform of E9PY46, Intraflagellar transport protein 140 homolog (Fragment)	A0A3B2W3F6;E9PY46;E9Q682
11.0225	10.4075	11.1028	9.21562	10.6313	10.3247	NaN	NaN	NaN	NaN	NaN	NaN	11.484	11.0162	10.3416	11.7254	9.43375	10.9874	UP000000589_10090_2020;UP000000589_10090_additional_2020	1	A0A3B2W3M7;P18608	Hmgn1	Isoform of P18608, Non-histone chromosomal protein HMG-14;Non-histone chromosomal protein HMG-14	A0A3B2W3M7;P18608
15.0249	15.964	15.4764	15.7785	15.5297	17.0414	18.2251	16.6091	18.2485	17.9572	17.5863	17.9395	15.1492	15.0299	15.1261	15.0178	15.327	NaN	UP000000589_10090_2020;UP000000589_10090_additional_2020	3	A0A3B2W441;A0A3B2W4A5;G5E814;Q9D8B4	Ndufa11	Isoform of Q9D8B4, Complex I-B14.7;Isoform of Q9D8B4, Complex I-B14.7;Isoform of Q9D8B4, Complex I-B14.7;NADH dehydrogenase [ubiquinone] 1 alpha subcomplex subunit 11	A0A3B2W441;A0A3B2W4A5;G5E814;Q9D8B4
13.3665	13.1336	12.8039	13.4728	13.2819	13.3085	13.5453	12.9923	12.7572	12.8991	13.1929	12.8972	12.3009	12.5542	12.8748	13.004	12.9328	12.6529	UP000000589_10090_2020;UP000000589_10090_additional_2020	1	A0A3B2W458;A0A3B2WAX4;P62700	Ypel5	Isoform of P62700, Protein yippee-like 5 (Fragment);Isoform of P62700, Protein yippee-like 5 (Fragment);Protein yippee-like 5	A0A3B2W458;A0A3B2WAX4;P62700
10.6838	11.3138	10.1246	11.2719	10.1761	11.3985	10.5779	11.8642	13.0573	13.2036	NaN	9.8055	12.8934	12.9101	12.6839	11.9524	12.4101	12.5332	UP000000589_10090_2020;UP000000589_10090_additional_2020	1	A0A3B2W7E0;A0A3B2WCW9;Q8K0D7	Get1	Isoform of Q8K0D7, Guided entry of tail-anchored proteins factor 1;Isoform of Q8K0D7, Guided entry of tail-anchored proteins factor 1;Guided entry of tail-anchored proteins factor 1	A0A3B2W7E0;A0A3B2WCW9;Q8K0D7
15.1216	NaN	16.1417	14.9135	15.3674	NaN	16.3898	15.6022	16.154	16.3705	15.9831	16.474	17.4537	16.563	17.1607	16.92	17.11	17.804	UP000000589_10090_2020;UP000000589_10090_additional_2020	1	A0A3B2W7M3;A0A3B2W7T8;A0A3B2WAZ4;A0A3B2WD06;A0A3B2WD34;Q91VJ4	Stk38	Isoform of Q91VJ4, Serine/threonine-protein kinase 38;Isoform of Q91VJ4, Protein kinase domain-containing protein;Isoform of Q91VJ4, Serine/threonine-protein kinase 38;Isoform of Q91VJ4, Serine/threonine-protein kinase 38;Isoform of Q91VJ4, Protein kinase domain-containing protein (Fragment);Serine/threonine-protein kinase 38	A0A3B2W7M3;A0A3B2W7T8;A0A3B2WAZ4;A0A3B2WD06;A0A3B2WD34;Q91VJ4
13.8873	14.2394	13.8117	14.4842	13.9112	14.5999	12.4318	12.9457	13.5097	14.3608	13.9374	12.5371	13.5353	13.635	13.5559	13.0532	13.5233	13.5281	UP000000589_10090_2020;UP000000589_10090_additional_2020	4	A0A3B2W812;Q9JLQ0	Cd2ap	Isoform of Q9JLQ0, CD2-associated protein;CD2-associated protein	A0A3B2W812;Q9JLQ0
18.0563	18.0546	18.0136	18.1944	18.0831	17.1558	17.1719	16.9015	17.1038	17.3659	17.1489	17.0129	16.3599	16.5243	16.6776	16.3422	16.7499	17.2064	UP000000589_10090_additional_2020	11	A0A3B2W864	Gm49804	Gm49804 readthrough, Nudix hydrolase domain-containing protein	A0A3B2W864
NaN	NaN	NaN	NaN	NaN	NaN	NaN	NaN	NaN	NaN	NaN	NaN	12.9288	12.0176	13.077	12.7413	12.3656	NaN	UP000000589_10090_2020;UP000000589_10090_additional_2020	1	A0A3B2WAM3;A0A3B2WBH3;G3UW87	Gm17455	Isoform of G3UW87, Predicted gene, 17455 (Fragment);Isoform of G3UW87, Predicted gene, 17455 (Fragment);Predicted gene, 17455	A0A3B2WAM3;A0A3B2WBH3;G3UW87
11.7312	10.5323	7.94832	11.167	9.76325	9.63436	NaN	NaN	NaN	NaN	NaN	NaN	NaN	NaN	NaN	NaN	NaN	NaN	UP000000589_10090_2020;UP000000589_10090_additional_2020	1	A0A3B2WAY2;O54910	Nfkbie	Isoform of O54910, NF-kappa-B inhibitor epsilon;NF-kappa-B inhibitor epsilon	A0A3B2WAY2;O54910
NaN	NaN	NaN	NaN	NaN	NaN	NaN	NaN	NaN	NaN	NaN	NaN	10.2123	11.3656	11.0569	11.2908	9.5565	11.3704	UP000000589_10090_2020;UP000000589_10090_additional_2020	1	A0A3B2WB12;A0A3B2WCH7;A0A3B2WD56;Q64327	Mea1	Isoform of Q64327, Male-enhanced antigen 1 (Fragment);Isoform of Q64327, Male-enhanced antigen 1 (Fragment);Isoform of Q64327, Male-enhanced antigen 1 (Fragment);Male-enhanced antigen 1	A0A3B2WB12;A0A3B2WCH7;A0A3B2WD56;Q64327
12.3739	10.5511	10.1869	NaN	11.2926	11.3989	14.5805	14.2497	12.8978	14.4264	14.2598	13.9886	NaN	NaN	11.2382	9.42069	10.4837	10.9754	UP000000589_10090_2020;UP000000589_10090_additional_2020	2	A0A3B2WB60;P47811;P47811-2;P47811-4	Mapk14	Isoform of P47811, Mitogen-activated protein kinase;Mitogen-activated protein kinase 14;Isoform of P47811, Isoform 2 of Mitogen-activated protein kinase 14;Isoform of P47811, Isoform 4 of Mitogen-activated protein kinase 14	A0A3B2WB60;P47811;P47811-2;P47811-4
12.3584	NaN	14.6442	NaN	11.723	NaN	NaN	15.4483	NaN	NaN	NaN	NaN	16.3096	16.1391	15.948	16.5167	16.0977	16.4384	UP000000589_10090_additional_2020	3	A0A3B2WBC6	Polr2m	Isoform of Q6P6I6, DNA-directed RNA polymerase II subunit GRINL1A	A0A3B2WBC6
19.3261	19.0754	19.5673	18.9781	19.3657	18.9755	18.3025	18.1064	18.0378	18.191	18.2291	18.0909	17.9562	17.936	18.0809	18.0788	17.7541	18.7425	UP000000589_10090_additional_2020	8	A0A3B2WBL1;Q5XJF6	Rpl10a	Isoform of P53026, Ribosomal protein;Isoform of P53026, Ribosomal protein	A0A3B2WBL1;Q5XJF6
NaN	NaN	NaN	9.3116	NaN	NaN	NaN	NaN	NaN	NaN	NaN	NaN	NaN	10.1429	9.54971	9.93003	10.5197	11.0788	UP000000589_10090_2020;UP000000589_10090_additional_2020	1	A0A3B2WBQ3;Q3UY51	Lrrc55	Isoform of Q3UY51, Leucine-rich repeat-containing protein 55;Leucine-rich repeat-containing protein 55	A0A3B2WBQ3;Q3UY51
16.141	15.6884	16.1958	15.4956	16.155	15.7244	14.443	14.0591	14.275	14.1646	13.8872	14.1257	16.7388	16.6574	16.6971	16.7156	16.594	17.2383	UP000000589_10090_2020;UP000000589_10090_additional_2020	13	A0A3B2WCD8;Q3U0V1	Khsrp	Isoform of Q3U0V1, Far upstream element-binding protein 2;Far upstream element-binding protein 2	A0A3B2WCD8;Q3U0V1
NaN	NaN	12.1374	NaN	NaN	NaN	17.8006	17.4627	12.9289	18.2507	16.9905	15.083	NaN	NaN	NaN	NaN	NaN	NaN	UP000000589_10090_2020;UP000000589_10090_additional_2020	3	A0A3B2WCK7;Q8CD91	Smoc2	Isoform of Q8CD91, SPARC-related modular calcium-binding protein 2;SPARC-related modular calcium-binding protein 2	A0A3B2WCK7;Q8CD91
15.2988	14.7824	14.8602	15.0514	14.9095	15.0544	14.0141	14.7416	14.2978	13.2167	14.5431	13.3381	15.5957	15.7219	15.5008	15.5915	15.3845	16.0584	UP000000589_10090_2020;UP000000589_10090_additional_2020	8	A0A3B2WCL5;Q9CT10	Ranbp3	Isoform of Q9CT10, Ran-binding protein 3;Ran-binding protein 3	A0A3B2WCL5;Q9CT10
14.326	12.6263	13.6945	11.9321	13.3013	13.7856	2.9428	NaN	NaN	NaN	12.4205	NaN	15.3089	15.3803	15.3322	15.4633	15.5121	15.9083	UP000000589_10090_2020;UP000000589_10090_additional_2020	20	A0A3B2WCN9;Q9Z0U1	Tjp2	Isoform of Q9Z0U1, Tight junction protein ZO-2;Tight junction protein ZO-2	A0A3B2WCN9;Q9Z0U1
16.7686	16.6552	17.0191	16.705	16.6934	16.5235	15.9221	16.224	16.9493	16.4696	15.8821	16.4362	15.9053	15.9667	15.9495	15.9805	15.873	16.1466	UP000000589_10090_2020;UP000000589_10090_additional_2020	7	A0A3B2WDB3;Q3UN02	Lclat1	Isoform of Q3UN02, PlsC domain-containing protein (Fragment);Lysocardiolipin acyltransferase 1	A0A3B2WDB3;Q3UN02
NaN	NaN	NaN	NaN	NaN	NaN	15.5109	16.2449	15.006	15.7479	16.0755	15.3895	14.6143	14.3669	14.2436	13.8538	14.4509	14.844	UP000000589_10090_additional_2020	1	A0A3Q4EBK4;O08539-2	Bin1	Isoform of O08539, Myc box-dependent-interacting protein 1;Isoform of O08539, Isoform 2 of Myc box-dependent-interacting protein 1	A0A3Q4EBK4;O08539-2
10.8957	11.1114	9.68607	10.7245	9.75831	10.204	NaN	NaN	NaN	NaN	NaN	NaN	NaN	9.40601	7.54575	NaN	9.5474	NaN	UP000000589_10090_2020;UP000000589_10090_additional_2020	1	A0A3Q4EBZ6;Q9Z0H1	Wdr46	Isoform of Q9Z0H1, WD repeat-containing protein 46 (Fragment);WD repeat-containing protein 46	A0A3Q4EBZ6;Q9Z0H1
13.8271	14.0968	13.5548	14.0161	13.5344	14.0778	14.8312	13.7238	14.0684	12.8496	13.1524	13.0237	15.1253	15.1471	14.9333	15.197	14.9501	15.4338	UP000000589_10090_2020;UP000000589_10090_additional_2020	10	A0A3Q4EC24;A0A3Q4EGL4;D3YXC2;Q791T5;Q791T5-2	Mtch1	Isoform of Q791T5, Mitochondrial carrier homolog 1 (Fragment);Isoform of Q791T5, Mitochondrial carrier homolog 1 (Fragment);Isoform of Q791T5, Mitochondrial carrier homolog 1 (Fragment);Mitochondrial carrier homolog 1;Isoform of Q791T5, Isoform 2 of Mitochondrial carrier homolog 1	A0A3Q4EC24;A0A3Q4EGL4;D3YXC2;Q791T5;Q791T5-2
15.441	15.8122	14.8652	15.9693	14.9391	15.7338	14.6158	14.8711	14.7199	14.1845	14.908	14.2233	13.2519	13.27	13.6847	13.9489	13.7843	13.6667	UP000000589_10090_2020;UP000000589_10090_additional_2020	1	A0A3Q4EC31;A0A3Q4EGA7;A0A3Q4EGU9;A0A3Q4EIH1;A0A3Q4L2S1;A0A3Q4L320;Q9R061	Nubp2	Isoform of Q9R061, Cytosolic Fe-S cluster assembly factor NUBP2;Isoform of Q9R061, Cytosolic Fe-S cluster assembly factor NUBP2;Isoform of Q9R061, Cytosolic Fe-S cluster assembly factor NUBP2;Isoform of Q9R061, Cytosolic Fe-S cluster assembly factor NUBP2;Isoform of Q9R061, Cytosolic Fe-S cluster assembly factor NUBP2;Isoform of Q9R061, Cytosolic Fe-S cluster assembly factor NUBP2;Cytosolic Fe-S …	A0A3Q4EC31;A0A3Q4EGA7;A0A3Q4EGU9;A0A3Q4EIH1;A0A3Q4L2S1;A0A3Q4L320;Q9R061
12.7021	11.2745	12.8708	11.4644	12.8878	12.2666	NaN	NaN	NaN	11.5021	NaN	NaN	13.5992	14.3462	14.7483	12.728	14.3466	15.1546	UP000000589_10090_2020;UP000000589_10090_additional_2020	2	A0A3Q4EC50;A0A3Q4EHG2;A0A3Q4EHW7;Q3UTM6;Q8JZY2	Commd10	Isoform of Q8JZY2, COMM domain-containing protein;Isoform of Q8JZY2, COMM domain-containing protein 10;Isoform of Q8JZY2, COMM domain-containing protein;Isoform of Q8JZY2, COMM domain-containing protein;COMM domain-containing protein 10	A0A3Q4EC50;A0A3Q4EHG2;A0A3Q4EHW7;Q3UTM6;Q8JZY2
14.7378	14.5114	12.793	12.0891	12.4248	14.3072	NaN	NaN	NaN	NaN	NaN	NaN	12.4822	NaN	13.587	NaN	NaN	NaN	UP000000589_10090_additional_2020	3	A0A3Q4EC89	Cyp4f14	Isoform of Q9EP75, Leukotriene-B4 omega-hydroxylase 3 (Fragment)	A0A3Q4EC89
12.1656	12.1111	12.0957	12.3318	12.0415	13.018	11.7759	12.7922	NaN	NaN	NaN	11.9528	NaN	10.8781	NaN	8.96555	9.62372	NaN	UP000000589_10090_2020;UP000000589_10090_additional_2020	1	A0A3Q4ECA5;A0A3Q4EG70;Q9DBU3	Riok3	Isoform of Q9DBU3, Serine/threonine-protein kinase RIO3 (Fragment);Isoform of Q9DBU3, Serine/threonine-protein kinase RIO3;Serine/threonine-protein kinase RIO3	A0A3Q4ECA5;A0A3Q4EG70;Q9DBU3
15.3124	16.2022	15.0658	15.807	15.0605	16.2856	11.923	11.3848	11.6486	11.3963	11.2483	9.74278	14.0313	14.1113	13.9496	14.1865	13.8621	14.4616	UP000000589_10090_2020;UP000000589_10090_additional_2020	6	A0A3Q4EGC9;G3X8X1;Q8VE09	Ttc39c	Isoform of Q8VE09, Tetratricopeptide repeat protein 39C;Isoform of Q8VE09, Tetratricopeptide repeat protein 39C;Tetratricopeptide repeat protein 39C	A0A3Q4EGC9;G3X8X1;Q8VE09
11.0063	11.4804	11.1716	11.1591	8.5755	11.3177	NaN	NaN	NaN	NaN	NaN	NaN	11.9719	11.8599	12.5457	12.5432	12.0498	11.3901	UP000000589_10090_2020;UP000000589_10090_additional_2020	7	A0A3Q4EGQ9;E9QNE9;Q99JP0	Map4k3	Isoform of Q99JP0, Mitogen-activated protein kinase kinase kinase kinase 3;Isoform of Q99JP0, Mitogen-activated protein kinase kinase kinase kinase 3;Mitogen-activated protein kinase kinase kinase kinase 3	A0A3Q4EGQ9;E9QNE9;Q99JP0
16.2457	16.3281	15.9629	16.4626	16.2029	16.7359	15.4195	14.5007	14.8387	14.4598	14.7398	14.9537	16.2149	16.3081	16.2185	16.1798	16.2097	16.8796	UP000000589_10090_2020;UP000000589_10090_additional_2020	5	A0A3Q4EH04;A0A3Q4L335;A0A3Q4L393;Q8BL97;Q8BL97-2;Q8BL97-3;Q8BL97-4	Srsf7	Isoform of Q8BL97, Serine/arginine-rich-splicing factor 7;Isoform of Q8BL97, Serine/arginine-rich-splicing factor 7;Isoform of Q8BL97, Serine/arginine-rich-splicing factor 7;Serine/arginine-rich splicing factor 7;Isoform of Q8BL97, Isoform 2 of Serine/arginine-rich splicing factor 7;Isoform of Q8BL97, Isoform 3 of Serine/arginine-rich splicing factor 7;Isoform of Q8BL97, Isoform 4 of Serine/argin…	A0A3Q4EH04;A0A3Q4L335;A0A3Q4L393;Q8BL97;Q8BL97-2;Q8BL97-3;Q8BL97-4
NaN	NaN	NaN	NaN	NaN	NaN	20.2513	20.1885	22.0202	20.9177	20.2972	21.2901	NaN	NaN	NaN	NaN	NaN	NaN	UP000000589_10090_2020;UP000000589_10090_additional_2020	1	A0A3Q4EHH0;E9PWY5	Gm17657	Predicted gene, 17657;Isoform of A0A3Q4EHH0, Predicted gene, 17657	A0A3Q4EHH0;E9PWY5
NaN	NaN	NaN	NaN	NaN	NaN	NaN	NaN	NaN	NaN	NaN	NaN	11.776	11.5861	12.1699	11.8935	12.0392	12.2638	UP000000589_10090_additional_2020	2	A0A3Q4EHL1	Tbc1d22b	Isoform of Q80VE5, TBC1 domain family, member 22B	A0A3Q4EHL1
13.0987	13.9088	12.8839	13.7315	13.2138	13.5047	13.3452	14.1534	14.6668	14.2551	13.9803	14.1711	13.2999	12.8472	12.6996	12.3023	11.3294	13.0029	UP000000589_10090_2020;UP000000589_10090_additional_2020	3	A0A3Q4EHN7;Q6ZQL4	Wdr43	Isoform of Q6ZQL4, WD_REPEATS_REGION domain-containing protein;WD repeat-containing protein 43	A0A3Q4EHN7;Q6ZQL4
13.6921	14.3511	13.5014	14.0594	13.9394	14.1059	13.3153	13.7843	13.8926	14.1312	14.0207	13.3142	14.6976	14.6632	14.6057	14.6126	14.4791	14.8553	UP000000589_10090_2020;UP000000589_10090_additional_2020	15	A0A3Q4EHZ1;Q9DBC3	Cmtr1	Isoform of Q9DBC3, Cap methyltransferase 1 (Fragment);Cap-specific mRNA (nucleoside-2'-O-)-methyltransferase 1	A0A3Q4EHZ1;Q9DBC3
16.2567	15.555	16.3674	15.9628	16.1103	15.5674	15.1252	15.8048	15.4421	15.7353	15.889	15.5569	16.467	16.2864	16.5749	16.3427	16.2787	16.9973	UP000000589_10090_2020;UP000000589_10090_additional_2020	5	A0A3Q4EI12;P35293	Rab18	Isoform of P35293, Ras-related protein Rab-18;Ras-related protein Rab-18	A0A3Q4EI12;P35293
12.1268	11.6776	12.204	11.0473	NaN	11.3863	14.7807	15.9394	14.5845	15.4547	15.3162	15.892	13.96	14.275	14.0082	14.2035	13.8645	14.0324	UP000000589_10090_2020;UP000000589_10090_additional_2020	1	A0A3Q4L2Z6;E9QJR0;Q2KHK3	Lvrn	Isoform of Q2KHK3, Aminopeptidase Q;Isoform of Q2KHK3, Aminopeptidase;Aminopeptidase Q	A0A3Q4L2Z6;E9QJR0;Q2KHK3
10.3837	11.1964	10.3912	11.3639	11.3424	11.7798	NaN	NaN	NaN	NaN	NaN	NaN	13.2401	13.118	13.5481	12.9649	13.3584	14.1014	UP000000589_10090_2020;UP000000589_10090_additional_2020	1	A0A452J893;Q99K24	Slc39a3	Isoform of Q99K24, Zinc transporter ZIP3;Zinc transporter ZIP3	A0A452J893;Q99K24
NaN	NaN	NaN	NaN	NaN	NaN	NaN	NaN	NaN	NaN	NaN	NaN	12.9693	13.1611	13.2435	13.0836	13.0574	13.1966	UP000000589_10090_2020;UP000000589_10090_additional_2020	2	A0A494B8X5;Q3V3N7	Bbs1	Isoform of Q3V3N7, Bardet-Biedl syndrome 1 protein homolog;Bardet-Biedl syndrome 1 protein homolog	A0A494B8X5;Q3V3N7
NaN	NaN	NaN	NaN	NaN	NaN	NaN	NaN	NaN	NaN	NaN	15.3524	15.5993	15.8313	15.6957	15.9564	15.64	15.9155	UP000000589_10090_2020;UP000000589_10090_additional_2020	18	A0A494B8Y4;E9PUM9;E9Q5N7;E9Q7X7	Nrxn2	Isoform of E9Q7X7, Neurexin-2;Isoform of E9Q7X7, Neurexin-2;Isoform of E9Q7X7, Neurexin-2;Neurexin-2	A0A494B8Y4;E9PUM9;E9Q5N7;E9Q7X7
11.2239	8.78028	11.6298	9.2231	10.6936	9.41369	NaN	NaN	NaN	NaN	NaN	NaN	8.19808	NaN	7.01208	6.73326	NaN	9.09638	UP000000589_10090_2020;UP000000589_10090_additional_2020	1	A0A494B8Y8;A0A494B9Y3;Q91XB7	Yif1a	Isoform of Q91XB7, Protein YIF1A;Isoform of Q91XB7, Protein YIF1A;Protein YIF1A	A0A494B8Y8;A0A494B9Y3;Q91XB7
NaN	NaN	NaN	NaN	NaN	NaN	NaN	NaN	NaN	NaN	NaN	NaN	14.5529	NaN	14.8773	14.3678	14.6282	14.3243	UP000000589_10090_additional_2020	1	A0A494B917	Hspa12a	Isoform of Q8K0U4, Heat shock 70 kDa protein 12A (Fragment)	A0A494B917
NaN	NaN	NaN	NaN	8.80701	NaN	NaN	NaN	NaN	NaN	NaN	NaN	6.6884	NaN	6.99932	8.83303	7.53074	9.12552	UP000000589_10090_2020;UP000000589_10090_additional_2020	1	A0A494B933;A0A494B9R1;A0A494BB30;Q62084	Ppp1r14b	Isoform of Q62084, Protein phosphatase 1 regulatory subunit 14B (Fragment);Isoform of Q62084, Protein phosphatase 1 regulatory subunit 14B (Fragment);Isoform of Q62084, Protein phosphatase 1 regulatory subunit 14B;Protein phosphatase 1 regulatory subunit 14B	A0A494B933;A0A494B9R1;A0A494BB30;Q62084
10.2389	11.7729	9.54213	11.7165	10.4574	11.769	NaN	NaN	NaN	NaN	NaN	NaN	9.9459	10.8457	9.16144	NaN	10.6486	NaN	UP000000589_10090_2020;UP000000589_10090_additional_2020	1	A0A494B946;A0A494B989;A0A494B9M3;A0A494B9Q1;A0A494B9R7;Q8C726	Btbd9	Isoform of Q8C726, BTB/POZ domain-containing protein 9 (Fragment);Isoform of Q8C726, BTB domain-containing protein;Isoform of Q8C726, BTB/POZ domain-containing protein 9 (Fragment);Isoform of Q8C726, BTB domain-containing protein;Isoform of Q8C726, BTB/POZ domain-containing protein 9;BTB/POZ domain-containing protein 9	A0A494B946;A0A494B989;A0A494B9M3;A0A494B9Q1;A0A494B9R7;Q8C726
13.637	13.4907	12.7952	13.6361	13.2728	13.8972	12.9446	13.0825	12.5602	12.7518	13.3425	13.0287	15.0034	15.0175	15.1014	14.9053	15.0262	15.2514	UP000000589_10090_2020;UP000000589_10090_additional_2020	9	A0A494B953;A0A494B9F0;A0A494BA39;A0A494BAG2;A0A494BAX0;Q8CFI0;Q8CFI0-3	Nedd4l	Isoform of Q8CFI0, HECT-type E3 ubiquitin transferase;Isoform of Q8CFI0, E3 ubiquitin-protein ligase;Isoform of Q8CFI0, E3 ubiquitin-protein ligase;Isoform of Q8CFI0, HECT-type E3 ubiquitin transferase;Isoform of Q8CFI0, HECT-type E3 ubiquitin transferase;E3 ubiquitin-protein ligase NEDD4-like;Isoform of Q8CFI0, Isoform 3 of E3 ubiquitin-protein ligase NEDD4-like	A0A494B953;A0A494B9F0;A0A494BA39;A0A494BAG2;A0A494BAX0;Q8CFI0;Q8CFI0-3
NaN	NaN	NaN	11.0659	NaN	NaN	NaN	NaN	NaN	NaN	NaN	NaN	13.0226	13.0848	13.0972	13.2961	12.8338	13.482	UP000000589_10090_2020;UP000000589_10090_additional_2020	5	A0A494B972;Q80ZJ7	Snx32	Isoform of Q80ZJ7, PX domain-containing protein;Sorting nexin-32	A0A494B972;Q80ZJ7
11.019	11.5567	10.6658	11.9332	12.0619	11.1636	NaN	NaN	NaN	NaN	NaN	NaN	NaN	NaN	NaN	NaN	NaN	NaN	UP000000589_10090_2020;UP000000589_10090_additional_2020	1	A0A494B990;Q99N69	Lpxn	Isoform of Q99N69, Leupaxin;Leupaxin	A0A494B990;Q99N69
12.8628	12.0031	13.4756	11.4717	12.6594	12.445	NaN	13.0613	14.2764	14.2335	NaN	15.0914	11.4806	11.6999	12.1615	11.9154	11.6845	12.3816	UP000000589_10090_2020;UP000000589_10090_additional_2020	3	A0A494B9B9;Q8C6I2	Sdhaf2	Isoform of Q8C6I2, Succinate dehydrogenase assembly factor 2, mitochondrial;Succinate dehydrogenase assembly factor 2, mitochondrial	A0A494B9B9;Q8C6I2
NaN	8.49569	NaN	NaN	NaN	NaN	NaN	NaN	12.9396	NaN	12.0624	NaN	12.7631	12.692	12.5242	12.9067	12.5039	13.1597	UP000000589_10090_2020;UP000000589_10090_additional_2020	3	A0A494B9F6;Q3YEA0;Q8VIG3	Rsph1	Isoform of Q8VIG3, Radial spoke head 1 homolog;Isoform of Q8VIG3, Radial spoke head 1 homolog;Radial spoke head 1 homolog	A0A494B9F6;Q3YEA0;Q8VIG3
14.1445	13.9363	12.9082	13.7248	13.276	13.1663	12.7284	NaN	12.6434	12.8956	13.4573	11.3382	NaN	NaN	NaN	NaN	NaN	NaN	UP000000589_10090_additional_2020	4	A0A494B9G5;P14483	H2-Ab1	Isoform of P01921, Ig-like domain-containing protein (Fragment);Isoform of P01921, H-2 class II histocompatibility antigen, A beta chain	A0A494B9G5;P14483
12.9013	11.6333	12.4607	13.5014	12.5599	13.6557	14.9759	14.0068	14.3644	15.4457	15.0413	14.3729	11.7417	11.9293	11.4381	11.4596	11.4061	NaN	UP000000589_10090_2020;UP000000589_10090_additional_2020	2	A0A494B9H1;Q9EPK6	Sil1	Isoform of Q9EPK6, Nucleotide exchange factor SIL1;Nucleotide exchange factor SIL1	A0A494B9H1;Q9EPK6
NaN	11.8417	12.5244	12.5348	13.0223	NaN	18.5841	15.5911	17.6592	19.5211	18.3383	21.3839	NaN	NaN	NaN	NaN	NaN	NaN	UP000000589_10090_2020;UP000000589_10090_additional_2020	6	A0A494B9J0;Q9WV06	Ankrd2	Isoform of Q9WV06, ANK_REP_REGION domain-containing protein;Ankyrin repeat domain-containing protein 2	A0A494B9J0;Q9WV06
7.84299	NaN	8.79909	NaN	8.14916	NaN	NaN	NaN	NaN	NaN	NaN	9.52383	11.1982	11.3936	11.6942	11.6863	12.138	11.7752	UP000000589_10090_2020;UP000000589_10090_additional_2020	1	A0A494B9K1;A0A494B9N8;Q64343	Abcg1	Isoform of Q64343, ATP-binding cassette sub-family G member 1;Isoform of Q64343, ABC transporter domain-containing protein (Fragment);ATP-binding cassette sub-family G member 1	A0A494B9K1;A0A494B9N8;Q64343
12.4913	12.8922	11.9886	12.2734	12.3944	13.3746	14.4026	13.6209	13.9209	14.0336	13.6332	12.2647	15.2003	14.937	15.0001	15.276	15.3706	15.4754	UP000000589_10090_additional_2020	17	A0A494B9K4;Q9QYB5-2	Add3	Isoform of Q9QYB5, Aldolase_II domain-containing protein;Isoform of Q9QYB5, Isoform 1 of Gamma-adducin	A0A494B9K4;Q9QYB5-2
10.1077	9.56021	8.73931	10.0388	10.4199	9.09378	NaN	NaN	NaN	NaN	NaN	NaN	12.385	12.2163	12.2903	12.4558	12.0202	12.8487	UP000000589_10090_2020;UP000000589_10090_additional_2020	3	A0A494B9L0;Q5RL57;Q9R0L7	Akap8l	Isoform of Q9R0L7, A-kinase anchor protein 8-like;Isoform of Q9R0L7, A kinase (PRKA) anchor protein 8-like;A-kinase anchor protein 8-like	A0A494B9L0;Q5RL57;Q9R0L7
NaN	7.6306	NaN	NaN	NaN	NaN	NaN	NaN	NaN	NaN	NaN	NaN	8.96561	9.7027	9.62282	9.74391	10.0168	9.46093	UP000000589_10090_2020;UP000000589_10090_additional_2020	1	A0A494B9M7;E9Q3A0;Q80WG7	Trim36	Isoform of Q80WG7, Fibronectin type-III domain-containing protein (Fragment);Isoform of Q80WG7, E3 ubiquitin-protein ligase Trim36;E3 ubiquitin-protein ligase Trim36	A0A494B9M7;E9Q3A0;Q80WG7
14.1289	13.7783	14.6858	14.5385	14.4812	13.1651	NaN	NaN	NaN	NaN	NaN	NaN	NaN	14.1561	NaN	13.7332	NaN	NaN	UP000000589_10090_2020;UP000000589_10090_additional_2020	11	A0A494B9N2;P27786	Cyp17a1	Isoform of P27786, Steroid 17-alpha-hydroxylase/17,20 lyase;Steroid 17-alpha-hydroxylase/17,20 lyase	A0A494B9N2;P27786
14.2217	12.6012	14.9226	13.85	14.3452	13.7264	12.9889	13.6952	13.6016	13.3128	NaN	13.3655	10.6608	9.73537	10.5719	11.607	11.1523	11.9526	UP000000589_10090_2020;UP000000589_10090_additional_2020	3	A0A494B9S0;A0A494BBG2;Q9CQB2	Mcrip2	Isoform of Q9CQB2, MAPK-regulated corepressor-interacting protein 2;Isoform of Q9CQB2, MAPK-regulated corepressor-interacting protein 2;MAPK regulated corepressor interacting protein 2	A0A494B9S0;A0A494BBG2;Q9CQB2
15.2039	15.9683	14.5278	16.1017	17.8631	16.2466	18.1554	22.2166	20.6062	19.5876	19.9501	19.741	15.1781	14.8557	14.5435	14.362	13.7735	14.4959	UP000000589_10090_additional_2020	1	A0A494B9T3	Acta2	Isoform of P62737, Actin, aortic smooth muscle (Fragment)	A0A494B9T3
12.5867	12.3918	12.2815	12.9924	12.0663	13.3434	14.3973	14.3434	14.4937	13.2996	14.3407	13.6456	13.1688	12.9195	13.0267	12.6802	12.9992	13.3868	UP000000589_10090_2020	3	A0A494B9V8	Ptar1	Protein prenyltransferase alpha subunit repeat-containing 1	A0A494B9V8
13.7553	13.4256	12.8685	13.6329	13.6051	13.5736	NaN	NaN	NaN	NaN	NaN	NaN	12.6205	10.9552	11.463	NaN	10.7434	12.8787	UP000000589_10090_2020;UP000000589_10090_additional_2020	5	A0A494B9W3;Q8K1B8	Fermt3	Isoform of Q8K1B8, B41 domain-containing protein;Fermitin family homolog 3	A0A494B9W3;Q8K1B8
13.2416	12.395	12.0712	12.85	13.1723	13.4036	NaN	12.2797	10.815	NaN	NaN	11.085	14.146	13.9012	14.082	13.9576	14.1192	14.3784	UP000000589_10090_2020;UP000000589_10090_additional_2020	12	A0A494B9X3;A0A494BBP6;E9Q9M1;Q3V1L4	Nt5c2	Isoform of Q3V1L4, Cytosolic purine 5'-nucleotidase;Isoform of Q3V1L4, Cytosolic purine 5'-nucleotidase;Isoform of Q3V1L4, Cytosolic purine 5'-nucleotidase;Cytosolic purine 5'-nucleotidase	A0A494B9X3;A0A494BBP6;E9Q9M1;Q3V1L4
14.0111	10.7737	11.1635	12.8285	13.0391	13.9379	NaN	NaN	NaN	NaN	NaN	NaN	NaN	NaN	12.3707	NaN	7.79666	NaN	UP000000589_10090_2020;UP000000589_10090_additional_2020	1	A0A494B9Y5;A0A494BAQ2;Q9WTK5	Nfkb2	Isoform of Q9WTK5, Nuclear factor NF-kappa-B p100 subunit;Isoform of Q9WTK5, Nuclear factor NF-kappa-B p100 subunit;Nuclear factor NF-kappa-B p100 subunit	A0A494B9Y5;A0A494BAQ2;Q9WTK5
13.5991	12.7193	13.6673	13.8072	13.5941	13.7889	12.4252	11.1904	11.4829	NaN	11.0345	11.5933	12.4458	12.802	13.031	12.809	12.6074	13.5524	UP000000589_10090_2020;UP000000589_10090_additional_2020	5	A0A494B9Y9;E0CXM9;E0CZD9;Q9DB43	Zfpl1	Isoform of Q9DB43, Zinc finger protein-like 1;Isoform of Q9DB43, Zinc finger protein-like 1 (Fragment);Isoform of Q9DB43, Zinc finger protein-like 1 (Fragment);Zinc finger protein-like 1	A0A494B9Y9;E0CXM9;E0CZD9;Q9DB43
15.0447	15.5544	14.7573	15.1789	14.6656	15.3477	15.4507	13.9127	13.6382	13.8845	13.7526	13.1847	13.4066	12.4198	13.1548	12.9777	13.3754	13.6745	UP000000589_10090_additional_2020	2	A0A494B9Z0;A0A494BBA8;P62862;Q642K5	Fau	Isoform of P35545, 40S ribosomal protein S30;Isoform of P35545, 40S ribosomal protein S30;Isoform of P35545, 40S ribosomal protein S30;Isoform of P35545, 40S ribosomal protein S30	A0A494B9Z0;A0A494BBA8;P62862;Q642K5
13.4568	12.6833	11.6823	13.4992	12.977	12.4797	13.1393	NaN	NaN	NaN	NaN	NaN	12.7431	13.3052	12.7988	13.0251	12.9393	13.6232	UP000000589_10090_2020;UP000000589_10090_additional_2020	2	A0A494BA07;A0A494BAX1;Q8BUY9	Pggt1b	Isoform of Q8BUY9, Geranylgeranyl transferase type-1 subunit beta;Isoform of Q8BUY9, Geranylgeranyl transferase type-1 subunit beta (Fragment);Geranylgeranyl transferase type-1 subunit beta	A0A494BA07;A0A494BAX1;Q8BUY9
14.3642	12.7984	13.235	12.6893	13.3327	12.7061	NaN	10.2217	NaN	NaN	NaN	NaN	12.1495	11.0657	10.9066	10.7931	9.50266	10.5002	UP000000589_10090_2020;UP000000589_10090_additional_2020	5	A0A494BA33;P01901	H2-K1	Isoform of P01901, Ig-like domain-containing protein (Fragment);H-2 class I histocompatibility antigen, K-B alpha chain	A0A494BA33;P01901
11.9167	12.222	11.5631	12.2455	11.3358	11.7409	NaN	NaN	9.77512	NaN	NaN	NaN	11.8032	11.7104	11.6809	11.9503	11.494	11.551	UP000000589_10090_2020;UP000000589_10090_additional_2020	1	A0A494BA34;Q8C0D0;Q8C0D0-2	Trub1	Isoform of Q8C0D0, TruB_N domain-containing protein (Fragment);Probable tRNA pseudouridine synthase 1;Isoform of Q8C0D0, Isoform 2 of Probable tRNA pseudouridine synthase 1	A0A494BA34;Q8C0D0;Q8C0D0-2
14.3843	15.5096	14.4688	15.4378	15.0141	15.7676	9.64358	13.1766	15.0216	14.1527	13.4116	13.2717	12.1201	12.3746	11.7221	11.5653	12.2043	12.6079	UP000000589_10090_2020;UP000000589_10090_additional_2020	3	A0A494BA44;Q04207;Q04207-2	Rela	Isoform of Q04207, RHD domain-containing protein;Transcription factor p65;Isoform of Q04207, Isoform p65 delta of Transcription factor p65	A0A494BA44;Q04207;Q04207-2
15.2545	15.3575	15.0405	15.2971	15.1497	15.1737	15.3868	14.6344	15.3307	15.5442	15.4613	14.5564	12.7405	12.8831	12.5688	12.8082	13.0308	13.7657	UP000000589_10090_2020;UP000000589_10090_additional_2020	7	A0A494BA97;Q62422	Ostf1	Isoform of Q62422, Osteoclast-stimulating factor 1;Osteoclast-stimulating factor 1	A0A494BA97;Q62422
NaN	NaN	NaN	NaN	NaN	NaN	NaN	NaN	NaN	NaN	NaN	NaN	12.9174	12.6979	12.7691	13.0846	12.6289	13.068	UP000000589_10090_2020;UP000000589_10090_additional_2020	2	A0A494BAA4;Q8R0W6	Ndfip1	Isoform of Q8R0W6, NEDD4 family-interacting protein 1;NEDD4 family-interacting protein 1	A0A494BAA4;Q8R0W6
NaN	NaN	NaN	NaN	NaN	NaN	NaN	NaN	NaN	NaN	NaN	NaN	12.7138	12.6015	12.3348	12.7719	12.1722	13.2841	UP000000589_10090_2020;UP000000589_10090_additional_2020	1	A0A494BAC3;A0A498WFQ1;Q61672	Slc29a2	Isoform of Q61672, Equilibrative nucleoside transporter 2;Isoform of Q61672, Equilibrative nucleoside transporter 2;Equilibrative nucleoside transporter 2	A0A494BAC3;A0A498WFQ1;Q61672
15.2744	14.9236	15.6497	15.0385	15.5077	14.983	15.3557	14.8902	15.0261	15.4904	15.4435	15.421	14.8579	14.92	14.8087	15.1069	14.8669	15.2268	UP000000589_10090_2020;UP000000589_10090_additional_2020	12	A0A494BAI5;P22315;Q544X6;Q91W09	Fech	Isoform of P22315, Ferrochelatase;Ferrochelatase, mitochondrial;Isoform of P22315, Ferrochelatase;Isoform of P22315, Ferrochelatase	A0A494BAI5;P22315;Q544X6;Q91W09
16.2028	16.0989	16.6026	15.6997	16.0293	15.9542	14.7737	13.5493	14.6067	14.0248	13.5603	13.1856	14.6092	14.1706	14.0708	14.3488	13.9522	14.2585	UP000000589_10090_2020;UP000000589_10090_additional_2020	4	A0A494BAJ5;A0A494BB58;A0A494BBF1;Q9WU84	Ccs	Isoform of Q9WU84, Superoxide dismutase [Cu-Zn];Isoform of Q9WU84, Copper chaperone for superoxide dismutase;Isoform of Q9WU84, HMA domain-containing protein;Copper chaperone for superoxide dismutase	A0A494BAJ5;A0A494BB58;A0A494BBF1;Q9WU84
13.1523	12.7459	13.4013	12.9127	12.8711	12.5215	14.0626	12.4345	11.6516	13.7631	13.3975	12.7881	15.7368	15.5126	15.6219	15.6596	15.4629	16.6729	UP000000589_10090_2020;UP000000589_10090_additional_2020	7	A0A494BAJ6;Q9WUL7	Arl3	Isoform of Q9WUL7, ADP-ribosylation factor-like protein 3;ADP-ribosylation factor-like protein 3	A0A494BAJ6;Q9WUL7
15.1885	15.0369	14.8308	15.2344	15.0325	15.0139	14.4712	14.3342	14.2807	14.4472	13.9365	13.7725	14.8773	14.8951	14.6922	14.9544	15.0018	15.2739	UP000000589_10090_2020;UP000000589_10090_additional_2020	10	A0A494BAK4;A0A494BAW5;F6SLP4;Q9DC16	Ergic1	Isoform of Q9DC16, Endoplasmic reticulum-Golgi intermediate compartment protein 1;Isoform of Q9DC16, COPIIcoated_ERV domain-containing protein;Isoform of Q9DC16, COPIIcoated_ERV domain-containing protein;Endoplasmic reticulum-Golgi intermediate compartment protein 1	A0A494BAK4;A0A494BAW5;F6SLP4;Q9DC16
13.9105	13.6905	13.7605	13.9829	13.645	13.8181	13.1581	14.1027	13.3324	13.9871	NaN	13.39	9.30092	7.98085	NaN	NaN	NaN	8.72417	UP000000589_10090_2020;UP000000589_10090_additional_2020	1	A0A494BAM6;Q99M15	Pstpip2	Isoform of Q99M15, F-BAR domain-containing protein;Proline-serine-threonine phosphatase-interacting protein 2	A0A494BAM6;Q99M15
10.0828	9.18239	10.1337	10.4906	9.57199	9.50859	12.1132	NaN	11.9412	12.2674	8.19032	9.36699	12.8993	12.7324	12.9229	12.8413	12.6696	13.4172	UP000000589_10090_additional_2020	8	A0A494BAP2	Csnk1g3	Isoform of Q8C4X2, Non-specific serine/threonine protein kinase	A0A494BAP2
10.4069	NaN	NaN	NaN	NaN	NaN	13.8668	14.089	13.7961	12.473	13.8114	13.179	13.9178	13.2662	13.5356	13.591	13.442	13.4616	UP000000589_10090_2020;UP000000589_10090_additional_2020	3	A0A494BAT2;A0A494BB93;Q9CXX9	Cuedc2	Isoform of Q9CXX9, CUE domain-containing protein;Isoform of Q9CXX9, CUE domain-containing protein;CUE domain-containing protein 2	A0A494BAT2;A0A494BB93;Q9CXX9
NaN	10.313	NaN	11.0474	NaN	NaN	NaN	NaN	NaN	NaN	NaN	NaN	13.7043	13.6975	13.2383	13.7623	12.9374	12.4587	UP000000589_10090_2020;UP000000589_10090_additional_2020	3	A0A494BAT3;D3Z5H3;Q9D8V7	Sec11c	Isoform of Q9D8V7, Signal peptidase complex catalytic subunit SEC11C;Isoform of Q9D8V7, Signal peptidase complex catalytic subunit SEC11;Signal peptidase complex catalytic subunit SEC11C	A0A494BAT3;D3Z5H3;Q9D8V7
1.80684	2.46197	1.16382	2.55059	1.37861	2.01591	NaN	NaN	-7.47662	NaN	-7.45231	NaN	NaN	NaN	NaN	NaN	NaN	NaN	UP000000589_10090_2020;UP000000589_10090_additional_2020	1	A0A494BB01;Q8VCS0;Q8VCS0-2	Pglyrp2	Isoform of Q8VCS0, N-acetylmuramoyl-L-alanine amidase;N-acetylmuramoyl-L-alanine amidase;Isoform of Q8VCS0, Isoform 2 of N-acetylmuramoyl-L-alanine amidase	A0A494BB01;Q8VCS0;Q8VCS0-2
NaN	NaN	NaN	NaN	NaN	8.3091	-1.58498	NaN	NaN	NaN	NaN	1.20523	9.75483	10.5932	9.5342	9.74586	9.77071	10.3935	UP000000589_10090_2020;UP000000589_10090_additional_2020	1	A0A494BB03;Q9JJE7	Fads3	Isoform of Q9JJE7, Cytochrome b5 heme-binding domain-containing protein;Fatty acid desaturase 3	A0A494BB03;Q9JJE7
13.7475	14.7437	14.1083	8.61226	11.251	10.1309	NaN	NaN	NaN	NaN	NaN	14.2989	13.9126	14.228	14.1913	14.0708	14.2092	14.5103	UP000000589_10090_2020;UP000000589_10090_additional_2020	4	A0A494BB63;D3YVT2;D3Z479;Q91WE1	Snx15	Isoform of Q91WE1, PX domain-containing protein (Fragment);Isoform of Q91WE1, PX domain-containing protein (Fragment);Isoform of Q91WE1, PX domain-containing protein;Sorting nexin-15	A0A494BB63;D3YVT2;D3Z479;Q91WE1
13.4404	13.6982	13.1378	13.6162	13.0421	13.9101	14.0816	13.6405	13.6539	13.9422	13.3086	12.6603	13.3446	13.5543	13.3483	13.1468	13.3954	13.7091	UP000000589_10090_2020;UP000000589_10090_additional_2020	8	A0A494BB75;Q8C6G8	Wdr26	Isoform of Q8C6G8, WD repeat-containing protein 26;WD repeat-containing protein 26	A0A494BB75;Q8C6G8
14.1301	13.7602	14.4549	14.0024	14.162	14.0326	17.1686	17.2752	16.5777	17.0922	17.3077	16.6546	13.446	13.6372	13.9424	13.8894	13.9377	14.2361	UP000000589_10090_2020;UP000000589_10090_additional_2020	13	A0A494BBB0;O35350	Capn1	Isoform of O35350, Calcium-activated neutral proteinase 1 (Fragment);Calpain-1 catalytic subunit	A0A494BBB0;O35350
NaN	NaN	NaN	NaN	NaN	NaN	NaN	NaN	NaN	NaN	NaN	NaN	11.1626	11.401	10.6802	8.33187	9.4659	10.582	UP000000589_10090_2020;UP000000589_10090_additional_2020	1	A0A494BBB2;Q05AH6;Q05AH6-2	Spindoc	Isoform of Q05AH6, zf-C2H2_12 domain-containing protein (Fragment);Spindlin interactor and repressor of chromatin-binding protein;Isoform of Q05AH6, Isoform 2 of Spindlin interactor and repressor of chromatin-binding protein	A0A494BBB2;Q05AH6;Q05AH6-2
13.6635	12.6577	13.0769	13.2097	13.2338	13.2079	13.9799	14.4772	13.6642	13.9263	14.3309	14.129	10.8269	11.8091	10.7815	11.1443	11.1005	11.6106	UP000000589_10090_2020;UP000000589_10090_additional_2020	5	A0A494BBD8;P10107	Anxa1	Isoform of P10107, Annexin;Annexin A1	A0A494BBD8;P10107
13.3843	13.2435	13.2647	13.628	12.9355	13.7847	NaN	NaN	13.9478	NaN	NaN	13.1496	15.8105	15.7807	15.7164	15.7132	15.7271	16.3242	UP000000589_10090_2020;UP000000589_10090_additional_2020	2	A0A494BBG9;D3Z6E2;D3Z6H1;D6RCX9;P61148	Fgf1	Isoform of P61148, Multifunctional fusion protein;Isoform of P61148, Multifunctional fusion protein (Fragment);Isoform of P61148, Fibroblast growth factor 1;Isoform of P61148, Fibroblast growth factor 1;Fibroblast growth factor 1	A0A494BBG9;D3Z6E2;D3Z6H1;D6RCX9;P61148
9.80727	10.6862	9.73029	11.0213	9.88271	11.8509	NaN	NaN	NaN	NaN	NaN	NaN	8.81018	NaN	8.88521	10.58	9.84872	NaN	UP000000589_10090_2020;UP000000589_10090_additional_2020	1	A0A494BBI0;Q80XI6	Map3k11	Isoform of Q80XI6, Protein kinase domain-containing protein (Fragment);Mitogen-activated protein kinase kinase kinase 11	A0A494BBI0;Q80XI6
[truncated: 7,266 more rows]

## Sheet: EDF2 A_PCA_projetions
Component 1	Component 2	Component 3	Component 4	Component 5	Component 6	Component 7	Component 8	Component 9	Component 10	Component 11	Component 12	Component 13	Component 14	Component 15	Component 16	Component 17	Tissue	Genotype	Nr	Tissue-Genotype	Item
[truncated: 19 more rows]

[truncated: 6 more sheets: EDF2 B_HM_Muscle, EDF2 B_HM_Liver, EDF2 B_HM_Hypo, EDF2 C_VOLC_Muscle, EDF2 C_VOLC_Liver, EDF2 C_VOLC_Hypo]
