# Supplementary material for: Global, neuronal or β cell-specific deletion of inceptor improves glucose homeostasis in male mice with diet-induced obesity
Source: Nat Metab. 2024 Feb 28;6(3):448–57. doi: 10.1038/s42255-024-00991-3 (PMC10963260; doi:10.1038/s42255-024-00991-3)
Supplement: Supplementary file 9 — Statistical source data for Extended Data Fig. 3. [file 42255_2024_991_MOESM9_ESM.xlsx]

## Sheet: EDF3 B
Extended Data Figure 1B	Body weight
	Age (weeks)	AgRP-Cre+; Iirwt/wt (WT)													AgRP-Cre+; Iirflx/flx (KO)							https://statistikguru.de/rechner/normalverteilung-rechner.html
	18	31.7	29.5	25.5	27.3	28.3	30.1	31.3	32.1	27.7	30.4	29.3	29.3	32.3	27.2	27.8	26.6	31.1	27.4	25.7		Normally distributed based on Kolmogorow-Smirnow-Test with Lillifors correction
	19	33.5	33	26.7	29.5	31.4	30.8	31.9	33.4	29.9	31.7	32.4	30.5	36.6	31.8	28.6	28.2	33.5	29.4	27.6
	20	33.7	35.3	28.2	32.1	33.3	31.5	33.1	35.4	31.7	33.6	34.2	32.2	38.5	35.2	30.3	30.6	35.9	31	29.4
	21	37	39	31	34.8	31.3	33.2	36.2	37.7	34.9	35.7	37.2	35.7	41.4	38.7	35.6	32.7	38.8	33.1	30.6
	22	38.6	41	33.6	38	37.1	34.1	35.9	39.8	35.9	37.2	38.4	38.2	44.4	41.8	33.2	34.7	39.9	34.8	32.7
	23	41.4	43.3	35.9	40	39.5	36.1	31.6	42.5	38.1	39.5	40.4	40.5	48	45.1	35.4	36.5	42.9	37.1	35.2
	24	43.2	44.5	37.7	41.9	41	35.9	33	42.9	39.1	41.6	41.1	42.1	49.2	47.5	37.2	38.1	43.9	38.2	35.6
	25	45.9	46.3	38.9	43.6	42.4	37.4	35.6	44.6	40.5	44.3	42.1	42.6	51.2	48.3	38.5	39.1	46.3	39.8	37.5
	26	48.3	47.7	40.3	45.6	43.7	38.4	35.7	47.1	41.7	45.8	43	43.5	53.1	50.7	39.8	40.9	47	41.6	39.9
	27	49.8	49.2	42.2	46.4	44.7	40.4	38.3	50.8	42.5	47.5	43.7	45	55.1	53.4	40	41.5	48.9	42.5	40.5
	28	51.2	50.1	43.3	47.7	46	42.6	40.3	52.5	43.5	49.8	45.2	45.5	56	54.9	40.9	42.7	50.1	43.4	41.2
	29	52.1	51.7	45.4	48.4	47.2	44.8	42	55.6	44.1	51.1	45.8	47.5	57.4	55.9	42.5	43.8	51.2	44.6	41.8
	30	53.1	52.4	47.3	49	48.5	46.4	42.2	57	44.7	52	46.4	48.8	58.4	56.9	44.2	45.6	52.5	45.7	42.6

## Sheet: EDF3 C
Extended Data Figure 1C	Lean mass (g)
	WT	KO		https://statistikguru.de/rechner/normalverteilung-rechner.html
	29.72	28.91		Normally distributed based on Kolmogorow-Smirnow-Test with Lillifors correction
	26.35	25.42
	24.65	26.45
	24.97	29.15
	24.76	27.92
	28.96	24.55
	27.72	25
	30.57	28.05
	25.01	25.06
		24.01
p value	0.602958

## Sheet: EDF3 D
Extended Data Figure 1D	Fat mass (g)
	WT	KO			https://statistikguru.de/rechner/normalverteilung-rechner.html
	21.19	19.41			Not Normally distributed based on Kolmogorow-Smirnow-Test with Lillifors correction
	23.05	21.6			requires non-parametric test (Mann-Whitney-Test)
	23.19	19.98
	22.04	26.46
	21.55	25.04
	14.23	18.26
	11.4	19.27
	23.48	21.05
	16.75	17.8
		15.8

## Sheet: EDF3 E
Extended Data Figure 1E	Fasting glucose
	WT	KO			https://statistikguru.de/rechner/normalverteilung-rechner.html
	94	133.5			Normally distributed based on Kolmogorow-Smirnow-Test with Lillifors correction
	103	111
	114.5	137.5
	103.5	133
	133.5	158.5
	104.5	115.5
	107	138.5
	124	124
	118.5	147
p value	0.0037675

## Sheet: EDF3 F
Extended Data Figure 1F	GTT (fold change fasting glucose)
		raw data																		https://statistikguru.de/rechner/normalverteilung-rechner.html
		AgRP-Cre+; Iirwt/wt (WT)								AgRP-Cre+; Iirflx/flx (KO)										Normally distributed based on Kolmogorow-Smirnow-Test with Lillifors correction
	0	94	103	114.5	103.5	133.5	104.5	107	118.5	133.5	111	137.5	133	158.5	115.5	124	138.5	147
	15	219	318.5	374.667	305	312	176	256.5	303.5	306.5	328	280.333	355.667	313.5	263.5	283	257.5	268.333
	30	158.5	358.5	332	344.5	302	273	195	246	350	280	287.5	387.5	454.5	229	174	418.5	337.5
	60	151	243.333	262	372.5	241	281.75	164.5	180.5	344.5	202.5	233.5	304.5	460.5	165.667	138.5	380	278
	120	108	169.5	177	257	173	183	150	123	213	152	185.5	263	265.5	150	133	371	179.5
		normalized data
		AgRP-Cre+; Iirwt/wt (WT)								AgRP-Cre+; Iirflx/flx (KO)
	0	1	1	1	1	1	1	1	1	1	1	1	1	1	1	1	1	1
	15	2.32979	3.09223	3.2722	2.94686	2.33708	1.68421	2.3972	2.56118	2.29588	2.95495	2.03879	2.67419	1.97792	2.28139	2.28226	1.85921	1.8254
	30	1.68617	3.48058	2.89956	3.3285	2.26217	2.61244	1.82243	2.07595	2.62172	2.52252	2.09091	2.91353	2.86751	1.98268	1.40323	3.02166	2.29592
	60	1.60638	2.36246	2.28821	3.59903	1.80524	2.69617	1.53738	1.52321	2.58052	1.82432	1.69818	2.28947	2.90536	1.43434	1.11694	2.74368	1.89116
	120	1.14894	1.64563	1.54585	2.48309	1.29588	1.7512	1.40187	1.03797	1.59551	1.36937	1.34909	1.97744	1.67508	1.2987	1.07258	2.6787	1.22109

## Sheet: EDF3 G
Extended Data Figure 1G	GTT AUC
	WT	KO		https://statistikguru.de/rechner/normalverteilung-rechner.html
	187.1	264.9		Normally distributed based on Kolmogorow-Smirnow-Test with Lillifors correction
	287.9	231.8
	271.2	202
	363	275.5
	213.6	282.7
	265.4	189.8
	195.7	307.2
	192.3	200.1
		208.3
p value	0.794061

## Sheet: EDF3 H
Extended Data Figure 1H	Ip Insulin Tolerance Test (ITT)
		raw data																		https://statistikguru.de/rechner/normalverteilung-rechner.html
	Time (minutes)	AgRP-Cre+; Iirwt/wt (WT)								AgRP-Cre+; Iirflx/flx (KO)										Normally distributed based on Kolmogorow-Smirnow-Test with Lillifors correction
	0	108.5	118	121	130.5	136	108	109	123	131.5	105	114	137.5	147.5	131.5	124	176.5	126
	15	112	87	117.5	152	110	87.5	92	107.5	177.5	124.5	103	128	137.5	107.5	86	133	128.5
	30	73	81.5	101	139	88	70	73	73	96.5	96	65	108	137	76	76	102	108
	60	59.5	72	76	135.5	91.5	68.5	52	59.5	76	104	63.5	111.5	155.5	74.5	75	101.5	76
	120	84.5	80.5	122.5	151	109	77	69.5	47.5	111.5	109	92.5	120	152	97	88	116.5	71
		normalized data
	Time (minutes)	AgRP-Cre+; Iirwt/wt (WT)								AgRP-Cre+; Iirflx/flx (KO)
	0	1	1	1	1	1	1	1	1	1	1	1	1	1	1	1	1	1
	15	1.03226	0.737288	0.971074	1.16475	0.808824	0.810185	0.844037	0.873984	1.34981	1.18571	0.903509	0.930909	0.932203	0.817491	0.753541	0.810484	1.01984
	30	0.672811	0.690678	0.834711	1.06513	0.647059	0.648148	0.669725	0.593496	0.73384	0.914286	0.570175	0.785455	0.928814	0.577947	0.577904	0.677419	0.857143
	60	0.548387	0.61017	0.628099	1.03831	0.672794	0.634259	0.477064	0.48374	0.577947	0.990476	0.557018	0.810909	1.05424	0.56654	0.575071	0.600807	0.603175
	120	0.778802	0.682203	1.0124	1.15709	0.801471	0.712963	0.637615	0.386179	0.847909	1.0381	0.811404	0.872727	1.03051	0.737643	0.660057	0.806452	0.563492

## Sheet: EDF3 I
Extended Data Figure 1I	ITT AUC
	WT	KO
	3.143	3.586
	2.879	4.11
	3.44	2.936
	4.347*	3.464		statistical outlier		https://statistikguru.de/rechner/normalverteilung-rechner.html
	3.029	3.931				Normally distributed based on Kolmogorow-Smirnow-Test with Lillifors correction
	2.949	2.831
	2.81	2.737
	2.644	2.992
		3.262
p value	0.128178
EDF

## Sheet: EDF3 K
Extended Data Figure 3K	Body weight
	Age (weeks)	Pomc-Cre+ ; Iirwt/wt (WT)									Pomc-Cre+ ; Iirflx/flx (KO)											https://statistikguru.de/rechner/normalverteilung-rechner.html
	18	29	26.3	32.1	30.2	29.4	29.8	30.3	25.4	27.1	26.3	33.8	31.3	28.6	28.8	31.3	28.4	26.1	26.4	25.2		Normally distributed based on Kolmogorow-Smirnow-Test with Lillifors correction
	19	31.7	28.6	36.3	30.8	30.4	32.7	32.2	29.2	30	30.8	38.3	33.3	28.5	29.1	34.2	28.6	28.7	27.3	27.8
	20	32	29.5	37.1	32.2	32.2	34.7	34.2	32	32.5	32	40.3	35	29.3	29.8	37	29.7	29.5	29.6	30.9
	21	33.3	30.8	40	35.1	33.9	36.3	35.1	34.8	33.9	35.9	44	38.9	32.4	32	40	32.3	31	31.2	32.6
	22	35.3	31.5	41.9	37.6	36.3	38.2	38.4	38.4	36.3	39.1	46.5	39	35.1	32.7	42	32.8	33.2	33.5	35.1
	23	37.5	33.8	44.5	38	37	40.6	41.8	41.7	37.7	41.6	50.4	40.8	36.8	34.3	43.7	34.8	35.8	35.3	37
	24	39	34	44.9	38.8	39.5	42.9	43.5	43.6	38.7	43.5	52.4	41.3	39.1	35.4	45.3	37.4	38.8	36.4	38.5
	25	40.1	35.6	47	39.7	40.5	43.9	44.6	45.5	40.4	44.9	55.2	43.5	41.4	36.4	46.7	39.3	40.8	37.9	39.5
	26	41.1	36.4	48	40.7	43.5	45	48	48.2	41.2	47.7	56.6	45.4	43.5	39	49.1	41.1	43.8	38.6	41.6
	27	42.9	37.5	49.3	41.4	45.1	46.2	50.7	48	42.3	48.1	57.8	46.1	44.4	39.7	50.1	43.3	46	39.5	43.2
	28	43.8	37.6	50.1	41.4	47.2	46.8	52.8	50.1	42.8	49.3	59.7	47.5	45.5	40.8	51.6	44.8	47.8	40.3	44.3
	29	44.8	38.6	48.7	41.9	48.9	47.2	54.2	50.7	43.6	50.6	61.5	50.6	47.8	46.6	51.6	41.3	49.8	40.8	45.4
	30	45.9	40	52.5	42.5	50.6	48.3	56	52.3	44.2	51.8	61	50.3	48.2	42.2	52.4	48.4	48.1	41.6	46.4

## Sheet: EDF3 L
Extended Data Figure 1L	Lean Mass
	WT	KO		https://statistikguru.de/rechner/normalverteilung-rechner.html
	26.78	25.79		Normally distributed based on Kolmogorow-Smirnow-Test with Lillifors correction
	22.58	30.25
	26.76	26.95
	27.33	26.93
	27.83	26.35
	27.49	29.86
	30.14	27.93
	25.59	26.6
	24	22.53
		24.46
p value	0.801241

[truncated: 5 more sheets: EDF3 M, EDF3 O, EDF3 P, EDF3 Q, EDF3 R]
