# Supplementary material for: Global, neuronal or β cell-specific deletion of inceptor improves glucose homeostasis in male mice with diet-induced obesity
Source: Nat Metab. 2024 Feb 28;6(3):448–57. doi: 10.1038/s42255-024-00991-3 (PMC10963260; doi:10.1038/s42255-024-00991-3)
Supplement: Supplementary file 10 — Statistical source data for Extended Data Fig. 4. [file 42255_2024_991_MOESM10_ESM.xlsx]

## Sheet: EDF4 A_PCA
Component 1	Component 2	Component 3	Component 4	Component 5	Component 6	Component 7	Component 8	Component 9	Component 10	Component 11	Component 12	Component 13	Component 14	Component 15	Component 16	Component 17	Component 18	Tissue	Genotype	Tissue-Genotype	Item
#!{Type}E	E	E	E	E	E	E	E	E	E	E	E	E	E	E	E	E	E	C	C	C	T
110.947	13.3315	-17.4638	53.4492	10.7263	7.81125	-10.8194	-4.8155	-7.11295	9.19542	3.35109	4.10401	-13.1632	-0.607554	64.2183	-12.7897	0.540771	-1.0082	Liver	KO	Liver_KO	LiverKO_03
82.3605	70.0972	-48.2109	26.4943	6.14542	11.1905	41.1593	26.297	19.4786	-22.951	-21.0294	-23.4766	41.4362	-17.1175	-4.5883	2.03843	-5.00229	0.17243	Liver	KO	Liver_KO	LiverKO_12
107.163	-3.16689	27.0267	6.25551	-34.3847	-24.4559	-30.9567	-10.3978	29.6627	-35.9856	-35.5725	-32.8236	-22.1546	21.1162	-5.56131	-0.592931	10.9644	-0.831117	Liver	KO	Liver_KO	LiverKO_36
130.388	-61.3692	41.781	-28.6384	1.86863	-7.03712	9.69124	3.03231	-0.682607	-0.870335	2.41791	3.65463	2.95309	-7.10159	6.56046	7.45536	-26.9214	45.1889	Liver	KO	Liver_KO	LiverKO_39
133.299	-65.6673	43.6608	-34.5584	5.16939	2.76603	10.0629	3.51645	3.50512	-1.59323	3.79452	4.81262	4.86308	-2.69665	6.74225	10.608	-28.4855	-42.326	Liver	KO	Liver_KO	LiverKO_49
48.7756	105.091	-52.7078	-50.4388	-7.62325	3.60763	28.4259	15.4131	14.1584	1.01466	13.9008	23.5357	-41.1375	26.7494	-0.840985	-0.378856	-0.318279	1.18871	Liver	WT	Liver_WT	LiverWT_01
128.131	-57.1793	37.3542	-26.1921	14.3875	6.89429	18.7438	7.84008	-1.5109	8.13079	12.9602	3.97119	15.2361	0.409678	-3.95114	-25.1053	51.4185	0.0989724	Liver	WT	Liver_WT	LiverWT_15
124.171	1.15589	-6.73492	41.8511	10.6984	8.09352	-10.8748	-2.94836	-12.52	11.3799	11.4881	13.6768	-7.08622	-1.27079	-19.3871	56.5393	18.1443	0.666077	Liver	WT	Liver_WT	LiverWT_17
120.699	6.20669	-9.64484	47.8811	9.14795	5.90217	-13.1706	-6.47159	-15.8074	16.7571	7.93522	5.56295	-9.88873	4.63312	-43.992	-38.1628	-21.6781	-1.40152	Liver	WT	Liver_WT	LiverWT_19
58.3207	94.0227	-32.2627	-51.8275	-30.6608	-12.9458	-40.0291	-31.4995	-28.3782	11.4203	2.01729	-2.18647	28.9659	-22.6938	2.93017	-1.20111	2.06168	-1.3364	Liver	WT	Liver_WT	LiverWT_35
-130.59	46.7145	49.7878	0.274872	-20.0962	39.8075	14.2672	-8.2408	13.3774	55.5309	-5.51769	-42.7375	-9.44814	-1.27897	0.171061	4.54306	-1.53194	0.942564	Quad	KO	Quad_KO	QuadKO_03
-101.723	-73.6722	-40.312	-6.26343	3.1554	-6.67655	9.94995	0.128718	-42.7449	11.6657	-31.5967	-6.08435	19.5808	53.3859	3.52879	4.36755	-2.06952	0.571249	Quad	KO	Quad_KO	QuadKO_12
-103.835	-62.8262	-30.4433	17.362	-30.2922	-49.4621	-6.16784	8.91611	51.3749	34.5246	8.94591	26.1774	16.2634	-4.09348	-0.0929095	-0.906356	-0.122215	-1.1707	Quad	KO	Quad_KO	QuadKO_36
-126.234	12.5875	23.9362	25.8621	-22.7535	-32.1557	43.8352	-42.1506	-19.556	-31.7661	40.5243	-8.37972	-2.52912	-0.906951	0.292659	0.0890459	0.15813	-1.89633	Quad	KO	Quad_KO	QuadKO_39
-96.9437	-81.2245	-44.203	-12.9532	9.1765	-6.00647	11.6936	1.215	-18.8979	-2.54486	-32.8678	-3.915	-39.0166	-50.6548	-4.66993	-2.33464	5.96381	-2.32965	Quad	KO	Quad_KO	QuadKO_49
-105.657	-80.0729	-50.4889	-14.0028	11.4155	58.3201	-29.0705	-15.4138	25.7909	-28.4507	34.221	-11.2063	5.95367	5.07135	-1.18499	-0.528852	-2.41363	3.28299	Quad	WT	Quad_WT	QuadWT_15
-127.873	24.124	31.697	5.39752	-19.8505	-6.57564	-27.9249	74.3301	-28.0742	-15.4419	23.4246	-7.97767	-1.9031	-3.86858	1.4657	-1.15725	-0.49247	-0.945119	Quad	WT	Quad_WT	QuadWT_17
-132.253	44.6289	52.836	11.6041	-11.9889	35.6594	-2.06883	-11.3151	3.55562	-19.8729	-35.885	60.6703	9.36523	-2.23866	-0.83439	-3.67117	1.0756	1.0853	Quad	WT	Quad_WT	QuadWT_19
-119.147	67.2188	24.3924	-11.5573	95.7591	-34.737	-16.7464	-7.43578	14.3814	-0.142864	-2.51178	-7.37841	1.70966	3.16355	-0.806414	1.18826	-1.29191	0.0477487	Quad	WT	Quad_WT	QuadWT_35

## Sheet: EDF4 B_HM_Muscle
QuadKO_03	QuadKO_12	QuadKO_36	QuadKO_39	QuadKO_49	QuadWT_15	QuadWT_17	QuadWT_19	QuadWT_35	FastaFiles	GOBP name	GOMF name	GOCC name	Keywords	NrOfStrippedSequencesIdentified (Experiment-wide)	Valid values	ProteinGroups	Genes	ProteinDescriptions	UniProtIds	Uniprot function
#!{Type}E	E	E	E	E	E	E	E	E	C	C	C	C	C	N	N	T	T	T	T	T
#!{C:Tissue}Quad	Quad	Quad	Quad	Quad	Quad	Quad	Quad	Quad
#!{C:Genotype}KO	KO	KO	KO	KO	WT	WT	WT	WT
#!{C:Tissue-Genotype}Quad_KO	Quad_KO	Quad_KO	Quad_KO	Quad_KO	Quad_WT	Quad_WT	Quad_WT	Quad_WT
-0.308324	-0.696768	0.655027	0.384245	0.894109	0.764706	0.0951082	0.493543	-2.28165	UP000000589_10090_2020;UP000000589_10090_additional_2020	female gamete generation;mRNA processing;mRNA transport;nuclear-transcribed mRNA catabolic process, nonsense-mediated decay;regulation of alternative mRNA splicing, via spliceosome;regulation of translation;RNA splicing	RNA binding	catalytic step 2 spliceosome;cytoplasm;exon-exon junction complex;neuronal cell body;nuclear speck;nucleus	Acetylation;Complete proteome;Complete proteome {ECO:0000313|Proteomes:UP000000589};Cytoplasm;ECO:0000213|PeptideAtlas:A0A023T778};mRNA processing;mRNA splicing;mRNA transport;Nonsense-mediated mRNA decay;Nucleus;Reference proteome;Reference proteome {ECO:0000313|Proteomes:UP000000589};RNA-binding;Spliceosome;Translation regulation;Transport	4	19	A0A023T778;P61327;Q9CQL1	Magohb;Magoh;Magohb	Isoform of Q9CQL1, Mago nashi protein;Protein mago nashi homolog;Protein mago nashi homolog 2	A0A023T778;P61327;Q9CQL1	thefunction is different from the established EJC assembly (Bysimilarity).;Core component of the splicing-dependent multiproteinexon junction complex (EJC) deposited at splice junctions onmRNAs. The EJC is a dynamic structure consisting of core proteinsand several peripheral nuclear and cytoplasmic associated factorsthat join the complex only transiently either during EJC assemblyor during subseq…
-1.31964	1.10693	-0.371323	-0.456684	1.6688	0.913032	-0.375327	-0.230829	-0.934958	UP000000589_10090_additional_2020			integral component of membrane	Complete proteome {ECO:0000313|Proteomes:UP000000589};ECO:0000213|MaxQB:A0A075B5P3, ECO:0000213|PeptideAtlas:A0A075B5P3};ECO:0000213|MaxQB:A0A0A6YVP0, ECO:0000213|PeptideAtlas:A0A0A6YVP0};Membrane {ECO:0000256|SAM:Phobius};Reference proteome {ECO:0000313|Proteomes:UP000000589};Transmembrane {ECO:0000256|SAM:Phobius};Transmembrane helix {ECO:0000256|SAM:Phobius}	6	19	A0A075B5P3;A0A0A6YVP0	Ighg2b	Isoform of P01867, Immunoglobulin heavy constant gamma 2B (Fragment);Isoform of P01867, Immunoglobulin heavy constant gamma 2B (Fragment)	A0A075B5P3;A0A0A6YVP0
0.15863	-0.984762	2.16911	-1.02812	-0.18347	-0.0237905	0.834529	-0.285908	-0.656221	UP000000589_10090_2020;UP000000589_10090_additional_2020	antibacterial humoral response;antibody-dependent cellular cytotoxicity;B cell receptor signaling pathway;complement activation, classical pathway;defense response to bacterium;humoral immune response mediated by circulating immunoglobulin;immunoglobulin mediated immune response;innate immune response;phagocytosis, engulfment;phagocytosis, recognition;positive regulation of B cell activation;posi…	antigen binding;immunoglobulin receptor binding	external side of plasma membrane;extracellular space;immunoglobulin complex, circulating;integral component of membrane	3D-structure;Alternative splicing;Cell membrane;Complete proteome;Complete proteome {ECO:0000313|Proteomes:UP000000589};Direct protein sequencing;Disulfide bond;ECO:0000213|MaxQB:A0A075B5P4, ECO:0000213|PeptideAtlas:A0A075B5P4};ECO:0000213|MaxQB:A0A0A6YWR2, ECO:0000213|PeptideAtlas:A0A0A6YWR2};Glycoprotein;Immunoglobulin C region;Immunoglobulin domain;Membrane;Membrane {ECO:0000256|SAM:Phobius};R…	4	19	A0A075B5P4;A0A0A6YWR2;P01868;P01869	Ighg1	Isoform of P01869, Ig gamma-1 chain C region secreted form (Fragment);Isoform of P01869, Ig gamma-1 chain C region secreted form (Fragment);Isoform of P01869, Ig gamma-1 chain C region secreted form;Ig gamma-1 chain C region, membrane-bound form	A0A075B5P4;A0A0A6YWR2;P01868;P01869
NaN	1.22803	0.0151976	-0.248838	0.486522	-1.48091	NaN	NaN	NaN	UP000000589_10090_2020;UP000000589_10090_additional_2020	B cell receptor signaling pathway;complement activation, classical pathway;defense response to bacterium;innate immune response;phagocytosis, engulfment;phagocytosis, recognition;positive regulation of B cell activation	antigen binding;immunoglobulin receptor binding	external side of plasma membrane;extracellular region;extracellular space;immunoglobulin complex, circulating;integral component of membrane;plasma membrane	3D-structure;Alternative splicing;Cell membrane;Complete proteome;Complete proteome {ECO:0000313|Proteomes:UP000000589};Glycoprotein;Immunoglobulin C region;Immunoglobulin domain;Membrane;Membrane {ECO:0000256|SAM:Phobius};Reference proteome;Reference proteome {ECO:0000313|Proteomes:UP000000589};Secreted;Transmembrane;Transmembrane {ECO:0000256|SAM:Phobius};Transmembrane helix;Transmembrane helix…	2	13	A0A075B5P5;A0A1Y7VJN6;P03987;P03987-2	Ighg3;Ighg3;-;-	Isoform of A0A1Y7VJN6, Immunoglobulin heavy constant gamma 3 (Fragment);Immunoglobulin heavy constant gamma 3 (Fragment);Ig gamma-3 chain C region (Fragment);Isoform of P03987, Isoform 2 of Ig gamma-3 chain C region	A0A075B5P5;A0A1Y7VJN6;P03987;P03987-2
1.11265	-0.0721782	-1.53487	0.292183	1.69931	0.0562159	-0.398391	-0.0301141	-1.1248	UP000000589_10090_2020;UP000000589_10090_additional_2020	activation of MAPK activity;adaptive immune response;antibacterial humoral response;antigen processing and presentation;B cell affinity maturation;B cell receptor signaling pathway;complement activation, classical pathway;defense response to bacterium;defense response to Gram-negative bacterium;early endosome to late endosome transport;humoral immune response mediated by circulating immunoglobuli…	antigen binding;identical protein binding;immunoglobulin receptor binding;peptidoglycan binding;phosphatidylcholine binding;single-stranded DNA binding;transmembrane signaling receptor activity	B cell receptor complex;cell surface;cytosol;external side of plasma membrane;extracellular space;hexameric IgM immunoglobulin complex;immunoglobulin complex, circulating;integral component of membrane;membrane;pentameric IgM immunoglobulin complex;perinuclear region of cytoplasm;plasma membrane	3D-structure;Alternative splicing;Cell membrane;Complete proteome;Complete proteome {ECO:0000313|Proteomes:UP000000589};Direct protein sequencing;Disulfide bond;ECO:0000213|MaxQB:A0A075B5P6, ECO:0000213|PeptideAtlas:A0A075B5P6};ECO:0000213|MaxQB:A0A075B6A0, ECO:0000213|PeptideAtlas:A0A075B6A0};Glycoprotein;Immunoglobulin C region;Immunoglobulin domain;Membrane;Membrane {ECO:0000256|SAM:Phobius};R…	11	19	A0A075B5P6;A0A075B6A0;P01872;P01872-2	Ighm	Isoform of P01872, Immunoglobulin heavy constant mu (Fragment);Isoform of P01872, Immunoglobulin heavy constant mu (Fragment);Immunoglobulin heavy constant mu;Isoform of P01872, Isoform 2 of Immunoglobulin heavy constant mu	A0A075B5P6;A0A075B6A0;P01872;P01872-2	IgM antibodies play an important role in primary defensemechanisms. They have been shown to be involved in earlyrecognition of external invaders like bacteria and viruses,cellular waste and modified self, as well as in recognition andelimination of precancerous and cancerous lesions (By similarity)
0.580058	0.654548	-0.793426	-2.19348	-0.541494	0.337565	0.525445	0.92442	0.506365	UP000000589_10090_additional_2020	B cell receptor signaling pathway;complement activation, classical pathway;defense response to bacterium;humoral immune response mediated by circulating immunoglobulin;immunoglobulin mediated immune response;innate immune response;mucosal immune response;phagocytosis, engulfment;phagocytosis, recognition;positive regulation of B cell activation	antigen binding;immunoglobulin receptor binding	external side of plasma membrane;immunoglobulin complex, circulating	Complete proteome {ECO:0000313|Proteomes:UP000000589};ECO:0000213|PeptideAtlas:A0A075B6A3};Reference proteome {ECO:0000313|Proteomes:UP000000589}	12	19	A0A075B6A3	Igha	Isoform of A0A0A6YXW6, Immunoglobulin heavy constant alpha (Fragment)	A0A075B6A3
-1.30216	0.118489	0.903792	-0.360762	1.4026	0.951544	-0.82085	-0.892656	NaN	UP000000589_10090_2020;UP000000589_10090_additional_2020	immune response;immunoglobulin production		extracellular space	Complete proteome {ECO:0000313|Proteomes:UP000000589};Proteomics identification {ECO:0000213|PeptideAtlas:A0A075B6D5};Proteomics identification {ECO:0000213|PeptideAtlas:A0A0G2JFZ3};Reference proteome {ECO:0000313|Proteomes:UP000000589};Signal {ECO:0000256|SAM:SignalP}	1	15	A0A075B6D5;A0A0G2JFZ3	Igkv19-93	Ig-like domain-containing protein;Isoform of A0A075B6D5, Ig-like domain-containing protein (Fragment)	A0A075B6D5;A0A0G2JFZ3
0.0080453	-0.4604	0.115345	0.169893	-1.74279	-0.553071	0.927191	1.855	-0.319211	UP000000589_10090_2020;UP000000589_10090_additional_2020	positive regulation of transcription elongation from RNA polymerase II promoter;protein ubiquitination;ubiquitin-dependent protein catabolic process	protein-containing complex binding	elongin complex;VCB complex	3D-structure;Complete proteome;Complete proteome {ECO:0000313|Proteomes:UP000000589};ECO:0000213|MaxQB:A0A087WNT1, ECO:0000213|PeptideAtlas:A0A087WNT1};ECO:0000213|MaxQB:A0A087WQE6, ECO:0000213|PeptideAtlas:A0A087WQE6};Nucleus;Reference proteome;Reference proteome {ECO:0000313|Proteomes:UP000000589};Transcription;Transcription regulation;Ubl conjugation pathway	9	19	A0A087WNT1;A0A087WQE6;P83940	Eloc	Isoform of P83940, Elongin-C;Isoform of P83940, Elongin-C (Fragment);Elongin-C	A0A087WNT1;A0A087WQE6;P83940	SIII, also known as elongin, is a general transcriptionelongation factor that increases the RNA polymerase IItranscription elongation past template-encoded arresting sites.Subunit A is transcriptionally active and its transcriptionactivity is strongly enhanced by binding to the dimeric complex ofthe SIII regulatory subunits B and C (elongin BC complex) (Bysimilarity). In embryonic stem cells, the…
-1.57438	0.351326	0.79431	0.504059	1.59611	-0.916754	-0.133471	-0.986666	0.365473	UP000000589_10090_2020;UP000000589_10090_additional_2020	acrosome assembly;intermediate filament organization;multicellular organism development;spermatid nucleus differentiation	DNA binding;GTPase activator activity;metal ion binding	cell projection;cytoplasmic vesicle;intracellular membrane-bounded organelle;neuronal cell body;nucleus	Alternative splicing;Complete proteome;Complete proteome {ECO:0000313|Proteomes:UP000000589};Cytoplasmic vesicle;Developmental protein;Differentiation;DNA-binding;ECO:0000213|MaxQB:A0A087WNV1, ECO:0000213|PeptideAtlas:A0A087WNV1};ECO:0000213|MaxQB:A0A087WR52, ECO:0000213|PeptideAtlas:A0A087WR52};ECO:0000213|MaxQB:A0A087WSR7, ECO:0000213|PeptideAtlas:A0A087WSR7};Glycoprotein;Metal-binding;Metal-bi…	7	19	A0A087WNV1;A0A087WR52;A0A087WSR7;Q8K2K6;Q8K2K6-1;Q8K2K6-2;Q8K2K6-3	Agfg1	Isoform of Q8K2K6, Arf-GAP domain-containing protein;Isoform of Q8K2K6, Arf-GAP domain-containing protein (Fragment);Isoform of Q8K2K6, Arf-GAP domain-containing protein;Arf-GAP domain and FG repeat-containing protein 1;Isoform of Q8K2K6, Isoform 1 of Arf-GAP domain and FG repeat-containing protein 1;Isoform of Q8K2K6, Isoform 2 of Arf-GAP domain and FG repeat-containing protein 1;Isoform of Q8K2…	A0A087WNV1;A0A087WR52;A0A087WSR7;Q8K2K6;Q8K2K6-1;Q8K2K6-2;Q8K2K6-3	Required for vesicle docking or fusion during acrosomebiogenesis. May play a role in RNA trafficking or localization
NaN	-0.305453	0.276866	NaN	-1.17517	1.20375	NaN	NaN	NaN	UP000000589_10090_additional_2020	autophagy;protein transport;response to nutrient levels		cytoplasmic vesicle membrane;Golgi apparatus;integral component of membrane;late endosome;synaptic vesicle	Autophagy {ECO:0000256|RuleBase:RU364027};Complete proteome {ECO:0000313|Proteomes:UP000000589};Cytoplasmic vesicle {ECO:0000256|RuleBase:RU364027};ECO:0000213|MaxQB:A0A087WP33, ECO:0000213|PeptideAtlas:A0A087WP33};ECO:0000213|MaxQB:Q3ZAQ4, ECO:0000213|PeptideAtlas:Q3ZAQ4};Golgi apparatus {ECO:0000256|RuleBase:RU364027};Membrane {ECO:0000256|RuleBase:RU364027};Protein transport {ECO:0000256|RuleB…	8	11	A0A087WP33;Q3ZAQ4	Atg9a	Isoform of Q68FE2, Autophagy-related protein 9 (Fragment);Isoform of Q68FE2, Autophagy-related protein 9	A0A087WP33;Q3ZAQ4	Involved in autophagy and cytoplasm to vacuole transport(Cvt) vesicle formation. Plays a key role in the organization ofthe preautophagosomal structure/phagophore assembly site (PAS),the nucleating site for formation of the sequestering vesicle
-1.45303	0.182021	1.83261	0.131758	0.536401	-0.0767519	0.683665	-0.791757	-1.04492	UP000000589_10090_additional_2020	microtubule-based movement;protein transport	kinesin binding	integral component of endoplasmic reticulum membrane	Coiled coil {ECO:0000256|SAM:Coils};Complete proteome {ECO:0000313|Proteomes:UP000000589};ECO:0000213|MaxQB:A0A087WP85, ECO:0000213|PeptideAtlas:A0A087WP85};Membrane {ECO:0000256|SAM:Phobius};Reference proteome {ECO:0000313|Proteomes:UP000000589};Transmembrane {ECO:0000256|SAM:Phobius};Transmembrane helix {ECO:0000256|SAM:Phobius}	52	19	A0A087WP85	Ktn1	Isoform of Q61595, Rib_recp_KP_reg domain-containing protein	A0A087WP85
-0.58043	0.662928	1.5646	0.000149857	0.273473	0.341782	0.0748717	-0.207746	-2.12962	UP000000589_10090_additional_2020	negative regulation of transcription by RNA polymerase II;positive regulation of NF-kappaB transcription factor activity;regulation of transcription, DNA-templated	DNA binding;DNA-binding transcription repressor activity, RNA polymerase II-specific;protein homodimerization activity;RNA polymerase II proximal promoter sequence-specific DNA binding	cytosol;nucleus;plasma membrane	Acetylation;Alternative splicing;Coiled coil;Coiled coil {ECO:0000256|SAM:Coils};Complete proteome;Complete proteome {ECO:0000313|Proteomes:UP000000589};Cytoplasm;DNA-binding;ECO:0000213|MaxQB:A0A087WPK3, ECO:0000213|PeptideAtlas:A0A087WPK3};ECO:0000213|MaxQB:E9Q9T1, ECO:0000213|PeptideAtlas:E9Q9T1};Isopeptide bond;Nucleus;Phosphoprotein;Reference proteome;Reference proteome {ECO:0000313|Proteome…	13	19	A0A087WPK3;E9Q9T1;Q3UZ39-2	Lrrfip1	Isoform of Q3UZ39, Leucine-rich repeat flightless-interacting protein 1;Isoform of Q3UZ39, Leucine-rich repeat flightless-interacting protein 1;Isoform of Q3UZ39, Isoform 2 of Leucine-rich repeat flightless-interacting protein 1	A0A087WPK3;E9Q9T1;Q3UZ39-2	Transcriptional repressor which preferentially binds tothe GC-rich consensus sequence (5'-AGCCCCCGGCG-3') and mayregulate expression of TNF, EGFR and PDGFA. May control smoothmuscle cells proliferation following artery injury through PDGFArepression. May also bind double-stranded RNA (By similarity).Positively regulates Toll-like receptor (TLR) signaling inresponse to agonist probably by competin…
-1.14276	-0.462529	-0.684742	1.0533	-0.423329	0.493641	1.97276	-0.041168	-0.765169	UP000000589_10090_2020;UP000000589_10090_additional_2020	astral microtubule organization;cell division;establishment of mitotic spindle localization;establishment of spindle orientation;exit from mitosis;Golgi organization;microtubule anchoring;microtubule bundle formation;microtubule cytoskeleton organization;microtubule nucleation;microtubule organizing center organization;mitotic spindle organization;negative regulation of microtubule depolymerizati…	dystroglycan binding;kinetochore binding;microtubule binding;microtubule plus-end binding	basal cortex;cell cortex;centrosomal corona;centrosome;condensed chromosome kinetochore;cortical microtubule cytoskeleton;cytoplasmic microtubule;Golgi apparatus;kinetochore;kinetochore microtubule;spindle microtubule	Alternative splicing;Cell cycle;Cell division;Centromere;Chromosome;Coiled coil;Coiled coil {ECO:0000256|SAM:Coils};Complete proteome;Complete proteome {ECO:0000313|Proteomes:UP000000589};Cytoplasm;Cytoskeleton;ECO:0000213|MaxQB:A0A087WQ31, ECO:0000213|PeptideAtlas:A0A087WQ31};ECO:0000213|MaxQB:E9QKH0, ECO:0000213|PeptideAtlas:E9QKH0};Golgi apparatus;Kinetochore;Microtubule;Mitosis;Phosphoprotein…	36	19	A0A087WQ31;E9QKH0;Q80TV8	Clasp1	Isoform of Q80TV8, CLIP-associating protein 1;Isoform of Q80TV8, CLIP-associating protein 1;CLIP-associating protein 1	A0A087WQ31;E9QKH0;Q80TV8	Microtubule plus-end tracking protein that promotes thestabilization of dynamic microtubules. Involved in the nucleationof noncentrosomal microtubules originating from the trans-Golginetwork (TGN). Required for the polarization of the cytoplasmicmicrotubule arrays in migrating cells towards the leading edge ofthe cell. May act at the cell cortex to enhance the frequency ofrescue of depolymerizing…
-1.37363	-0.954831	0.95658	-0.0909501	1.1297	1.22138	-0.684581	-0.20367	NaN	UP000000589_10090_additional_2020				Coiled coil {ECO:0000256|SAM:Coils};Complete proteome {ECO:0000313|Proteomes:UP000000589};ECO:0000213|MaxQB:A0A087WQH8, ECO:0000213|PeptideAtlas:A0A087WQH8};Reference proteome {ECO:0000313|Proteomes:UP000000589}	1	13	A0A087WQH8	Slc35a4	Isoform of Q9D321, Probable UDP-sugar transporter protein SLC35A4	A0A087WQH8
-1.43795	0.975089	1.16153	-0.447283	1.14242	0.536507	-0.710339	-0.0665861	-1.15339	UP000000589_10090_additional_2020	cell-substrate junction assembly;fibroblast migration;intracellular signal transduction	actin binding	cell-substrate junction;focal adhesion	Complete proteome {ECO:0000313|Proteomes:UP000000589};ECO:0000213|MaxQB:A0A087WQM0, ECO:0000213|PeptideAtlas:A0A087WQM0};ECO:0000213|MaxQB:A0A087WQS0, ECO:0000213|PeptideAtlas:A0A087WQS0};Reference proteome {ECO:0000313|Proteomes:UP000000589};SH2 domain {ECO:0000256|PROSITE-ProRule:PRU00191}	26	19	A0A087WQM0;A0A087WQS0;A0A6I8MWZ2	Tns1	Isoform of E9Q0S6, Tensin 1;Isoform of E9Q0S6, Tensin 1;Isoform of E9Q0S6, Tensin 1	A0A087WQM0;A0A087WQS0;A0A6I8MWZ2
1.48128	NaN	-0.526897	NaN	-0.667936	NaN	NaN	NaN	-0.286447	UP000000589_10090_additional_2020	cellular response to cycloheximide;cellular response to puromycin;histone mRNA catabolic process;negative regulation of translation;nuclear mRNA surveillance;nuclear-transcribed mRNA catabolic process;response to testosterone;rRNA catabolic process	5'-3' exonuclease activity;5'-3' exoribonuclease activity;nucleic acid binding;RNA binding	cytoplasm;cytosol;dendrite;neuronal cell body;nucleus;P-body;plasma membrane;synapse	Coiled coil {ECO:0000256|SAM:Coils};Complete proteome {ECO:0000313|Proteomes:UP000000589};Cytoplasm {ECO:0000256|PIRNR:PIRNR006743};ECO:0000213|MaxQB:A0A087WQN7, ECO:0000213|PeptideAtlas:A0A087WQN7};ECO:0000213|MaxQB:F8VQ87, ECO:0000213|PeptideAtlas:F8VQ87};Exonuclease {ECO:0000256|PIRNR:PIRNR006743};Hydrolase {ECO:0000256|PIRNR:PIRNR006743};Nuclease {ECO:0000256|PIRNR:PIRNR006743};Reference prot…	8	14	A0A087WQN7;F8VQ87	Xrn1	Isoform of P97789, 5'-3' exoribonuclease 1;Isoform of P97789, 5'-3' exoribonuclease 1	A0A087WQN7;F8VQ87
NaN	0.458651	NaN	-0.0838188	0.526403	NaN	NaN	0.794252	-1.69549	UP000000589_10090_2020;UP000000589_10090_additional_2020			cytoplasm	Acetylation;Activator;Coiled coil {ECO:0000256|SAM:Coils};Complete proteome;Complete proteome {ECO:0000313|Proteomes:UP000000589};ECO:0000213|MaxQB:A0A087WQS2, ECO:0000213|PeptideAtlas:A0A087WQS2};Isopeptide bond;Phosphoprotein;Reference proteome;Reference proteome {ECO:0000313|Proteomes:UP000000589};Transcription;Transcription regulation;Ubl conjugation	8	15	A0A087WQS2;Q9CQC6	Bzw1	Isoform of Q9CQC6, W2 domain-containing protein;Basic leucine zipper and W2 domain-containing protein 1	A0A087WQS2;Q9CQC6	Enhances histone H4 gene transcription but does not seemto bind DNA directly.
NaN	-0.860348	NaN	1.42228	-0.479753	-0.0821802	NaN	NaN	NaN	UP000000589_10090_2020;UP000000589_10090_additional_2020	cellular response to transforming growth factor beta stimulus;positive regulation of transcription by RNA polymerase II;protein autophosphorylation;protein phosphorylation	ATP binding;DNA-binding transcription activator activity, RNA polymerase II-specific;non-membrane spanning protein tyrosine kinase activity;protein kinase activity;protein serine/threonine kinase activity	cytosol;Golgi-associated vesicle;membrane;perinuclear region of cytoplasm	ATP-binding;Complete proteome;Complete proteome {ECO:0000313|Proteomes:UP000000589};Cytoplasm;ECO:0000213|MaxQB:A0A087WQT0, ECO:0000213|PeptideAtlas:A0A087WQT0};ECO:0000213|MaxQB:Q05DP1, ECO:0000213|PeptideAtlas:Q05DP1};Kinase;Lipoprotein;Membrane;Myristate;Nucleotide-binding;Palmitate;Phosphoprotein;Reference proteome;Reference proteome {ECO:0000313|Proteomes:UP000000589};Serine/threonine-protei…	3	11	A0A087WQT0;O88697;Q05DP1	Stk16	Isoform of O88697, Protein kinase domain-containing protein (Fragment);Serine/threonine-protein kinase 16;Isoform of O88697, Protein kinase domain-containing protein	A0A087WQT0;O88697;Q05DP1	it is however unclear whether ithas tyrosine-protein kinase toward other proteins.;Membrane-associated protein kinase that phosphorylateson serine and threonine residues. In vitro substrates includeDRG1, ENO1 and EIF4EBP1. Also autophosphorylates (By similarity).May be involved in secretory vesicle trafficking or intracellularsignaling. May have a role in regulating stromal-epithelialinteractions…
-1.15842	0.961818	0.92982	-1.16805	1.27601	0.767082	-0.136736	-1.04076	-0.430771	UP000000589_10090_2020;UP000000589_10090_additional_2020				Complete proteome {ECO:0000313|Proteomes:UP000000589};Proteomics identification {ECO:0000213|MaxQB:A0A087WR45};Proteomics identification {ECO:0000213|MaxQB:Q3UKG2};Reference proteome {ECO:0000313|Proteomes:UP000000589}	2	13	A0A087WR45;Q3UKG2	Prob1	DUF4585 domain-containing protein;Isoform of A0A087WR45, DUF4585 domain-containing protein	A0A087WR45;Q3UKG2
-0.815465	0.683737	0.815394	-1.03169	1.16135	0.998115	-0.84223	-1.38301	0.413793	UP000000589_10090_2020;UP000000589_10090_additional_2020	acute-phase response;angiogenesis;calcium-independent cell-matrix adhesion;cell activation;cell adhesion;cell-matrix adhesion;cell-substrate junction assembly;cellular response to interleukin-1;cellular response to mercury ion;endodermal cell differentiation;extracellular matrix organization;glial cell migration;integrin activation;interaction with other organism via secreted substance involved i…	chaperone binding;disordered domain specific binding;enzyme binding;extracellular matrix structural constituent;heparin binding;identical protein binding;integrin binding;mercury ion binding;peptidase activator activity;protease binding;protein C-terminus binding;proteoglycan binding;signaling receptor binding	apical plasma membrane;basement membrane;collagen-containing extracellular matrix;endoplasmic reticulum-Golgi intermediate compartment;extracellular exosome;extracellular matrix;extracellular region;extracellular space;fibrinogen complex	3D-structure;Acute phase;Alternative splicing;Angiogenesis;Cell adhesion;Cell shape;Complete proteome;Complete proteome {ECO:0000313|Proteomes:UP000000589};Disulfide bond;ECO:0000213|MaxQB:A0A087WR50, ECO:0000213|PeptideAtlas:A0A087WR50};ECO:0000213|MaxQB:A0A087WSN6, ECO:0000213|PeptideAtlas:A0A087WSN6};ECO:0000256|SAAS:SAAS00793910};Extracellular matrix;Glycoprotein;Heparin-binding;Isopeptide bo…	45	19	A0A087WR50;A0A087WSN6;P11276	Fn1	Isoform of P11276, Fibronectin;Isoform of P11276, Fibronectin;Fibronectin	A0A087WR50;A0A087WSN6;P11276	Fibronectins bind cell surfaces and various compoundsincluding collagen, fibrin, heparin, DNA, and actin. Fibronectinsare involved in cell adhesion, cell motility, opsonization, woundhealing, and maintenance of cell shape healing, and maintenance ofcell shape. Involved in osteoblast compaction through thefibronectin fibrillogenesis cell-mediated matrix assembly process,essential for osteoblast mi…
-0.751845	0.789503	1.17645	-0.384426	0.654364	0.782245	0.27899	-0.593518	-1.95177	UP000000589_10090_2020;UP000000589_10090_additional_2020	adenosine to inosine editing;chromosome organization;dITP catabolic process;IDP catabolic process;mRNA catabolic process;negative regulation of rRNA processing;positive regulation of cell cycle process;positive regulation of cell proliferation;positive regulation of double-strand break repair;RNA phosphodiester bond hydrolysis, endonucleolytic;snoRNA catabolic process;XDP catabolic process	chloride ion binding;cobalt ion binding;dIDP diphosphatase activity;dITP diphosphatase activity;GTP binding;hydrolase activity;identical protein binding;IDP phosphatase activity;ITP binding;m7G(5')pppN diphosphatase activity;magnesium ion binding;manganese ion binding;metalloexopeptidase activity;mRNA binding;nucleotide phosphatase activity, acting on free nucleotides;phosphodiesterase decapping …	cytoplasm;nucleolus;nucleoplasm;nucleus	Complete proteome;Complete proteome {ECO:0000313|Proteomes:UP000000589};Cytoplasm;ECO:0000213|MaxQB:A0A087WRE5, ECO:0000213|PeptideAtlas:A0A087WRE5};Hydrolase;Magnesium;Manganese;Metal-binding;Nucleotide metabolism;Nucleotide-binding;Nucleus;Reference proteome;Reference proteome {ECO:0000313|Proteomes:UP000000589};RNA-binding	5	17	A0A087WRE5;Q6P3D0	Nudt16	Isoform of Q6P3D0, Nudix hydrolase domain-containing protein (Fragment);U8 snoRNA-decapping enzyme	A0A087WRE5;Q6P3D0	hydrolyzes the non-canonical purine nucleotides inosine diphosphate (IDP) anddeoxyinosine diphosphate (dITP) as well as guanosine diphosphate(GDP), deoxyguanosine diphosphate (dGDP), xanthine diphosphate(XDP), inosine triphosphate (ITP) and deoxyinosine triphosphate(ITP) to their respective monophosphate derivatives and does notdistinguish between the deoxy- and ribose forms. The order ofactivity…
-0.751167	0.12568	0.0921088	-0.176554	-0.553767	-0.2866	-0.364825	-0.627453	2.54258	UP000000589_10090_2020;UP000000589_10090_additional_2020	glutamate catabolic process via 2-oxoglutarate	alcohol dehydrogenase (NAD) activity;hydroxyacid-oxoacid transhydrogenase activity;metal ion binding;oxidoreductase activity	mitochondrion	Acetylation;Alternative splicing;Complete proteome;Complete proteome {ECO:0000313|Proteomes:UP000000589};ECO:0000213|PeptideAtlas:A0A087WRE7};Mitochondrion;Oxidoreductase;Phosphoprotein;Reference proteome;Reference proteome {ECO:0000313|Proteomes:UP000000589};Transit peptide	14	19	A0A087WRE7;Q8R0N6	Adhfe1	Isoform of Q8R0N6, Alcohol dehydrogenase iron-containing protein 1 (Fragment);Hydroxyacid-oxoacid transhydrogenase, mitochondrial	A0A087WRE7;Q8R0N6	Catalyzes the cofactor-independent reversible oxidationof gamma-hydroxybutyrate (GHB) to succinic semialdehyde (SSA)coupled to reduction of 2-ketoglutarate (2-KG) to D-2-hydroxyglutarate (D-2-HG). L-3-hydroxybutyrate (L-3-OHB) is also asubstrate for HOT when using 2-KG as hydrogen acceptor, resultingin the formation of D-2-HG (By similarity).
NaN	-1.0627	0.660808	NaN	1.02352	-0.621622	NaN	NaN	NaN	UP000000589_10090_additional_2020	growth plate cartilage chondrocyte morphogenesis	extracellular matrix structural constituent conferring tensile strength;serine-type endopeptidase inhibitor activity	collagen trimer;collagen-containing extracellular matrix;extracellular matrix;extracellular space;sarcolemma	Complete proteome {ECO:0000313|Proteomes:UP000000589};ECO:0000213|MaxQB:A0A087WS16, ECO:0000213|PeptideAtlas:A0A087WS16};ECO:0000213|MaxQB:J3QQ16, ECO:0000213|PeptideAtlas:J3QQ16};Reference proteome {ECO:0000313|Proteomes:UP000000589};Signal {ECO:0000256|SAM:SignalP}	1	10	A0A087WS16;J3QQ16	Col6a3	Isoform of E9PWQ3, Collagen, type VI, alpha 3;Isoform of E9PWQ3, Collagen, type VI, alpha 3	A0A087WS16;J3QQ16
-2.11072	0.646413	0.709006	0.0499891	0.523148	0.788542	0.217625	NaN	-0.824004	UP000000589_10090_2020;UP000000589_10090_additional_2020	acyl-CoA metabolic process;fatty acid beta-oxidation using acyl-CoA dehydrogenase;fatty acid oxidation;fatty-acyl-CoA biosynthetic process;tryptophan metabolic process	fatty-acyl-CoA binding;flavin adenine dinucleotide binding;glutaryl-CoA dehydrogenase activity	mitochondrial inner membrane;mitochondrial matrix;mitochondrion	Acetylation;Complete proteome;Complete proteome {ECO:0000313|Proteomes:UP000000589};ECO:0000213|MaxQB:A0A0A0MQ68, ECO:0000213|PeptideAtlas:A0A0A0MQ68};FAD;FAD {ECO:0000256|RuleBase:RU362125};Flavoprotein;Flavoprotein {ECO:0000256|RuleBase:RU362125};Mitochondrion;Oxidoreductase;Oxidoreductase {ECO:0000256|RuleBase:RU362125};Reference proteome;Reference proteome {ECO:0000313|Proteomes:UP000000589};…	22	18	A0A0A0MQ68;Q60759	Gcdh	Isoform of Q60759, Glutaryl-CoA dehydrogenase, mitochondrial;Glutaryl-CoA dehydrogenase, mitochondrial	A0A0A0MQ68;Q60759	Catalyzes the oxidative decarboxylation of glutaryl-CoAto crotonyl-CoA and CO(2) in the degradative pathway of L-lysine,L-hydroxylysine, and L-tryptophan metabolism. It uses electrontransfer flavoprotein as its electron acceptor.
-0.178754	0.505613	0.69616	0.28908	-2.38063	0.103408	0.468926	0.496197	NaN	UP000000589_10090_2020;UP000000589_10090_additional_2020		transmembrane transporter activity	integral component of membrane;mitochondrial inner membrane;mitochondrion	Complete proteome;Complete proteome {ECO:0000313|Proteomes:UP000000589};ECO:0000213|MaxQB:A0A0A0MQ70, ECO:0000213|PeptideAtlas:A0A0A0MQ70};ECO:0000256|RuleBase:RU000488, ECO:0000256|SAAS:SAAS00013444};ECO:0000256|SAAS:SAAS00423863};ECO:0000256|SAAS:SAAS01084126};Membrane;Mitochondrion;Mitochondrion inner membrane;Reference proteome;Reference proteome {ECO:0000313|Proteomes:UP000000589};Repeat;Tra…	2	11	A0A0A0MQ70;Q5SWT3	Slc25a35	Isoform of Q5SWT3, Solute carrier family 25 member 35;Solute carrier family 25 member 35	A0A0A0MQ70;Q5SWT3
-1.19804	NaN	0.0798834	NaN	0.338024	NaN	-0.156666	-0.752398	1.6892	UP000000589_10090_2020;UP000000589_10090_additional_2020	hematopoietic progenitor cell differentiation	protein C-terminus binding	cytosol	Acetylation;Alternative splicing;Coiled coil;Coiled coil {ECO:0000256|SAM:Coils};Complete proteome;Complete proteome {ECO:0000313|Proteomes:UP000000589};ECO:0000213|MaxQB:A0A0A0MQ79, ECO:0000213|PeptideAtlas:A0A0A0MQ79};Isopeptide bond;Methylation;Phosphoprotein;Reference proteome;Reference proteome {ECO:0000313|Proteomes:UP000000589};Ubl conjugation	61	16	A0A0A0MQ79;Q3TLH4	Prrc2c	Isoform of Q3TLH4, BAT2_N domain-containing protein;Protein PRRC2C	A0A0A0MQ79;Q3TLH4
-0.0843028	NaN	0.756091	-1.69589	NaN	NaN	0.613951	0.410155	NaN	UP000000589_10090_2020;UP000000589_10090_additional_2020	brain development;cell differentiation;spermatogenesis	ATP binding;ATPase activity	cytoplasm;mitochondrion	ATP-binding;Chaperone;Complete proteome;Complete proteome {ECO:0000313|Proteomes:UP000000589};Cytoplasm;Developmental protein;Differentiation;ECO:0000213|MaxQB:A0A0A0MQ80, ECO:0000213|PeptideAtlas:A0A0A0MQ80};ECO:0000213|MaxQB:A0A0G2JFY0, ECO:0000213|PeptideAtlas:A0A0G2JFY0};Hydrolase;Isopeptide bond;Mitochondrion;Nucleotide-binding;Phosphoprotein;Reference proteome;Reference proteome {ECO:000031…	1	7	A0A0A0MQ80;A0A0G2JFY0;Q3UMC0	Spata5	Isoform of Q3UMC0, Vesicle-fusing ATPase;Isoform of Q3UMC0, ATPase family protein 2 homolog;ATPase family protein 2 homolog	A0A0A0MQ80;A0A0G2JFY0;Q3UMC0	ATP-dependent chaperone which uses the energy providedby ATP hydrolysis to generate mechanical force to disassembleprotein complexes (By similarity). May be involved inmorphological and functional mitochondrial transformations duringspermatogenesis (PubMed:10734318).
-0.286071	-0.145689	0.267723	0.652908	1.1999	-0.0665907	0.537811	NaN	-2.15999	UP000000589_10090_2020;UP000000589_10090_additional_2020	cytokine secretion;interleukin-1 alpha secretion;positive regulation of cell proliferation;positive regulation of I-kappaB kinase/NF-kappaB signaling;regulation of cell shape	calcium ion binding;copper ion binding;fibroblast growth factor binding;lipid binding;protein homodimerization activity;RAGE receptor binding;zinc ion binding	collagen-containing extracellular matrix;cytoplasm;cytosol;extracellular space;nucleolus;nucleus;perinuclear region of cytoplasm;plasma membrane	3D-structure;Calcium;Complete proteome;Complete proteome {ECO:0000313|Proteomes:UP000000589};Copper;Cytoplasm;ECO:0000213|MaxQB:A0A0A0MQ90, ECO:0000213|PeptideAtlas:A0A0A0MQ90};Lipid-binding;Metal-binding;Phosphoprotein;Protein transport;Reference proteome;Reference proteome {ECO:0000313|Proteomes:UP000000589};Repeat;Secreted;Transport	8	18	A0A0A0MQ90;P97352	S100a13	Isoform of P97352, S_100 domain-containing protein;Protein S100-A13	A0A0A0MQ90;P97352	Plays a role in the export of proteins that lack asignal peptide and are secreted by an alternative pathway. Bindstwo calcium ions per subunit. Binds one copper ion. Binding of onecopper ion does not interfere with calcium binding. Required forthe copper-dependent stress-induced export of IL1A and FGF1. Thecalcium-free protein binds to lipid vesicles containingphosphatidylserine, but not to vesic…
0.0331976	0.262603	1.1964	-1.40866	0.384878	0.455723	0.706565	NaN	-1.63071	UP000000589_10090_additional_2020	cellular response to ionizing radiation;DNA recombinase assembly;double-strand break repair via homologous recombination		nucleus;Swi5-Sfr1 complex	Alternative splicing;Coiled coil;Coiled coil {ECO:0000256|SAM:Coils};Complete proteome;Complete proteome {ECO:0000313|Proteomes:UP000000589};DNA damage;DNA repair;ECO:0000213|MaxQB:A0A0A0MQ99, ECO:0000213|PeptideAtlas:A0A0A0MQ99};ECO:0000213|MaxQB:V9GXX7, ECO:0000213|PeptideAtlas:V9GXX7};Nucleus;Phosphoprotein;Reference proteome;Reference proteome {ECO:0000313|Proteomes:UP000000589}	3	18	A0A0A0MQ99;Q8K3D3-2;V9GXX7	Swi5	Isoform of Q8K3D3, DNA repair protein SWI5 homolog;Isoform of Q8K3D3, Isoform 2 of DNA repair protein SWI5 homolog;Isoform of Q8K3D3, DNA repair protein SWI5 homolog (Fragment)	A0A0A0MQ99;Q8K3D3-2;V9GXX7	Component of the SWI5-SFR1 complex, a complex requiredfor double-strand break repair via homologous recombination
-1.93598	0.481926	0.979663	0.0364818	0.693685	0.538741	0.844274	-0.479093	-1.1597	UP000000589_10090_2020;UP000000589_10090_additional_2020	acute-phase response;negative regulation of endopeptidase activity;protein N-linked glycosylation;response to cytokine;response to peptide hormone	endopeptidase inhibitor activity;identical protein binding;protease binding;serine-type endopeptidase inhibitor activity	collagen-containing extracellular matrix;endoplasmic reticulum;extracellular region;extracellular space;Golgi apparatus;intracellular membrane-bounded organelle	Acute phase;Complete proteome;Complete proteome {ECO:0000313|Proteomes:UP000000589};ECO:0000213|PeptideAtlas:A0A0A0MQA3};Glycoprotein;Protease inhibitor;Reference proteome;Reference proteome {ECO:0000313|Proteomes:UP000000589};Secreted;Serine protease inhibitor;Signal	29	19	A0A0A0MQA3;P07758	Serpina1a	Isoform of P07758, SERPIN domain-containing protein;Alpha-1-antitrypsin 1-1	A0A0A0MQA3;P07758	Inhibitor of serine proteases. Its primary target iselastase, but it also has a moderate affinity for plasmin andthrombin.
NaN	0.101213	-1.37571	NaN	0.259753	1.01474	NaN	NaN	NaN	UP000000589_10090_2020;UP000000589_10090_additional_2020	protein localization		integral component of membrane	Alternative splicing;Coiled coil {ECO:0000256|SAM:Coils};Complete proteome;Complete proteome {ECO:0000313|Proteomes:UP000000589};ECO:0000213|MaxQB:A0A0A0MQB0, ECO:0000213|PeptideAtlas:A0A0A0MQB0};Membrane;Reference proteome;Reference proteome {ECO:0000313|Proteomes:UP000000589};Transmembrane;Transmembrane helix	4	11	A0A0A0MQB0;Q4PJX1;Q4PJX1-3	Odr4	Isoform of Q4PJX1, Protein odr-4 homolog;Protein odr-4 homolog;Isoform of Q4PJX1, Isoform 3 of Protein odr-4 homolog	A0A0A0MQB0;Q4PJX1;Q4PJX1-3	May play a role in the trafficking of a subset of G-protein coupled receptors.
NaN	-0.432551	-0.685921	NaN	0.408935	-0.864759	NaN	1.83313	-0.258838	UP000000589_10090_2020;UP000000589_10090_additional_2020	RNA metabolic process			Acetylation;Complete proteome;Complete proteome {ECO:0000313|Proteomes:UP000000589};ECO:0000213|MaxQB:A0A0A0MQC9, ECO:0000213|PeptideAtlas:A0A0A0MQC9};Phosphoprotein;Reference proteome;Reference proteome {ECO:0000313|Proteomes:UP000000589}	4	16	A0A0A0MQC9;Q9D0R8	Lsm12	Isoform of Q9D0R8, AD domain-containing protein;Protein LSM12 homolog	A0A0A0MQC9;Q9D0R8
NaN	-0.564819	-0.547165	0.818721	1.0404	0.999449	-0.1301	-1.61649	NaN	UP000000589_10090_2020;UP000000589_10090_additional_2020	regulation of ion transmembrane transport	calcium channel activity;calcium channel regulator activity;voltage-gated ion channel activity	integral component of membrane;L-type voltage-gated calcium channel complex	Calcium;Calcium {ECO:0000256|RuleBase:RU363085};Calcium channel;Calcium channel {ECO:0000256|RuleBase:RU363085};Calcium transport;Calcium transport {ECO:0000256|RuleBase:RU363085};Cell membrane;Complete proteome;Complete proteome {ECO:0000313|Proteomes:UP000000589};ECO:0000256|SAAS:SAAS00463352};ECO:0000256|SAAS:SAAS00463354};ECO:0000256|SAAS:SAAS00463381};Ion channel;Ion channel {ECO:0000256|Rul…	2	7	A0A0A0MQD3;Q8VHW3	Cacng6	Isoform of Q8VHW3, Voltage-dependent calcium channel gamma-6 subunit;Voltage-dependent calcium channel gamma-6 subunit	A0A0A0MQD3;Q8VHW3	Regulates the activity of L-type calcium channels thatcontain CACNA1C as pore-forming subunit
-0.486252	-0.209313	0.814199	1.42613	0.263171	-0.98277	0.888658	0.0730364	-1.78685	UP000000589_10090_2020;UP000000589_10090_additional_2020	cell proliferation;negative regulation of translation;positive regulation of translation;proteasome assembly;protein deubiquitination	thiol-dependent ubiquitinyl hydrolase activity		Acetylation;Coiled coil {ECO:0000256|SAM:Coils};Complete proteome;Complete proteome {ECO:0000313|Proteomes:UP000000589};ECO:0000213|MaxQB:A0A0A0MQF5, ECO:0000213|PeptideAtlas:A0A0A0MQF5};Hydrolase;Protease;Reference proteome;Reference proteome {ECO:0000313|Proteomes:UP000000589};Thiol protease;Ubl conjugation pathway	5	19	A0A0A0MQF5;Q8K2H2	Otud6b	Isoform of Q8K2H2, Ubiquitinyl hydrolase 1;Deubiquitinase OTUD6B	A0A0A0MQF5;Q8K2H2	Deubiquitinating enzyme that may play a role in theubiquitin-dependent regulation of protein synthesis, downstream ofmTORC1 (By similarity). May associate with the protein synthesisinitiation complex and modify its ubiquitination to represstranslation (By similarity). May also repress DNA synthesis andmodify different cellular targets thereby regulating cell growthand proliferation (By similarity…
0.140104	NaN	-1.0512	1.0642	NaN	-1.69085	0.743442	0.308519	0.48578	UP000000589_10090_2020;UP000000589_10090_additional_2020				Complete proteome;Complete proteome {ECO:0000313|Proteomes:UP000000589};ECO:0000213|MaxQB:A0A0A0MQF7, ECO:0000213|PeptideAtlas:A0A0A0MQF7};Phosphoprotein;Reference proteome;Reference proteome {ECO:0000313|Proteomes:UP000000589}	2	14	A0A0A0MQF7;Q8K207	1700025G04Rik;MGI:1916649	Isoform of Q8K207, RIKEN cDNA 1700025G04 gene;Uncharacterized protein C1orf21 homolog	A0A0A0MQF7;Q8K207
-2.08577	0.193448	0.499885	1.29424	-0.100145	0.0218293	1.11142	-0.420467	-0.514434	UP000000589_10090_2020;UP000000589_10090_additional_2020	aging;apoptotic process;cellular response to thyroid hormone stimulus;mRNA export from nucleus;negative regulation of apoptotic process;positive regulation of apoptotic process;positive regulation of cardiac muscle cell apoptotic process;positive regulation of cell proliferation;positive regulation of cytosolic calcium ion concentration;positive regulation of muscle cell differentiation;positive …	protein N-terminus binding;ribosome binding;RNA binding;translation elongation factor activity;U6 snRNA binding	annulate lamellae;cytoplasm;dendrite;endoplasmic reticulum membrane;neuronal cell body;nuclear pore;nucleus;synapse	Acetylation;Complete proteome;Complete proteome {ECO:0000313|Proteomes:UP000000589};Cytoplasm;Direct protein sequencing;ECO:0000213|MaxQB:A0A0A0MQM0, ECO:0000213|PeptideAtlas:A0A0A0MQM0};Elongation factor;Endoplasmic reticulum;Hypusine;Hypusine {ECO:0000256|RuleBase:RU362005};Membrane;mRNA transport;Nuclear pore complex;Nucleus;Protein biosynthesis;Protein biosynthesis {ECO:0000256|RuleBase:RU362…	9	19	A0A0A0MQM0;P63242	Eif5a	Isoform of P63242, Eukaryotic translation initiation factor 5A (Fragment);Eukaryotic translation initiation factor 5A-1	A0A0A0MQM0;P63242	mRNA-binding protein involved in translation elongation.Has an important function at the level of mRNA turnover, probablyacting downstream of decapping. Involved in actin dynamics andcell cycle progression, mRNA decay and probably in a pathwayinvolved in stress response and maintenance of cell wallintegrity. With syntenin SDCBP, functions as a regulator ofp53/TP53 and p53/TP53-dependent apoptosis…
NaN	0.0805185	-0.310106	NaN	0.388888	-0.749442	NaN	1.71111	-1.12097	UP000000589_10090_2020;UP000000589_10090_additional_2020	adult walking behavior;aging;amino acid homeostasis;autophagosome assembly;autophagy;autophagy of host cells involved in interaction with symbiont;autophagy of mitochondrion;cardiac muscle cell development;cellular homeostasis;cellular response to hyperoxia;cellular response to morphine;cellular response to nitrogen starvation;cellular response to reactive oxygen species;cellular response to star…	Atg12 activating enzyme activity;Atg8 activating enzyme activity;protein homodimerization activity;transcription factor binding;ubiquitin-like modifier activating enzyme activity	axon;axoneme;cytoplasm;cytosol;perinuclear region of cytoplasm;phagophore assembly site	Acetylation;Autophagy;Biological rhythms;Coiled coil {ECO:0000256|SAM:Coils};Complete proteome;Complete proteome {ECO:0000313|Proteomes:UP000000589};Cytoplasm;ECO:0000213|MaxQB:A0A0A0MQN4, ECO:0000213|PeptideAtlas:A0A0A0MQN4};Phosphoprotein;Protein transport;Reference proteome;Reference proteome {ECO:0000313|Proteomes:UP000000589};Transport;Ubl conjugation pathway	12	15	A0A0A0MQN4;Q9D906	Atg7	Isoform of Q9D906, Ubiquitin-like modifier-activating enzyme ATG7;Ubiquitin-like modifier-activating enzyme ATG7	A0A0A0MQN4;Q9D906	E1-like activating enzyme involved in the 2 ubiquitin-like systems required for cytoplasm to vacuole transport (Cvt) andautophagy. Activates ATG12 for its conjugation with ATG5 as wellas the ATG8 family proteins for their conjugation withphosphatidylethanolamine. Both systems are needed for the ATG8association to Cvt vesicles and autophagosomes membranes. Requiredfor autophagic death induced by c…
0.576857	0.434935	0.22187	-0.563505	NaN	1.59117	-1.0242	-1.23713	NaN	UP000000589_10090_2020;UP000000589_10090_additional_2020	calcium ion transmembrane transport;endoplasmic reticulum calcium ion homeostasis;ER overload response	calcium channel activity	endoplasmic reticulum;Golgi membrane;integral component of endoplasmic reticulum membrane	Calcium;Calcium channel;Calcium transport;Coiled coil;Coiled coil {ECO:0000256|SAM:Coils};Complete proteome;Complete proteome {ECO:0000313|Proteomes:UP000000589};ECO:0000213|MaxQB:A0A0A6YVS2, ECO:0000213|PeptideAtlas:A0A0A6YVS2};Endoplasmic reticulum;Golgi apparatus;Ion channel;Ion transport;Membrane;Membrane {ECO:0000256|SAM:Phobius};Phosphoprotein;Reference proteome;Reference proteome {ECO:0000…	2	17	A0A0A6YVS2;Q921L3	Tmco1	Isoform of Q921L3, Calcium load-activated calcium channel (Fragment);Calcium load-activated calcium channel	A0A0A6YVS2;Q921L3	Calcium-selective channel required to prevent calciumstores from overfilling, thereby playing a key role in calciumhomeostasis (PubMed:27212239). In response to endoplasmicreticulum overloading, assembles into a homotetramer, forming afunctional calcium-selective channel, regulating the calciumcontent in endoplasmic reticulum store (PubMed:27212239)
-0.555242	-1.47758	0.425453	-0.853865	-0.206031	1.24029	0.594675	1.49262	-0.660324	UP000000589_10090_2020;UP000000589_10090_additional_2020	alternative mRNA splicing, via spliceosome;embryonic limb morphogenesis;in utero embryonic development;mRNA splice site selection;myoblast differentiation;nervous system development;regulation of alternative mRNA splicing, via spliceosome;regulation of RNA splicing;RNA splicing;skeletal muscle tissue development	double-stranded RNA binding;metal ion binding;regulatory region RNA binding;RNA binding	cytoplasm;cytoplasmic stress granule;cytosol;nucleoplasm;nucleus	Complete proteome;Complete proteome {ECO:0000313|Proteomes:UP000000589};Cytoplasm;Direct protein sequencing;ECO:0000213|MaxQB:A0A0A6YVV8, ECO:0000213|PeptideAtlas:A0A0A6YVV8};ECO:0000213|MaxQB:A0A0A6YWB0, ECO:0000213|PeptideAtlas:A0A0A6YWB0};ECO:0000213|MaxQB:A0A0A6YXE3, ECO:0000213|PeptideAtlas:A0A0A6YXE3};ECO:0000213|MaxQB:G3X9Q0, ECO:0000213|PeptideAtlas:G3X9Q0};Metal-binding;Metal-binding {EC…	8	19	A0A0A6YVV8;A0A0A6YWB0;A0A0A6YXE3;G3X9Q0;Q9JKP5	Mbnl1	Isoform of Q9JKP5, Muscleblind-like protein 1;Isoform of Q9JKP5, Muscleblind-like protein 1;Isoform of Q9JKP5, Muscleblind-like protein 1;Isoform of Q9JKP5, Muscleblind-like protein 1;Muscleblind-like protein 1	A0A0A6YVV8;A0A0A6YWB0;A0A0A6YXE3;G3X9Q0;Q9JKP5	Mediates pre-mRNA alternative splicing regulation. Actseither as activator or repressor of splicing on specific pre-mRNAtargets. Inhibits cardiac troponin-T (TNNT2) pre-mRNA exoninclusion but induces insulin receptor (IR) pre-mRNA exoninclusion in muscle. Antagonizes the alternative splicing activitypattern of CELF proteins. Regulates the TNNT2 exon 5 skippingthrough competition with U2AF2. Inhib…
-0.345444	0.685654	1.52611	0.431659	0.619956	0.605126	-1.12812	-1.24296	-1.15199	UP000000589_10090_2020;UP000000589_10090_additional_2020	negative regulation of protein ubiquitination;protein deubiquitination;protein localization to cell surface;regulation of protein stability;spliceosomal tri-snRNP complex assembly;ubiquitin-dependent protein catabolic process	adenosine receptor binding;identical protein binding;metal ion binding;thiol-dependent ubiquitin-specific protease activity	cytoplasm;cytosol;nucleus;plasma membrane	3D-structure;Complete proteome;Complete proteome {ECO:0000313|Proteomes:UP000000589};Cytoplasm;ECO:0000213|MaxQB:A0A0A6YW28, ECO:0000213|PeptideAtlas:A0A0A6YW28};Hydrolase;Metal-binding;Nucleus;Phosphoprotein;Protease;Proto-oncogene;Reference proteome;Reference proteome {ECO:0000313|Proteomes:UP000000589};Repeat;Thiol protease;Ubl conjugation;Ubl conjugation pathway;Zinc	13	19	A0A0A6YW28;P35123	Usp4	Isoform of P35123, Ubiquitin carboxyl-terminal hydrolase;Ubiquitin carboxyl-terminal hydrolase 4	A0A0A6YW28;P35123	Deubiquitinating enzyme that removes conjugatedubiquitin from target proteins. Deubiquitinates PDPK1.Deubiquitinates TRIM21. Deubiquitinates receptor ADORA2A whichincreases the amount of functional receptor at the cell surface.May regulate mRNA splicing through deubiquitination of the U4spliceosomal protein PRPF3. This may prevent its recognition bythe U5 component PRPF8 thereby destabilizing int…
NaN	0.462396	-1.14752	NaN	0.685122	NaN	NaN	NaN	NaN	UP000000589_10090_additional_2020				Coiled coil {ECO:0000256|SAM:Coils};Complete proteome {ECO:0000313|Proteomes:UP000000589};ECO:0000213|MaxQB:A0A0A6YW54};Reference proteome {ECO:0000313|Proteomes:UP000000589}	1	3	A0A0A6YW54	Dcaf6	Isoform of Q9DC22, DDB1- and CUL4-associated factor 6 (Fragment)	A0A0A6YW54
NaN	-0.217103	-1.31261	NaN	0.591805	0.937912	NaN	NaN	NaN	UP000000589_10090_2020;UP000000589_10090_additional_2020	endoplasmic reticulum to Golgi vesicle-mediated transport;protein transport;vesicle-mediated transport	CCR5 chemokine receptor binding	endoplasmic reticulum;endoplasmic reticulum-Golgi intermediate compartment;integral component of membrane	Complete proteome;Complete proteome {ECO:0000313|Proteomes:UP000000589};ECO:0000213|MaxQB:A0A0A6YW87, ECO:0000213|PeptideAtlas:A0A0A6YW87};Endoplasmic reticulum;ER-Golgi transport;Membrane;Membrane {ECO:0000256|SAM:Phobius};Protein transport;Reference proteome;Reference proteome {ECO:0000313|Proteomes:UP000000589};Transmembrane;Transmembrane {ECO:0000256|SAM:Phobius};Transmembrane helix;Transmemb…	1	7	A0A0A6YW87;Q9CX13	Cnih4	Isoform of Q9CX13, Protein cornichon homolog 4;Protein cornichon homolog 4	A0A0A6YW87;Q9CX13	itpromotes the exit of GPCRs from the early secretory pathway,likely through interaction with the COPII machinery;Involved in G protein-coupled receptors (GPCRs)trafficking from the endoplasmic reticulum to the cell surface
-0.499406	-0.317901	0.266475	1.49482	0.501481	-0.842605	-0.328425	-1.59273	1.31829	UP000000589_10090_additional_2020	establishment of protein localization to endoplasmic reticulum membrane;positive regulation of autophagosome assembly;positive regulation of endoplasmic reticulum tubular network organization;positive regulation of protein lipidation;regulation of GTPase activity	Rab guanyl-nucleotide exchange factor activity	cytosol;plasma membrane;protein-containing complex	Coiled coil {ECO:0000256|SAM:Coils};Complete proteome {ECO:0000313|Proteomes:UP000000589};ECO:0000213|MaxQB:A0A0A6YWM5, ECO:0000213|PeptideAtlas:A0A0A6YWM5};ECO:0000213|MaxQB:E9QKE4, ECO:0000213|PeptideAtlas:E9QKE4};Reference proteome {ECO:0000313|Proteomes:UP000000589}	29	19	A0A0A6YWM5;E9QKE4	Rab3gap2	Isoform of Q8BMG7, Rab3 GTPase-activating protein non-catalytic subunit;Isoform of Q8BMG7, Rab3 GTPase-activating protein non-catalytic subunit	A0A0A6YWM5;E9QKE4
-0.799163	0.994619	NaN	1.03158	0.492422	0.602976	NaN	-1.11117	-1.21127	UP000000589_10090_2020;UP000000589_10090_additional_2020	erythrocyte differentiation;histone H4 deacetylation;negative regulation of transcription, DNA-templated;positive regulation of megakaryocyte differentiation	DNA binding;DNA-binding transcription factor activity;DNA-binding transcription repressor activity, RNA polymerase II-specific;enzyme binding;transcription corepressor activity;transcription factor binding;transcription regulatory region DNA binding	DNA repair complex;nucleus;transcription factor complex;transcriptional repressor complex	Alternative splicing;Chromatin regulator;Coiled coil;Coiled coil {ECO:0000256|SAM:Coils};Complete proteome;Complete proteome {ECO:0000313|Proteomes:UP000000589};ECO:0000213|MaxQB:A0A0A6YWP7, ECO:0000213|PeptideAtlas:A0A0A6YWP7};ECO:0000213|MaxQB:A0A0A6YWY4, ECO:0000213|PeptideAtlas:A0A0A6YWY4};ECO:0000213|MaxQB:A0A0A6YXM5, ECO:0000213|PeptideAtlas:A0A0A6YXM5};ECO:0000213|MaxQB:A0A140T8R7, ECO:000…	1	15	A0A0A6YWP7;A0A0A6YWY4;A0A0A6YXM5;A0A140T8R7;Q6PGA0;Q6PGA0-2;Q8CFE3	Rcor3;Rcor3;Rcor3;Rcor1;Rcor3;Rcor3;Rcor1	Isoform of Q6PGA0, REST corepressor 3;Isoform of Q6PGA0, REST corepressor 3;Isoform of Q6PGA0, REST corepressor 3;Isoform of Q8CFE3, REST corepressor 1;REST corepressor 3;Isoform of Q6PGA0, Isoform 2 of REST corepressor 3;REST corepressor 1	A0A0A6YWP7;A0A0A6YWY4;A0A0A6YXM5;A0A140T8R7;Q6PGA0;Q6PGA0-2;Q8CFE3	Essential component of the BHC complex, a corepressorcomplex that represses transcription of neuron-specific genes innon-neuronal cells. The BHC complex is recruited at RE1/NRSE sitesby REST and acts by deacetylating and demethylating specific siteson histones, thereby acting as a chromatin modifier. In the BHCcomplex, it serves as a molecular beacon for the recruitment ofmolecular machinery, inc…
NaN	-0.541447	0.788773	NaN	0.0118798	-1.05247	NaN	1.55037	-0.757104	UP000000589_10090_2020;UP000000589_10090_additional_2020	ATP hydrolysis coupled proton transport;endocytosis	proton-transporting ATPase activity, rotational mechanism	vacuolar proton-transporting V-type ATPase, V1 domain	Complete proteome;Complete proteome {ECO:0000313|Proteomes:UP000000589};Direct protein sequencing;ECO:0000213|MaxQB:A0A0A6YX18, ECO:0000213|PeptideAtlas:A0A0A6YX18};Hydrogen ion transport;Hydrogen ion transport {ECO:0000256|PIRNR:PIRNR032184};Ion transport;Ion transport {ECO:0000256|PIRNR:PIRNR032184};Phosphoprotein;Reference proteome;Reference proteome {ECO:0000313|Proteomes:UP000000589};Transpo…	20	16	A0A0A6YX18;Q8BVE3	Atp6v1h	Isoform of Q8BVE3, V-type proton ATPase subunit H;V-type proton ATPase subunit H	A0A0A6YX18;Q8BVE3	Subunit of the peripheral V1 complex of vacuolar ATPase.Subunit H activates ATPase activity of the enzyme and couplesATPase activity to proton flow. Vacuolar ATPase is responsible foracidifying a variety of intracellular compartments in eukaryoticcells, thus providing most of the energy required for transportprocesses in the vacuolar system.;Subunit of the peripheral V1 complex of vacuolar ATPase…
0.35603	-1.39518	-1.01849	-0.369071	0.0610334	-0.553663	1.0294	0.0512855	1.83865	UP000000589_10090_2020;UP000000589_10090_additional_2020	cytoskeleton organization;intracellular signal transduction;peptidyl-serine phosphorylation	ATP binding;magnesium ion binding;protein serine/threonine kinase activity	cytoplasm	Alternative splicing;ATP-binding;ATP-binding {ECO:0000256|SAAS:SAAS00593399};Complete proteome;Complete proteome {ECO:0000313|Proteomes:UP000000589};Cytoplasm;ECO:0000213|MaxQB:A0A0A6YXG1, ECO:0000213|PeptideAtlas:A0A0A6YXG1};ECO:0000213|MaxQB:E9PWX8, ECO:0000213|PeptideAtlas:E9PWX8};ECO:0000213|MaxQB:E9QPR4, ECO:0000213|PeptideAtlas:E9QPR4};Kinase;Kinase {ECO:0000256|SAAS:SAAS00593820};Magnesium…	21	13	A0A0A6YXG1;A0A668KMA1;E9PWX8;E9QPR4;Q811L6	Mast4	Isoform of Q811L6, Non-specific serine/threonine protein kinase;Isoform of Q811L6, Non-specific serine/threonine protein kinase;Isoform of Q811L6, Non-specific serine/threonine protein kinase;Isoform of Q811L6, Non-specific serine/threonine protein kinase;Microtubule-associated serine/threonine-protein kinase 4	A0A0A6YXG1;A0A668KMA1;E9PWX8;E9QPR4;Q811L6
NaN	0.744034	1.05519	-0.100616	0.311028	-0.228029	-1.78161	NaN	NaN	UP000000589_10090_2020;UP000000589_10090_additional_2020	lipid transport	lipid binding;sterol binding;sterol transporter activity	cytosol;Golgi apparatus;intracellular membrane-bounded organelle;late endosome membrane;membrane	Acetylation;Alternative splicing;Coiled coil {ECO:0000256|SAM:Coils};Complete proteome;Complete proteome {ECO:0000313|Proteomes:UP000000589};ECO:0000213|MaxQB:A0A0A6YXH3, ECO:0000213|PeptideAtlas:A0A0A6YXH3};ECO:0000213|MaxQB:E9PXZ2, ECO:0000213|PeptideAtlas:E9PXZ2};ECO:0000213|MaxQB:F6UHR6, ECO:0000213|PeptideAtlas:F6UHR6};Endosome;Golgi apparatus;Lipid transport;Lipid transport {ECO:0000256|Rul…	10	16	A0A0A6YXH3;A2A8Z1;E9PXZ2;F6UHR6	Osbpl9	Isoform of A2A8Z1, Oxysterol-binding protein;Oxysterol-binding protein-related protein 9;Isoform of A2A8Z1, Oxysterol-binding protein;Isoform of A2A8Z1, Oxysterol-binding protein	A0A0A6YXH3;A2A8Z1;E9PXZ2;F6UHR6
-0.0282808	NaN	1.38602	-1.69793	NaN	NaN	0.111346	0.394229	-0.16538	UP000000589_10090_2020;UP000000589_10090_additional_2020	phosphatidylcholine biosynthetic process;phosphatidylethanolamine biosynthetic process	diacylglycerol cholinephosphotransferase activity;ethanolaminephosphotransferase activity;metal ion binding;phosphotransferase activity, for other substituted phosphate groups	endoplasmic reticulum membrane;Golgi apparatus;integral component of membrane;nuclear membrane	Alternative splicing;Complete proteome;Complete proteome {ECO:0000313|Proteomes:UP000000589};ECO:0000213|MaxQB:A0A0A6YXR0, ECO:0000213|PeptideAtlas:A0A0A6YXR0};ECO:0000213|MaxQB:D3YX12, ECO:0000213|PeptideAtlas:D3YX12};ECO:0000213|MaxQB:D3Z5Y5, ECO:0000213|PeptideAtlas:D3Z5Y5};Endoplasmic reticulum;Glycoprotein;Lipid biosynthesis;Lipid metabolism;Magnesium;Manganese;Membrane;Membrane {ECO:0000256…	2	16	A0A0A6YXR0;D3YX12;D3Z5Y5;Q8BGS7;Q8BGS7-2	Cept1	Isoform of Q8BGS7, Choline/ethanolaminephosphotransferase 1 (Fragment);Isoform of Q8BGS7, Choline/ethanolaminephosphotransferase 1 (Fragment);Isoform of Q8BGS7, Choline/ethanolaminephosphotransferase 1 (Fragment);Choline/ethanolaminephosphotransferase 1;Isoform of Q8BGS7, Isoform 2 of Choline/ethanolaminephosphotransferase 1	A0A0A6YXR0;D3YX12;D3Z5Y5;Q8BGS7;Q8BGS7-2	Catalyzes both phosphatidylcholine andphosphatidylethanolamine biosynthesis from CDP-choline and CDP-ethanolamine, respectively. Involved in protein-dependent processof phospholipid transport to distribute phosphatidyl choline tothe lumenal surface. Has a higher cholinephosphotransferaseactivity than ethanolaminephosphotransferase activity (Bysimilarity).
-1.27762	0.524513	1.33285	-0.222752	0.952228	1.14749	-0.683578	-0.929675	-0.843459	UP000000589_10090_2020;UP000000589_10090_additional_2020	antibacterial humoral response;B cell receptor signaling pathway;complement activation, classical pathway;defense response to bacterium;humoral immune response mediated by circulating immunoglobulin;immunoglobulin mediated immune response;innate immune response;phagocytosis, engulfment;phagocytosis, recognition;positive regulation of B cell activation	antigen binding;immunoglobulin receptor binding	external side of plasma membrane;extracellular space;immunoglobulin complex, circulating;integral component of membrane	Complete proteome {ECO:0000313|Proteomes:UP000000589};ECO:0000213|MaxQB:A0A0A6YY53};ECO:0000213|MaxQB:F6TQW2};Membrane {ECO:0000256|SAM:Phobius};Reference proteome {ECO:0000313|Proteomes:UP000000589};Transmembrane {ECO:0000256|SAM:Phobius};Transmembrane helix {ECO:0000256|SAM:Phobius}	5	19	A0A0A6YY53;F6TQW2	Ighg2c	Isoform of F6TQW2, Immunoglobulin heavy constant gamma 2C (Fragment);Immunoglobulin heavy constant gamma 2C (Fragment)	A0A0A6YY53;F6TQW2
-0.760046	NaN	-1.01522	1.37011	NaN	NaN	0.983319	-0.7252	0.147042	UP000000589_10090_2020;UP000000589_10090_additional_2020	cellular response to retinoic acid;intrinsic apoptotic signaling pathway in response to DNA damage by p53 class mediator;mRNA splicing, via spliceosome;negative regulation of transcription by RNA polymerase II;negative regulation of transcription, DNA-templated;positive regulation by host of viral transcription;positive regulation of histone H3-K4 methylation;positive regulation of mRNA splicing,…	androgen receptor binding;enzyme binding;Notch binding;nuclear hormone receptor binding;retinoic acid receptor binding;SMAD binding;transcription coactivator activity;transcription corepressor activity;vitamin D receptor binding	catalytic step 2 spliceosome;chromatin;cytoplasm;nuclear body;nuclear matrix;nuclear speck;nucleoplasm;nucleus;SMAD protein complex;spliceosomal complex;U2-type catalytic step 2 spliceosome	Acetylation;Coiled coil {ECO:0000256|SAM:Coils};Complete proteome;Complete proteome {ECO:0000313|Proteomes:UP000000589};ECO:0000213|MaxQB:A0A0B4J1E2, ECO:0000213|PeptideAtlas:A0A0B4J1E2};Isopeptide bond;mRNA processing;mRNA splicing;Nucleus;Phosphoprotein;Reference proteome;Reference proteome {ECO:0000313|Proteomes:UP000000589};Spliceosome;Transcription;Transcription regulation;Ubl conjugation	10	15	A0A0B4J1E2;Q9CSN1	Snw1	Isoform of Q9CSN1, SKIP_SNW domain-containing protein;SNW domain-containing protein 1	A0A0B4J1E2;Q9CSN1	the function probably involves the recruitment of U2AF2 tothe mRNA. Is proposed to recruit PPIL1 to the spliceosome. May beinvolved in cyclin-D1/CCND1 mRNA stability through the SNARPcomplex which associates with both the 3'end of the CCND1 gene andits mRNA. Involved in transcriptional regulation. Modulates TGF-beta-mediated transcription via association with SMAD proteins,MYOD1-mediated transcri…
NaN	0.293004	-0.805836	-0.160341	0.120739	-0.360437	-0.92664	2.25092	-0.411413	UP000000589_10090_2020;UP000000589_10090_additional_2020	protein import into nucleus;response to hydrogen peroxide	nuclear import signal receptor activity;protein transporter activity	cytoplasm;nuclear membrane;nucleus	Acetylation;Complete proteome;Complete proteome {ECO:0000313|Proteomes:UP000000589};Cytoplasm;ECO:0000213|MaxQB:A0A0B4J1E7, ECO:0000213|PeptideAtlas:A0A0B4J1E7};Nucleus;Phosphoprotein;Protein transport;Reference proteome;Reference proteome {ECO:0000313|Proteomes:UP000000589};Repeat;Transport;Transport {ECO:0000256|PROSITE-ProRule:PRU00561}	10	18	A0A0B4J1E7;O35343	Kpna4	Isoform of O35343, IBB domain-containing protein;Importin subunit alpha-3	A0A0B4J1E7;O35343	Functions in nuclear protein import as an adapterprotein for nuclear receptor KPNB1. Binds specifically anddirectly to substrates containing either a simple or bipartite NLSmotif. Docking of the importin/substrate complex to the nuclearpore complex (NPC) is mediated by KPNB1 through binding tonucleoporin FxFG repeats and the complex is subsequentlytranslocated through the pore by an energy requir…
0.882433	-1.325	0.336324	-1.24057	-0.792266	0.530797	0.763174	1.41366	-0.568549	UP000000589_10090_2020	immune response;immunoglobulin production	antigen binding	extracellular space	Complete proteome;Complete proteome {ECO:0000313|Proteomes:UP000000589};Disulfide bond;Hybridoma;Immunoglobulin domain;Immunoglobulin V region;Reference proteome;Reference proteome {ECO:0000313|Proteomes:UP000000589};Signal {ECO:0000256|SAM:SignalP}	1	19	A0A0B4J1I5;A0A0B4J1I8;P04940;P04941;P04943;P04944	Igkv4-70;Igkv4-59;-;-;-;-	Ig-like domain-containing protein (Fragment);Ig-like domain-containing protein (Fragment);Ig kappa chain V-VI region NQ2-17.4.1 (Fragment);Ig kappa chain V-VI region NQ2-48.2.2 (Fragment);Ig kappa chain V-VI region NQ6-8.3.1 (Fragment);Ig kappa chain V-VI region NQ5-78.2.6 (Fragment)	A0A0B4J1I5;A0A0B4J1I8;P04940;P04941;P04943;P04944	Anti-2-phenyl oxazolone (PHOX) Antibody.
0.11495	NaN	NaN	NaN	NaN	NaN	0.00391854	1.16116	-1.28003	UP000000589_10090_2020;UP000000589_10090_additional_2020	peptidyl-lysine methylation	methyltransferase activity;nucleic acid binding;protein-lysine N-methyltransferase activity	cytoplasm	Acetylation;Complete proteome;Complete proteome {ECO:0000313|Proteomes:UP000000589};Cytoplasm;Cytoplasm {ECO:0000256|HAMAP-Rule:MF_03187};ECO:0000213|MaxQB:A0A0D2X7Z2, ECO:0000213|PeptideAtlas:A0A0D2X7Z2};Methyltransferase;Methyltransferase {ECO:0000256|HAMAP-Rule:MF_03187};Phosphoprotein;Reference proteome;Reference proteome {ECO:0000313|Proteomes:UP000000589};Transferase;Transferase {ECO:000025…	1	4	A0A0D2X7Z2;Q9CY45	Eef1akmt1	Isoform of Q9CY45, EEF1A lysine methyltransferase 1;EEF1A lysine methyltransferase 1	A0A0D2X7Z2;Q9CY45	Protein-lysine methyltransferase that selectivelycatalyzes the trimethylation of EEF1A at 'Lys-79'
NaN	-1.5956	0.292168	0.0394501	1.16506	0.098915	NaN	NaN	NaN	UP000000589_10090_2020;UP000000589_10090_additional_2020	cell surface receptor signaling pathway;cellular response to cytokine stimulus;negative regulation of apoptotic process;positive regulation of actin cytoskeleton reorganization;positive regulation of granulocyte differentiation;positive regulation of peptidyl-serine phosphorylation;positive regulation of peptidyl-tyrosine phosphorylation;positive regulation of phosphatidylinositol 3-kinase signal…	interleukin-1 binding;protein domain specific binding;protein N-terminus binding	actin cytoskeleton;apical plasma membrane;cell cortex;clathrin-coated vesicle;cytoplasm;cytoplasmic vesicle;endoplasmic reticulum;intracellular membrane-bounded organelle;lamellipodium;mitochondrial intermembrane space;mitochondrial outer membrane;mitochondrion;nuclear membrane;P-body;sarcoplasmic reticulum;transcription factor complex	Acetylation;Cell membrane;Complete proteome;Complete proteome {ECO:0000313|Proteomes:UP000000589};Cytoplasm;Cytoplasmic vesicle;Cytoplasmic vesicle {ECO:0000256|PIRNR:PIRNR037634};ECO:0000213|MaxQB:A0A0G2JDP0, ECO:0000213|PeptideAtlas:A0A0G2JDP0};Endoplasmic reticulum;Endoplasmic reticulum {ECO:0000256|PIRNR:PIRNR037634};Membrane;Membrane {ECO:0000256|PIRNR:PIRNR037634};Mitochondrion;Mitochondrio…	12	14	A0A0G2JDP0;O35387	Hax1	Isoform of O35387, HCLS1-associated protein X-1;HCLS1-associated protein X-1	A0A0G2JDP0;O35387	Recruits the Arp2/3 complex to the cell cortex andregulates reorganization of the cortical actin cytoskeleton viaits interaction with KCNC3 and the Arp2/3 complex. Slows down therate of inactivation of KCNC3 channels. Promotes GNA13-mediatedcell migration. Involved in the clathrin-mediated endocytosispathway. May be involved in internalization of ABC transporterssuch as ABCB11. May inhibit CASP9 …
1.23389	0.0160514	-1.58214	0.394201	-0.40202	NaN	0.905803	0.63268	-1.19846	UP000000589_10090_2020	adhesion of symbiont to host;cellular response to interferon-beta;cellular response to interferon-gamma;cellular response to lipopolysaccharide;defense response to Gram-positive bacterium;defense response to protozoan;response to bacterium	GTP binding;GTPase activity	cytoplasmic vesicle;symbiont-containing vacuole membrane	Coiled coil {ECO:0000256|SAM:Coils};Complete proteome {ECO:0000313|Proteomes:UP000000589};ECO:0000213|MaxQB:A0A0G2JDV3};GTP-binding {ECO:0000256|SAAS:SAAS01043854};Nucleotide-binding {ECO:0000256|SAAS:SAAS01043874};Reference proteome {ECO:0000313|Proteomes:UP000000589}	6	18	A0A0G2JDV3	Gbp6	GB1/RHD3-type G domain-containing protein	A0A0G2JDV3
NaN	-0.650829	-0.670329	NaN	-0.131365	1.45252	NaN	NaN	NaN	UP000000589_10090_2020;UP000000589_10090_additional_2020	cellular response to leukemia inhibitory factor;proteolysis	collagen binding;heparin binding;peptidase activator activity	extracellular space	Complete proteome;Complete proteome {ECO:0000313|Proteomes:UP000000589};Direct protein sequencing;Disulfide bond;Disulfide bond {ECO:0000256|SAAS:SAAS01008102};ECO:0000213|PeptideAtlas:A0A0G2JE29};ECO:0000213|PeptideAtlas:D3YUE2};ECO:0000213|PeptideAtlas:D3YWH0};ECO:0000213|PeptideAtlas:D3YZE3};ECO:0000256|SAAS:SAAS01008102};Glycoprotein;Phosphoprotein;Reference proteome;Reference proteome {ECO:0…	1	6	A0A0G2JE29;D3YUE2;D3YWH0;D3YZE3;Q61398	Pcolce	Isoform of Q61398, Procollagen C-endopeptidase enhancer 1 (Fragment);Isoform of Q61398, Procollagen C-endopeptidase enhancer 1;Isoform of Q61398, Procollagen C-endopeptidase enhancer 1;Isoform of Q61398, Procollagen C-endopeptidase enhancer 1 (Fragment);Procollagen C-endopeptidase enhancer 1	A0A0G2JE29;D3YUE2;D3YWH0;D3YZE3;Q61398	Binds to the C-terminal propeptide of type I procollagenand enhances procollagen C-proteinase activity.
-0.506287	-0.958317	-0.337317	-1.45789	1.03886	NaN	0.0449099	1.34997	0.82608	UP000000589_10090_2020	B cell receptor signaling pathway;complement activation, classical pathway;defense response to bacterium;innate immune response;phagocytosis, engulfment;phagocytosis, recognition;positive regulation of B cell activation	antigen binding;immunoglobulin receptor binding	B cell receptor complex;external side of plasma membrane;immunoglobulin complex, circulating;plasma membrane	3D-structure;Complete proteome;Complete proteome {ECO:0000313|Proteomes:UP000000589};Direct protein sequencing;Disulfide bond;Immunoglobulin C region;Immunoglobulin domain;Reference proteome;Reference proteome {ECO:0000313|Proteomes:UP000000589}	2	18	A0A0G2JE99;P01843	Iglc1;-	Ig-like domain-containing protein (Fragment);Ig lambda-1 chain C region (Fragment)	A0A0G2JE99;P01843
-0.989219	-0.886555	0.652522	-0.384823	-1.59718	0.69561	1.30991	0.290689	0.909051	UP000000589_10090_2020;UP000000589_10090_additional_2020	cellular response to antibiotic;cellular response to UV-B;intrinsic apoptotic signaling pathway in response to DNA damage;response to zinc ion	AT DNA binding;DNA binding, bending;metal ion binding;peptide binding;zinc ion binding	cytoplasm	Acetylation;Complete proteome;Complete proteome {ECO:0000313|Proteomes:UP000000589};ECO:0000213|MaxQB:A0A0G2JEK2, ECO:0000213|PeptideAtlas:A0A0G2JEK2};ECO:0000256|SAAS:SAAS00113461};ECO:0000256|SAAS:SAAS00516446};ECO:0000256|SAAS:SAAS00516478};LIM domain;Metal-binding;Methylation;Reference proteome;Reference proteome {ECO:0000313|Proteomes:UP000000589};Zinc	4	19	A0A0G2JEK2;P63254	Crip1	Isoform of P63254, Cysteine-rich protein 1;Cysteine-rich protein 1	A0A0G2JEK2;P63254	Seems to have a role in zinc absorption and may functionas an intracellular zinc transport protein.
-1.47934	0.691033	1.15979	0.108544	0.880596	1.00059	-1.22538	-0.732052	-0.403782	UP000000589_10090_2020;UP000000589_10090_additional_2020	cytoplasmic translation;translation	rRNA binding;structural constituent of ribosome	cytosolic large ribosomal subunit;synapse	Acetylation;Complete proteome;Complete proteome {ECO:0000313|Proteomes:UP000000589};ECO:0000213|MaxQB:A0A0G2JES3, ECO:0000213|PeptideAtlas:A0A0G2JES3};Polymorphism;Reference proteome;Reference proteome {ECO:0000313|Proteomes:UP000000589};Ribonucleoprotein;Ribosomal protein;Tumor antigen	11	19	A0A0G2JES3;P51410	Rpl9	Isoform of P51410, 60S ribosomal protein L9 (Fragment);60S ribosomal protein L9	A0A0G2JES3;P51410
-2.0764	-0.627534	1.48081	0.544386	-0.376542	0.453006	0.104723	0.651184	-0.153636	UP000000589_10090_additional_2020		tubulin binding	cytoplasm;microtubule	Complete proteome {ECO:0000313|Proteomes:UP000000589};Cytoplasm {ECO:0000256|RuleBase:RU000686};Cytoskeleton {ECO:0000256|RuleBase:RU000686};ECO:0000213|MaxQB:A0A0G2JFH2, ECO:0000213|PeptideAtlas:A0A0G2JFH2};Microtubule {ECO:0000256|RuleBase:RU000686};Reference proteome {ECO:0000313|Proteomes:UP000000589}	24	11	A0A0G2JFH2	Map4	Isoform of P27546, Microtubule-associated protein (Fragment)	A0A0G2JFH2
NaN	0.185705	-1.33599	NaN	1.08459	0.0656998	NaN	NaN	NaN	UP000000589_10090_2020	autophagosome assembly;autophagy;protein delipidation;protein transport;proteolysis	cysteine-type endopeptidase activity;cysteine-type peptidase activity	cytoplasm	Autophagy;Complete proteome;Complete proteome {ECO:0000313|Proteomes:UP000000589};Cytoplasm;ECO:0000256|SAAS:SAAS01046725};ECO:0000256|SAAS:SAAS01046727};ECO:0000256|SAAS:SAAS01046733};ECO:0000256|SAAS:SAAS01046735};ECO:0000256|SAAS:SAAS01046741};Hydrolase;Protease;Protein transport;Reference proteome;Reference proteome {ECO:0000313|Proteomes:UP000000589};Thiol protease;Thiol protease {ECO:000025…	1	4	A0A0G2JFS9;Q8C9S8	Atg4a-ps;Atg4a	Cysteine protease;Cysteine protease ATG4A	A0A0G2JFS9;Q8C9S8	Cysteine protease required for the cytoplasm to vacuoletransport (Cvt) and autophagy.;Cysteine protease required for the cytoplasm to vacuoletransport (Cvt) and autophagy. Cleaves the C-terminal amino acidof ATG8 family proteins to reveal a C-terminal glycine. Exposureof the glycine at the C-terminus is essential for ATG8 proteinsconjugation to phosphatidylethanolamine (PE) and insertion tomembra…
NaN	NaN	0.692839	-1.47142	0.550247	0.22833	NaN	NaN	NaN	UP000000589_10090_2020;UP000000589_10090_additional_2020	developmental cell growth;hematopoietic stem cell proliferation;positive regulation of gene expression;positive regulation of Schwann cell migration;regulation of transcription by RNA polymerase II;regulation of transcription, DNA-templated;somatic stem cell division	DNA-binding transcription activator activity, RNA polymerase II-specific;RNA binding;sequence-specific double-stranded DNA binding	integral component of membrane;nucleoplasm;nucleus;synapse	3D-structure;Acetylation;Alternative splicing;Complete proteome;Complete proteome {ECO:0000313|Proteomes:UP000000589};Direct protein sequencing;DNA-binding;ECO:0000213|MaxQB:A0A0G2JFY5, ECO:0000213|PeptideAtlas:A0A0G2JFY5};ECO:0000213|MaxQB:A0A0G2JGW9, ECO:0000213|PeptideAtlas:A0A0G2JGW9};ECO:0000213|MaxQB:Q3TUE1, ECO:0000213|PeptideAtlas:Q3TUE1};ECO:0000213|MaxQB:Q3UUU2, ECO:0000213|PeptideAtlas…	17	14	A0A0G2JFY5;A0A0G2JGW9;Q3TUE1;Q3UUU2;Q91WJ8	Fubp1	Isoform of Q91WJ8, Far upstream element-binding protein 1;Isoform of Q91WJ8, Far upstream element-binding protein 1;Isoform of Q91WJ8, Far upstream element-binding protein 1;Isoform of Q91WJ8, Far upstream element-binding protein 1;Far upstream element-binding protein 1	A0A0G2JFY5;A0A0G2JGW9;Q3TUE1;Q3UUU2;Q91WJ8	Regulates MYC expression by binding to a single-strandedfar-upstream element (FUSE) upstream of the MYC promoter. May actboth as activator and repressor of transcription (By similarity)
1.77873	-1.19818	-0.611526	-0.574683	-0.607344	-0.119078	0.204533	1.12755	NaN	UP000000589_10090_2020;UP000000589_10090_additional_2020	intracellular protein transport;protein localization to somatodendritic compartment;protein targeting;vesicle-mediated transport	clathrin binding	AP-4 adaptor complex;clathrin adaptor complex;cytosol;extrinsic component of membrane;trans-Golgi network	Complete proteome;Complete proteome {ECO:0000313|Proteomes:UP000000589};ECO:0000213|MaxQB:A0A0G2JFY6};ECO:0000213|MaxQB:B0V3P3};ECO:0000213|MaxQB:B0V3P4};ECO:0000256|SAAS:SAAS00101884};ECO:0000256|SAAS:SAAS00299740};ECO:0000256|SAAS:SAAS00468902};Golgi apparatus;Membrane;Protein transport;Reference proteome;Reference proteome {ECO:0000313|Proteomes:UP000000589};Transport	4	18	A0A0G2JFY6;B0V3P3;B0V3P4;Q9WV76	Ap4b1	Isoform of Q9WV76, AP complex subunit beta;Isoform of Q9WV76, AP complex subunit beta;Isoform of Q9WV76, AP complex subunit beta;AP-4 complex subunit beta-1	A0A0G2JFY6;B0V3P3;B0V3P4;Q9WV76	Component of the adaptor protein complex 4 (AP-4).Adaptor protein complexes are vesicle coat components involvedboth in vesicle formation and cargo selection. They control thevesicular transport of proteins in different trafficking pathways.AP-4 forms a non clathrin-associated coat on vesicles departingthe trans-Golgi network (TGN) and may be involved in the targetingof proteins from the trans-Go…
NaN	-0.616503	-0.261654	NaN	0.727672	0.384881	-1.50398	NaN	1.26959	UP000000589_10090_2020;UP000000589_10090_additional_2020	positive regulation of I-kappaB kinase/NF-kappaB signaling	actin binding;calcium ion binding;calcium-dependent protein binding;identical protein binding;RAGE receptor binding;transition metal ion binding	neuron projection;nucleus;perinuclear region of cytoplasm	Acetylation;Calcium;Complete proteome;Complete proteome {ECO:0000313|Proteomes:UP000000589};Direct protein sequencing;ECO:0000213|MaxQB:A0A0G2JGD2, ECO:0000213|PeptideAtlas:A0A0G2JGD2};ECO:0000256|SAAS:SAAS00362145};Metal-binding;Metal-binding {ECO:0000256|SAAS:SAAS00362128};Reference proteome;Reference proteome {ECO:0000313|Proteomes:UP000000589};Repeat	2	12	A0A0G2JGD2;P07091	S100a4	Isoform of P07091, EF-hand domain-containing protein (Fragment);Protein S100-A4	A0A0G2JGD2;P07091
0.680378	0.890625	-0.999101	0.717115	0.701834	-1.94576	0.214746	0.530762	-0.7906	UP000000589_10090_additional_2020				Coiled coil {ECO:0000256|SAM:Coils};Complete proteome {ECO:0000313|Proteomes:UP000000589};ECO:0000213|PeptideAtlas:A0A0G2JGI1};Reference proteome {ECO:0000313|Proteomes:UP000000589}	9	11	A0A0G2JGI1	Nexn	Isoform of Q7TPW1, Ig-like domain-containing protein	A0A0G2JGI1
NaN	0.315559	0.804155	NaN	-1.11971	NaN	NaN	NaN	NaN	UP000000589_10090_2020;UP000000589_10090_additional_2020	central nervous system development;mitochondrial large ribosomal subunit assembly	ATP binding;ATP-dependent 3'-5' RNA helicase activity;ATP-dependent DNA helicase activity;ATP-dependent RNA helicase activity;chromatin binding;double-stranded RNA binding;G-quadruplex RNA binding;nucleic acid binding;RNA binding	cytoplasm;cytosol;mitochondrial nucleoid;mitochondrion;nucleus;ribonucleoprotein granule	Alternative splicing;ATP-binding;ATP-binding {ECO:0000256|SAAS:SAAS00509045};Coiled coil {ECO:0000256|SAM:Coils};Complete proteome;Complete proteome {ECO:0000313|Proteomes:UP000000589};Cytoplasm;ECO:0000213|MaxQB:A0A0G2JGL8, ECO:0000213|PeptideAtlas:A0A0G2JGL8};Helicase;Hydrolase;Hydrolase {ECO:0000256|SAAS:SAAS00509057};Mitochondrion;Mitochondrion nucleoid;Nucleotide-binding;Nucleotide-binding {…	20	13	A0A0G2JGL8;Q99PU8;Q99PU8-2;Q99PU8-3	Dhx30	Isoform of Q99PU8, RNA helicase;ATP-dependent RNA helicase DHX30;Isoform of Q99PU8, Isoform 2 of ATP-dependent RNA helicase DHX30;Isoform of Q99PU8, Isoform 3 of ATP-dependent RNA helicase DHX30	A0A0G2JGL8;Q99PU8;Q99PU8-2;Q99PU8-3	RNA-dependent helicase (PubMed:25219788). Plays animportant role in the assembly of the mitochondrial largeribosomal subunit (By similarity). Required for optimal functionof the zinc-finger antiviral protein ZC3HAV1 (By similarity).Associates with mitochondrial DNA (By similarity). Involved innervous system development and differentiation through itsinvolvement in the up-regulation of a number of…
0.340663	1.22486	0.931326	-0.564493	-0.080566	0.39521	-0.754599	0.548391	-2.04079	UP000000589_10090_2020;UP000000589_10090_additional_2020	defense response to protozoan;negative regulation of skeletal muscle tissue development;positive regulation of angiogenesis;positive regulation of endothelial cell proliferation;positive regulation of fibroblast proliferation;positive regulation of interferon-gamma production;Ras protein signal transduction;regulation of cell cycle;regulation of gene expression;regulation of protein phosphorylati…	GTP binding;GTPase activity;protein-containing complex binding	Golgi apparatus;Golgi membrane;membrane;plasma membrane	Acetylation;Cell membrane;Complete proteome;Complete proteome {ECO:0000313|Proteomes:UP000000589};ECO:0000213|MaxQB:A0A0G2JGP4, ECO:0000213|PeptideAtlas:A0A0G2JGP4};ECO:0000213|MaxQB:Q9D091, ECO:0000213|PeptideAtlas:Q9D091};Golgi apparatus;GTP-binding;GTP-binding {ECO:0000256|SAAS:SAAS01082582};Lipoprotein;Membrane;Methylation;Nucleotide-binding;Nucleotide-binding {ECO:0000256|SAAS:SAAS01082580};…	8	19	A0A0G2JGP4;P08556;Q9D091	Nras	Isoform of P08556, GTPase NRas (Fragment);GTPase NRas;Isoform of P08556, GTPase NRas	A0A0G2JGP4;P08556;Q9D091	Ras proteins bind GDP/GTP and possess intrinsic GTPaseactivity.
NaN	1.42103	-0.0634199	NaN	-0.844797	-0.512811	NaN	NaN	NaN	UP000000589_10090_2020;UP000000589_10090_additional_2020	positive regulation of proteasomal ubiquitin-dependent protein catabolic process;protein ubiquitination;ubiquitin-dependent protein catabolic process		cytosol;nucleolus;nucleus	3D-structure;Coiled coil;Coiled coil {ECO:0000256|SAM:Coils};Complete proteome;Complete proteome {ECO:0000313|Proteomes:UP000000589};ECO:0000213|MaxQB:A0A0G2JGQ4, ECO:0000213|PeptideAtlas:A0A0G2JGQ4};Nucleus;Reference proteome;Reference proteome {ECO:0000313|Proteomes:UP000000589};Repeat	7	13	A0A0G2JGQ4;P54729	Nub1	Isoform of P54729, NEDD8 ultimate buster 1;NEDD8 ultimate buster 1	A0A0G2JGQ4;P54729	Specific down-regulator of the NEDD8 conjugation system.Recruits NEDD8, UBD, and their conjugates to the proteasome fordegradation (By similarity).
NaN	0.326229	0.0808986	-1.38766	0.98053	NaN	NaN	NaN	NaN	UP000000589_10090_2020;UP000000589_10090_additional_2020	B cell receptor signaling pathway;complement activation, classical pathway;defense response to bacterium;innate immune response;phagocytosis, engulfment;phagocytosis, recognition;positive regulation of B cell activation	antigen binding;immunoglobulin receptor binding	external side of plasma membrane;immunoglobulin complex, circulating;plasma membrane	3D-structure;Complete proteome;Complete proteome {ECO:0000313|Proteomes:UP000000589};Direct protein sequencing;Disulfide bond;ECO:0000213|PeptideAtlas:Q99JC1};Immunoglobulin C region;Immunoglobulin domain;Proteomics identification {ECO:0000213|MaxQB:A0A0G2JGQ8};Reference proteome;Reference proteome {ECO:0000313|Proteomes:UP000000589}	1	11	A0A0G2JGQ8;P01844;P01845;Q99JC1	Iglc3;Iglc2;Iglc3;Iglc2	Isoform of P01845, Ig-like domain-containing protein (Fragment);Ig lambda-2 chain C region;Ig lambda-3 chain C region;Isoform of P01844, Ig-like domain-containing protein	A0A0G2JGQ8;P01844;P01845;Q99JC1
-0.495065	0.317134	1.50564	0.192685	1.25707	0.449997	-0.932499	-0.967851	-1.32712	UP000000589_10090_additional_2020	calcium ion transport;cardiac muscle cell contraction;cardiac muscle contraction;cell growth involved in cardiac muscle cell development;cellular potassium ion homeostasis;endoplasmic reticulum calcium ion homeostasis;G1/S transition of mitotic cell cycle;negative regulation of sodium ion transmembrane transport;negative regulation of sodium ion transmembrane transporter activity;peptidyl-serine …	ATP binding;calmodulin binding;calmodulin-dependent protein kinase activity;identical protein binding;ion channel binding;nitric-oxide synthase binding;protein homodimerization activity;protein kinase activity;protein serine/threonine kinase activity;sodium channel inhibitor activity;titin binding	axon initial segment;cytoplasm;cytosol;endoplasmic reticulum;intercalated disc;neuromuscular junction;neuron projection;neuronal cell body;nucleus;perinuclear region of cytoplasm;protein-containing complex;sarcoplasmic reticulum;sarcoplasmic reticulum membrane;T-tubule	3D-structure;Acetylation;Alternative splicing;ATP-binding;Calmodulin-binding;Cell membrane;Complete proteome;Complete proteome {ECO:0000313|Proteomes:UP000000589};ECO:0000213|MaxQB:A0A0G2JGS4, ECO:0000213|PeptideAtlas:A0A0G2JGS4};Kinase;Membrane;Nucleotide-binding;Phosphoprotein;Reference proteome;Reference proteome {ECO:0000313|Proteomes:UP000000589};Sarcoplasmic reticulum;Serine/threonine-prote…	11	18	A0A0G2JGS4;Q6PHZ2-5	Camk2d	Isoform of Q6PHZ2, Calcium/calmodulin-dependent protein kinase;Isoform of Q6PHZ2, Isoform 4 of Calcium/calmodulin-dependent protein kinase type II subunit delta	A0A0G2JGS4;Q6PHZ2-5	Calcium/calmodulin-dependent protein kinase involved inthe regulation of Ca(2+) homeostatis and excitation-contractioncoupling (ECC) in heart by targeting ion channels, transportersand accessory proteins involved in Ca(2+) influx into the myocyte,Ca(2+) release from the sarcoplasmic reticulum (SR), SR Ca(2+)uptake and Na(+) and K(+) channel transport. Targets alsotranscription factors and signali…
-0.52796	-0.0201451	-0.771873	-0.372966	0.929935	-0.466653	1.44328	1.27115	-1.48477	UP000000589_10090_2020;UP000000589_10090_additional_2020	positive regulation of protein neddylation;positive regulation of ubiquitin-protein transferase activity;protein neddylation	cullin family protein binding;ubiquitin conjugating enzyme binding;ubiquitin-like protein binding	cytosol;nucleus;ubiquitin ligase complex	Acetylation;Complete proteome;Complete proteome {ECO:0000313|Proteomes:UP000000589};Nucleus;Proteomics identification {ECO:0000213|MaxQB:A0A0G2JGV7};Proteomics identification {ECO:0000213|MaxQB:A0A140T8R8};Proteomics identification {ECO:0000213|MaxQB:Q3UT23};Proto-oncogene;Reference proteome;Reference proteome {ECO:0000313|Proteomes:UP000000589};Ubl conjugation pathway	4	19	A0A0G2JGV7;A0A140T8R8;Q3UT23;Q9QZ73	Dcun1d1	Isoform of Q9QZ73, DCN1-like protein (Fragment);Isoform of Q9QZ73, DCN1-like protein (Fragment);Isoform of Q9QZ73, DCN1-like protein;DCN1-like protein 1	A0A0G2JGV7;A0A140T8R8;Q3UT23;Q9QZ73	Part of an E3 ubiquitin ligase complex for neddylation.Promotes neddylation of cullin components of E3 cullin-RINGubiquitin ligase complexes. Acts by binding to cullin-RBX1complexes in the cytoplasm and promoting their nucleartranslocation, enhancing recruitment of E2-NEDD8 (UBE2M-NEDD8)thioester to the complex, and optimizing the orientation ofproteins in the complex to allow efficient transfer …
NaN	NaN	NaN	0.860221	NaN	0.445779	-1.44819	0.761725	-0.619536	UP000000589_10090_2020;UP000000589_10090_additional_2020	adult locomotory behavior;ATP hydrolysis coupled proton transport;cardiac muscle contraction;cellular potassium ion homeostasis;cellular response to amyloid-beta;cellular response to retinoic acid;cellular response to thyroid hormone stimulus;cellular sodium ion homeostasis;cerebral cortex development;ionotropic glutamate receptor signaling pathway;memory;neuron projection maintenance;potassium i…	amyloid-beta binding;ATP binding;chaperone binding;D1 dopamine receptor binding;heparan sulfate proteoglycan binding;ion antiporter activity involved in regulation of presynaptic membrane potential;metal ion binding;sodium:potassium-exchanging ATPase activity;sodium:potassium-exchanging ATPase activity involved in regulation of cardiac muscle cell membrane potential	axon;calyx of Held;cytoplasm;dendritic spine head;dendritic spine neck;endoplasmic reticulum;Golgi apparatus;integral component of presynaptic membrane;membrane;myelin sheath;neuronal cell body;nucleus;plasma membrane;postsynapse;sarcolemma;sodium:potassium-exchanging ATPase complex;synapse	ATP-binding;Cell membrane;Coiled coil {ECO:0000256|SAM:Coils};Complete proteome;Complete proteome {ECO:0000313|Proteomes:UP000000589};Direct protein sequencing;ECO:0000213|PeptideAtlas:A0A0G2JGX4};ECO:0000256|SAAS:SAAS00832164};ECO:0000256|SAAS:SAAS00832168};ECO:0000256|SAAS:SAAS00832173};ECO:0000256|SAAS:SAAS00832175};ECO:0000256|SAAS:SAAS00832181};ECO:0000256|SAAS:SAAS01109503};Hydrolase;Ion tr…	51	12	A0A0G2JGX4;Q6PIC6	Atp1a3	Isoform of Q6PIC6, Sodium/potassium-transporting ATPase subunit alpha;Sodium/potassium-transporting ATPase subunit alpha-3	A0A0G2JGX4;Q6PIC6	This is the catalytic component of the active enzyme,which catalyzes the hydrolysis of ATP coupled with the exchange ofsodium and potassium ions across the plasma membrane. This actioncreates the electrochemical gradient of sodium and potassium ions,providing the energy for active transport of various nutrients (Bysimilarity).
NaN	-0.397626	-0.740027	NaN	1.13765	NaN	NaN	NaN	NaN	UP000000589_10090_2020;UP000000589_10090_additional_2020	cell differentiation;cellular protein modification process;nervous system development;protein polyglutamylation	alpha-tubulin binding;ATP binding;beta-tubulin binding;tubulin-glutamic acid ligase activity	cilium;cytoplasm;dendrite;microtubule;perikaryon	Alternative splicing;ATP-binding;Cell projection;Cilium;Coiled coil {ECO:0000256|SAM:Coils};Complete proteome;Complete proteome {ECO:0000313|Proteomes:UP000000589};Cytoplasm;Cytoskeleton;Developmental protein;Differentiation;Ligase;Microtubule;Neurogenesis;Nucleotide-binding;Proteomics identification {ECO:0000213|MaxQB:A0A0G2LB90};Proteomics identification {ECO:0000213|MaxQB:E9PWB8};Proteomics id…	3	3	A0A0G2LB90;A4Q9F0;E9PWB8;E9Q6C6	Ttll7	Isoform of A4Q9F0, Tubulin polyglutamylase TTLL7;Tubulin polyglutamylase TTLL7;Isoform of A4Q9F0, Tubulin polyglutamylase TTLL7;Isoform of A4Q9F0, Tubulin polyglutamylase TTLL7	A0A0G2LB90;A4Q9F0;E9PWB8;E9Q6C6	responsible for thestrong increase in tubulin polyglutamylation during postnatalneuronal maturation (PubMed:16901895);Polyglutamylase which preferentially modifies beta-tubulin (PubMed:16901895, PubMed:17499049, PubMed:19152315).Mediates both ATP-dependent initiation and elongation ofpolyglutamylation of microtubules (PubMed:16901895,PubMed:19152315). Required for neurite growth
0.654932	0.749922	-1.29293	0.676579	-0.513098	0.603412	0.948909	0.00296743	-1.8307	UP000000589_10090_2020;UP000000589_10090_additional_2020	cilium assembly;cytoskeleton-dependent cytokinesis;protein heterooligomerization;regulation of synapse organization	GTP binding;GTPase activity;protein-containing complex scaffold activity	axon;cell junction;dendritic spine;GABA-ergic synapse;glutamatergic synapse;microtubule cytoskeleton;postsynapse;postsynaptic specialization of symmetric synapse;septin complex;septin ring;stress fiber	Acetylation;Alternative splicing;Cell cycle;Cell division;Cell junction;Cell projection;Coiled coil;Coiled coil {ECO:0000256|SAM:Coils};Complete proteome;Complete proteome {ECO:0000313|Proteomes:UP000000589};Cytoplasm;Cytoskeleton;Direct protein sequencing;ECO:0000213|MaxQB:A0A0J9YTY0, ECO:0000213|PeptideAtlas:A0A0J9YTY0};ECO:0000213|MaxQB:A0A0J9YUL3, ECO:0000213|PeptideAtlas:A0A0J9YUL3};ECO:0000…	27	19	A0A0J9YTY0;A0A0J9YUL3;Q8C1B7;Q8C1B7-2;Q8C1B7-3	Septin11	Isoform of Q8C1B7, Septin-type G domain-containing protein;Isoform of Q8C1B7, Septin-11;Septin-11;Isoform of Q8C1B7, Isoform 2 of Septin-11;Isoform of Q8C1B7, Isoform 3 of Septin-11	A0A0J9YTY0;A0A0J9YUL3;Q8C1B7;Q8C1B7-2;Q8C1B7-3	Filament-forming cytoskeletal GTPase. May play a role incytokinesis (Potential). May play a role in the cytoarchitectureof neurons, including dendritic arborization and dendritic spines,and in GABAergic synaptic connectivity (By similarity)
0.548797	-0.040705	-0.784507	-0.292062	0.0260132	0.588395	-1.91927	1.71489	0.15845	UP000000589_10090_additional_2020	fructose metabolic process	ketohexokinase activity		Complete proteome {ECO:0000313|Proteomes:UP000000589};ECO:0000213|MaxQB:A0A0J9YU79, ECO:0000213|PeptideAtlas:A0A0J9YU79};Kinase {ECO:0000313|EMBL:EDL37310.1};Reference proteome {ECO:0000313|Proteomes:UP000000589};Transferase {ECO:0000313|EMBL:EDL37310.1}	19	19	A0A0J9YU79	Khk	Isoform of P97328, Ketohexokinase	A0A0J9YU79
NaN	0.0723285	-1.36934	NaN	0.275298	1.02171	NaN	NaN	NaN	UP000000589_10090_2020;UP000000589_10090_additional_2020	apoptotic process;sodium-independent organic anion transport;transmembrane transport	organic anion transmembrane transporter activity;transporter activity	brush border membrane;cytoplasmic vesicle membrane;integral component of membrane	Apoptosis;Complete proteome;Complete proteome {ECO:0000313|Proteomes:UP000000589};ECO:0000213|MaxQB:A0A0J9YUD0, ECO:0000213|PeptideAtlas:A0A0J9YUD0};ECO:0000213|MaxQB:D3YWD5, ECO:0000213|PeptideAtlas:D3YWD5};Glycoprotein;Membrane;Membrane {ECO:0000256|SAM:Phobius};Reference proteome;Reference proteome {ECO:0000313|Proteomes:UP000000589};Transmembrane;Transmembrane {ECO:0000256|SAM:Phobius};Transm…	2	9	A0A0J9YUD0;D3YWD5;Q9D2V8	Mfsd10	Isoform of Q9D2V8, Major facilitator superfamily domain-containing protein 10 (Fragment);Isoform of Q9D2V8, MFS domain-containing protein (Fragment);Major facilitator superfamily domain-containing protein 10	A0A0J9YUD0;D3YWD5;Q9D2V8	Confers cellular resistance to apoptosis induced by thenon-steroidal anti-inflammatory drugs indomethacin and diclofenac.May act as an efflux pump (By similarity)
-1.65079	0.259435	0.913606	0.0523542	0.363998	1.31574	-0.0272469	-1.2271	NaN	UP000000589_10090_2020;UP000000589_10090_additional_2020	nuclear pore complex assembly;nuclear pore organization	structural constituent of nuclear pore	nuclear membrane;nuclear periphery;nuclear pore;nuclear pore inner ring	Complete proteome {ECO:0000313|Proteomes:UP000000589};ECO:0000213|MaxQB:A0A0J9YUD5, ECO:0000213|PeptideAtlas:A0A0J9YUD5};ECO:0000213|MaxQB:B9EJ54, ECO:0000213|PeptideAtlas:B9EJ54};Reference proteome {ECO:0000313|Proteomes:UP000000589}	15	18	A0A0J9YUD5;B9EJ54	Nup205	Nucleoporin 205;Isoform of A0A0J9YUD5, Nucleoporin 205	A0A0J9YUD5;B9EJ54
NaN	0.943223	-1.21925	NaN	0.679153	-0.403127	NaN	NaN	NaN	UP000000589_10090_2020;UP000000589_10090_additional_2020	blastocyst hatching;cellular response to DNA damage stimulus;chiasma assembly;DNA repair;histone H2A ubiquitination;histone lysine demethylation;in utero embryonic development;maintenance of chromatin silencing;maternal process involved in female pregnancy;meiotic telomere clustering;negative regulation of apoptotic process;negative regulation of cAMP-mediated signaling;negative regulation of his…	ATP binding;transferase activity;ubiquitin conjugating enzyme activity;ubiquitin protein ligase binding;ubiquitin-protein transferase activity	chromatin;cytoplasm;HULC complex;nuclear chromatin;nucleus;plasma membrane;replication fork;XY body	ATP-binding;ATP-binding {ECO:0000256|RuleBase:RU362109};Cell membrane;Coiled coil {ECO:0000256|SAM:Coils};Complete proteome;Complete proteome {ECO:0000313|Proteomes:UP000000589};DNA damage;DNA repair;ECO:0000213|MaxQB:A0A0J9YUN2, ECO:0000213|PeptideAtlas:A0A0J9YUN2};ECO:0000213|MaxQB:A0A0J9YUW6, ECO:0000213|PeptideAtlas:A0A0J9YUW6};ECO:0000256|SAAS:SAAS00805691};Membrane;Nucleotide-binding;Nucleo…	1	8	A0A0J9YUN2;A0A0J9YUW6;P63147;Q9Z255	Ube2a;Ube2a;Ube2b;Ube2a	Isoform of Q9Z255, UBC core domain-containing protein;Isoform of Q9Z255, UBC core domain-containing protein (Fragment);Ubiquitin-conjugating enzyme E2 B;Ubiquitin-conjugating enzyme E2 A	A0A0J9YUN2;A0A0J9YUW6;P63147;Q9Z255	Accepts ubiquitin from the E1 complex and catalyzes itscovalent attachment to other proteins. In association with the E3enzyme BRE1 (RNF20 and/or RNF40), it plays a role in transcriptionregulation by catalyzing the monoubiquitination of histone H2B at'Lys-120' to form H2BK120ub1. H2BK120ub1 gives a specific tag forepigenetic transcriptional activation, elongation by RNApolymerase II, telomeric si…
-0.389881	-0.905403	-0.898044	0.160179	-0.0986529	-0.849493	1.5923	1.389	NaN	UP000000589_10090_2020;UP000000589_10090_additional_2020	learning;phospholipid translocation;positive regulation of cell migration;positive regulation of phospholipid translocation	ATP binding;magnesium ion binding;phospholipid-translocating ATPase activity	chromaffin granule membrane;endoplasmic reticulum;Golgi apparatus;integral component of membrane;integral component of synaptic vesicle membrane;intracellular membrane-bounded organelle;plasma membrane;trans-Golgi network	Alternative splicing;ATP-binding;Cell membrane;Complete proteome;Complete proteome {ECO:0000313|Proteomes:UP000000589};Cytoplasmic vesicle;ECO:0000213|MaxQB:A0A0M3HEP7, ECO:0000213|PeptideAtlas:A0A0M3HEP7};ECO:0000256|SAAS:SAAS00076942};ECO:0000256|SAAS:SAAS00076966};ECO:0000256|SAAS:SAAS00076983};ECO:0000256|SAAS:SAAS00076989};ECO:0000256|SAAS:SAAS00076996};ECO:0000256|SAAS:SAAS00414835};ECO:000…	28	12	A0A0M3HEP7;P70704;P70704-2;P70704-3	Atp8a1	Isoform of P70704, Phospholipid-transporting ATPase;Phospholipid-transporting ATPase IA;Isoform of P70704, Isoform 2 of Phospholipid-transporting ATPase IA;Isoform of P70704, Isoform 3 of Phospholipid-transporting ATPase IA	A0A0M3HEP7;P70704;P70704-2;P70704-3	the activity is associated withhippocampus-dependent learning.;Catalytic component of a P4-ATPase flippase complexwhich catalyzes the hydrolysis of ATP coupled to the transport ofaminophospholipids from the outer to the inner leaflet of variousmembranes and ensures the maintenance of asymmetric distributionof phospholipids. Phospholipid translocation seems also to beimplicated in vesicle formatio…
-0.779403	0.573107	1.10906	1.074	0.937882	-0.43553	-0.930147	-1.65382	0.104842	UP000000589_10090_2020;UP000000589_10090_additional_2020	iron-sulfur cluster assembly;protein maturation by iron-sulfur cluster transfer	4 iron, 4 sulfur cluster binding;iron ion binding	cytosol;mitochondrion;nucleoplasm;nucleus	3D-structure;Complete proteome;Complete proteome {ECO:0000313|Proteomes:UP000000589};Cytoplasm;ECO:0000213|MaxQB:A0A0N4SUH8, ECO:0000213|PeptideAtlas:A0A0N4SUH8};Iron;Iron-sulfur;Metal-binding;Mitochondrion;Reference proteome;Reference proteome {ECO:0000313|Proteomes:UP000000589};Transit peptide	5	19	A0A0N4SUH8;Q9QZ23	Nfu1	Isoform of Q9QZ23, NFU1 iron-sulfur cluster scaffold homolog, mitochondrial;NFU1 iron-sulfur cluster scaffold homolog, mitochondrial	A0A0N4SUH8;Q9QZ23	Iron-sulfur cluster scaffold protein which can assemble[4Fe-4S] clusters and deliver them to target proteins
0.139655	0.745725	1.25299	-0.290542	0.901903	0.647774	-0.719619	-0.87335	-1.80454	UP000000589_10090_2020;UP000000589_10090_additional_2020	angiogenesis;cellular response to osmotic stress;cytokine secretion;fat cell differentiation;glycerol metabolic process;lipid storage;macrophage activation involved in immune response;monocyte activation involved in immune response;muscle fiber development;negative regulation of gene expression;negative regulation of high voltage-gated calcium channel activity;negative regulation of phagocytosis;…	alpha-tubulin binding;calcium ion binding;calcium-dependent phospholipid binding;microtubule binding;phospholipid binding	cytoplasm;cytoplasmic vesicle;cytoplasmic vesicle membrane;early endosome;endocytic vesicle;endosome;Golgi apparatus;integral component of membrane;lamellipodium;late endosome;membrane microdomain;microtubule;microtubule organizing center;nucleus;plasma membrane;sarcolemma;T-tubule	Alternative splicing;Calcium;Cell membrane;Complete proteome;Complete proteome {ECO:0000313|Proteomes:UP000000589};Cytoplasmic vesicle;ECO:0000213|PeptideAtlas:A0A0N4SUJ2};ECO:0000213|PeptideAtlas:A0A0N4SUN3};ECO:0000213|PeptideAtlas:A0A0N4SV63};ECO:0000213|PeptideAtlas:A0A0N4SVX9};ECO:0000213|PeptideAtlas:A0A0N4SWH3};ECO:0000213|PeptideAtlas:E9PXU9};ECO:0000213|PeptideAtlas:E9Q423};ECO:0000213|P…	21	18	A0A0N4SUJ2;A0A0N4SUN3;A0A0N4SV63;A0A0N4SVX9;A0A0N4SWH3;E9PXU9;E9Q423;E9QL12;Q9ESD7;Q9ESD7-2;Q9ESD7-3	Dysf	Isoform of Q9ESD7, Dysferlin;Isoform of Q9ESD7, Dysferlin;Isoform of Q9ESD7, Dysferlin;Isoform of Q9ESD7, Dysferlin;Isoform of Q9ESD7, Dysferlin;Isoform of Q9ESD7, Dysferlin;Isoform of Q9ESD7, Dysferlin;Isoform of Q9ESD7, Dysferlin;Dysferlin;Isoform of Q9ESD7, Isoform 2 of Dysferlin;Isoform of Q9ESD7, Isoform 3 of Dysferlin	A0A0N4SUJ2;A0A0N4SUN3;A0A0N4SV63;A0A0N4SVX9;A0A0N4SWH3;E9PXU9;E9Q423;E9QL12;Q9ESD7;Q9ESD7-2;Q9ESD7-3	Key calcium ion sensor involved in the Ca(2+)-triggeredsynaptic vesicle-plasma membrane fusion. Plays a role in thesarcolemma repair mechanism of both skeletal muscle andcardiomyocytes that permits rapid resealing of membranes disruptedby mechanical stress.
NaN	-0.448442	1.41067	NaN	-0.897035	-0.0651885	NaN	NaN	NaN	UP000000589_10090_2020;UP000000589_10090_additional_2020	negative regulation of ion transmembrane transport;negative regulation of protein homooligomerization;positive regulation of protein homodimerization activity;proteasome-mediated ubiquitin-dependent protein catabolic process;protein ubiquitination	metal ion binding	Cul4A-RING E3 ubiquitin ligase complex;cytoplasm;membrane;nucleolus;nucleus	3D-structure;Alternative splicing;Complete proteome;Complete proteome {ECO:0000313|Proteomes:UP000000589};Cytoplasm;ECO:0000213|MaxQB:A0A0N4SUK9, ECO:0000213|PeptideAtlas:A0A0N4SUK9};Membrane;Metal-binding;Nucleus;Phosphoprotein;Reference proteome;Reference proteome {ECO:0000313|Proteomes:UP000000589};Ubl conjugation;Ubl conjugation pathway;Zinc	3	11	A0A0N4SUK9;Q8C7D2;Q8C7D2-2;Q8C7D2-3	Crbn	Isoform of Q8C7D2, Lon N-terminal domain-containing protein (Fragment);Protein cereblon;Isoform of Q8C7D2, Isoform 2 of Protein cereblon;Isoform of Q8C7D2, Isoform 3 of Protein cereblon	A0A0N4SUK9;Q8C7D2;Q8C7D2-2;Q8C7D2-3	Substrate recognition component of a DCX (DDB1-CUL4-X-box) E3 protein ligase complex that mediates the ubiquitinationand subsequent proteasomal degradation of target proteins, such asMEIS2. Normal degradation of key regulatory proteins is requiredfor normal limb outgrowth and expression of the fibroblast growthfactor FGF8 (By similarity). May play a role in memory andlearning by regulating the as…
0.86796	NaN	0.939107	-0.253538	0.4549	0.307335	-2.23031	-0.145477	0.0600235	UP000000589_10090_2020;UP000000589_10090_additional_2020	mitochondrial translation	structural constituent of ribosome	mitochondrial small ribosomal subunit;mitochondrion	Complete proteome;Complete proteome {ECO:0000313|Proteomes:UP000000589};ECO:0000213|MaxQB:A0A0N4SV23, ECO:0000213|PeptideAtlas:A0A0N4SV23};ECO:0000213|MaxQB:A0A0R4J0L6, ECO:0000213|PeptideAtlas:A0A0R4J0L6};Mitochondrion;Reference proteome;Reference proteome {ECO:0000313|Proteomes:UP000000589};Ribonucleoprotein;Ribosomal protein;Transit peptide	2	18	A0A0N4SV23;A0A0R4J0L6;Q8BJZ4	Mrps35	Isoform of Q8BJZ4, 28S ribosomal protein S35, mitochondrial (Fragment);Isoform of Q8BJZ4, MRP-S28 domain-containing protein;28S ribosomal protein S35, mitochondrial	A0A0N4SV23;A0A0R4J0L6;Q8BJZ4
NaN	1.03323	-0.0701491	-0.963078	NaN	NaN	NaN	NaN	NaN	UP000000589_10090_additional_2020	RNA splicing	RNA binding;zinc ion binding	nucleoplasm;nucleus	Coiled coil {ECO:0000256|SAM:Coils};Complete proteome {ECO:0000313|Proteomes:UP000000589};ECO:0000213|MaxQB:A0A0N4SV80, ECO:0000213|PeptideAtlas:A0A0N4SV80};ECO:0000213|MaxQB:E9QML5, ECO:0000213|PeptideAtlas:E9QML5};Metal-binding {ECO:0000256|SAAS:SAAS00921506};Nucleus {ECO:0000256|SAAS:SAAS00520746};Reference proteome {ECO:0000313|Proteomes:UP000000589};RNA-binding {ECO:0000256|PROSITE-ProRule:P…	34	13	A0A0N4SV80;E9QML5	Zfp638	Isoform of Q61464, Zinc finger protein 638;Isoform of Q61464, Zinc finger protein 638	A0A0N4SV80;E9QML5
0.481059	-1.10071	0.396954	0.921739	-1.55798	NaN	0.798055	0.891779	-0.830903	UP000000589_10090_2020;UP000000589_10090_additional_2020	anterograde axonal transport;cell cycle;cell division;chromosome segregation;lysosome localization	alpha-tubulin binding;beta-tubulin binding;GDP binding;GTP binding	axon;axon cytoplasm;cytoplasm;late endosome membrane;lysosomal membrane;midbody;spindle midzone;synapse;vacuolar membrane	Cell cycle;Cell division;Chromosome partition;Complete proteome;Complete proteome {ECO:0000313|Proteomes:UP000000589};Cytoplasm;Cytoskeleton;ECO:0000213|MaxQB:A0A0N4SVB8, ECO:0000213|PeptideAtlas:A0A0N4SVB8};ECO:0000256|SAAS:SAAS00762611};ECO:0000256|SAAS:SAAS00762632};Endosome;GTP-binding;Lysosome;Membrane;Mitosis;Nucleotide-binding;Reference proteome;Reference proteome {ECO:0000313|Proteomes:UP…	5	16	A0A0N4SVB8;Q9CQW2	Arl8b	Isoform of Q9CQW2, ADP-ribosylation factor-like protein 8B;ADP-ribosylation factor-like protein 8B	A0A0N4SVB8;Q9CQW2	May play a role in lysosome motility. May play a role inchromosome segregation.
-2.35527	0.654779	0.360656	1.02804	-0.208692	0.0340487	0.843596	-0.0867319	-0.27042	UP000000589_10090_additional_2020				Complete proteome {ECO:0000313|Proteomes:UP000000589};ECO:0000213|PeptideAtlas:A0A0N4SVK8};Reference proteome {ECO:0000313|Proteomes:UP000000589}	2	10	A0A0N4SVK8	Adprhl1	Isoform of Q8BGK2, [Protein ADP-ribosylarginine] hydrolase-like protein 1	A0A0N4SVK8
NaN	-0.779311	-0.934597	0.119885	-0.265123	-0.817393	1.35473	1.67518	-0.353376	UP000000589_10090_additional_2020		RNA cap binding;translation initiation factor activity		Coiled coil {ECO:0000256|SAM:Coils};Complete proteome {ECO:0000313|Proteomes:UP000000589};ECO:0000213|MaxQB:A0A0N4SVL0, ECO:0000213|PeptideAtlas:A0A0N4SVL0};Reference proteome {ECO:0000313|Proteomes:UP000000589}	36	18	A0A0N4SVL0	Eif4g3	Isoform of Q80XI3, Eukaryotic translation initiation factor 4 gamma 3	A0A0N4SVL0
NaN	-0.641008	-0.429225	1.76257	-0.517281	-0.175056	NaN	NaN	NaN	UP000000589_10090_2020;UP000000589_10090_additional_2020	cell cycle;innate immune response;protein dephosphorylation	metal ion binding;phosphoprotein phosphatase activity;protein serine/threonine phosphatase activity	cytosol	Acetylation;Cell cycle;Complete proteome;Complete proteome {ECO:0000313|Proteomes:UP000000589};Cytoplasm;ECO:0000213|MaxQB:A0A0N4SVL9, ECO:0000213|PeptideAtlas:A0A0N4SVL9};Hydrolase;Hydrolase {ECO:0000256|RuleBase:RU004273};Immunity;Innate immunity;Manganese;Metal-binding;Protein phosphatase;Reference proteome;Reference proteome {ECO:0000313|Proteomes:UP000000589}	7	15	A0A0N4SVL9;Q9CQR6	Ppp6c	Isoform of Q9CQR6, Serine/threonine-protein phosphatase;Serine/threonine-protein phosphatase 6 catalytic subunit	A0A0N4SVL9;Q9CQR6	A component of a signaling pathway regulating cell cycleprogression in response to IL2 receptor stimulation. N-terminaldomain restricts G1 to S phase progression in cancer cells, inpart through control of cyclin D1. Downregulates MAP3K7 kinaseactivation of the IL1 signaling pathway by dephosphorylation ofMAP3K7 (By similarity).
0.316963	NaN	NaN	0.402566	NaN	-2.02565	0.634472	0.391001	0.280652	UP000000589_10090_additional_2020	positive regulation of cell proliferation;positive regulation of transcription by RNA polymerase II	nucleic acid binding;zinc ion binding	cytosol;endoplasmic reticulum;nucleus	Complete proteome {ECO:0000313|Proteomes:UP000000589};ECO:0000213|MaxQB:A0A0N4SVS6, ECO:0000213|PeptideAtlas:A0A0N4SVS6};Metal-binding {ECO:0000256|PROSITE-ProRule:PRU00047};Reference proteome {ECO:0000313|Proteomes:UP000000589};Zinc {ECO:0000256|PROSITE-ProRule:PRU00047};Zinc-finger {ECO:0000256|PROSITE-ProRule:PRU00047}	1	14	A0A0N4SVS6	Cnbp	Isoform of P53996, Cellular nucleic acid-binding protein	A0A0N4SVS6
NaN	-0.268441	-0.499481	NaN	-0.707736	1.47566	NaN	NaN	NaN	UP000000589_10090_2020;UP000000589_10090_additional_2020	cerebral cortex development;G protein-coupled receptor signaling pathway;response to lipopolysaccharide	GTPase activity;PDZ domain binding;phosphate ion binding	actin filament;heterotrimeric G-protein complex	Acetylation;Cell membrane;Cell membrane {ECO:0000256|RuleBase:RU004973};Complete proteome;Complete proteome {ECO:0000313|Proteomes:UP000000589};ECO:0000213|MaxQB:A0A0N4SW28, ECO:0000213|PeptideAtlas:A0A0N4SW28};ECO:0000256|SAAS:SAAS00904393};Lipoprotein;Lipoprotein {ECO:0000256|RuleBase:RU004973};Membrane;Membrane {ECO:0000256|RuleBase:RU004973};Methylation;Phosphoprotein;Prenylation;Reference pr…	4	12	A0A0N4SW28;Q9DAS9	Gng12	Isoform of Q9DAS9, Guanine nucleotide-binding protein subunit gamma;Guanine nucleotide-binding protein G(I)/G(S)/G(O) subunit gamma-12	A0A0N4SW28;Q9DAS9	Guanine nucleotide-binding proteins (G proteins) areinvolved as a modulator or transducer in various transmembranesignaling systems. The beta and gamma chains are required for theGTPase activity, for replacement of GDP by GTP, and for G protein-effector interaction.
NaN	0.693266	0.753225	1.14366	0.752178	-0.374964	-0.173409	-1.44453	-1.34942	UP000000589_10090_2020;UP000000589_10090_additional_2020			integral component of membrane;mitochondrion	Alternative splicing;Complete proteome;Complete proteome {ECO:0000313|Proteomes:UP000000589};ECO:0000213|MaxQB:A0A0R3P9C4, ECO:0000213|PeptideAtlas:A0A0R3P9C4};Membrane;Membrane {ECO:0000256|SAM:Phobius};Reference proteome;Reference proteome {ECO:0000313|Proteomes:UP000000589};Transmembrane;Transmembrane {ECO:0000256|SAM:Phobius};Transmembrane helix;Transmembrane helix {ECO:0000256|SAM:Phobius}	1	17	A0A0R3P9C4;Q8C1Q6	Smim4	Isoform of Q8C1Q6, Small integral membrane protein 4;Small integral membrane protein 4	A0A0R3P9C4;Q8C1Q6
-1.78289	0.823614	1.01389	-0.141243	0.879772	0.991066	-0.24417	-0.986053	-0.553992	UP000000589_10090_2020;UP000000589_10090_additional_2020	circadian rhythm;mitochondrial respiratory chain complex I assembly;response to glucose;ubiquinone-6 biosynthetic process	NADH dehydrogenase activity;protein-containing complex binding	mitochondrial inner membrane;mitochondrial matrix;mitochondrial membrane;mitochondrial respiratory chain complex I;mitochondrion;nucleoplasm	3D-structure;Acetylation;Complete proteome;Complete proteome {ECO:0000313|Proteomes:UP000000589};Direct protein sequencing;ECO:0000213|MaxQB:A0A0R3P9C8, ECO:0000213|PeptideAtlas:A0A0R3P9C8};Electron transport;FAD;Flavoprotein;Mitochondrion;Reference proteome;Reference proteome {ECO:0000313|Proteomes:UP000000589};Respiratory chain;Transit peptide;Transport	20	19	A0A0R3P9C8;Q9DC69	Ndufa9	Isoform of Q9DC69, NmrA domain-containing protein;NADH dehydrogenase [ubiquinone] 1 alpha subcomplex subunit 9, mitochondrial	A0A0R3P9C8;Q9DC69	Accessory subunit of the mitochondrial membranerespiratory chain NADH dehydrogenase (Complex I), that is believednot to be involved in catalysis. Complex I functions in thetransfer of electrons from NADH to the respiratory chain. Theimmediate electron acceptor for the enzyme is believed to beubiquinone.
-0.223951	0.321447	0.612671	0.166978	0.229444	1.32415	-1.55605	0.752915	-1.6276	UP000000589_10090_2020;UP000000589_10090_additional_2020		calcium ion binding;calcium-dependent cysteine-type endopeptidase activity;protein heterodimerization activity	cytosol;membrane;plasma membrane	Acetylation;Calcium;Calcium {ECO:0000256|PROSITE-ProRule:PRU00448};Cell membrane;Complete proteome;Complete proteome {ECO:0000313|Proteomes:UP000000589};Cytoplasm;ECO:0000213|MaxQB:A0A0R4IZW8, ECO:0000213|PeptideAtlas:A0A0R4IZW8};Membrane;Metal-binding;Phosphoprotein;Reference proteome;Reference proteome {ECO:0000313|Proteomes:UP000000589};Repeat	13	19	A0A0R4IZW8;O88456	Capns1	Isoform of O88456, Calcium-activated neutral proteinase small subunit;Calpain small subunit 1	A0A0R4IZW8;O88456	Regulatory subunit of the calcium-regulated non-lysosomal thiol-protease which catalyzes limited proteolysis ofsubstrates involved in cytoskeletal remodeling and signaltransduction.
1.08159	0.846063	0.107513	-0.546064	0.53467	-0.798651	-1.13917	1.29483	-1.38079	UP000000589_10090_2020;UP000000589_10090_additional_2020	ER-associated misfolded protein catabolic process		endoplasmic reticulum membrane;extracellular region;membrane	Complete proteome;Complete proteome {ECO:0000313|Proteomes:UP000000589};ECO:0000213|MaxQB:A0A0R4IZW9, ECO:0000213|PeptideAtlas:A0A0R4IZW9};Reference proteome;Reference proteome {ECO:0000313|Proteomes:UP000000589};Repeat;Repeat {ECO:0000256|SAAS:SAAS00903904};Secreted;Signal;Signal {ECO:0000256|SAM:SignalP}	9	19	A0A0R4IZW9;Q9DCT5	Sdf2	Isoform of Q9DCT5, Stromal cell-derived factor 2;Stromal cell-derived factor 2	A0A0R4IZW9;Q9DCT5
NaN	0.180316	0.198882	-1.97354	0.313443	0.40121	NaN	NaN	0.87969	UP000000589_10090_2020;UP000000589_10090_additional_2020	negative regulation of phosphatidylinositol 3-kinase signaling;positive regulation of ion transmembrane transport;sensory perception of sound	beta-catenin binding;low-density lipoprotein particle receptor binding;phosphatase binding;protein C-terminus binding;protein N-terminus binding;protein-containing complex scaffold activity;signaling receptor binding	apical plasma membrane;cytoplasm;endomembrane system;nucleus;plasma membrane;protein-containing complex;stereocilium;stereocilium bundle	Alternative splicing;Cell membrane;Complete proteome;Complete proteome {ECO:0000313|Proteomes:UP000000589};ECO:0000213|PeptideAtlas:A0A0R4IZX2};Membrane;Membrane {ECO:0000256|PIRNR:PIRNR037866};Nucleus;Phosphoprotein;Reference proteome;Reference proteome {ECO:0000313|Proteomes:UP000000589};Repeat	14	16	A0A0R4IZX2;Q9JHL1	Slc9a3r2	Isoform of Q9JHL1, Na(+)/H(+) exchange regulatory cofactor NHE-RF;Na(+)/H(+) exchange regulatory cofactor NHE-RF2	A0A0R4IZX2;Q9JHL1	Scaffold protein that connects plasma membrane proteinswith members of the ezrin/moesin/radixin family and thereby helpsto link them to the actin cytoskeleton and to regulate theirsurface expression.;Scaffold protein that connects plasma membrane proteinswith members of the ezrin/moesin/radixin family and thereby helpsto link them to the actin cytoskeleton and to regulate theirsurface expression.…
-1.09327	1.17384	1.00995	-0.51995	0.898458	0.816434	-0.580292	-0.19222	-1.51295	UP000000589_10090_additional_2020		metal ion binding;metalloendopeptidase activity;peptide binding		Complete proteome {ECO:0000313|Proteomes:UP000000589};ECO:0000213|MaxQB:A0A0R4IZY0, ECO:0000213|PeptideAtlas:A0A0R4IZY0};ECO:0000256|SAAS:SAAS01018388};ECO:0000256|SAAS:SAAS01018395};ECO:0000256|SAAS:SAAS01018400};ECO:0000256|SAAS:SAAS01018406};Reference proteome {ECO:0000313|Proteomes:UP000000589};Zinc {ECO:0000256|RuleBase:RU003435, ECO:0000256|SAAS:SAAS01018399}	25	19	A0A0R4IZY0	Thop1	Isoform of Q8C1A5, Thimet oligopeptidase	A0A0R4IZY0
NaN	0.331261	0.217096	NaN	-1.43452	0.886164	NaN	NaN	NaN	UP000000589_10090_2020;UP000000589_10090_additional_2020	cell-cell adhesion;cell-cell junction organization;cell-matrix adhesion;chordate embryonic development;establishment of protein localization;establishment or maintenance of cell polarity;negative regulation of apoptotic process;negative regulation of epithelial cell proliferation;negative regulation of hepatocyte proliferation;negative regulation of neural precursor cell proliferation;negative re…	metal ion binding;protein kinase binding;zinc ion binding	cell-cell junction;focal adhesion;perinuclear region of cytoplasm;plasma membrane;protein-containing complex	Acetylation;Cell junction;Cell junction {ECO:0000256|PIRNR:PIRNR038003};Cell membrane;Cell membrane {ECO:0000256|PIRNR:PIRNR038003};Complete proteome;Complete proteome {ECO:0000313|Proteomes:UP000000589};ECO:0000213|MaxQB:A0A0R4J005, ECO:0000213|PeptideAtlas:A0A0R4J005};ECO:0000213|MaxQB:E9QP62, ECO:0000213|PeptideAtlas:E9QP62};ECO:0000213|MaxQB:Q9D7B2, ECO:0000213|PeptideAtlas:Q9D7B2};ECO:000025…	4	14	A0A0R4J005;A0A5F8MPJ3;E9QP62;Q99JW4;Q9D7B2	Lims1	Isoform of Q99JW4, LIM and senescent cell antigen-like-containing domain protein;Isoform of Q99JW4, LIM and senescent cell antigen-like-containing domain protein;Isoform of Q99JW4, LIM and senescent cell antigen-like-containing domain protein;LIM and senescent cell antigen-like-containing domain protein 1;Isoform of Q99JW4, LIM and senescent cell antigen-like-containing domain protein	A0A0R4J005;A0A5F8MPJ3;E9QP62;Q99JW4;Q9D7B2	Adapter protein in a cytoplasmic complex linking beta-integrins to the actin cytoskeleton, bridges the complex to cellsurface receptor tyrosine kinases and growth factor receptors;Adapter protein in a cytoplasmic complex linking beta-integrins to the actin cytoskeleton, bridges the complex to cellsurface receptor tyrosine kinases and growth factor receptors.Involved in the regulation of cell surv…
0.104724	-0.150566	1.6772	NaN	-1.4539	-0.197805	NaN	NaN	0.0203527	UP000000589_10090_2020;UP000000589_10090_additional_2020	behavioral response to ethanol;cardiac muscle cell development;cardiac muscle hypertrophy;cellular response to dopamine;cellular response to heat;cellular response to hydrogen peroxide;cellular response to retinoic acid;cellular response to transforming growth factor beta stimulus;cellular response to trichostatin A;chromatin organization;circadian regulation of gene expression;dendrite developme…	chromatin binding;chromatin DNA binding;deacetylase activity;DNA-binding transcription factor activity;enzyme binding;heat shock protein binding;histone deacetylase activity;histone deacetylase activity (H4-K16 specific);histone deacetylase binding;Krueppel-associated box domain binding;metal ion binding;NAD-dependent histone deacetylase activity (H3-K14 specific);NF-kappaB binding;promoter-speci…	chromatin;cytoplasm;ESC/E(Z) complex;heterochromatin;histone deacetylase complex;nuclear chromatin;nucleoplasm;nucleus;NuRD complex;protein-containing complex;replication fork;RNA polymerase II transcription repressor complex;Sin3 complex;Sin3-type complex;transcription factor complex;transcriptional repressor complex	Acetylation;Biological rhythms;Chromatin regulator;Coiled coil {ECO:0000256|SAM:Coils};Complete proteome;Complete proteome {ECO:0000313|Proteomes:UP000000589};Cytoplasm;ECO:0000213|MaxQB:A0A0R4J008, ECO:0000213|PeptideAtlas:A0A0R4J008};ECO:0000256|SAAS:SAAS00870288};ECO:0000256|SAAS:SAAS00894233};ECO:0000256|SAAS:SAAS00894277};ECO:0000256|SAAS:SAAS00894290};ECO:0000256|SAAS:SAAS00894309};Hydrolas…	15	15	A0A0R4J008;P70288	Hdac2	Isoform of P70288, Histone deacetylase 2;Histone deacetylase 2	A0A0R4J008;P70288	Responsible for the deacetylation of lysine residues onthe N-terminal part of the core histones (H2A, H2B, H3 and H4).Histone deacetylation gives a tag for epigenetic repression andplays an important role in transcriptional regulation, cell cycleprogression and developmental events. Histone deacetylases act viathe formation of large multiprotein complexes (By similarity).Forms transcriptional rep…
NaN	-0.86109	1.26393	NaN	-0.739871	0.337029	NaN	NaN	NaN	UP000000589_10090_2020;UP000000589_10090_additional_2020	drug metabolic process	S-adenosyl-L-methionine binding;thiopurine S-methyltransferase activity	cytoplasm	3D-structure;Acetylation;Complete proteome;Complete proteome {ECO:0000313|Proteomes:UP000000589};Cytoplasm;ECO:0000213|MaxQB:A0A0R4J018, ECO:0000213|PeptideAtlas:A0A0R4J018};Methyltransferase;Phosphoprotein;Reference proteome;Reference proteome {ECO:0000313|Proteomes:UP000000589};S-adenosyl-L-methionine;S-adenosyl-L-methionine {ECO:0000256|PIRSR:PIRSR023956-1};Transferase	18	14	A0A0R4J018;O55060	Tpmt	Isoform of O55060, Thiopurine S-methyltransferase;Thiopurine S-methyltransferase	A0A0R4J018;O55060	Catalyzes the S-methylation of thiopurine drugs such as6-mercaptopurine (also called mercaptopurine, 6-MP or its brandname Purinethol) using S-adenosyl-L-methionine as the methyl donor(PubMed:18484748). TPMT activity modulates the cytotoxic effectsof thiopurine prodrugs. A natural substrate for this enzyme hasyet to be identified.
-1.48584	0.495957	0.995458	0.90217	-0.0289211	-1.18045	1.32792	-0.34409	-0.682204	UP000000589_10090_2020;UP000000589_10090_additional_2020	fatty acid beta-oxidation;leucine catabolic process;nuclear-transcribed mRNA catabolic process, deadenylation-dependent decay	enoyl-CoA hydratase activity;itaconyl-CoA hydratase activity;methylglutaconyl-CoA hydratase activity;mRNA 3'-UTR binding;RNA binding	mitochondrion	Acetylation;Alternative splicing;Branched-chain amino acid catabolism;Complete proteome;Complete proteome {ECO:0000313|Proteomes:UP000000589};ECO:0000213|MaxQB:A0A0R4J023, ECO:0000213|PeptideAtlas:A0A0R4J023};Lyase;Mitochondrion;Reference proteome;Reference proteome {ECO:0000313|Proteomes:UP000000589};RNA-binding;Signal {ECO:0000256|SAM:SignalP};Transit peptide	11	19	A0A0R4J023;Q9JLZ3	Auh	Isoform of Q9JLZ3, Methylglutaconyl-CoA hydratase, mitochondrial;Methylglutaconyl-CoA hydratase, mitochondrial	A0A0R4J023;Q9JLZ3	Catalyzes the conversion of 3-methylglutaconyl-CoA to 3-hydroxy-3-methylglutaryl-CoA (By similarity). Also has itaconyl-CoA hydratase activity by converting itaconyl-CoA into citramalyl-CoA in the C5-dicarboxylate catabolism pathway (By similarity).The C5-dicarboxylate catabolism pathway is required to detoxifyitaconate, a vitamin B12-poisoning metabolite (By similarity). Hasvery low enoyl-CoA hy…
NaN	0.0403042	1.14278	NaN	0.112944	-1.29602	NaN	NaN	NaN	UP000000589_10090_2020;UP000000589_10090_additional_2020	autophagy;ER overload response;macroautophagy;positive regulation of protein modification process;protein lipidation;protein modification by small protein conjugation;protein transport	Atg12 transferase activity	cytosol	Autophagy;Autophagy {ECO:0000256|SAAS:SAAS01039819};Complete proteome;Complete proteome {ECO:0000313|Proteomes:UP000000589};Cytoplasm;Protein transport;Proteomics identification {ECO:0000213|MaxQB:A0A0R4J029};Proteomics identification {ECO:0000213|MaxQB:A0A286YD93};Reference proteome;Reference proteome {ECO:0000313|Proteomes:UP000000589};Transferase;Transport;Ubl conjugation pathway;Ubl conjugati…	1	10	A0A0R4J029;A0A286YD93;Q8R1P4	Atg10	Isoform of Q8R1P4, Autophagy_act_C domain-containing protein;Isoform of Q8R1P4, Ubiquitin-like-conjugating enzyme ATG10;Ubiquitin-like-conjugating enzyme ATG10	A0A0R4J029;A0A286YD93;Q8R1P4	E2-like enzyme involved in autophagy. Acts as an E2-likeenzyme that catalyzes the conjugation of ATG12 to ATG5. ATG12conjugation to ATG5 is required for autophagy. Likely serves as anATG5-recognition molecule. Not involved in ATG12 conjugation toATG3. Plays a role in adenovirus-mediated cell lysis
1.14139	-1.14667	-0.0586162	1.58647	-1.60635	0.39071	0.152714	-0.223645	-0.236015	UP000000589_10090_2020;UP000000589_10090_additional_2020	blood coagulation;cell killing;complement activation, alternative pathway;complement activation, classical pathway;cytolysis;immune response;protein homooligomerization		cytosol;extracellular space;membrane attack complex;other organism cell membrane;plasma membrane	3D-structure;Coiled coil {ECO:0000256|SAM:Coils};Complement alternate pathway;Complement pathway;Complete proteome;Complete proteome {ECO:0000313|Proteomes:UP000000589};Cytolysis;Disulfide bond;ECO:0000213|PeptideAtlas:A0A0R4J032};ECO:0000256|SAAS:SAAS01050632};EGF-like domain;Glycoprotein;Immunity;Innate immunity;Membrane;Membrane attack complex;Reference proteome;Reference proteome {ECO:0000313…	3	19	A0A0R4J032;P06683	C9	Isoform of P06683, Complement component C9;Complement component C9	A0A0R4J032;P06683	Constituent of the membrane attack complex (MAC) thatplays a key role in the innate and adaptive immune response byforming pores in the plasma membrane of target cells. C9 is thepore-forming subunit of the MAC.
-1.22013	0.344537	-0.0642977	1.84841	0.820904	0.376089	-1.18491	-0.05487	-0.865725	UP000000589_10090_additional_2020	axon development	structural molecule activity	neurofilament	Complete proteome {ECO:0000313|Proteomes:UP000000589};ECO:0000213|PeptideAtlas:A0A0R4J036};ECO:0000256|RuleBase:RU000685, ECO:0000256|SAAS:SAAS01036494};ECO:0000256|SAAS:SAAS01036532, ECO:0000256|SAM:Coils};Reference proteome {ECO:0000313|Proteomes:UP000000589}	70	16	A0A0R4J036	Nefm	Isoform of P08553, 160 kDa neurofilament protein	A0A0R4J036
-0.908346	0.77311	1.71908	-1.07489	0.43722	0.709596	0.0225786	-0.413161	-1.26519	UP000000589_10090_2020;UP000000589_10090_additional_2020	blood coagulation;inflammatory response;negative regulation of blood coagulation;negative regulation of endopeptidase activity;positive regulation of cytosolic calcium ion concentration;vasodilation	cysteine-type endopeptidase inhibitor activity;signaling receptor binding	cell;collagen-containing extracellular matrix;extracellular region;extracellular space	Alternative splicing;Blood coagulation;Complete proteome;Complete proteome {ECO:0000313|Proteomes:UP000000589};Direct protein sequencing;Disulfide bond;ECO:0000213|PeptideAtlas:A0A0R4J038};Glycoprotein;Hemostasis;Inflammatory response;Phosphoprotein;Protease inhibitor;Reference proteome;Reference proteome {ECO:0000313|Proteomes:UP000000589};Repeat;Secreted;Signal;Signal {ECO:0000256|SAM:SignalP};…	24	19	A0A0R4J038;O08677	Kng1	Isoform of O08677, Bradykinin;Kininogen-1	A0A0R4J038;O08677	(2)HMW-kininogen plays an important role in blood coagulation byhelping to position optimally prekallikrein and factor XI next tofactor XII; (3) HMW-kininogen inhibits the thrombin- and plasmin-induced aggregation of thrombocytes; (4) the active peptidebradykinin that is released from HMW-kininogen shows a variety ofphysiological effects: (4A) influence in smooth musclecontraction, (4B) induction…
0.792916	0.523903	0.0835266	-0.225375	0.876884	1.17793	-2.04359	-0.555587	-0.630606	UP000000589_10090_2020;UP000000589_10090_additional_2020	angiogenesis;antimicrobial humoral immune response mediated by antimicrobial peptide;chemotaxis;cytolysis in other organism;defense response to fungus;fibrinolysis;heme export;heme transport;negative regulation of angiogenesis;negative regulation of blood vessel endothelial cell migration;negative regulation of cell adhesion;negative regulation of cell adhesion mediated by integrin;negative regul…	cysteine-type endopeptidase inhibitor activity;heme binding;heparan sulfate proteoglycan binding;heparin binding;immunoglobulin binding;metal ion binding;serine-type endopeptidase inhibitor activity;signaling receptor binding;zinc ion binding	cell surface;collagen-containing extracellular matrix;endolysosome;extracellular region;phagolysosome membrane;vesicle	Angiogenesis;Blood coagulation;Chemotaxis;Cleavage on pair of basic residues;Complete proteome;Complete proteome {ECO:0000313|Proteomes:UP000000589};Copper;Disulfide bond;ECO:0000213|PeptideAtlas:A0A0R4J039};Fibrinolysis;Glycoprotein;Hemostasis;Heparin-binding;Metal-binding;Phosphoprotein;Reference proteome;Reference proteome {ECO:0000313|Proteomes:UP000000589};Repeat;Secreted;Signal;Signal {ECO:…	9	19	A0A0R4J039;Q9ESB3	Hrg	Isoform of Q9ESB3, Histidine-rich glycoprotein;Histidine-rich glycoprotein	A0A0R4J039;Q9ESB3	inhibits endothelial cell motility by reducing VEGF-inducedcomplex formation between PXN/paxillin and ILK/integrin-linkedprotein kinase and by promoting inhibition of VEGF-inducedtyrosine phosphorylation of focal adhesion kinases and alpha-actinins in endothelial cells. Also plays a role in the regulationof tumor angiogenesis and tumor immune surveillance. Normalizestumor vessels and promotes ant…
-0.298644	-0.437365	1.15179	0.552634	-0.142382	0.416096	0.840392	0.187437	-2.26996	UP000000589_10090_additional_2020	DNA-templated transcription, termination;endothelial cell activation;Golgi ribbon formation;liver regeneration;negative regulation of cell differentiation;positive regulation of adenylate cyclase-inhibiting dopamine receptor signaling pathway;positive regulation of oligodendrocyte differentiation;regulation of DNA methylation;regulation of ERK1 and ERK2 cascade;spliceosomal snRNP assembly	histone methyltransferase activity (H4-R3 specific);identical protein binding;methyl-CpG binding;protein heterodimerization activity;protein-arginine omega-N symmetric methyltransferase activity;ribonucleoprotein complex binding	cytosol;Golgi apparatus;histone methyltransferase complex;methylosome	Complete proteome {ECO:0000313|Proteomes:UP000000589};Cytoplasm {ECO:0000256|PIRNR:PIRNR015894};ECO:0000213|MaxQB:A0A0R4J049, ECO:0000213|PeptideAtlas:A0A0R4J049};ECO:0000256|SAAS:SAAS00496479};Nucleus {ECO:0000256|PIRNR:PIRNR015894};ProRule:PRU01015, ECO:0000256|SAAS:SAAS00496483};ProRule:PRU01015, ECO:0000256|SAAS:SAAS00496488};Reference proteome {ECO:0000313|Proteomes:UP000000589}	8	17	A0A0R4J049	Prmt5	Isoform of Q8CIG8, Protein arginine N-methyltransferase 5	A0A0R4J049	Arginine methyltransferase that can both catalyze theformation of omega-N monomethylarginine (MMA) and symmetricaldimethylarginine (sDMA).
1.26013	1.52796	0.674382	-1.12316	-0.368427	0.419591	-0.745093	-0.55764	-1.08774	UP000000589_10090_additional_2020	cellular amino acid metabolic process	aminoacylase activity;metallopeptidase activity	cytoplasm	Complete proteome {ECO:0000313|Proteomes:UP000000589};ECO:0000213|MaxQB:A0A0R4J050, ECO:0000213|PeptideAtlas:A0A0R4J050};Reference proteome {ECO:0000313|Proteomes:UP000000589}	15	19	A0A0R4J050	Acy1	Isoform of Q99JW2, N-acyl-L-amino-acid amidohydrolase	A0A0R4J050
NaN	-0.157398	1.33476	NaN	-1.46687	NaN	0.14922	0.140288	NaN	UP000000589_10090_2020;UP000000589_10090_additional_2020	carbohydrate metabolic process;innate immune response;negative regulation of cytokine production involved in inflammatory response	chitin binding;oligosaccharide binding	extracellular space;late endosome;lysosome;trans-Golgi network	Alternative splicing;Coiled coil {ECO:0000256|SAM:Coils};Complete proteome;Complete proteome {ECO:0000313|Proteomes:UP000000589};ECO:0000213|MaxQB:A0A0R4J058, ECO:0000213|PeptideAtlas:A0A0R4J058};ECO:0000213|MaxQB:A0A0R4J242, ECO:0000213|PeptideAtlas:A0A0R4J242};ECO:0000213|MaxQB:D3YWG2, ECO:0000213|PeptideAtlas:D3YWG2};ECO:0000213|MaxQB:G8JL55, ECO:0000213|PeptideAtlas:G8JL55};Immunity;Innate im…	4	13	A0A0R4J058;A0A0R4J242;D3YWG2;G8JL55;Q922Q9;Q922Q9-2	Chid1	Isoform of Q922Q9, Glyco_18 domain-containing protein;Isoform of Q922Q9, Chitinase domain-containing protein 1;Isoform of Q922Q9, Chitinase domain-containing protein 1 (Fragment);Isoform of Q922Q9, Chitinase domain-containing protein 1 (Fragment);Chitinase domain-containing protein 1;Isoform of Q922Q9, Isoform 2 of Chitinase domain-containing protein 1	A0A0R4J058;A0A0R4J242;D3YWG2;G8JL55;Q922Q9;Q922Q9-2	Saccharide- and LPS-binding protein with possible rolesin pathogen sensing and endotoxin neutralization. Ligand-bindingspecificity relates to the length of the oligosaccharides, withpreference for chitotetraose (in vitro) (By similarity)
-0.682195	0.453254	1.09732	1.50774	0.0235669	-0.456688	-1.58593	NaN	-0.357068	UP000000589_10090_2020;UP000000589_10090_additional_2020	lipid metabolic process;negative regulation of cellular response to oxidative stress;response to insulin;selenium compound metabolic process;selenocysteine catabolic process	amino acid binding;protein homodimerization activity;selenocysteine lyase activity;transferase activity;vitamin B6 binding	catalytic complex;cytosol	Acetylation;Alternative splicing;Complete proteome;Complete proteome {ECO:0000313|Proteomes:UP000000589};Cytoplasm;Direct protein sequencing;ECO:0000213|MaxQB:A0A0R4J069, ECO:0000213|PeptideAtlas:A0A0R4J069};Lyase;Phosphoprotein;Pyridoxal phosphate;Reference proteome;Reference proteome {ECO:0000313|Proteomes:UP000000589};Transferase	16	18	A0A0R4J069;Q9JLI6	Scly	Isoform of Q9JLI6, Aminotran_5 domain-containing protein;Selenocysteine lyase	A0A0R4J069;Q9JLI6	Catalyzes the decomposition of L-selenocysteine to L-alanine and elemental selenium.
NaN	-1.47904	0.48418	NaN	0.701319	0.29354	NaN	NaN	NaN	UP000000589_10090_2020;UP000000589_10090_additional_2020	response to unfolded protein;ubiquitin-dependent ERAD pathway		cytosol;endoplasmic reticulum;endoplasmic reticulum membrane;nuclear envelope	3D-structure;Coiled coil {ECO:0000256|SAM:Coils};Complete proteome;Complete proteome {ECO:0000313|Proteomes:UP000000589};ECO:0000213|MaxQB:A0A0R4J078, ECO:0000213|PeptideAtlas:A0A0R4J078};Endoplasmic reticulum;Membrane;Nucleus;Phosphoprotein;Reference proteome;Reference proteome {ECO:0000313|Proteomes:UP000000589};Unfolded protein response	9	14	A0A0R4J078;Q8VCH8	Ubxn4	Isoform of Q8VCH8, UBX domain-containing protein 4;UBX domain-containing protein 4	A0A0R4J078;Q8VCH8	Involved in endoplasmic reticulum-associated proteindegradation (ERAD). Acts as a platform to recruit both UBQLN1 andVCP to the ER during ERAD.
0.658011	NaN	-1.52367	-1.53063	-0.0449455	0.86066	0.778757	0.741458	0.0603599	UP000000589_10090_2020;UP000000589_10090_additional_2020	steroid biosynthetic process	fatty-acyl-CoA binding;protein kinase A regulatory subunit binding	Golgi apparatus;Golgi membrane;mitochondrion	Acetylation;Coiled coil;Coiled coil {ECO:0000256|SAM:Coils};Complete proteome;Complete proteome {ECO:0000313|Proteomes:UP000000589};ECO:0000213|MaxQB:A0A0R4J079, ECO:0000213|PeptideAtlas:A0A0R4J079};Golgi apparatus;Lipid biosynthesis;Lipid metabolism;Membrane;Mitochondrion;Phosphoprotein;Reference proteome;Reference proteome {ECO:0000313|Proteomes:UP000000589};Steroid biosynthesis	8	18	A0A0R4J079;Q8BMP6	Acbd3	Isoform of Q8BMP6, Golgi resident protein GCP60;Golgi resident protein GCP60	A0A0R4J079;Q8BMP6	enhances the enzyme activity of PI4KB activity via its membranerecruitment thereby increasing the local concentration of thesubstrate in the vicinity of the kinase (By similarity);Involved in the maintenance of Golgi structure byinteracting with giantin, affecting protein transport between theendoplasmic reticulum and Golgi (By similarity). Involved inhormone-induced steroid biosynthesis in testi…
-1.90074	0.61902	-0.039551	0.183996	0.862076	0.908167	-0.63297	NaN	NaN	UP000000589_10090_2020;UP000000589_10090_additional_2020	mitochondrial electron transport, NADH to ubiquinone;mitochondrial respiratory chain complex I assembly	unfolded protein binding	cytosol;mitochondrial respiratory chain complex I;mitochondrion	Chaperone;Complete proteome;Complete proteome {ECO:0000313|Proteomes:UP000000589};ECO:0000213|MaxQB:A0A0R4J081, ECO:0000213|PeptideAtlas:A0A0R4J081};ECO:0000213|MaxQB:A2AQ17, ECO:0000213|PeptideAtlas:A2AQ17};Mitochondrion;Phosphoprotein;Reference proteome;Reference proteome {ECO:0000313|Proteomes:UP000000589};Transit peptide	7	17	A0A0R4J081;A2AQ17;Q9CWX2	Ndufaf1	Isoform of Q9CWX2, Complex I intermediate-associated protein 30, mitochondrial;Isoform of Q9CWX2, Complex I intermediate-associated protein 30, mitochondrial;Complex I intermediate-associated protein 30, mitochondrial	A0A0R4J081;A2AQ17;Q9CWX2	Chaperone protein involved in the assembly of themitochondrial NADH:ubiquinone oxidoreductase complex (complex I)
-1.14233	0.727564	1.25584	-0.089295	1.22732	0.406005	-0.106987	-0.749753	-1.52836	UP000000589_10090_additional_2020	fatty acid beta-oxidation using acyl-CoA dehydrogenase;long-chain fatty acid catabolic process;protein homotetramerization	fatty-acyl-CoA binding;flavin adenine dinucleotide binding;long-chain-acyl-CoA dehydrogenase activity	mitochondrial matrix;mitochondrial membrane	Complete proteome {ECO:0000313|Proteomes:UP000000589};ECO:0000213|MaxQB:A0A0R4J083, ECO:0000213|PeptideAtlas:A0A0R4J083};FAD {ECO:0000256|RuleBase:RU362125};Flavoprotein {ECO:0000256|RuleBase:RU362125};Oxidoreductase {ECO:0000256|RuleBase:RU362125};Reference proteome {ECO:0000313|Proteomes:UP000000589}	34	19	A0A0R4J083	Acadl	Isoform of P51174, Long-chain specific acyl-CoA dehydrogenase, mitochondrial	A0A0R4J083
NaN	-0.822404	-0.168538	0.774784	-0.117629	-0.133562	-1.27531	1.74266	NaN	UP000000589_10090_2020;UP000000589_10090_additional_2020	UDP-N-acetylglucosamine biosynthetic process;UDP-N-acetylglucosamine metabolic process	carbohydrate binding;identical protein binding;UDP-N-acetylglucosamine diphosphorylase activity;uridylyltransferase activity	cytosol;nucleoplasm;plasma membrane	3D-structure;Alternative splicing;Complete proteome;Complete proteome {ECO:0000313|Proteomes:UP000000589};Cytoplasm;ECO:0000213|MaxQB:A0A0R4J085, ECO:0000213|PeptideAtlas:A0A0R4J085};ECO:0000213|MaxQB:A0A0R4J1F6, ECO:0000213|PeptideAtlas:A0A0R4J1F6};ECO:0000213|MaxQB:Q3UHZ7, ECO:0000213|PeptideAtlas:Q3UHZ7};Nucleotidyltransferase;Polymorphism;Reference proteome;Reference proteome {ECO:0000313|Pro…	5	17	A0A0R4J085;A0A0R4J1F6;Q3UHZ7;Q91YN5;Q91YN5-2;Q91YN5-3	Uap1	Isoform of Q91YN5, UDP-N-acetylhexosamine pyrophosphorylase;Isoform of Q91YN5, UDP-N-acetylhexosamine pyrophosphorylase;Isoform of Q91YN5, UDP-N-acetylhexosamine pyrophosphorylase;UDP-N-acetylhexosamine pyrophosphorylase;Isoform of Q91YN5, Isoform AGX1 of UDP-N-acetylhexosamine pyrophosphorylase;Isoform of Q91YN5, Isoform 3 of UDP-N-acetylhexosamine pyrophosphorylase	A0A0R4J085;A0A0R4J1F6;Q3UHZ7;Q91YN5;Q91YN5-2;Q91YN5-3	Converts UTP and GlcNAc-1-P into UDP-GlcNAc, and UTP andGalNAc-1-P into UDP-GalNAc. Isoform AGX1 has 2 to 3 times higheractivity towards GalNAc-1-P, while isoform AGX2 has 8 times moreactivity towards GlcNAc-1-P (By similarity).
NaN	0.822896	-1.11297	NaN	0.290073	NaN	NaN	NaN	NaN	UP000000589_10090_2020;UP000000589_10090_additional_2020	carbohydrate metabolic process;glycoprotein catabolic process;mannan catabolic process	beta-mannosidase activity;hydrolase activity;mannose binding	extracellular space;intracellular membrane-bounded organelle;lysosome	Complete proteome;Complete proteome {ECO:0000313|Proteomes:UP000000589};ECO:0000213|MaxQB:A0A0R4J092, ECO:0000213|PeptideAtlas:A0A0R4J092};Glycoprotein;Glycosidase;Hydrolase;Lysosome;Reference proteome;Reference proteome {ECO:0000313|Proteomes:UP000000589};Signal;Signal {ECO:0000256|SAM:SignalP}	8	12	A0A0R4J092;Q8K2I4	Manba	Isoform of Q8K2I4, Beta-mannosidase;Beta-mannosidase	A0A0R4J092;Q8K2I4	Exoglycosidase that cleaves the single beta-linkedmannose residue from the non-reducing end of all N-linkedglycoprotein oligosaccharides.
0.359279	0.638381	0.934682	0.147256	0.902811	0.680854	-0.493506	-1.47948	-1.69027	UP000000589_10090_additional_2020		catalytic activity		Complete proteome {ECO:0000313|Proteomes:UP000000589};ECO:0000213|MaxQB:A0A0R4J094, ECO:0000213|PeptideAtlas:A0A0R4J094};Reference proteome {ECO:0000313|Proteomes:UP000000589}	10	19	A0A0R4J094	Fahd2a	Isoform of Q3TC72, FAA_hydrolase domain-containing protein	A0A0R4J094
-0.706735	NaN	NaN	0.114007	-1.26626	1.20895	NaN	0.650039	NaN	UP000000589_10090_2020;UP000000589_10090_additional_2020	autophagosome assembly;autophagy;autophagy of host cells involved in interaction with symbiont;axon extension;axonogenesis;cellular response to amino acid starvation;cellular response to nutrient levels;cerebellar granule cell differentiation;macroautophagy;mitophagy;negative regulation of collateral sprouting;negative regulation of protein complex assembly;neuron projection development;neuron pr…	ATP binding;GTPase binding;Hsp90 protein binding;identical protein binding;protein kinase activity;protein kinase binding;protein serine/threonine kinase activity;protein-containing complex binding;Rab GTPase binding	Atg1/ULK1 kinase complex;autophagosome;axon;cytoplasm;cytoplasmic vesicle membrane;cytosol;extrinsic component of autophagosome membrane;extrinsic component of omegasome membrane;extrinsic component of phagophore assembly site membrane;guanyl-nucleotide exchange factor complex;membrane;neuron projection;neuronal cell body;phagophore assembly site;phagophore assembly site membrane	ATP-binding;ATP-binding {ECO:0000256|PIRNR:PIRNR000580};Autophagy;Autophagy {ECO:0000256|PIRNR:PIRNR000580};Complete proteome;Complete proteome {ECO:0000313|Proteomes:UP000000589};Cytoplasm;ECO:0000213|MaxQB:A0A0R4J0B3, ECO:0000213|PeptideAtlas:A0A0R4J0B3};ECO:0000213|MaxQB:Q6PB82, ECO:0000213|PeptideAtlas:Q6PB82};Kinase;Kinase {ECO:0000256|PIRNR:PIRNR000580, ECO:0000313|EMBL:EDL20002.1};Kinase {…	4	12	A0A0R4J0B3;O70405;Q6PB82	Ulk1	Isoform of O70405, Serine/threonine-protein kinase;Serine/threonine-protein kinase ULK1;Isoform of O70405, Serine/threonine-protein kinase	A0A0R4J0B3;O70405;Q6PB82	however such data need additional evidences. Plays a roleearly in neuronal differentiation and is required for granule cellaxon formation. May also phosphorylate SESN2 and SQSTM1 toregulate autophagy (PubMed:25040165);Serine/threonine-protein kinase involved in autophagy inresponse to starvation.;Serine/threonine-protein kinase involved in autophagy inresponse to starvation. Acts upstream of phos…
0.0130913	0.178677	0.146154	0.0725359	0.129986	1.43262	-1.57442	1.08787	-1.48651	UP000000589_10090_additional_2020				Complete proteome {ECO:0000313|Proteomes:UP000000589};ECO:0000213|MaxQB:A0A0R4J0B4, ECO:0000213|PeptideAtlas:A0A0R4J0B4};Reference proteome {ECO:0000313|Proteomes:UP000000589}	12	19	A0A0R4J0B4	Cmas	Isoform of Q99KK2, CMP-N-acetylneuraminic acid synthase	A0A0R4J0B4
-0.282671	1.13884	-0.44157	0.635899	1.62281	-0.869781	-0.96268	-0.840842	NaN	UP000000589_10090_2020;UP000000589_10090_additional_2020	aging;cellular response to dexamethasone stimulus;cellular response to estradiol stimulus;drug export;drug transport;embryonic process involved in female pregnancy;glucuronoside metabolic process;negative regulation of intestinal absorption;response to 2,3,7,8-tetrachlorodibenzodioxine;response to folic acid;response to insulin;response to iron ion;response to lipopolysaccharide;response to morph…	ATP binding;ATPase activity, coupled to transmembrane movement of substances;cytoskeletal protein binding;drug transmembrane transporter activity;identical protein binding;protein dimerization activity;protein homodimerization activity;xenobiotic transmembrane transporting ATPase activity	apical plasma membrane;integral component of membrane;membrane;mitochondrial membrane;nucleus;plasma membrane	ATP-binding;Cell membrane;Complete proteome;Complete proteome {ECO:0000313|Proteomes:UP000000589};Disulfide bond;ECO:0000213|MaxQB:A0A0R4J0B6, ECO:0000213|PeptideAtlas:A0A0R4J0B6};ECO:0000213|MaxQB:S4R2E1, ECO:0000213|PeptideAtlas:S4R2E1};ECO:0000256|SAAS:SAAS00555301, ECO:0000313|EMBL:EDK98744.1};ECO:0000256|SAAS:SAAS00555301};ECO:0000256|SAAS:SAAS00555311};Glycoprotein;Membrane;Membrane {ECO:00…	9	18	A0A0R4J0B6;Q7TMS5;S4R2E1	Abcg2	Isoform of Q7TMS5, ATP-binding cassette sub-family G member 2;Broad substrate specificity ATP-binding cassette transporter ABCG2;Isoform of Q7TMS5, ATP-binding cassette sub-family G member 2	A0A0R4J0B6;Q7TMS5;S4R2E1	High-capacity urate exporter functioning in both renaland extrarenal urate excretion. Plays a role in porphyrinhomeostasis as it is able to mediates the export of protoporhyrinIX (PPIX) both from mitochondria to cytosol and from cytosol toextracellular space, and cellular export of hemin, and heme.Xenobiotic transporter that may play an important role in theexclusion of xenobiotics from the brain…
0.755538	0.70474	1.1068	-0.490485	0.859248	-1.01301	0.0728396	-0.0743139	-1.92135	UP000000589_10090_2020;UP000000589_10090_additional_2020	calcium ion transport;regulation of store-operated calcium entry		endoplasmic reticulum;endoplasmic reticulum-plasma membrane contact site;integral component of endoplasmic reticulum membrane	Calcium;Calcium transport;Complete proteome;Complete proteome {ECO:0000313|Proteomes:UP000000589};ECO:0000213|MaxQB:A0A0R4J0D1, ECO:0000213|PeptideAtlas:A0A0R4J0D1};Endoplasmic reticulum;Ion transport;Membrane;Membrane {ECO:0000256|SAM:Phobius};Reference proteome;Reference proteome {ECO:0000313|Proteomes:UP000000589};Signal;Transmembrane;Transmembrane {ECO:0000256|SAM:Phobius};Transmembrane helix…	2	19	A0A0R4J0D1;Q8R3Q0	Saraf	Isoform of Q8R3Q0, Store-operated calcium entry-associated regulatory factor;Store-operated calcium entry-associated regulatory factor	A0A0R4J0D1;Q8R3Q0	Negative regulator of store-operated Ca(2+) entry (SOCE)involved in protecting cells from Ca(2+) overfilling. In responseto cytosolic Ca(2+) elevation after endoplasmic reticulum Ca(2+)refilling, promotes a slow inactivation of STIM (STIM1 or STIM2)-dependent SOCE activity: possibly act by facilitating thedeoligomerization of STIM to efficiently turn off ORAI when theendoplasmic reticulum lumen i…
NaN	0.849267	-1.37744	0.0365301	1.09709	0.401961	-1.00741	NaN	NaN	UP000000589_10090_2020;UP000000589_10090_additional_2020	co-translational protein modification;glycoprotein catabolic process;post-translational protein modification;protein N-linked glycosylation via asparagine;response to unfolded protein;ubiquitin-dependent ERAD pathway	dolichyl-diphosphooligosaccharide-protein glycotransferase activity;metal ion binding	endoplasmic reticulum;integral component of membrane;oligosaccharyltransferase complex;oligosaccharyltransferase I complex;protein-containing complex	Acetylation;Complete proteome;Complete proteome {ECO:0000313|Proteomes:UP000000589};Direct protein sequencing;ECO:0000213|MaxQB:A0A0R4J0D3, ECO:0000213|PeptideAtlas:A0A0R4J0D3};Endoplasmic reticulum;Glycoprotein;Glycosyltransferase;Magnesium;Membrane;Membrane {ECO:0000256|SAM:Phobius};Metal-binding;Phosphoprotein;Polymorphism;Reference proteome;Reference proteome {ECO:0000313|Proteomes:UP00000058…	4	15	A0A0R4J0D3;Q3TDQ1	Stt3b	Isoform of Q3TDQ1, Dolichyl-diphosphooligosaccharide--protein glycotransferase;Dolichyl-diphosphooligosaccharide--protein glycosyltransferase subunit STT3B	A0A0R4J0D3;Q3TDQ1	Catalytic subunit of the oligosaccharyl transferase(OST) complex that catalyzes the initial transfer of a definedglycan (Glc(3)Man(9)GlcNAc(2) in eukaryotes) from the lipidcarrier dolichol-pyrophosphate to an asparagine residue within anAsn-X-Ser/Thr consensus motif in nascent polypeptide chains, thefirst step in protein N-glycosylation. N-glycosylation occurscotranslationally and the complex ass…
NaN	-0.39158	-0.583153	NaN	-0.520489	1.49522	NaN	NaN	NaN	UP000000589_10090_2020;UP000000589_10090_additional_2020	cellular response to dexamethasone stimulus;cellular response to glucose stimulus;cellular response to insulin stimulus;gluconeogenesis;glycerol biosynthetic process from pyruvate;hepatocyte differentiation;NADH oxidation;oxaloacetate metabolic process;positive regulation of insulin secretion;propionate catabolic process;pyruvate metabolic process;response to lipid;response to starvation	GTP binding;manganese ion binding;phosphoenolpyruvate carboxykinase (GTP) activity;phosphoenolpyruvate carboxykinase activity	cytosol;mitochondrion	Acetylation;Complete proteome;Complete proteome {ECO:0000313|Proteomes:UP000000589};Decarboxylase;ECO:0000213|MaxQB:A0A0R4J0G0, ECO:0000213|PeptideAtlas:A0A0R4J0G0};Gluconeogenesis;GTP-binding;Lyase;Manganese;Metal-binding;Mitochondrion;Nucleotide-binding;Phosphoprotein;Reference proteome;Reference proteome {ECO:0000313|Proteomes:UP000000589};Transit peptide	19	13	A0A0R4J0G0;Q8BH04	Pck2	Isoform of Q8BH04, Phosphoenolpyruvate carboxykinase (GTP);Phosphoenolpyruvate carboxykinase [GTP], mitochondrial	A0A0R4J0G0;Q8BH04	Catalyzes the conversion of oxaloacetate (OAA) tophosphoenolpyruvate (PEP), the rate-limiting step in the metabolicpathway that produces glucose from lactate and other precursorsderived from the citric acid cycle.
-1.52417	-1.04657	1.1666	1.08458	-0.145447	-1.07574	0.711641	0.503517	0.325593	UP000000589_10090_additional_2020			extracellular space	Complete proteome {ECO:0000313|Proteomes:UP000000589};ECO:0000213|MaxQB:A0A0R4J0I1, ECO:0000213|PeptideAtlas:A0A0R4J0I1};Reference proteome {ECO:0000313|Proteomes:UP000000589};Signal {ECO:0000256|SAM:SignalP}	18	19	A0A0R4J0I1	Serpina3k	Isoform of P07759, Serine protease inhibitor A3K	A0A0R4J0I1
-1.99995	0.147331	0.708992	-0.129894	1.18243	-0.122789	NaN	NaN	0.213874	UP000000589_10090_2020;UP000000589_10090_additional_2020	fatty acid beta-oxidation using acyl-CoA dehydrogenase	flavin adenine dinucleotide binding;long-chain-acyl-CoA dehydrogenase activity;medium-chain-acyl-CoA dehydrogenase activity;very-long-chain-acyl-CoA dehydrogenase activity	mitochondrial membrane;mitochondrion;nucleus;peroxisome	Acetylation;Complete proteome;Complete proteome {ECO:0000313|Proteomes:UP000000589};ECO:0000213|MaxQB:A0A0R4J0I6, ECO:0000213|PeptideAtlas:A0A0R4J0I6};FAD;Flavoprotein;Mitochondrion;Oxidoreductase;Peroxisome;Phosphoprotein;Reference proteome;Reference proteome {ECO:0000313|Proteomes:UP000000589}	34	17	A0A0R4J0I6;Q80XL6	Acad11	Isoform of Q80XL6, Acyl-CoA dehydrogenase family member 11;Acyl-CoA dehydrogenase family member 11	A0A0R4J0I6;Q80XL6	Acyl-CoA dehydrogenase, that exhibits maximal activitytowards saturated C22-CoA.
-0.00500354	0.499837	0.512582	-1.00498	1.04801	0.841016	-2.14607	0.257253	-0.00263959	UP000000589_10090_2020;UP000000589_10090_additional_2020	aging;amyloid-beta clearance;amyloid-beta clearance by cellular catabolic process;amyloid-beta clearance by transcytosis;aorta morphogenesis;apoptotic cell clearance;astrocyte activation involved in immune response;cardiac septum development;cell proliferation;cellular response to amyloid-beta;cerebral cortex development;cholesterol metabolic process;coronary vasculature development;lipoprotein m…	alpha-2 macroglobulin receptor activity;apolipoprotein binding;calcium ion binding;cargo receptor activity;clathrin heavy chain binding;protease binding;protein-containing complex binding	basolateral plasma membrane;clathrin-coated pit;clathrin-coated vesicle;dendrite;early endosome;endosome;integral component of membrane;integral component of plasma membrane;membrane;neuronal cell body;nucleus;perinuclear region of cytoplasm;receptor complex	Acetylation;Calcium;Cell membrane;Coated pit;Complete proteome;Complete proteome {ECO:0000313|Proteomes:UP000000589};Cytoplasm;Developmental protein;Disulfide bond;ECO:0000213|PeptideAtlas:A0A0R4J0I9};ECO:0000256|SAAS:SAAS00032677};ECO:0000256|SAAS:SAAS00601599};ECO:0000256|SAM:Phobius};EGF-like domain;Endocytosis;Glycoprotein;Lipoprotein {ECO:0000313|EMBL:EDL24513.1};Membrane;Membrane {ECO:00002…	85	19	A0A0R4J0I9;Q91ZX7	Lrp1	Isoform of Q91ZX7, Prolow-density lipoprotein receptor-related protein 1;Prolow-density lipoprotein receptor-related protein 1	A0A0R4J0I9;Q91ZX7	Endocytic receptor involved in endocytosis and inphagocytosis of apoptotic cells. Required for early embryonicdevelopment (PubMed:1423604). Involved in cellular lipidhomeostasis. Involved in the plasma clearance of chylomicronremnants and activated LRPAP1 (alpha 2-macroglobulin), as well asthe local metabolism of complexes between plasminogen activatorsand their endogenous inhibitors. May modulat…
NaN	NaN	NaN	NaN	1.09385	-0.805295	NaN	-0.890388	0.601832	UP000000589_10090_additional_2020	regulation of cell shape		membrane	Coiled coil {ECO:0000256|SAM:Coils};Complete proteome {ECO:0000313|Proteomes:UP000000589};Proteomics identification {ECO:0000213|MaxQB:A0A0R4J0J0};Proteomics identification {ECO:0000213|MaxQB:Q3UVT7};Reference proteome {ECO:0000313|Proteomes:UP000000589}	12	14	A0A0R4J0J0;Q3UVT7	Palmd	Isoform of Q9JHU2, Palmdelphin;Isoform of Q9JHU2, Palmdelphin	A0A0R4J0J0;Q3UVT7
-1.55401	0.132672	0.675395	-0.353262	1.23617	1.15679	-1.27899	0.484714	-0.499467	UP000000589_10090_2020;UP000000589_10090_additional_2020	cell division;centrosome cycle;centrosome duplication;establishment or maintenance of microtubule cytoskeleton polarity;microtubule polymerization;RNA transport;spindle organization	microtubule binding;microtubule plus-end binding;ribonucleoprotein complex binding	centrosome;condensed chromosome kinetochore;cytoplasm;gamma-tubulin complex;kinetochore;microtubule plus-end;nucleolus;plasma membrane;protein-containing complex;spindle pole	Acetylation;Alternative splicing;Cell cycle;Cell division;Centromere;Chromosome;Complete proteome;Complete proteome {ECO:0000313|Proteomes:UP000000589};Cytoplasm;Cytoskeleton;ECO:0000213|MaxQB:A0A0R4J0K2, ECO:0000213|PeptideAtlas:A0A0R4J0K2};ECO:0000213|MaxQB:K3W4R5, ECO:0000213|PeptideAtlas:K3W4R5};Kinetochore;Mitosis;Phosphoprotein;Reference proteome;Reference proteome {ECO:0000313|Proteomes:UP…	53	19	A0A0R4J0K2;A2AGT5;A2AGT5-3;K3W4R5	Ckap5	Isoform of A2AGT5, Cytoskeleton-associated protein 5;Cytoskeleton-associated protein 5;Isoform of A2AGT5, Isoform 3 of Cytoskeleton-associated protein 5;Isoform of A2AGT5, Cytoskeleton-associated protein 5	A0A0R4J0K2;A2AGT5;A2AGT5-3;K3W4R5	Binds to the plus end of microtubules and regulatesmicrotubule dynamics and microtubule organization. Acts asprocessive microtubule polymerase. Promotes cytoplasmicmicrotubule nucleation and elongation. Plays a major role inorganizing spindle poles. In spindle formation protectskinetochore microtubules from depolymerization by KIF2C and has anessential role in centrosomal microtubule assembly ind…
NaN	NaN	0.677499	-0.333738	1.0696	0.571666	NaN	-1.69558	-0.289447	UP000000589_10090_2020;UP000000589_10090_additional_2020	cell morphogenesis;post-chaperonin tubulin folding pathway;protein folding;tubulin complex assembly	GTP binding;GTPase activity;tubulin binding	cytoplasm;cytosol;photoreceptor connecting cilium	Acetylation;Chaperone;Coiled coil {ECO:0000256|SAM:Coils};Complete proteome;Complete proteome {ECO:0000313|Proteomes:UP000000589};Cytoplasm;ECO:0000213|MaxQB:A0A0R4J0M1, ECO:0000213|PeptideAtlas:A0A0R4J0M1};GTP-binding {ECO:0000256|PIRSR:PIRSR037947-1};Nucleotide-binding {ECO:0000256|PIRSR:PIRSR037947-1};Phosphoprotein;Reference proteome;Reference proteome {ECO:0000313|Proteomes:UP000000589}	5	16	A0A0R4J0M1;Q8VCN9	Tbcc	Isoform of Q8VCN9, Tubulin-folding cofactor C;Tubulin-specific chaperone C	A0A0R4J0M1;Q8VCN9	involved in the final step ofthe tubulin folding pathway.;Tubulin-folding protein
NaN	NaN	0.768178	-1.28177	-0.306718	NaN	NaN	0.820306	NaN	UP000000589_10090_2020;UP000000589_10090_additional_2020	endoplasmic reticulum membrane fusion;Golgi organization;Golgi reassembly;mitotic cell cycle;protein K11-linked deubiquitination;protein K48-linked deubiquitination;protein ubiquitination	thiol-dependent ubiquitin-specific protease activity	cytoplasm;endoplasmic reticulum;Golgi stack;synapse	Acetylation;Alternative splicing;Complete proteome;Complete proteome {ECO:0000313|Proteomes:UP000000589};ECO:0000213|MaxQB:A0A0R4J0M9, ECO:0000213|PeptideAtlas:A0A0R4J0M9};Endoplasmic reticulum;Golgi apparatus;Hydrolase;Phosphoprotein;Protease;Reference proteome;Reference proteome {ECO:0000313|Proteomes:UP000000589};Thiol protease;Ubl conjugation pathway	32	14	A0A0R4J0M9;Q8CDG3	Vcpip1	Isoform of Q8CDG3, Ubiquitinyl hydrolase 1;Deubiquitinating protein VCPIP1	A0A0R4J0M9;Q8CDG3	Acts as a deubiquitinating enzyme. Necessary for VCP-mediated reassembly of Golgi stacks after mitosis. May play a rolein VCP-mediated formation of transitional endoplasmic reticulum(tER). Mediates dissociation of the ternary complex containingSTX5A, NSFL1C and VCP. Hydrolyzes 'Lys-11'- and 'Lys-48'-linkedpolyubiquitin chains (By similarity).
-0.392963	0.771372	0.352121	0.149863	0.803278	0.400233	-2.29242	0.208517	NaN	UP000000589_10090_2020;UP000000589_10090_additional_2020	lipid metabolic process;valine catabolic process	acyl-CoA dehydrogenase activity;flavin adenine dinucleotide binding	mitochondrion	Acetylation;Branched-chain amino acid catabolism;Complete proteome;Complete proteome {ECO:0000313|Proteomes:UP000000589};ECO:0000213|MaxQB:A0A0R4J0P1, ECO:0000213|PeptideAtlas:A0A0R4J0P1};ECO:0000213|MaxQB:D3YTT4, ECO:0000213|PeptideAtlas:D3YTT4};FAD;FAD {ECO:0000256|RuleBase:RU362125};Flavoprotein;Flavoprotein {ECO:0000256|RuleBase:RU362125};Mitochondrion;Oxidoreductase;Oxidoreductase {ECO:00002…	13	18	A0A0R4J0P1;D3YTT4;Q9D7B6	Acad8	Isoform of Q9D7B6, Isobutyryl-CoA dehydrogenase, mitochondrial;Isoform of Q9D7B6, Isobutyryl-CoA dehydrogenase, mitochondrial;Isobutyryl-CoA dehydrogenase, mitochondrial	A0A0R4J0P1;D3YTT4;Q9D7B6	Has very high activity toward isobutyryl-CoA. Is anisobutyryl-CoA dehydrogenase that functions in valine catabolism(By similarity).
-1.19158	0.376346	-0.930952	0.878832	-0.919077	0.53735	1.70085	-0.805145	0.353372	UP000000589_10090_2020;UP000000589_10090_additional_2020		structural molecule activity	lamin filament;nuclear envelope;nuclear inner membrane;nuclear membrane;nucleus	Acetylation;Alternative splicing;Coiled coil;Complete proteome;Complete proteome {ECO:0000313|Proteomes:UP000000589};Direct protein sequencing;ECO:0000213|MaxQB:A0A0R4J0Q5, ECO:0000213|PeptideAtlas:A0A0R4J0Q5};ECO:0000256|RuleBase:RU000685, ECO:0000256|SAAS:SAAS01036494};ECO:0000256|SAAS:SAAS01036532, ECO:0000256|SAM:Coils};Intermediate filament;Isopeptide bond;Lipoprotein;Membrane;Methylation;Nu…	36	19	A0A0R4J0Q5;P21619	Lmnb2	Isoform of P21619, Lamin-B2;Lamin-B2	A0A0R4J0Q5;P21619	Lamins are components of the nuclear lamina, a fibrouslayer on the nucleoplasmic side of the inner nuclear membrane,which is thought to provide a framework for the nuclear envelopeand may also interact with chromatin.
1.08928	-2.24717	0.219334	-0.306636	-0.338112	0.354673	1.08291	0.387621	-0.241896	UP000000589_10090_additional_2020	positive regulation of pseudopodium assembly;regulation of cell shape			Complete proteome {ECO:0000313|Proteomes:UP000000589};ECO:0000213|PeptideAtlas:A0A0R4J0S1};Reference proteome {ECO:0000313|Proteomes:UP000000589}	7	19	A0A0R4J0S1	Cdc42ep1	Isoform of Q91W92, CRIB domain-containing protein	A0A0R4J0S1
0.110451	0.550972	0.225589	0.239865	1.55388	-0.104104	0.477495	-1.16754	-1.88661	UP000000589_10090_additional_2020		oxidoreductase activity;zinc ion binding	mitochondrial outer membrane	Complete proteome {ECO:0000313|Proteomes:UP000000589};ECO:0000213|MaxQB:A0A0R4J0S3, ECO:0000213|PeptideAtlas:A0A0R4J0S3};Reference proteome {ECO:0000313|Proteomes:UP000000589}	11	19	A0A0R4J0S3	Rtn4ip1	Isoform of Q924D0, Reticulon-4-interacting protein 1, mitochondrial	A0A0R4J0S3
0.0759923	0.464166	0.786907	-2.27657	0.582291	0.750421	-0.167558	-0.215648	NaN	UP000000589_10090_2020;UP000000589_10090_additional_2020	apoptotic signaling pathway;intrinsic apoptotic signaling pathway in response to DNA damage;intrinsic apoptotic signaling pathway in response to oxidative stress;negative regulation of inflammatory response;negative regulation of NIK/NF-kappaB signaling;positive regulation of apoptotic process;positive regulation of cysteine-type endopeptidase activity involved in apoptotic process;positive regul…		apoptosome;cytoplasm;cytoskeleton;cytosol;membrane;nuclear envelope;nucleus;perinuclear region of cytoplasm	Acetylation;Alternative splicing;ANK repeat;ANK repeat {ECO:0000256|PROSITE-ProRule:PRU00023};Coiled coil;Complete proteome;Complete proteome {ECO:0000313|Proteomes:UP000000589};Cytoplasm;Cytoskeleton;ECO:0000213|MaxQB:A0A0R4J0S7, ECO:0000213|PeptideAtlas:A0A0R4J0S7};ECO:0000213|MaxQB:A0A1L1SVG0, ECO:0000213|PeptideAtlas:A0A1L1SVG0};ECO:0000256|SAM:Coils};Nucleus;Phosphoprotein;Reference proteome…	6	16	A0A0R4J0S7;A0A1L1SVG0;Q8CGB3;Q8CGB3-3	Uaca	Isoform of Q8CGB3, Uveal autoantigen with coiled-coil domains and ankyrin repeats;Isoform of Q8CGB3, Uveal autoantigen with coiled-coil domains and ankyrin repeats;Uveal autoantigen with coiled-coil domains and ankyrin repeats;Isoform of Q8CGB3, Isoform 3 of Uveal autoantigen with coiled-coil domains and ankyrin repeats	A0A0R4J0S7;A0A1L1SVG0;Q8CGB3;Q8CGB3-3	Regulates APAF1 expression and plays an important rolein the regulation of stress-induced apoptosis. Promotes apoptosisby regulating three pathways, apoptosome up-regulation,LGALS3/galectin-3 down-regulation and NF-kappa-B inactivation.Regulates the redistribution of APAF1 into the nucleus afterproapoptotic stress. Down-regulates the expression of LGALS3 byinhibiting NFKB1.
-0.897454	-1.36496	0.923198	NaN	1.17081	NaN	-0.132807	0.301219	NaN	UP000000589_10090_2020;UP000000589_10090_additional_2020	mRNA splice site selection;positive regulation of multicellular organism growth;regulation of alternative mRNA splicing, via spliceosome;regulation of RNA splicing;spermatid development	BRE binding;mRNA binding;RNA binding;translation initiation factor binding	cytoplasm;nucleoplasm;nucleus;ribonucleoprotein complex	Acetylation;Activator;Alternative splicing;Coiled coil {ECO:0000256|SAM:Coils};Complete proteome;Complete proteome {ECO:0000313|Proteomes:UP000000589};Cytoplasm;ECO:0000213|MaxQB:A0A0R4J0T5, ECO:0000213|PeptideAtlas:A0A0R4J0T5};Isopeptide bond;mRNA processing;mRNA splicing;Nucleus;Phosphoprotein;Reference proteome;Reference proteome {ECO:0000313|Proteomes:UP000000589};Repeat;RNA-binding;RNA-bindi…	5	16	A0A0R4J0T5;P28659;P28659-2;P28659-3;P28659-4	Celf1	Isoform of P28659, CUGBP Elav-like family member 1;CUGBP Elav-like family member 1;Isoform of P28659, Isoform 2 of CUGBP Elav-like family member 1;Isoform of P28659, Isoform 3 of CUGBP Elav-like family member 1;Isoform of P28659, Isoform 4 of CUGBP Elav-like family member 1	A0A0R4J0T5;P28659;P28659-2;P28659-3;P28659-4	RNA-binding protein implicated in the regulation ofseveral post-transcriptional events. Involved in pre-mRNAalternative splicing, mRNA translation and stability. Mediatesexon inclusion and/or exclusion in pre-mRNA that are subject totissue-specific and developmentally regulated alternative splicing(By similarity). Specifically activates exon 5 inclusion ofcardiac isoforms of TNNT2 during heart re…
0.557197	-1.64658	1.47715	0.930278	-0.573901	-1.17028	0.188386	0.408906	-0.17116	UP000000589_10090_2020;UP000000589_10090_additional_2020	fatty acid beta-oxidation;myelin maintenance;negative regulation of cytokine production involved in inflammatory response;negative regulation of reactive oxygen species biosynthetic process;neuron projection maintenance;positive regulation of fatty acid beta-oxidation;positive regulation of unsaturated fatty acid biosynthetic process;response to bacterium;very long-chain fatty acid catabolic proc…	ATP binding;ATPase activity, coupled to transmembrane movement of substances;protein homodimerization activity	integral component of membrane;mitochondrion;peroxisomal membrane;peroxisome	ATP-binding;Complete proteome;Complete proteome {ECO:0000313|Proteomes:UP000000589};ECO:0000213|MaxQB:A0A0R4J0U5, ECO:0000213|PeptideAtlas:A0A0R4J0U5};ECO:0000313|EMBL:EDL04314.1};Glycoprotein;Membrane;Nucleotide-binding;Nucleotide-binding {ECO:0000256|PROSITE-ProRule:PRU00434};Peroxisome;Phosphoprotein;Reference proteome;Reference proteome {ECO:0000313|Proteomes:UP000000589};Transmembrane;Transm…	7	17	A0A0R4J0U5;Q61285	Abcd2	Isoform of Q61285, ATP-binding cassette sub-family D member 2;ATP-binding cassette sub-family D member 2	A0A0R4J0U5;Q61285	Probable transporter.
NaN	0.383168	-0.346706	NaN	1.15985	0.559926	-1.26173	-1.33353	0.839023	UP000000589_10090_additional_2020			cytosol;nucleoplasm	Coiled coil {ECO:0000256|SAM:Coils};Complete proteome {ECO:0000313|Proteomes:UP000000589};ECO:0000213|MaxQB:A0A0R4J0U7, ECO:0000213|PeptideAtlas:A0A0R4J0U7};Reference proteome {ECO:0000313|Proteomes:UP000000589}	4	17	A0A0R4J0U7	Commd5	Isoform of Q8R395, COMM domain-containing protein 5	A0A0R4J0U7
-0.641466	-1.00495	0.571997	0.26529	-1.18012	2.10959	0.0854786	-0.496289	0.290479	UP000000589_10090_2020;UP000000589_10090_additional_2020	cell redox homeostasis;chaperone-mediated protein folding;positive regulation of protein folding;protein folding;response to endoplasmic reticulum stress	peptide disulfide oxidoreductase activity;protein disulfide isomerase activity	cell surface;endoplasmic reticulum;endoplasmic reticulum chaperone complex;endoplasmic reticulum lumen;extracellular space;melanosome;smooth endoplasmic reticulum	3D-structure;Acetylation;Coiled coil {ECO:0000256|SAM:Coils};Complete proteome;Complete proteome {ECO:0000313|Proteomes:UP000000589};Disulfide bond;ECO:0000213|MaxQB:A0A0R4J0Z1, ECO:0000213|PeptideAtlas:A0A0R4J0Z1};ECO:0000256|RuleBase:RU361130};ECO:0000256|SAAS:SAAS00903405};ECO:0000256|SAAS:SAAS00903442};Endoplasmic reticulum;Endoplasmic reticulum {ECO:0000256|PIRNR:PIRNR036862};Glycoprotein;Is…	52	19	A0A0R4J0Z1;P08003	Pdia4	Isoform of P08003, Protein disulfide-isomerase A4;Protein disulfide-isomerase A4	A0A0R4J0Z1;P08003
-1.25726	-0.317695	0.528518	1.14986	1.17134	-1.51217	0.241185	-0.00377334	NaN	UP000000589_10090_2020;UP000000589_10090_additional_2020	carbon dioxide transport;cellular response to glucose stimulus;cellular response to interferon-gamma;multicellular organismal water homeostasis;negative regulation of cell adhesion molecule production;negative regulation of interleukin-1 beta production;negative regulation of interleukin-6 production;protein homooligomerization;regulation of vascular endothelial growth factor production;renal wat…	identical protein binding;porin activity;water channel activity	basal plasma membrane;basolateral plasma membrane;cell projection membrane;cell-cell junction;cytoplasm;external side of plasma membrane;integral component of membrane;integral component of plasma membrane;membrane;plasma membrane;pore complex;protein-containing complex;sarcolemma;T-tubule	Alternative splicing;Complete proteome;Complete proteome {ECO:0000313|Proteomes:UP000000589};ECO:0000213|PeptideAtlas:A0A0R4J0Z3};ECO:0000256|SAAS:SAAS00692146, ECO:0000256|SAM:Phobius};ECO:0000256|SAM:Phobius};Glycoprotein;Ion transport {ECO:0000313|EMBL:EDL01600.1};Membrane;Membrane {ECO:0000256|SAAS:SAAS00692140, ECO:0000256|SAM:Phobius};Phosphoprotein;Porin {ECO:0000313|EMBL:EDL01600.1};Refer…	9	13	A0A0R4J0Z3;P55088;P55088-2;P55088-3	Aqp4	Isoform of P55088, Aquaporin-4;Aquaporin-4;Isoform of P55088, Isoform 1 of Aquaporin-4;Isoform of P55088, Isoform 3 of Aquaporin-4	A0A0R4J0Z3;P55088;P55088-2;P55088-3	Forms a water-specific channel. Osmoreceptor whichregulates body water balance and mediates water flow within thecentral nervous system.
NaN	-0.671386	0.890034	NaN	0.821583	-1.04023	NaN	NaN	NaN	UP000000589_10090_2020;UP000000589_10090_additional_2020	3'-UTR-mediated mRNA destabilization;cellular response to amino acid stimulus;long-term memory;negative regulation of cytoplasmic translation;negative regulation of cytoplasmic translational elongation;negative regulation of transcription by RNA polymerase II;negative regulation of translation;positive regulation of dendritic spine development;positive regulation of long-term synaptic potentiatio…	mRNA 3'-UTR AU-rich region binding;mRNA 3'-UTR binding;ribosome binding;RNA binding;RNA stem-loop binding;translation factor activity, RNA binding;translation regulator activity;translation repressor activity, mRNA regulatory element binding	apical dendrite;CCR4-NOT complex;cell junction;cytoplasm;dendrite;messenger ribonucleoprotein complex;neuron projection;nucleus;postsynapse;postsynaptic density;postsynaptic membrane;synapse	Activator;Alternative splicing;Amyloid;Cell junction;Cell membrane;Cell projection;Complete proteome;Complete proteome {ECO:0000313|Proteomes:UP000000589};Cytoplasm;Membrane;Methylation;Nucleus;Phosphoprotein;Postsynaptic cell membrane;Proteomics identification {ECO:0000213|MaxQB:A0A0R4J102};Reference proteome;Reference proteome {ECO:0000313|Proteomes:UP000000589};Repeat;Repressor;RNA-binding;RNA…	11	11	A0A0R4J102;Q7TN99;Q7TN99-3	Cpeb3	Isoform of Q7TN99, Cytoplasmic polyadenylation element-binding protein 3;Cytoplasmic polyadenylation element-binding protein 3;Isoform of Q7TN99, Isoform 3 of Cytoplasmic polyadenylation element-binding protein 3	A0A0R4J102;Q7TN99;Q7TN99-3	Sequence-specific RNA-binding protein which acts as atranslational repressor in the basal unstimulated state but,following neuronal stimulation, acts as a translational activator(PubMed:17024188, PubMed:26074072). In contrast to CPEB1, does notbind to the cytoplasmic polyadenylation element (CPE), a uridine-rich sequence element within the mRNA 3'-UTR, but binds to a U-rich loop within a stem-loo…
0.0830769	-0.361297	0.138778	0.9668	0.654038	0.237914	0.54502	NaN	-2.26433	UP000000589_10090_2020;UP000000589_10090_additional_2020	activation of JUN kinase activity;apoptotic process;cell morphogenesis involved in differentiation;cellular response to epidermal growth factor stimulus;cellular response to transforming growth factor beta stimulus;clathrin coat assembly;endoderm development;excretion;in utero embryonic development;leading edge cell differentiation;myeloid cell differentiation;negative regulation of androgen rece…	AP-2 adaptor complex binding;cargo receptor activity;clathrin adaptor activity;clathrin binding;integrin binding;phosphatidylinositol binding;phosphatidylinositol-4,5-bisphosphate binding;protein C-terminus binding;SMAD binding	apical plasma membrane;clathrin coat of coated pit;clathrin-coated pit;clathrin-coated vesicle;clathrin-coated vesicle membrane;cytoplasm;fibrillar center;intracellular membrane-bounded organelle;nucleus;perinuclear region of cytoplasm;plasma membrane	3D-structure;Acetylation;Alternative splicing;Apoptosis;Coated pit;Coiled coil {ECO:0000256|SAM:Coils};Complete proteome;Complete proteome {ECO:0000313|Proteomes:UP000000589};Cytoplasm;Cytoplasmic vesicle;Developmental protein;Differentiation;ECO:0000213|PeptideAtlas:A0A0R4J104};ECO:0000213|PeptideAtlas:E9PX84};ECO:0000213|PeptideAtlas:E9QL31};ECO:0000213|PeptideAtlas:Q3TRE6};Endocytosis;Membrane…	4	18	A0A0R4J104;E9PX84;E9QL31;P98078;P98078-2;P98078-3;Q3TRE6	Dab2	Isoform of P98078, Disabled homolog 2;Isoform of P98078, PID domain-containing protein;Isoform of P98078, PID domain-containing protein;Disabled homolog 2;Isoform of P98078, Isoform p93 of Disabled homolog 2;Isoform of P98078, Isoform p67 of Disabled homolog 2;Isoform of P98078, PID domain-containing protein	A0A0R4J104;E9PX84;E9QL31;P98078;P98078-2;P98078-3;Q3TRE6	seems tocompete with AR for interaction with SRC. Plays a role in the CSF-1 signal transduction pathway. Plays a role in cellulardifferentiation. Involved in cell positioning and formation ofvisceral endoderm (VE) during embryogenesis and proposed to berequired in the VE to respond to Nodal signaling coming from theepiblast. Required for the epithelial to mesenchymal transition, aprocess necessar…
-0.720347	1.18116	0.639494	-1.05394	0.973837	1.13409	-0.520137	-1.41954	-0.214615	UP000000589_10090_2020;UP000000589_10090_additional_2020	amyloid-beta metabolic process;proteolysis	identical protein binding;omega peptidase activity;serine-type endopeptidase activity	cytosol;nuclear membrane	Acetylation;Alternative splicing;Complete proteome;Complete proteome {ECO:0000313|Proteomes:UP000000589};Cytoplasm;ECO:0000213|MaxQB:A0A0R4J107, ECO:0000213|PeptideAtlas:A0A0R4J107};Hydrolase;Phosphoprotein;Reference proteome;Reference proteome {ECO:0000313|Proteomes:UP000000589}	11	19	A0A0R4J107;Q8R146;Q8R146-2	Apeh	Isoform of Q8R146, Acyl-peptide hydrolase (Fragment);Acylamino-acid-releasing enzyme;Isoform of Q8R146, Isoform 2 of Acylamino-acid-releasing enzyme	A0A0R4J107;Q8R146;Q8R146-2	This enzyme catalyzes the hydrolysis of the N-terminalpeptide bond of an N-acetylated peptide to generate an N-acetylated amino acid and a peptide with a free N-terminus. Itpreferentially cleaves off Ac-Ala, Ac-Met and Ac-Ser (Bysimilarity).
NaN	0.289529	1.02243	NaN	-1.59074	0.527644	NaN	NaN	-0.248862	UP000000589_10090_additional_2020			integral component of membrane	Complete proteome {ECO:0000313|Proteomes:UP000000589};ECO:0000213|MaxQB:A0A0R4J117, ECO:0000213|PeptideAtlas:A0A0R4J117};ECO:0000213|MaxQB:G3UYZ1, ECO:0000213|PeptideAtlas:G3UYZ1};Membrane {ECO:0000256|SAM:Phobius};Reference proteome {ECO:0000313|Proteomes:UP000000589};Signal {ECO:0000256|SAM:SignalP};Transmembrane {ECO:0000256|SAM:Phobius};Transmembrane helix {ECO:0000256|SAM:Phobius}	21	9	A0A0R4J117;G3UYZ1	Igsf8	Isoform of Q8R366, Immunoglobulin superfamily member 8;Isoform of Q8R366, Ig-like domain-containing protein	A0A0R4J117;G3UYZ1
NaN	-1.01886	-0.71617	1.41829	-0.639815	-0.604305	NaN	1.25202	0.308836	UP000000589_10090_additional_2020	axon extension;axon guidance;cell morphogenesis;cell projection assembly;cellular response to insulin stimulus;cognition;dendrite extension;lamellipodium assembly;modification of synaptic structure;negative regulation of synaptic vesicle recycling;neuron projection development;positive regulation of Arp2/3 complex-mediated actin nucleation;positive regulation of axon extension;positive regulation…	actin filament binding;profilin binding;protein-containing complex binding;Rac GTPase binding;RNA 7-methylguanosine cap binding;translation regulator activity	axonal growth cone;cell junction;central region of growth cone;cytoplasm;dendritic growth cone;dendritic spine;excitatory synapse;filopodium tip;lamellipodium;mRNA cap binding complex;neuron projection;neuronal cell body;perinuclear region of cytoplasm;peripheral region of growth cone;postsynapse;ruffle;SCAR complex;synapse;terminal bouton	Actin-binding;Alternative splicing;Cell junction;Cell projection;Cell shape;Complete proteome;Complete proteome {ECO:0000313|Proteomes:UP000000589};Cytoplasm;Cytoplasm {ECO:0000256|PIRNR:PIRNR008153};Developmental protein;Differentiation;ECO:0000213|MaxQB:A0A0R4J119, ECO:0000213|PeptideAtlas:A0A0R4J119};Neurogenesis;Phosphoprotein;Reference proteome;Reference proteome {ECO:0000313|Proteomes:UP000…	24	17	A0A0R4J119;Q7TMB8-2	Cyfip1	Isoform of Q7TMB8, Cytoplasmic FMR1-interacting protein;Isoform of Q7TMB8, Isoform 2 of Cytoplasmic FMR1-interacting protein 1	A0A0R4J119;Q7TMB8-2	Component of the CYFIP1-EIF4E-FMR1 complex which bindsto the mRNA cap and mediates translational repression. In theCYFIP1-EIF4E-FMR1 complex this subunit is an adapter between EIF4Eand FMR1. Promotes the translation repression activity of FMR1 inbrain probably by mediating its association with EIF4E and mRNA(By similarity). Regulates formation of membrane ruffles andlamellipodia. Plays a role in …
0.99929	-0.210348	0.537898	0.0233055	0.267567	-0.151057	-0.747832	1.33695	-2.05577	UP000000589_10090_additional_2020	intracellular signal transduction;negative regulation of viral genome replication;positive regulation of cell proliferation;positive regulation of viral genome replication;spliceosomal complex assembly	ATP binding;magnesium ion binding;protein serine/threonine kinase activity	cytosol;nucleolus;nucleoplasm	Coiled coil {ECO:0000256|SAM:Coils};Complete proteome {ECO:0000313|Proteomes:UP000000589};ECO:0000213|MaxQB:A0A0R4J124, ECO:0000213|PeptideAtlas:A0A0R4J124};Kinase {ECO:0000313|EMBL:EDL03170.1};Reference proteome {ECO:0000313|Proteomes:UP000000589};Transferase {ECO:0000313|EMBL:EDL03170.1}	17	18	A0A0R4J124	Srpk2	Isoform of O54781, SRSF protein kinase 2	A0A0R4J124
NaN	-1.07627	NaN	0.175881	0.900391	NaN	NaN	NaN	NaN	UP000000589_10090_2020;UP000000589_10090_additional_2020		dioxygenase activity;metal ion binding		Complete proteome;Complete proteome {ECO:0000313|Proteomes:UP000000589};Dioxygenase;ECO:0000213|PeptideAtlas:A0A0R4J137};Iron;Metal-binding;Oxidoreductase;Phosphoprotein;Reference proteome;Reference proteome {ECO:0000313|Proteomes:UP000000589}	10	13	A0A0R4J137;Q9DB26	Phyhd1	Isoform of Q9DB26, Phytanoyl-CoA dioxygenase domain-containing protein 1;Phytanoyl-CoA dioxygenase domain-containing protein 1	A0A0R4J137;Q9DB26	Has alpha-ketoglutarate-dependent dioxygenase activity.Does not show detectable activity towards fatty acid CoAthioesters. Is not expected to be active with phytanoyl CoA (Bysimilarity).
-0.0122048	0.926008	-0.058553	1.21171	-1.45736	-0.303048	-0.961989	-0.748086	1.40352	UP000000589_10090_2020;UP000000589_10090_additional_2020	cellular response to oxidative stress;protein repair;response to oxidative stress	L-methionine-(R)-S-oxide reductase activity;peptide-methionine (R)-S-oxide reductase activity;zinc ion binding	endoplasmic reticulum;mitochondrion	Acetylation;Complete proteome;Complete proteome {ECO:0000313|Proteomes:UP000000589};ECO:0000213|PeptideAtlas:A0A0R4J139};Endoplasmic reticulum;Metal-binding;Metal-binding {ECO:0000256|RuleBase:RU365044};Oxidoreductase;Oxidoreductase {ECO:0000256|RuleBase:RU365044};Phosphoprotein;Reference proteome;Reference proteome {ECO:0000313|Proteomes:UP000000589};Signal;Zinc;Zinc {ECO:0000256|RuleBase:RU3650…	9	19	A0A0R4J139;Q8BU85	Msrb3	Isoform of Q8BU85, Peptide-methionine (R)-S-oxide reductase;Methionine-R-sulfoxide reductase B3, mitochondrial	A0A0R4J139;Q8BU85	Catalyzes the reduction of free and protein-boundmethionine sulfoxide to methionine;Methionine-sulfoxide reductase that specifically reducesmethionine (R)-sulfoxide back to methionine. While in many casesmethionine oxidation is the result of random oxidation followingoxidative stress, methionine oxidation is also a post-translational modification that takes place on specific residues
0.740061	-0.236691	-0.633857	-1.55001	-0.150504	-0.84518	1.11476	1.61537	-0.05394	UP000000589_10090_additional_2020	intracellular distribution of mitochondria	mRNA binding	cytoplasm	Coiled coil {ECO:0000256|SAM:Coils};Complete proteome {ECO:0000313|Proteomes:UP000000589};ECO:0000213|MaxQB:A0A0R4J140, ECO:0000213|PeptideAtlas:A0A0R4J140};ECO:0000256|SAAS:SAAS00983565};Reference proteome {ECO:0000313|Proteomes:UP000000589};RNA-binding {ECO:0000256|HAMAP-Rule:MF_03013}	40	19	A0A0R4J140	Cluh	Isoform of Q5SW19, Clustered mitochondria protein homolog	A0A0R4J140	mRNA-binding protein involved in proper cytoplasmicdistribution of mitochondria. Specifically binds mRNAs of nuclear-encoded mitochondrial proteins in the cytoplasm and regulatestransport or translation of these transcripts close tomitochondria, playing a role in mitochondrial biogenesis
-0.234835	1.30176	0.411642	0.188893	-1.52101	-0.0869635	1.13695	-1.19644	NaN	UP000000589_10090_2020;UP000000589_10090_additional_2020	dephosphorylation;nucleotide metabolic process	5'-nucleotidase activity;hydrolase activity;magnesium ion binding;nucleotide binding	cytoplasm	Acetylation;Alternative splicing;Complete proteome;Complete proteome {ECO:0000313|Proteomes:UP000000589};Cytoplasm;Cytoplasm {ECO:0000256|RuleBase:RU361276};ECO:0000213|MaxQB:A0A0R4J146, ECO:0000213|PeptideAtlas:A0A0R4J146};Hydrolase;Hydrolase {ECO:0000256|RuleBase:RU361276};Magnesium;Metal-binding;Nucleotide metabolism;Nucleotide metabolism {ECO:0000256|RuleBase:RU361276};Nucleotide-binding;Nucl…	7	17	A0A0R4J146;Q3UFY7;Q3UFY7-2;Q3UFY7-4	Nt5c3b	Isoform of Q3UFY7, 5'-nucleotidase;7-methylguanosine phosphate-specific 5'-nucleotidase;Isoform of Q3UFY7, Isoform 2 of 7-methylguanosine phosphate-specific 5'-nucleotidase;Isoform of Q3UFY7, Isoform 4 of 7-methylguanosine phosphate-specific 5'-nucleotidase	A0A0R4J146;Q3UFY7;Q3UFY7-2;Q3UFY7-4	Specifically hydrolyzes 7-methylguanosine monophosphate(m(7)GMP) to 7-methylguanosine and inorganic phosphate. Thespecific activity for m(7)GMP may protect cells against undesiredsalvage of m(7)GMP and its incorporation into nucleic acids. Alsohas weak activity for CMP. UMP and purine nucleotides are poorsubstrates (By similarity).
-1.07901	1.06614	0.572602	0.21881	1.13242	0.919078	-0.362683	-1.33558	-1.13178	UP000000589_10090_2020;UP000000589_10090_additional_2020	negative regulation of proteasomal ubiquitin-dependent protein catabolic process;negative regulation of protein ubiquitination;positive regulation of proteasomal ubiquitin-dependent protein catabolic process;positive regulation of protein ubiquitination;skeletal muscle fiber development;skeletal muscle fiber differentiation		A band;Cul3-RING ubiquitin ligase complex;cytoplasm;I band	Alternative splicing;Complete proteome;Complete proteome {ECO:0000313|Proteomes:UP000000589};Cytoplasm;Developmental protein;Kelch repeat;Kelch repeat {ECO:0000256|SAAS:SAAS00752720};Proteomics identification {ECO:0000213|MaxQB:A0A0R4J166};Reference proteome;Reference proteome {ECO:0000313|Proteomes:UP000000589};Repeat;Repeat {ECO:0000256|SAAS:SAAS00752774};Ubl conjugation pathway	7	9	A0A0R4J166;Q9D783	Klhl40	Isoform of Q9D783, BTB domain-containing protein;Kelch-like protein 40	A0A0R4J166;Q9D783	the molecular processby which it negatively regulates ubiquitination of LMOD3 ishowever unclear (PubMed:24960163).;Substrate-specific adapter of a BCR (BTB-CUL3-RBX1) E3ubiquitin ligase complex that acts as a key regulator of skeletalmuscle development (PubMed:25940086). The BCR(KLHL40) complex actsby mediating ubiquitination and degradation of TFDP1, therebyregulating the activity of the E2F:DP …
NaN	0.855654	-0.817182	NaN	-0.913476	0.875004	NaN	NaN	NaN	UP000000589_10090_2020;UP000000589_10090_additional_2020	regulation of Rab protein signal transduction	Rab guanyl-nucleotide exchange factor activity	Golgi apparatus;nucleus	Alternative splicing;Coiled coil {ECO:0000256|SAM:Coils};Complete proteome;Complete proteome {ECO:0000313|Proteomes:UP000000589};ECO:0000213|MaxQB:A0A0R4J172, ECO:0000213|PeptideAtlas:A0A0R4J172};Golgi apparatus;Guanine-nucleotide releasing factor;Phosphoprotein;Reference proteome;Reference proteome {ECO:0000313|Proteomes:UP000000589};Repeat	9	5	A0A0R4J172;Q3U1Y4	Dennd4b	Isoform of Q3U1Y4, DENN domain-containing protein 4B;DENN domain-containing protein 4B	A0A0R4J172;Q3U1Y4	Guanine nucleotide exchange factor (GEF) which mayactivate RAB10. Promotes the exchange of GDP to GTP, convertinginactive GDP-bound Rab proteins into their active GTP-bound form(By similarity).
NaN	1.11374	0.146322	-0.874166	1.095	0.0153343	-0.970184	0.89782	-1.42387	UP000000589_10090_additional_2020	regulation of oxidoreductase activity	oxidoreductase activity, acting on NAD(P)H	cytosol;mitochondrion;nucleoplasm	Complete proteome {ECO:0000313|Proteomes:UP000000589};ECO:0000213|MaxQB:A0A0R4J174, ECO:0000213|PeptideAtlas:A0A0R4J174};Reference proteome {ECO:0000313|Proteomes:UP000000589}	16	17	A0A0R4J174	Ecsit	Isoform of Q9QZH6, Evolutionarily conserved signaling intermediate in Toll pathway, mitochondrial	A0A0R4J174
0.283734	-1.34913	0.878493	1.07175	NaN	-1.42187	NaN	0.187852	0.349171	UP000000589_10090_2020;UP000000589_10090_additional_2020	activation of innate immune response;brain development;cellular hyperosmotic salinity response;cellular response to DNA damage stimulus;cellular response to gamma radiation;cellular response to X-ray;double-strand break repair;double-strand break repair via classical nonhomologous end joining;double-strand break repair via nonhomologous end joining;innate immune response;negative regulation of tr…	5'-deoxyribose-5-phosphate lyase activity;ATP binding;ATP-dependent DNA helicase activity;cyclin binding;damaged DNA binding;double-stranded DNA binding;double-stranded telomeric DNA binding;protein C-terminus binding;protein-containing complex binding;telomeric DNA binding;transcription regulatory region DNA binding	cytoplasm;Ku70:Ku80 complex;nonhomologous end joining complex;nuclear chromosome, telomeric region;nucleolus;nucleoplasm;nucleus;protein-containing complex;protein-DNA complex;transcription factor complex	Acetylation;Activator;ADP-ribosylation;ATP-binding;Chromosome;Complete proteome;Complete proteome {ECO:0000313|Proteomes:UP000000589};DNA damage;DNA recombination;DNA repair;DNA-binding;ECO:0000213|MaxQB:A0A0R4J187, ECO:0000213|PeptideAtlas:A0A0R4J187};Helicase;Hydrolase;Immunity;Innate immunity;Isopeptide bond;Lyase;Multifunctional enzyme;Nucleotide-binding;Nucleus;Phosphoprotein;Reference prote…	7	17	A0A0R4J187;P23475	Xrcc6	Isoform of P23475, ATP-dependent DNA helicase 2 subunit 1;X-ray repair cross-complementing protein 6	A0A0R4J187;P23475	Single-stranded DNA-dependent ATP-dependent helicase.Has a role in chromosome translocation. The DNA helicase IIcomplex binds preferentially to fork-like ends of double-strandedDNA in a cell cycle-dependent manner. It works in the 3'-5'direction. Binding to DNA may be mediated by XRCC6. Involved inDNA non-homologous end joining (NHEJ) required for double-strandbreak repair and V(D)J recombination…
-0.36694	-0.403259	1.60798	0.558216	-0.609038	0.0348414	-1.78468	1.10784	-0.14496	UP000000589_10090_additional_2020		voltage-gated calcium channel activity	voltage-gated calcium channel complex	Complete proteome {ECO:0000313|Proteomes:UP000000589};ECO:0000213|PeptideAtlas:A0A0R4J194};ECO:0000256|SAAS:SAAS00071823};Reference proteome {ECO:0000313|Proteomes:UP000000589}	17	9	A0A0R4J194	Cacnb1	Isoform of Q8R3Z5, Calcium channel voltage-dependent subunit beta 1	A0A0R4J194
-0.929513	-0.722802	1.33636	0.845384	-1.15826	-0.598457	0.652175	1.24218	-0.667067	UP000000589_10090_additional_2020	regulation of striated muscle contraction		troponin complex	Coiled coil {ECO:0000256|SAM:Coils};Complete proteome {ECO:0000313|Proteomes:UP000000589};ECO:0000213|MaxQB:A0A0R4J1A8, ECO:0000213|PeptideAtlas:A0A0R4J1A8};ECO:0000213|MaxQB:A0A0R4J1B0, ECO:0000213|PeptideAtlas:A0A0R4J1B0};ECO:0000213|MaxQB:A2A6I0, ECO:0000213|PeptideAtlas:A2A6I0};ECO:0000213|MaxQB:A2A6I5, ECO:0000213|PeptideAtlas:A2A6I5};ECO:0000213|MaxQB:Z4YKD9, ECO:0000213|PeptideAtlas:Z4YKD9…	4	9	A0A0R4J1A8;A0A0R4J1B0;A2A6I0;A2A6I5;Z4YKD9	Tnnt3	Isoform of Q9QZ47, Troponin T, fast skeletal muscle;Isoform of Q9QZ47, Troponin T, fast skeletal muscle;Isoform of Q9QZ47, Troponin T, fast skeletal muscle;Isoform of Q9QZ47, Troponin T, fast skeletal muscle;Isoform of Q9QZ47, Troponin T, fast skeletal muscle	A0A0R4J1A8;A0A0R4J1B0;A2A6I0;A2A6I5;Z4YKD9
-2.09183	0.633517	0.933925	0.330974	0.108818	0.466713	0.760729	0.0529659	-1.19581	UP000000589_10090_additional_2020	regulation of striated muscle contraction		troponin complex	Coiled coil {ECO:0000256|SAM:Coils};Complete proteome {ECO:0000313|Proteomes:UP000000589};ECO:0000213|MaxQB:A0A0R4J1B1, ECO:0000213|PeptideAtlas:A0A0R4J1B1};Reference proteome {ECO:0000313|Proteomes:UP000000589}	25	14	A0A0R4J1B1	Tnnt3	Isoform of Q9QZ47, Troponin T, fast skeletal muscle	A0A0R4J1B1
-0.909933	0.657835	1.20402	-0.673502	1.18865	0.14679	-0.00806636	-1.83057	0.22478	UP000000589_10090_additional_2020	cellular response to ionizing radiation	translation elongation factor activity	cytosol;endoplasmic reticulum;eukaryotic translation elongation factor 1 complex;fibrillar center	Coiled coil {ECO:0000256|SAM:Coils};Complete proteome {ECO:0000313|Proteomes:UP000000589};ECO:0000213|MaxQB:A0A0R4J1E2, ECO:0000213|PeptideAtlas:A0A0R4J1E2};Elongation factor {ECO:0000256|RuleBase:RU003791};Protein biosynthesis {ECO:0000256|RuleBase:RU003791};Reference proteome {ECO:0000313|Proteomes:UP000000589}	34	19	A0A0R4J1E2	Eef1d	Isoform of P57776, Elongation factor 1-delta	A0A0R4J1E2
0.507791	-0.102679	-0.100506	-0.569534	-0.486983	0.171329	-1.43628	NaN	2.01686	UP000000589_10090_2020;UP000000589_10090_additional_2020		3'-5'-exodeoxyribonuclease activity;endodeoxyribonuclease activity, producing 5'-phosphomonoesters;metal ion binding	nucleoplasm	Alternative splicing;Complete proteome;Complete proteome {ECO:0000313|Proteomes:UP000000589};ECO:0000213|MaxQB:A0A0R4J1E8, ECO:0000213|PeptideAtlas:A0A0R4J1E8};Hydrolase;Metal-binding;Nuclease;Nucleus;Reference proteome;Reference proteome {ECO:0000313|Proteomes:UP000000589}	6	18	A0A0R4J1E8;Q6P8M1;Q6P8M1-2	Tatdn1	Isoform of Q6P8M1, Putative deoxyribonuclease TATDN1;Putative deoxyribonuclease TATDN1;Isoform of Q6P8M1, Isoform 2 of Putative deoxyribonuclease TATDN1	A0A0R4J1E8;Q6P8M1;Q6P8M1-2	Putative deoxyribonuclease.
NaN	0.777941	NaN	-1.41779	0.61991	0.0199378	NaN	NaN	NaN	UP000000589_10090_2020;UP000000589_10090_additional_2020	mRNA transport;protein transport	protein dimerization activity	endoplasmic reticulum membrane;integral component of membrane;nuclear envelope;nuclear membrane;nuclear pore	Complete proteome;Complete proteome {ECO:0000313|Proteomes:UP000000589};ECO:0000213|MaxQB:A0A0R4J1I6, ECO:0000213|PeptideAtlas:A0A0R4J1I6};Endoplasmic reticulum;Glycoprotein;Membrane;Membrane {ECO:0000256|SAM:Phobius};mRNA transport;Nuclear pore complex;Nucleus;Phosphoprotein;Protein transport;Reference proteome;Reference proteome {ECO:0000313|Proteomes:UP000000589};Signal;Signal {ECO:0000256|SAM…	5	12	A0A0R4J1I6;Q9QY81	Nup210	Isoform of Q9QY81, BIG2 domain-containing protein;Nuclear pore membrane glycoprotein 210	A0A0R4J1I6;Q9QY81	Nucleoporin essential for nuclear pore assembly andfusion, nuclear pore spacing, as well as structural integrity.
NaN	0.501231	0.871765	0.0943109	0.0764925	0.844673	-0.355137	-2.03334	NaN	UP000000589_10090_additional_2020	lipid transport;lipoprotein metabolic process	lipid binding	extracellular region	Complete proteome {ECO:0000313|Proteomes:UP000000589};ECO:0000213|PeptideAtlas:A0A0R4J1N3};ECO:0000213|PeptideAtlas:E9QP56};Reference proteome {ECO:0000313|Proteomes:UP000000589};Signal {ECO:0000256|SAM:SignalP}	7	17	A0A0R4J1N3;E9QP56	Apoc3	Isoform of P33622, Apolipoprotein C-III;Isoform of P33622, Apolipoprotein C-III	A0A0R4J1N3;E9QP56
NaN	0.344678	-0.653757	0.834966	-0.123618	-1.55399	1.15172	NaN	NaN	UP000000589_10090_2020;UP000000589_10090_additional_2020	regulation of cell proliferation	ATP binding;non-membrane spanning protein tyrosine kinase activity	cytoplasm;extrinsic component of cytoplasmic side of plasma membrane	Alternative splicing;ATP-binding;Complete proteome;Complete proteome {ECO:0000313|Proteomes:UP000000589};Cytoplasm;ECO:0000213|MaxQB:A0A0R4J1N6};ECO:0000213|MaxQB:A0A0R4J1P8};ECO:0000213|MaxQB:D3Z4T5};ECO:0000256|SAAS:SAAS00897698};ECO:0000256|SAAS:SAAS00987259};ECO:0000256|SAAS:SAAS00989498};ECO:0000256|SAAS:SAAS00990534};ECO:0000256|SAAS:SAAS01042643};ECO:0000313|EMBL:EDL31436.1};ECO:0000313|EM…	5	15	A0A0R4J1N6;A0A0R4J1P8;D3Z4T5;P41242;P41242-2;P41242-3	Matk	Isoform of P41242, Tyrosine-protein kinase;Isoform of P41242, Tyrosine-protein kinase;Isoform of P41242, Tyrosine-protein kinase;Megakaryocyte-associated tyrosine-protein kinase;Isoform of P41242, Isoform 2 of Megakaryocyte-associated tyrosine-protein kinase;Isoform of P41242, Isoform 3 of Megakaryocyte-associated tyrosine-protein kinase	A0A0R4J1N6;A0A0R4J1P8;D3Z4T5;P41242;P41242-2;P41242-3	Could play a significant role in the signal transductionof hematopoietic cells. May regulate tyrosine kinase activity ofSRC-family members in brain by specifically phosphorylating theirC-terminal regulatory tyrosine residue which acts as a negativeregulatory site. It may play an inhibitory role in the control ofT-cell proliferation.
NaN	0.505839	0.263518	0.263384	0.605171	1.00944	-1.92195	-0.725398	NaN	UP000000589_10090_2020;UP000000589_10090_additional_2020	endoplasmic reticulum to Golgi vesicle-mediated transport;erythrocyte development;iron ion homeostasis;monovalent inorganic cation transport;porphyrin-containing compound biosynthetic process;positive regulation of organelle organization;protein localization to plasma membrane;signal transduction	ATPase binding;cytoskeletal adaptor activity;enzyme binding;ion channel binding;protein phosphatase binding;spectrin binding	A band;axolemma;axon initial segment;cortical cytoskeleton;cytoplasmic side of plasma membrane;M band;membrane;neuron projection;nucleus;plasma membrane;postsynaptic membrane;sarcolemma;sarcoplasmic reticulum;spectrin-associated cytoskeleton;Z disc	Alternative promoter usage;Alternative splicing;ANK repeat;ANK repeat {ECO:0000256|PROSITE-ProRule:PRU00023};Coiled coil {ECO:0000256|SAM:Coils};Complete proteome;Complete proteome {ECO:0000313|Proteomes:UP000000589};Cytoplasm;Cytoskeleton;Direct protein sequencing;ECO:0000213|PeptideAtlas:A0A0R4J1N7};ECO:0000213|PeptideAtlas:D3YTV8};ECO:0000213|PeptideAtlas:E9QNT8};Hydroxylation;Lipoprotein;Memb…	27	16	A0A0R4J1N7;D3YTV8;E9QNT8;Q02357;Q02357-6	Ank1	Isoform of Q02357, Ankyrin-1;Isoform of Q02357, Ankyrin-1;Isoform of Q02357, Ankyrin-1;Ankyrin-1;Isoform of Q02357, Isoform 6 of Ankyrin-1	A0A0R4J1N7;D3YTV8;E9QNT8;Q02357;Q02357-6	binds to the erythrocyte membrane protein band 4.2, toNa-K ATPase, to the lymphocyte membrane protein GP85, and to thecytoskeletal proteins fodrin, tubulin, vimentin and desmin.Erythrocyte ankyrins also link spectrin (beta chain) to thecytoplasmic domain of the erythrocytes anion exchange protein;Attaches integral membrane proteins to cytoskeletalelements;they retain most or all of these binding …
NaN	0.332086	-0.14754	1.75353	-0.107584	-0.684888	NaN	NaN	-1.14561	UP000000589_10090_2020;UP000000589_10090_additional_2020	mitochondrial respiratory chain complex assembly;mitochondrial transcription;positive regulation of transcription, DNA-templated;transcription initiation from mitochondrial promoter	chromatin binding;DNA binding;DNA binding, bending;DNA-binding transcription factor activity;heat shock protein binding;mitochondrial promoter sequence-specific DNA binding;sequence-specific DNA binding;transcription coactivator binding	mitochondrial matrix;mitochondrial nucleoid;mitochondrion;nucleus;protein-containing complex	Activator;Alternative splicing;Coiled coil {ECO:0000256|SAM:Coils};Complete proteome;Complete proteome {ECO:0000313|Proteomes:UP000000589};DNA-binding;ECO:0000213|MaxQB:A0A0R4J1N9, ECO:0000213|PeptideAtlas:A0A0R4J1N9};ECO:0000256|SAAS:SAAS00879239};Mitochondrion;Mitochondrion nucleoid;Nucleus;Nucleus {ECO:0000256|PROSITE-ProRule:PRU00267};Phosphoprotein;Reference proteome;Reference proteome {ECO:…	5	16	A0A0R4J1N9;P40630;P40630-2	Tfam	Isoform of P40630, Transcription factor A, mitochondrial;Transcription factor A, mitochondrial;Isoform of P40630, Isoform Nuclear of Transcription factor A, mitochondrial	A0A0R4J1N9;P40630;P40630-2	Isoform Mitochondrial binds to the mitochondrial lightstrand promoter and functions in mitochondrial transcriptionregulation. Required for accurate and efficient promoterrecognition by the mitochondrial RNA polymerase. Promotestranscription initiation from the HSP1 and the light strandpromoter by binding immediately upstream of transcriptional startsites. Is able to unwind DNA. Bends the mitochon…
NaN	NaN	-0.780291	NaN	-1.32359	0.755876	0.391724	0.956278	NaN	UP000000589_10090_2020;UP000000589_10090_additional_2020	3'-phosphoadenosine 5'-phosphosulfate metabolic process;ATP metabolic process;biomineral tissue development;bone remodeling;cellular phosphate ion homeostasis;cellular response to insulin stimulus;generation of precursor metabolites and energy;immune response;inorganic diphosphate transport;negative regulation of cell growth;negative regulation of fat cell differentiation;negative regulation of g…	ATP binding;calcium ion binding;exonuclease activity;hydrolase activity;identical protein binding;insulin receptor binding;metal ion binding;NADH pyrophosphatase activity;nucleic acid binding;nucleoside-triphosphate diphosphatase activity;nucleotide diphosphatase activity;phosphodiesterase I activity;polysaccharide binding;protein homodimerization activity;scavenger receptor activity;zinc ion bin…	apical dendrite;basal dendrite;basolateral plasma membrane;cell body;cell projection;cell surface;extracellular space;integral component of membrane;integral component of plasma membrane;neuron projection;neuronal cell body;plasma membrane;synapse	3D-structure;Alternative splicing;Biomineralization;Calcium;Cell membrane;Complete proteome;Complete proteome {ECO:0000313|Proteomes:UP000000589};Direct protein sequencing;Disease mutation;Disulfide bond;ECO:0000213|MaxQB:A0A0R4J1Q7, ECO:0000213|PeptideAtlas:A0A0R4J1Q7};ECO:0000213|MaxQB:G3X9S2, ECO:0000213|PeptideAtlas:G3X9S2};Glycoprotein;Hydrolase;Membrane;Membrane {ECO:0000256|SAM:Phobius};Me…	13	15	A0A0R4J1Q7;G3X9S2;P06802;P06802-2	Enpp1	Isoform of P06802, Ectonucleotide pyrophosphatase/phosphodiesterase family member 1;Isoform of P06802, Ectonucleotide pyrophosphatase/phosphodiesterase family member 1;Ectonucleotide pyrophosphatase/phosphodiesterase family member 1;Isoform of P06802, Isoform 1 of Ectonucleotide pyrophosphatase/phosphodiesterase family member 1	A0A0R4J1Q7;G3X9S2;P06802;P06802-2	Appears to modulate insulin sensitivity (By similarity).By generating PPi, plays a role in regulating pyrophosphatelevels, and functions in bone mineralization and soft tissuecalcification. PPi inhibits mineralization by binding to nascenthydroxyapatite (HA) crystals, thereby preventing further growth ofthese crystals. Preferentially hydrolyzes ATP, but can alsohydrolyze other nucleoside 5' triph…
0.518366	-0.305442	0.375092	0.450417	0.690803	-2.296	-0.155355	0.722122	NaN	UP000000589_10090_additional_2020	acetylcholine receptor signaling pathway;actin filament organization;cell growth involved in cardiac muscle cell development;Notch signaling pathway;regulation of skeletal muscle acetylcholine-gated channel clustering	nucleic acid binding;protein domain specific binding	apical plasma membrane;cytoskeleton;dendrite;focal adhesion;lamellipodium;neuronal cell body;nucleoplasm;perinuclear region of cytoplasm;plasma membrane;postsynaptic density;synapse;Z disc	Alternative splicing;Cell junction;Cell membrane;Cell projection;Complete proteome;Complete proteome {ECO:0000313|Proteomes:UP000000589};Cytoplasm;Cytoskeleton;ECO:0000213|PeptideAtlas:A0A0R4J1W0};Membrane;Phosphoprotein;Reference proteome;Reference proteome {ECO:0000313|Proteomes:UP000000589};Repeat;SH3 domain;SH3 domain {ECO:0000256|PROSITE-ProRule:PRU00192};Ubl conjugation	2	16	A0A0R4J1W0;Q3UTJ2-4	Sorbs2	Isoform of Q3UTJ2, Sorbin and SH3 domain-containing protein 2;Isoform of Q3UTJ2, Isoform 4 of Sorbin and SH3 domain-containing protein 2	A0A0R4J1W0;Q3UTJ2-4	Adapter protein that plays a role in the assembling ofsignaling complexes, being a link between ABL kinases and actincytoskeleton. Can form complex with ABL1 and CBL, thus promotingubiquitination and degradation of ABL1 (By similarity). May play arole in the regulation of pancreatic cell adhesion, possibly byacting on WASF1 phosphorylation, enhancing phosphorylation byABL1, as well as dephosphory…
NaN	0.216063	-0.086641	NaN	0.820034	0.713258	-1.66271	NaN	NaN	UP000000589_10090_2020;UP000000589_10090_additional_2020	positive regulation of IRE1-mediated unfolded protein response;positive regulation of PERK-mediated unfolded protein response;regulation of endoplasmic reticulum tubular network organization;response to endoplasmic reticulum stress		endoplasmic reticulum;endoplasmic reticulum membrane;integral component of endoplasmic reticulum membrane;integral component of membrane;melanosome;nuclear envelope	Acetylation;Complete proteome;Complete proteome {ECO:0000313|Proteomes:UP000000589};ECO:0000213|MaxQB:A0A0R4J1Z3, ECO:0000213|PeptideAtlas:A0A0R4J1Z3};Endoplasmic reticulum;Membrane;Membrane {ECO:0000256|SAM:Phobius};Nucleus;Reference proteome;Reference proteome {ECO:0000313|Proteomes:UP000000589};Transmembrane;Transmembrane {ECO:0000256|SAM:Phobius};Transmembrane helix;Transmembrane helix {ECO:0…	8	12	A0A0R4J1Z3;Q9CR67	Tmem33	Isoform of Q9CR67, Transmembrane protein 33;Transmembrane protein 33	A0A0R4J1Z3;Q9CR67	Acts as a regulator of the tubular endoplasmic reticulum(ER) network. Suppresses the RTN3/4-induced formation of the ERtubules. Positively regulates PERK-mediated and IRE1-mediatedunfolded protein response signaling
0.259272	0.904996	0.452114	-0.615143	0.288976	1.33605	-0.986198	-1.64007	NaN	UP000000589_10090_2020;UP000000589_10090_additional_2020	cellular oligosaccharide catabolic process;ganglioside catabolic process;oligosaccharide catabolic process;positive regulation of myoblast differentiation;positive regulation of myotube differentiation	exo-alpha-(2->3)-sialidase activity;exo-alpha-(2->6)-sialidase activity;exo-alpha-(2->8)-sialidase activity;exo-alpha-sialidase activity	catalytic complex;cytoplasm;cytosol;intracellular membrane-bounded organelle;membrane	Carbohydrate metabolism;Complete proteome;Complete proteome {ECO:0000313|Proteomes:UP000000589};Cytoplasm;Glycosidase;Hydrolase;Lipid degradation;Lipid metabolism;Proteomics identification {ECO:0000213|MaxQB:A0A0R4J224};Proteomics identification {ECO:0000213|MaxQB:E9Q0I0};Reference proteome;Reference proteome {ECO:0000313|Proteomes:UP000000589};Repeat	3	8	A0A0R4J224;E9Q0I0;Q9JMH3	Neu2	Isoform of Q9JMH3, Exo-alpha-sialidase;Isoform of Q9JMH3, Exo-alpha-sialidase;Sialidase-2	A0A0R4J224;E9Q0I0;Q9JMH3	Catalyzes the removal of sialic acid (N-acetylneuraminicacid) moities from glycoproteins, oligosaccharides andgangliosides.
NaN	NaN	0.740614	-0.336282	0.860064	NaN	-1.2644	NaN	NaN	UP000000589_10090_2020;UP000000589_10090_additional_2020	cilium assembly;cytoskeleton-dependent cytokinesis	GTP binding;GTPase activity;protein-containing complex scaffold activity	microtubule cytoskeleton;septin complex;septin ring	Alternative splicing;Cell cycle;Cell division;Coiled coil {ECO:0000256|SAM:Coils};Complete proteome;Complete proteome {ECO:0000313|Proteomes:UP000000589};Cytoplasm;Cytoskeleton;ECO:0000213|MaxQB:A0A0R4J233, ECO:0000213|PeptideAtlas:A0A0R4J233};ECO:0000213|MaxQB:A0A1W2P6J7, ECO:0000213|PeptideAtlas:A0A1W2P6J7};ECO:0000256|SAAS:SAAS00494959};ECO:0000256|SAAS:SAAS00494966};GTP-binding;Nucleotide-bin…	7	13	A0A0R4J233;A0A1W2P6J7;Q8C650;Q8C650-2	Septin10	Isoform of Q8C650, Septin-type G domain-containing protein;Isoform of Q8C650, Septin-10;Septin-10;Isoform of Q8C650, Isoform 2 of Septin-10	A0A0R4J233;A0A1W2P6J7;Q8C650;Q8C650-2	Filament-forming cytoskeletal GTPase (By similarity).May play a role in cytokinesis (Potential).
-0.00158247	-1.18457	1.52239	0.171844	-1.21568	-0.0924005	1.15656	0.64694	-1.0035	UP000000589_10090_2020;UP000000589_10090_additional_2020	autophagy;cellular response to UV-C;intrinsic apoptotic signaling pathway in response to DNA damage;macroautophagy;negative regulation of cell growth;negative regulation of protein import into nucleus;neuromuscular process controlling balance;positive regulation of intrinsic apoptotic signaling pathway;response to drug		cytosol;endoplasmic reticulum;endoplasmic reticulum membrane;Golgi apparatus;integral component of membrane;nuclear membrane	Acetylation;Apoptosis;Autophagy;Complete proteome;Complete proteome {ECO:0000313|Proteomes:UP000000589};Cytoplasm;ECO:0000213|MaxQB:A0A0R4J250, ECO:0000213|PeptideAtlas:A0A0R4J250};Endoplasmic reticulum;Membrane;Membrane {ECO:0000256|SAM:Phobius};Nucleus;Phosphoprotein;Reference proteome;Reference proteome {ECO:0000313|Proteomes:UP000000589};Transmembrane;Transmembrane {ECO:0000256|SAM:Phobius};T…	5	19	A0A0R4J250;Q61070	Ei24	Isoform of Q61070, Etoposide-induced protein 2.4;Etoposide-induced protein 2.4	A0A0R4J250;Q61070	Acts as a negative growth regulator via p53-mediatedapoptosis pathway. Regulates formation of degradativeautolysosomes during autophagy (By similarity).
NaN	0.938881	0.689355	-0.811607	0.883447	1.10406	-0.446546	-1.23649	-1.12109	UP000000589_10090_2020;UP000000589_10090_additional_2020	innate immune response;negative regulation of interleukin-1-mediated signaling pathway;negative regulation of toll-like receptor signaling pathway;positive regulation of DNA demethylation;protein K48-linked deubiquitination;protein K63-linked deubiquitination;regulation of protein K48-linked deubiquitination	Lys63-specific deubiquitinase activity;protein-containing complex scaffold activity;thiol-dependent ubiquitin-specific protease activity	cytoplasm;nucleus	Acetylation;Complete proteome;Complete proteome {ECO:0000313|Proteomes:UP000000589};Cytoplasm;ECO:0000213|MaxQB:A0A0R4J260, ECO:0000213|PeptideAtlas:A0A0R4J260};Hydrolase;Immunity;Innate immunity;Nucleus;Phosphoprotein;Protease;Reference proteome;Reference proteome {ECO:0000313|Proteomes:UP000000589};Thiol protease;Ubl conjugation pathway	15	18	A0A0R4J260;B2RRE7	Otud4	Isoform of B2RRE7, Ubiquitinyl hydrolase 1;OTU domain-containing protein 4	A0A0R4J260;B2RRE7	Deubiquitinase which hydrolyzes the isopeptide bondbetween the ubiquitin C-terminus and the lysine epsilon-aminogroup of the target protein. May negatively regulate inflammatoryand pathogen recognition signaling in innate immune response. Uponphosphorylation at Ser-202 and Ser-204 residues, via IL-1 receptorand Toll-like receptor signaling pathway, specificallydeubiquitinates 'Lys-63'-polyubiquit…
NaN	0.627168	-1.11074	NaN	1.03425	-0.550679	NaN	NaN	NaN	UP000000589_10090_2020;UP000000589_10090_additional_2020	CDP-diacylglycerol biosynthetic process;phosphatidic acid biosynthetic process;positive regulation of cytokine production	1-acylglycerol-3-phosphate O-acyltransferase activity	endoplasmic reticulum;endoplasmic reticulum membrane;integral component of membrane	Acyltransferase;Complete proteome;Complete proteome {ECO:0000313|Proteomes:UP000000589};ECO:0000213|MaxQB:A0A0R4J263, ECO:0000213|PeptideAtlas:A0A0R4J263};ECO:0000313|EMBL:EDL26792.1};Endoplasmic reticulum;Lipid biosynthesis;Lipid biosynthesis {ECO:0000256|RuleBase:RU361267};Lipid metabolism;Lipid metabolism {ECO:0000256|RuleBase:RU361267};Membrane;Membrane {ECO:0000256|SAM:Phobius};Phospholipid …	2	5	A0A0R4J263;O35083	Agpat1	Isoform of O35083, 1-acyl-sn-glycerol-3-phosphate acyltransferase;1-acyl-sn-glycerol-3-phosphate acyltransferase alpha	A0A0R4J263;O35083	Converts lysophosphatidic acid (LPA) into phosphatidicacid by incorporating an acyl moiety at the sn-2 position of theglycerol backbone.
-1.12458	-0.649247	1.85529	-0.686263	-0.613239	0.440648	0.716678	0.841234	-0.780518	UP000000589_10090_2020;UP000000589_10090_additional_2020	mitochondrial ATP synthesis coupled electron transport;response to oxidative stress	electron transfer activity;NADH dehydrogenase (ubiquinone) activity	cytosol;mitochondrial respiratory chain complex I;mitochondrion	3D-structure;Acetylation;Complete proteome;Complete proteome {ECO:0000313|Proteomes:UP000000589};ECO:0000213|MaxQB:A0A0R4J275, ECO:0000213|PeptideAtlas:A0A0R4J275};Electron transport;Electron transport {ECO:0000256|RuleBase:RU363103};Membrane;Membrane {ECO:0000256|RuleBase:RU363103};Mitochondrion;Mitochondrion {ECO:0000256|RuleBase:RU363103};Mitochondrion inner membrane;Mitochondrion inner membra…	11	19	A0A0R4J275;Q7TMF3	Ndufa12	Isoform of Q7TMF3, NADH dehydrogenase [ubiquinone] 1 alpha subcomplex subunit 12;NADH dehydrogenase [ubiquinone] 1 alpha subcomplex subunit 12	A0A0R4J275;Q7TMF3	Accessory subunit of the mitochondrial membranerespiratory chain NADH dehydrogenase (Complex I), that is believednot to be involved in catalysis. Complex I functions in thetransfer of electrons from NADH to the respiratory chain. Theimmediate electron acceptor for the enzyme is believed to beubiquinone.
NaN	-1.03733	NaN	0.0794038	0.957931	NaN	NaN	NaN	NaN	UP000000589_10090_2020;UP000000589_10090_additional_2020	positive regulation of transcription by RNA polymerase II;regulation of transcription by RNA polymerase II;termination of RNA polymerase II transcription;transcription initiation from RNA polymerase II promoter	chromatin binding;DNA binding;DNA-binding transcription factor activity, RNA polymerase II-specific;metal ion binding;nucleic acid binding;RNA polymerase II proximal promoter sequence-specific DNA binding	cytoplasm;nucleus	Activator;Complete proteome;Complete proteome {ECO:0000313|Proteomes:UP000000589};DNA-binding;ECO:0000213|MaxQB:A0A0U1RNL1, ECO:0000213|PeptideAtlas:A0A0U1RNL1};ECO:0000213|MaxQB:A0A0U1RNL9, ECO:0000213|PeptideAtlas:A0A0U1RNL9};ECO:0000213|MaxQB:F8VPK3, ECO:0000213|PeptideAtlas:F8VPK3};Metal-binding;Metal-binding {ECO:0000256|PROSITE-ProRule:PRU00042};Nucleus;Phosphoprotein;Reference proteome;Ref…	3	13	A0A0U1RNL1;A0A0U1RNL9;F8VPK3;P56671	Maz	Isoform of P56671, Myc-associated zinc finger protein;Isoform of P56671, Myc-associated zinc finger protein;Isoform of P56671, Myc-associated zinc finger protein;Myc-associated zinc finger protein	A0A0U1RNL1;A0A0U1RNL9;F8VPK3;P56671	Transcriptional activator that binds to purine-rich GAGAsites found in the promoter of many genes including insulin I andII and islet amyloid polypeptide.
0.657465	-1.24272	-0.729631	0.886728	-0.056586	-0.8943	1.37904	NaN	NaN	UP000000589_10090_2020;UP000000589_10090_additional_2020	centrosome cycle;establishment of protein localization;female meiosis chromosome segregation;G2/M transition of mitotic cell cycle;homologous chromosome segregation;microtubule bundle formation;mitotic cell cycle;mitotic cytokinesis;mitotic sister chromatid segregation;mitotic spindle assembly checkpoint;negative regulation of apoptotic process;negative regulation of cyclin-dependent protein seri…	anaphase-promoting complex binding;ATP binding;identical protein binding;magnesium ion binding;microtubule binding;protein kinase activity;protein kinase binding;protein serine/threonine kinase activity	centriolar satellite;centriole;centrosome;chromatin;condensed nuclear chromosome outer kinetochore;condensed nuclear chromosome, centromeric region;cytoplasm;kinetochore;microtubule cytoskeleton;midbody;nucleus;spindle;spindle microtubule;spindle midzone;spindle pole;synaptonemal complex	3D-structure;ATP-binding;ATP-binding {ECO:0000256|RuleBase:RU000304};Cell cycle;Cell division;Centromere;Chromosome;Complete proteome;Complete proteome {ECO:0000313|Proteomes:UP000000589};Cytoplasm;Cytoskeleton;ECO:0000213|MaxQB:A0A0U1RNM9, ECO:0000213|PeptideAtlas:A0A0U1RNM9};ECO:0000213|MaxQB:A0A0U1RQ54, ECO:0000213|PeptideAtlas:A0A0U1RQ54};Isopeptide bond;Kinase;Kinase {ECO:0000256|RuleBase:RU…	1	13	A0A0U1RNM9;A0A0U1RQ54;Q07832	Plk1	Isoform of Q07832, Protein kinase domain-containing protein;Isoform of Q07832, Protein kinase domain-containing protein (Fragment);Serine/threonine-protein kinase PLK1	A0A0U1RNM9;A0A0U1RQ54;Q07832	creates its own docking sites on PRC1 andKIF20A/MKLP2 by mediating phosphorylation of sites subsequentlyrecognized by the POLO box domains. Phosphorylates RACGAP1,thereby creating a docking site for the Rho GTP exchange factorECT2 that is essential for the cleavage furrow formation. Promotesthe central spindle recruitment of ECT2. Plays a central role inG2/M transition of mitotic cell cycle by ph…
-0.660943	1.12529	0.951666	0.0730728	0.114306	NaN	0.904116	-0.800116	-1.70739	UP000000589_10090_2020;UP000000589_10090_additional_2020				Acetylation;Coiled coil;Complete proteome;Complete proteome {ECO:0000313|Proteomes:UP000000589};ECO:0000213|MaxQB:A0A0U1RP69, ECO:0000213|PeptideAtlas:A0A0U1RP69};Phosphoprotein;Reference proteome;Reference proteome {ECO:0000313|Proteomes:UP000000589}	2	14	A0A0U1RP69;Q9DBT3	Ccdc97	Isoform of Q9DBT3, DUF2052 domain-containing protein (Fragment);Coiled-coil domain-containing protein 97	A0A0U1RP69;Q9DBT3
NaN	-0.0471177	0.653118	-1.95033	0.323112	0.776698	NaN	0.244514	NaN	UP000000589_10090_additional_2020	skeletal muscle tissue development	calcium ion binding;structural constituent of muscle		Calcium {ECO:0000256|PROSITE-ProRule:PRU00448};Complete proteome {ECO:0000313|Proteomes:UP000000589};ECO:0000213|MaxQB:A0A0U1RP93, ECO:0000213|PeptideAtlas:A0A0U1RP93};Reference proteome {ECO:0000313|Proteomes:UP000000589}	1	7	A0A0U1RP93	Mylpf	Isoform of P97457, Myosin regulatory light chain 2, skeletal muscle isoform	A0A0U1RP93
NaN	-0.210663	1.05239	0.443387	-1.28511	NaN	NaN	NaN	NaN	UP000000589_10090_2020;UP000000589_10090_additional_2020	endocytosis;peptidyl-serine phosphorylation;peptidyl-threonine phosphorylation;positive regulation of canonical Wnt signaling pathway;protein autophosphorylation;protein phosphorylation;Wnt signaling pathway	ATP binding;magnesium ion binding;peptide binding;phosphoprotein binding;protein serine/threonine kinase activity	cytoplasm;cytosol;nucleus;plasma membrane	ATP-binding;ATP-binding {ECO:0000256|RuleBase:RU000304};Complete proteome;Complete proteome {ECO:0000313|Proteomes:UP000000589};Cytoplasm;ECO:0000213|MaxQB:A0A0U1RP94, ECO:0000213|PeptideAtlas:A0A0U1RP94};Kinase;Kinase {ECO:0000256|RuleBase:RU000304};Nucleotide-binding;Nucleotide-binding {ECO:0000256|RuleBase:RU000304};Phosphoprotein;Reference proteome;Reference proteome {ECO:0000313|Proteomes:UP…	4	5	A0A0U1RP94;Q8BTH8	Csnk1g1	Isoform of Q8BTH8, Non-specific serine/threonine protein kinase;Casein kinase I isoform gamma-1	A0A0U1RP94;Q8BTH8	Serine/threonine-protein kinase. Casein kinases areoperationally defined by their preferential utilization of acidicproteins such as caseins as substrates. It can phosphorylate alarge number of proteins. Participates in Wnt signaling.Phosphorylates CLSPN (By similarity). Regulates fast synaptictransmission mediated by glutamate.
NaN	0.932567	-1.23744	NaN	0.603848	0.62179	-0.92077	NaN	NaN	UP000000589_10090_2020;UP000000589_10090_additional_2020	negative regulation of protein glutathionylation;positive regulation of inorganic anion transmembrane transport;positive regulation of organic acid transport;positive regulation of sodium ion export across plasma membrane;potassium ion transport;regulation of cardiac muscle cell contraction;regulation of cardiac muscle cell membrane potential;regulation of cytosolic calcium ion concentration;regu…	ATPase binding;ion channel binding;ion channel regulator activity;myosin binding;sodium channel regulator activity	apical plasma membrane;caveola;intercalated disc;plasma membrane;sarcolemma;sodium:potassium-exchanging ATPase complex;T-tubule	Cell membrane;Complete proteome;Complete proteome {ECO:0000313|Proteomes:UP000000589};ECO:0000213|PeptideAtlas:A0A0U1RPI1};Glutathionylation;Ion transport;Lipoprotein;Membrane;Palmitate;Phosphoprotein;Potassium;Potassium transport;Reference proteome;Reference proteome {ECO:0000313|Proteomes:UP000000589};Signal;Signal {ECO:0000256|SAM:SignalP};Sodium;Sodium transport;Sodium/potassium transport;Tra…	1	15	A0A0U1RPI1;Q9Z239	Fxyd1	Isoform of Q9Z239, Phospholemman;Phospholemman	A0A0U1RPI1;Q9Z239	Associates with and regulates the activity of thesodium/potassium-transporting ATPase (NKA) which transports Na(+)out of the cell and K(+) into the cell (PubMed:15563542,PubMed:18065526). Inhibits NKA activity in its unphosphorylatedstate and stimulates activity when phosphorylated (By similarity).Reduces glutathionylation of the NKA beta-1 subunit ATP1B1, thusreversing glutathionylation-mediated…
NaN	0.638405	-0.512961	NaN	1.01465	-1.14009	NaN	NaN	NaN	UP000000589_10090_additional_2020	histone monoubiquitination;positive regulation of histone H2B ubiquitination	metal ion binding;ubiquitin-protein transferase activity	nucleus	Chromatin regulator {ECO:0000256|RuleBase:RU365038};Coiled coil {ECO:0000256|RuleBase:RU365038, ECO:0000256|SAM:Coils};Complete proteome {ECO:0000313|Proteomes:UP000000589};ECO:0000213|MaxQB:A0A0U1RPJ4, ECO:0000213|PeptideAtlas:A0A0U1RPJ4};ECO:0000256|RuleBase:RU365038};Metal-binding {ECO:0000256|RuleBase:RU365038};Nucleus {ECO:0000256|RuleBase:RU365038};Reference proteome {ECO:0000313|Proteomes:…	3	12	A0A0U1RPJ4	Rnf40	Isoform of Q3U319, E3 ubiquitin protein ligase	A0A0U1RPJ4
1.7766	-1.2931	0.465729	0.362232	-0.519918	NaN	0.460697	-0.0984412	-1.1538	UP000000589_10090_additional_2020	mitotic spindle organization			Complete proteome {ECO:0000313|Proteomes:UP000000589};ECO:0000213|PeptideAtlas:A0A140LHH8};Reference proteome {ECO:0000313|Proteomes:UP000000589}	2	11	A0A140LHH8	Tacc2	Isoform of Q9JJG0, Transforming acidic coiled-coil-containing protein 2 (Fragment)	A0A140LHH8
-1.01357	NaN	1.20985	NaN	-0.349243	0.905715	-0.752759	NaN	NaN	UP000000589_10090_2020;UP000000589_10090_additional_2020	autophagosome assembly;autophagy of host cells involved in interaction with symbiont;CAMKK-AMPK signaling cascade;cellular response to interferon-beta;cellular response to lipopolysaccharide;cellular response to virus;defense response;defense response to bacterium;defense response to Gram-negative bacterium;defense response to protozoan;innate immune response;nucleotide-binding oligomerization do…	BH3 domain binding;CARD domain binding;GTP binding;GTPase activity;protein kinase binding;protein serine/threonine kinase activator activity	cytosol;endoplasmic reticulum membrane;Golgi apparatus;Golgi membrane;mitochondrion;symbiont-containing vacuole	Complete proteome {ECO:0000313|Proteomes:UP000000589};ECO:0000213|MaxQB:A0A140LIF8, ECO:0000213|PeptideAtlas:A0A140LIF8};ECO:0000213|MaxQB:Q9Z1M2, ECO:0000213|PeptideAtlas:Q9Z1M2};Reference proteome {ECO:0000313|Proteomes:UP000000589}	4	15	A0A140LIF8;Q9Z1M2	Irgm2	IRG-type G domain-containing protein;Isoform of A0A140LIF8, IRG-type G domain-containing protein	A0A140LIF8;Q9Z1M2
NaN	-0.922517	1.06269	NaN	-0.140175	NaN	NaN	NaN	NaN	UP000000589_10090_2020;UP000000589_10090_additional_2020	blood vessel development;brassinosteroid biosynthetic process;cell differentiation;cholesterol biosynthetic process;lung development;multicellular organism growth;post-embryonic development;regulation of cell proliferation;regulation of cholesterol biosynthetic process;sterol biosynthetic process	7-dehydrocholesterol reductase activity;NADP binding;sterol delta7 reductase activity	cytosol;endoplasmic reticulum;integral component of endoplasmic reticulum membrane;integral component of membrane;intracellular membrane-bounded organelle;nuclear outer membrane	Cholesterol biosynthesis;Cholesterol metabolism;Complete proteome;Complete proteome {ECO:0000313|Proteomes:UP000000589};ECO:0000213|MaxQB:A0A140LIT2, ECO:0000213|PeptideAtlas:A0A140LIT2};Endoplasmic reticulum;Lipid biosynthesis;Lipid metabolism;Membrane;Membrane {ECO:0000256|SAM:Phobius};NADP;Oxidoreductase;Phosphoprotein;Reference proteome;Reference proteome {ECO:0000313|Proteomes:UP000000589};S…	2	10	A0A140LIT2;O88455	Dhcr7	Isoform of O88455, 7-dehydrocholesterol reductase;7-dehydrocholesterol reductase	A0A140LIT2;O88455	Production of cholesterol by reduction of C7-C8 doublebond of 7-dehydrocholesterol (7-DHC).
-1.74288	1.01758	0.11777	0.36992	1.2435	0.392851	-0.919962	NaN	-0.478779	UP000000589_10090_2020;UP000000589_10090_additional_2020	mitochondrial respirasome assembly;regulation of oxidative phosphorylation	cytochrome-c oxidase activity	integral component of membrane;mitochondrial respirasome;mitochondrion	Complete proteome;Complete proteome {ECO:0000313|Proteomes:UP000000589};ECO:0000213|PeptideAtlas:A0A140LIU4};Membrane;Membrane {ECO:0000256|SAM:Phobius};Mitochondrion;Mitochondrion inner membrane;Reference proteome;Reference proteome {ECO:0000313|Proteomes:UP000000589};Transit peptide;Transmembrane;Transmembrane {ECO:0000256|SAM:Phobius};Transmembrane helix;Transmembrane helix {ECO:0000256|SAM:Ph…	3	8	A0A140LIU4;P56392	Cox7a1	Isoform of P56392, Cytochrome c oxidase subunit 7A1, mitochondrial;Cytochrome c oxidase subunit 7A1, mitochondrial	A0A140LIU4;P56392	This protein is one of the nuclear-coded polypeptidechains of cytochrome c oxidase, the terminal oxidase inmitochondrial electron transport.
0.639404	-1.15239	0.512988	NaN	NaN	NaN	NaN	NaN	NaN	UP000000589_10090_additional_2020		calcium ion binding;zinc ion binding		Complete proteome {ECO:0000313|Proteomes:UP000000589};ECO:0000213|MaxQB:A0A140LJ04, ECO:0000213|PeptideAtlas:A0A140LJ04};ECO:0000213|MaxQB:E9Q5W5, ECO:0000213|PeptideAtlas:E9Q5W5};ECO:0000256|SAAS:SAAS00594509};Metal-binding {ECO:0000256|SAAS:SAAS00594504};Reference proteome {ECO:0000313|Proteomes:UP000000589};Zinc {ECO:0000256|SAAS:SAAS00594632}	13	13	A0A140LJ04;E9Q5W5	Zzef1	Isoform of Q5SSH7, Zinc finger ZZ-type and EF-hand domain-containing protein 1;Isoform of Q5SSH7, Zinc finger ZZ-type and EF-hand domain-containing protein 1	A0A140LJ04;E9Q5W5
NaN	0.882065	0.552355	-0.684859	0.939607	1.09226	-1.52217	-0.991621	-0.267639	UP000000589_10090_2020;UP000000589_10090_additional_2020	actin filament bundle assembly;actin filament network formation;locomotory behavior;negative regulation of cytoskeleton organization;parallel actin filament bundle assembly;positive regulation of filopodium assembly;sensory perception of sound	actin filament binding;SH3 domain binding	actin cytoskeleton;brush border;cell junction;cytoplasm;dendritic spine;filamentous actin;microvillus;stereocilium;stereocilium bundle;stereocilium tip	3D-structure;Actin-binding;Alternative splicing;ANK repeat;ANK repeat {ECO:0000256|PROSITE-ProRule:PRU00023};Cell junction;Cell projection;Coiled coil;Coiled coil {ECO:0000256|SAM:Coils};Complete proteome;Complete proteome {ECO:0000313|Proteomes:UP000000589};Cytoplasm;Cytoskeleton;ECO:0000213|MaxQB:A0A140LJB0};ECO:0000213|MaxQB:B1AWQ3};ECO:0000213|MaxQB:B1AWQ4};Hearing;Phosphoprotein;Reference pr…	1	8	A0A140LJB0;B1AWQ3;B1AWQ4;Q9ET47	Espn	Isoform of Q9ET47, Espin;Isoform of Q9ET47, Espin;Isoform of Q9ET47, Espin;Espin	A0A140LJB0;B1AWQ3;B1AWQ4;Q9ET47	Multifunctional actin-bundling protein. Plays a majorrole in regulating the organization, dimension, dynamics andsignaling capacities of the actin filament-rich microvilli in themechanosensory and chemosensory cells (PubMed:14657236,PubMed:15190118). Required for the assembly and stabilization ofthe stereociliary parallel actin bundles. Plays a crucial role inthe formation and maintenance of inne…
NaN	-1.29136	-0.864445	NaN	-0.243705	0.262588	NaN	1.36305	0.773873	UP000000589_10090_2020;UP000000589_10090_additional_2020	multi-organism membrane organization;phosphatidylinositol phosphorylation;phosphatidylinositol-mediated signaling;phosphorylation;viral replication complex formation and maintenance;viral RNA genome replication	1-phosphatidylinositol 4-kinase activity;ATP binding;kinase activity	cytoplasm;Golgi-associated vesicle membrane;membrane;plasma membrane;viral replication complex	ATP-binding;Cell membrane;Complete proteome;Complete proteome {ECO:0000313|Proteomes:UP000000589};Cytoplasm;ECO:0000213|MaxQB:A0A140T8I9, ECO:0000213|PeptideAtlas:A0A140T8I9};ECO:0000256|SAAS:SAAS00936588};ECO:0000256|SAAS:SAAS00936663};Kinase;Membrane;Nucleotide-binding;Phosphoprotein;Reference proteome;Reference proteome {ECO:0000313|Proteomes:UP000000589};Transferase	37	16	A0A140T8I9;E9Q3L2	Pi4ka	Isoform of E9Q3L2, Phosphatidylinositol 4-kinase alpha;Phosphatidylinositol 4-kinase alpha	A0A140T8I9;E9Q3L2	Acts on phosphatidylinositol (PtdIns) in the firstcommitted step in the production of the second messenger inositol-1,4,5,-trisphosphate.
NaN	0.0820559	1.18627	-1.41055	0.344817	0.752209	-0.954804	NaN	NaN	UP000000589_10090_2020	immune response;immunoglobulin production		extracellular space	Complete proteome {ECO:0000313|Proteomes:UP000000589};Reference proteome {ECO:0000313|Proteomes:UP000000589};Signal {ECO:0000256|SAM:SignalP}	1	12	A0A140T8N5;A0A140T8N7	Igkv6-23;Igkv6-25	Ig-like domain-containing protein (Fragment)	A0A140T8N5;A0A140T8N7
NaN	-0.363659	-1.21783	NaN	0.531829	1.04966	NaN	NaN	NaN	UP000000589_10090_2020	immune response;immunoglobulin production		extracellular space	Complete proteome {ECO:0000313|Proteomes:UP000000589};Reference proteome {ECO:0000313|Proteomes:UP000000589};Signal {ECO:0000256|SAM:SignalP}	1	11	A0A140T8P3	Igkv15-103	Ig-like domain-containing protein (Fragment)	A0A140T8P3
-1.19649	-0.682636	1.79979	0.144611	-0.0687847	-0.610327	-0.492034	1.10587	NaN	UP000000589_10090_additional_2020		tubulin binding	cytoplasm;microtubule	Complete proteome {ECO:0000313|Proteomes:UP000000589};Cytoplasm {ECO:0000256|RuleBase:RU000686};Cytoskeleton {ECO:0000256|RuleBase:RU000686};ECO:0000213|MaxQB:A0A140T8T5, ECO:0000213|PeptideAtlas:A0A140T8T5};Microtubule {ECO:0000256|RuleBase:RU000686};Reference proteome {ECO:0000313|Proteomes:UP000000589}	1	14	A0A140T8T5	Map4	Isoform of P27546, Microtubule-associated protein	A0A140T8T5
NaN	0.227849	-1.08259	1.20648	-0.250304	-0.813712	1.43827	-0.725999	NaN	UP000000589_10090_2020;UP000000589_10090_additional_2020	cell adhesion	extracellular matrix structural constituent conferring tensile strength	collagen trimer;collagen-containing extracellular matrix;extracellular matrix;extracellular region	Cell adhesion;Collagen;Complete proteome;Complete proteome {ECO:0000313|Proteomes:UP000000589};Extracellular matrix;Glycoprotein;Hydroxylation;Proteomics identification {ECO:0000213|MaxQB:A0A140T8T7};Proteomics identification {ECO:0000213|MaxQB:A0A140T8W1};Reference proteome;Reference proteome {ECO:0000313|Proteomes:UP000000589};Repeat;Secreted;Signal;Signal {ECO:0000256|SAM:SignalP}	5	17	A0A140T8T7;A0A140T8W1;A6H584	Col6a5	Isoform of A6H584, Collagen alpha-5(VI) chain;Isoform of A6H584, Collagen alpha-5(VI) chain;Collagen alpha-5(VI) chain	A0A140T8T7;A0A140T8W1;A6H584	Collagen VI acts as a cell-binding protein
-1.79024	-0.00938924	1.24668	-0.112986	1.14286	0.322386	0.738341	-0.556043	-0.981617	UP000000589_10090_2020;UP000000589_10090_additional_2020	carbohydrate metabolic process;fructose 6-phosphate metabolic process;glyceraldehyde-3-phosphate metabolic process;pentose-phosphate shunt;pentose-phosphate shunt, non-oxidative branch	carbohydrate binding;monosaccharide binding;sedoheptulose-7-phosphate:D-glyceraldehyde-3-phosphate glyceronetransferase activity	cytoplasm;cytosol;intracellular membrane-bounded organelle;nucleoplasm;nucleus	3D-structure;Acetylation;Complete proteome;Complete proteome {ECO:0000313|Proteomes:UP000000589};Cytoplasm;Direct protein sequencing;ECO:0000213|MaxQB:A0A1B0GR11, ECO:0000213|PeptideAtlas:A0A1B0GR11};Pentose shunt;Pentose shunt {ECO:0000256|RuleBase:RU000501};Phosphoprotein;Reference proteome;Reference proteome {ECO:0000313|Proteomes:UP000000589};Schiff base;Transferase;Transferase {ECO:0000256|R…	26	19	A0A1B0GR11;Q93092	Taldo1	Isoform of Q93092, Transaldolase;Transaldolase	A0A1B0GR11;Q93092	Transaldolase is important for the balance ofmetabolites in the pentose-phosphate pathway;Transaldolase is important for the balance ofmetabolites in the pentose-phosphate pathway.
0.600825	NaN	0.433229	0.195356	-2.19687	NaN	0.566139	0.505514	-0.10419	UP000000589_10090_2020;UP000000589_10090_additional_2020	actin cytoskeleton organization;positive regulation of neuron projection development;positive regulation of protein phosphorylation	metal ion binding	cytoplasm;cytosol;neuron projection terminus;nucleolus;nucleus;perinuclear region of cytoplasm	Alternative splicing;Complete proteome;Complete proteome {ECO:0000313|Proteomes:UP000000589};Cytoplasm;ECO:0000213|MaxQB:A0A1B0GR18, ECO:0000213|PeptideAtlas:A0A1B0GR18};Metal-binding;Nucleus;Phosphoprotein;Reference proteome;Reference proteome {ECO:0000313|Proteomes:UP000000589};Zinc	7	17	A0A1B0GR18;Q8VI63	Mob2	Isoform of Q8VI63, MOB kinase activator 2;MOB kinase activator 2	A0A1B0GR18;Q8VI63	Stimulates the autophosphorylation and kinase activityof STK38 and STK38L.
NaN	-0.565065	-0.763953	NaN	-0.114572	1.44359	NaN	NaN	NaN	UP000000589_10090_2020;UP000000589_10090_additional_2020	collagen biosynthetic process;ERAD pathway;lung epithelium development;phospholipid homeostasis;positive regulation of peptidase activity;protein secretion;protein transport;regulation of protein kinase B signaling;surfactant homeostasis	calcium ion binding	endoplasmic reticulum;endoplasmic reticulum lumen	Calcium;Calcium {ECO:0000256|PROSITE-ProRule:PRU00448};Chaperone;Complete proteome;Complete proteome {ECO:0000313|Proteomes:UP000000589};ECO:0000213|MaxQB:A0A1B0GR19, ECO:0000213|PeptideAtlas:A0A1B0GR19};ECO:0000213|MaxQB:A0A1B0GR86, ECO:0000213|PeptideAtlas:A0A1B0GR86};ECO:0000213|MaxQB:A0A1B0GRI0, ECO:0000213|PeptideAtlas:A0A1B0GRI0};Endoplasmic reticulum;Glycoprotein;Metal-binding;Reference pr…	3	12	A0A1B0GR19;A0A1B0GR86;A0A1B0GRI0;Q8BH97	Rcn3	Isoform of Q8BH97, Reticulocalbin-3 (Fragment);Isoform of Q8BH97, Reticulocalbin-3 (Fragment);Isoform of Q8BH97, Reticulocalbin-3 (Fragment);Reticulocalbin-3	A0A1B0GR19;A0A1B0GR86;A0A1B0GRI0;Q8BH97	Probable molecular chaperone assisting proteinbiosynthesis and transport in the endoplasmic reticulum(PubMed:26252542). Required for the proper biosynthesis andtransport of pulmonary surfactant-associated protein A/SP-A,pulmonary surfactant-associated protein D/SP-D and the lipidtransporter ABCA3 (PubMed:26252542). By regulating both the properexpression and the degradation through the endoplasmi…
NaN	0.277286	-1.16258	-0.907652	1.1614	0.631539	NaN	NaN	NaN	UP000000589_10090_2020;UP000000589_10090_additional_2020			integral component of membrane;mitochondrion	Complete proteome;Complete proteome {ECO:0000313|Proteomes:UP000000589};ECO:0000213|MaxQB:A0A1B0GR84, ECO:0000213|PeptideAtlas:A0A1B0GR84};Membrane;Phosphoprotein;Reference proteome;Reference proteome {ECO:0000313|Proteomes:UP000000589};Transmembrane;Transmembrane helix	1	13	A0A1B0GR84;Q9D938	Tmem160	Isoform of Q9D938, Transmembrane protein 160;Transmembrane protein 160	A0A1B0GR84;Q9D938
NaN	-0.928592	0.0557348	1.37282	-0.499966	NaN	NaN	NaN	NaN	UP000000589_10090_additional_2020	adenylate cyclase-inhibiting G protein-coupled receptor signaling pathway;aorta development;cAMP-mediated signaling;cardiac septum development;cellular response to 2,3,7,8-tetrachlorodibenzodioxine;cellular response to cAMP;cellular response to cGMP;cellular response to drug;cellular response to granulocyte macrophage colony-stimulating factor stimulus;cellular response to lipopolysaccharide;cell…	3',5'-cyclic-AMP phosphodiesterase activity;3',5'-cyclic-GMP phosphodiesterase activity;3',5'-cyclic-nucleotide phosphodiesterase activity;cAMP binding;cGMP binding;cGMP-stimulated cyclic-nucleotide phosphodiesterase activity;drug binding;GAF domain binding;identical protein binding;magnesium ion binding;metal ion binding;phosphate ion binding;protein homodimerization activity;TPR domain binding;…	axon;cytoplasm;cytosol;dendrite;endoplasmic reticulum;Golgi apparatus;hippocampal mossy fiber;membrane raft;mitochondrial inner membrane;mitochondrial matrix;mitochondrial outer membrane;mitochondrion;nucleus;perinuclear region of cytoplasm;plasma membrane;presynaptic membrane;synaptic membrane	3D-structure;Alternative splicing;cAMP;Cell membrane;cGMP;cGMP-binding;Complete proteome;Complete proteome {ECO:0000313|Proteomes:UP000000589};Cytoplasm;Direct protein sequencing;ECO:0000213|PeptideAtlas:A0A1B0GRJ9};ECO:0000213|PeptideAtlas:Q5PR72};ECO:0000256|SAAS:SAAS01040760};ECO:0000256|SAAS:SAAS01040765};Hydrolase;Lipoprotein;Membrane;Metal-binding;Mitochondrion;Mitochondrion inner membrane;…	24	14	A0A1B0GRJ9;F7D3W5;Q5PR72;Q922S4-2;Q922S4-3	Pde2a;Gm45837;Pde2a;Pde2a;Pde2a	Isoform of Q922S4, Phosphodiesterase;Gm45837 readthrough, Phosphodiesterase;Isoform of Q922S4, Phosphodiesterase;Isoform of Q922S4, Isoform PDE2A1 of cGMP-dependent 3',5'-cyclic phosphodiesterase;Isoform of Q922S4, Isoform PDE2A2 of cGMP-dependent 3',5'-cyclic phosphodiesterase	A0A1B0GRJ9;F7D3W5;Q5PR72;Q922S4-2;Q922S4-3	Cyclic nucleotide phosphodiesterase with a dual-specificity for the second messengers cAMP and cGMP, which are keyregulators of many important physiological processes
-1.39839	-0.0759729	0.766891	-0.0315975	1.88811	-0.0465036	-1.35032	0.00469084	0.24309	UP000000589_10090_2020;UP000000589_10090_additional_2020		pyridoxal phosphate binding	mitochondrion	Complete proteome;Complete proteome {ECO:0000313|Proteomes:UP000000589};ECO:0000213|MaxQB:A0A1B0GRP7, ECO:0000213|PeptideAtlas:A0A1B0GRP7};Phosphoprotein;Pyridoxal phosphate;Reference proteome;Reference proteome {ECO:0000313|Proteomes:UP000000589}	13	19	A0A1B0GRP7;Q9Z2Y8	Plpbp	Isoform of Q9Z2Y8, Ala_racemase_N domain-containing protein (Fragment);Pyridoxal phosphate homeostasis protein	A0A1B0GRP7;Q9Z2Y8	Pyridoxal 5'-phosphate (PLP)-binding protein, which maybe involved in intracellular homeostatic regulation of pyridoxal5'-phosphate (PLP), the active form of vitamin B6
-0.0796728	0.590725	0.70108	0.083299	0.82934	0.68754	-2.26416	0.32135	-0.869497	UP000000589_10090_additional_2020	phosphatidylinositol phosphorylation			Complete proteome {ECO:0000313|Proteomes:UP000000589};ECO:0000213|MaxQB:A0A1B0GRV0, ECO:0000213|PeptideAtlas:A0A1B0GRV0};Reference proteome {ECO:0000313|Proteomes:UP000000589}	16	19	A0A1B0GRV0	Bpnt1	Isoform of Q9Z0S1, 3'(2'),5'-bisphosphate nucleotidase 1	A0A1B0GRV0
-2.3884	0.461274	0.541453	0.0051346	0.162657	-0.143753	0.535592	-0.333452	1.15949	UP000000589_10090_additional_2020			troponin complex	Coiled coil {ECO:0000256|SAM:Coils};Complete proteome {ECO:0000313|Proteomes:UP000000589};Proteomics identification {ECO:0000213|MaxQB:A0A1B0GRY8};Reference proteome {ECO:0000313|Proteomes:UP000000589}	1	9	A0A1B0GRY8	Tnni2	Isoform of P13412, Troponin I, fast skeletal muscle (Fragment)	A0A1B0GRY8
0.274422	-0.677431	1.23417	0.368756	-0.0675541	-1.70264	0.538964	1.15848	-1.12717	UP000000589_10090_2020;UP000000589_10090_additional_2020	[2Fe-2S] cluster assembly;cell redox homeostasis;cellular iron ion homeostasis;negative regulation of cardiac muscle hypertrophy;protein maturation by iron-sulfur cluster transfer;regulation of the force of heart contraction	electron transfer activity;glutathione disulfide oxidoreductase activity;identical protein binding;iron-sulfur cluster binding;metal ion binding;protein disulfide oxidoreductase activity;protein kinase C binding	cell;cell cortex;cytosol;dendrite;nucleus;Z disc	3D-structure;Acetylation;Complete proteome;Complete proteome {ECO:0000313|Proteomes:UP000000589};Cytoplasm;Direct protein sequencing;ECO:0000213|MaxQB:A0A1B0GS58, ECO:0000213|PeptideAtlas:A0A1B0GS58};Iron;Iron-sulfur;Metal-binding;Phosphoprotein;Reference proteome;Reference proteome {ECO:0000313|Proteomes:UP000000589};Repeat	14	19	A0A1B0GS58;Q9CQM9	Glrx3	Isoform of Q9CQM9, Glutaredoxin-3;Glutaredoxin-3	A0A1B0GS58;Q9CQM9	Together with BOLA2, acts as a cytosolic iron-sulfur(Fe-S) cluster assembly factor that facilitates [2Fe-2S] clusterinsertion into a subset of cytosolic proteins (By similarity).Acts as a critical negative regulator of cardiac hypertrophy and apositive inotropic regulator (PubMed:16809552, PubMed:18258855,PubMed:18929570). Required for hemoglobin maturation. Does notpossess any thyoredoxin activi…
0.177833	-0.0947169	0.349303	-0.519922	2.28224	-1.45423	-0.44802	-0.156067	-0.136422	UP000000589_10090_2020;UP000000589_10090_additional_2020	cytoskeleton organization;positive regulation of cytokinesis;skeletal muscle tissue development	actin filament binding	actin cytoskeleton;cell junction;cleavage furrow;costamere;cytoplasm;cytosol;invadopodium;microtubule minus-end;midbody;nucleus;plasma membrane;podosome	Actin-binding;Alternative splicing;Calcium;Cell junction;Cell membrane;Cell projection;Coiled coil {ECO:0000256|SAM:Coils};Complete proteome;Complete proteome {ECO:0000313|Proteomes:UP000000589};Cytoplasm;Cytoskeleton;ECO:0000213|MaxQB:A0A1B0GS91, ECO:0000213|PeptideAtlas:A0A1B0GS91};ECO:0000213|MaxQB:E9Q3Z5, ECO:0000213|PeptideAtlas:E9Q3Z5};Membrane;Methylation;Phosphoprotein;Reference proteome;…	20	19	A0A1B0GS91;E9Q3Z5;Q8K4L3	Svil	Isoform of Q8K4L3, HP domain-containing protein;Isoform of Q8K4L3, HP domain-containing protein;Supervillin	A0A1B0GS91;E9Q3Z5;Q8K4L3	Isoform 1: Forms a high-affinity link between the actincytoskeleton and the membrane. Is among the first costamericproteins to assemble during myogenesis and it contributes tomyogenic membrane structure and differentiation. Appears to beinvolved in myosin II assembly. May modulate myosin II regulationthrough MLCK during cell spreading, an initial step in cellmigration. May play a role in invadopo…
-1.70803	1.10074	1.03714	0.601999	0.936226	-0.348524	-0.851691	-0.839323	0.0714616	UP000000589_10090_2020;UP000000589_10090_additional_2020	regulation of angiogenesis	ribonuclease inhibitor activity	angiogenin-PRI complex;cytosol;nucleoplasm	3D-structure;Acetylation;Coiled coil {ECO:0000256|SAM:Coils};Complete proteome;Complete proteome {ECO:0000313|Proteomes:UP000000589};Cytoplasm;ECO:0000213|MaxQB:A0A1B0GSG5, ECO:0000213|PeptideAtlas:A0A1B0GSG5};Leucine-rich repeat;Phosphoprotein;Reference proteome;Reference proteome {ECO:0000313|Proteomes:UP000000589};Repeat	17	19	A0A1B0GSG5;Q91VI7	Rnh1	Isoform of Q91VI7, Ribonuclease inhibitor;Ribonuclease inhibitor	A0A1B0GSG5;Q91VI7	Ribonuclease inhibitor which inhibits RNASE1, RNASE2 andANG. May play a role in redox homeostasis (By similarity)
NaN	-0.82699	-0.657034	1.26987	-0.254277	-0.789858	1.25829	NaN	NaN	UP000000589_10090_2020;UP000000589_10090_additional_2020		oxidoreductase activity, acting on the aldehyde or oxo group of donors, NAD or NADP as acceptor		Complete proteome;Complete proteome {ECO:0000313|Proteomes:UP000000589};ECO:0000213|MaxQB:A0A1B0GSU0, ECO:0000213|PeptideAtlas:A0A1B0GSU0};Reference proteome;Reference proteome {ECO:0000313|Proteomes:UP000000589}	11	14	A0A1B0GSU0;Q571I9	Aldh16a1	Isoform of Q571I9, Aldehyde dehydrogenase family 16 member A1;Aldehyde dehydrogenase family 16 member A1	A0A1B0GSU0;Q571I9
-0.550876	0.824907	1.00064	0.203159	0.909835	0.861987	-0.34587	-1.63506	-1.26872	UP000000589_10090_additional_2020		metal ion binding		Complete proteome {ECO:0000313|Proteomes:UP000000589};ECO:0000213|PeptideAtlas:A0A1B0GSX6};ECO:0000256|SAAS:SAAS00113461};ECO:0000256|SAAS:SAAS00516446};ECO:0000256|SAAS:SAAS00516478};Reference proteome {ECO:0000313|Proteomes:UP000000589}	14	10	A0A1B0GSX6	Pdlim3	Isoform of O70209, PDZ and LIM domain protein 3	A0A1B0GSX6
1.04064	-0.748172	0.667955	-0.892158	NaN	-0.966616	-0.426266	-0.367703	1.69232	UP000000589_10090_2020;UP000000589_10090_additional_2020	DNA replication;mRNA transport;nuclear pore complex assembly;positive regulation of mRNA splicing, via spliceosome;posttranscriptional tethering of RNA polymerase II gene DNA at nuclear periphery;protein import into nucleus;RNA export from nucleus;telomere tethering at nuclear periphery	mRNA binding;nuclear localization sequence binding;peptide binding;promoter-specific chromatin binding;RNA binding;serine-type peptidase activity;structural constituent of nuclear pore;transcription coactivator activity	intracellular membrane-bounded organelle;kinetochore;nuclear body;nuclear envelope;nuclear inclusion body;nuclear membrane;nuclear periphery;nuclear pore;nuclear pore cytoplasmic filaments;nuclear pore nuclear basket;nuclear pore outer ring;nucleoplasm;nucleus;ribonucleoprotein complex	3D-structure;Acetylation;Autocatalytic cleavage;Complete proteome;Complete proteome {ECO:0000313|Proteomes:UP000000589};ECO:0000213|MaxQB:A0A1B0GSX7, ECO:0000213|PeptideAtlas:A0A1B0GSX7};Hydrolase;Isopeptide bond;Membrane;mRNA transport;Nuclear pore complex;Nucleus;Phosphoprotein;Protease;Protein transport;Reference proteome;Reference proteome {ECO:0000313|Proteomes:UP000000589};Repeat;Serine pro…	21	18	A0A1B0GSX7;Q6PFD9	Nup98	Isoform of Q6PFD9, Nuclear pore complex protein Nup96;Nuclear pore complex protein Nup98-Nup96	A0A1B0GSX7;Q6PFD9	Plays a role in the nuclear pore complex (NPC) assemblyand/or maintenance. NUP98 and NUP96 are involved in thebidirectional transport across the NPC. May anchor NUP153 and TPRto the NPC. In cooperation with DHX9, plays a role intranscription and alternative splicing activation of a subset ofgenes. Involved in the localization of DHX9 in discreteintranuclear foci (GLFG-body).
0.817335	-1.47768	-0.072521	0.15971	-1.51413	-0.601274	0.918441	1.04836	0.721761	UP000000589_10090_2020;UP000000589_10090_additional_2020	apoptotic process;autophagic cell death;brown fat cell differentiation;cardiac muscle cell apoptotic process;cell death;cellular response to cobalt ion;cellular response to hydrogen peroxide;cellular response to hypoxia;cellular response to mechanical stimulus;cerebral cortex development;defense response to virus;granzyme-mediated apoptotic signaling pathway;intrinsic apoptotic signaling pathway;…	GTPase binding;identical protein binding;protein heterodimerization activity;protein homodimerization activity	cytoplasm;dendrite;endoplasmic reticulum;integral component of membrane;integral component of mitochondrial outer membrane;mitochondrial envelope;mitochondrial membrane;mitochondrial outer membrane;mitochondrion;nuclear envelope;nucleoplasm;nucleus;postsynaptic density	Apoptosis;Complete proteome;Complete proteome {ECO:0000313|Proteomes:UP000000589};ECO:0000213|MaxQB:A0A1B0GT26, ECO:0000213|PeptideAtlas:A0A1B0GT26};Membrane;Mitochondrion;Mitochondrion outer membrane;Phosphoprotein;Reference proteome;Reference proteome {ECO:0000313|Proteomes:UP000000589};Transmembrane;Transmembrane helix	6	19	A0A1B0GT26;O55003	Bnip3	Isoform of O55003, BCL2/adenovirus E1B 19 kDa protein-interacting protein 3;BCL2/adenovirus E1B 19 kDa protein-interacting protein 3	A0A1B0GT26;O55003	Apoptosis-inducing protein that can overcome BCL2suppression. May play a role in repartitioning calcium between thetwo major intracellular calcium stores in association with BCL2(By similarity). Involved in mitochondrial quality control via itsinteraction with SPATA18/MIEAP: in response to mitochondrialdamage, participates in mitochondrial protein catabolic process(also named MALM) leading to the…
NaN	0.970698	-0.571459	NaN	0.709084	-1.10832	NaN	NaN	NaN	UP000000589_10090_2020;UP000000589_10090_additional_2020	hematopoietic progenitor cell differentiation		integral component of membrane;mitochondrion	Alternative splicing;Complete proteome;Complete proteome {ECO:0000313|Proteomes:UP000000589};ECO:0000213|MaxQB:A0A1B0GT63, ECO:0000213|PeptideAtlas:A0A1B0GT63};ECO:0000213|MaxQB:G3X9F4, ECO:0000213|PeptideAtlas:G3X9F4};Membrane;Membrane {ECO:0000256|SAM:Phobius};Phosphoprotein;Reference proteome;Reference proteome {ECO:0000313|Proteomes:UP000000589};Transmembrane;Transmembrane {ECO:0000256|SAM:Ph…	4	8	A0A1B0GT63;G3X9F4;Q8VD26;Q8VD26-2	Tmem143	Isoform of Q8VD26, Transmembrane protein 143;Isoform of Q8VD26, Transmembrane protein 143;Transmembrane protein 143;Isoform of Q8VD26, Isoform 2 of Transmembrane protein 143	A0A1B0GT63;G3X9F4;Q8VD26;Q8VD26-2
-0.0604928	0.54228	0.334632	-1.11688	1.28217	0.975369	-0.196491	0.158722	-1.91931	UP000000589_10090_2020;UP000000589_10090_additional_2020	glycogen biosynthetic process;glycogen metabolic process;heart development	glucose binding;glycogen (starch) synthase activity;glycogen synthase activity, transferring glucose-1-phosphate;protein kinase binding	cytoplasm;inclusion body	Allosteric enzyme;Complete proteome;Complete proteome {ECO:0000313|Proteomes:UP000000589};ECO:0000213|MaxQB:A0A1B0GT92, ECO:0000213|PeptideAtlas:A0A1B0GT92};Glycogen biosynthesis;Glycogen biosynthesis {ECO:0000256|RuleBase:RU363104};Glycosyltransferase;Glycosyltransferase {ECO:0000256|RuleBase:RU363104};Phosphoprotein;Reference proteome;Reference proteome {ECO:0000313|Proteomes:UP000000589};Trans…	18	16	A0A1B0GT92;Q9Z1E4	Gys1	Isoform of Q9Z1E4, Glycogen [starch] synthase;Glycogen [starch] synthase, muscle	A0A1B0GT92;Q9Z1E4	Transfers the glycosyl residue from UDP-Glc to the non-reducing end of alpha-1,4-glucan.
-0.343949	1.02952	0.856086	-0.0821992	0.665901	1.0357	-0.332493	-1.8913	-0.937265	UP000000589_10090_2020;UP000000589_10090_additional_2020	branched-chain amino acid biosynthetic process;branched-chain amino acid catabolic process;branched-chain amino acid metabolic process;cellular response to leukemia inhibitory factor;isoleucine catabolic process;isoleucine metabolic process;leucine biosynthetic process;leucine metabolic process;regulation of hormone levels;valine biosynthetic process;valine metabolic process	branched-chain-amino-acid transaminase activity;L-isoleucine transaminase activity;L-leucine transaminase activity;L-valine transaminase activity	cytoplasm;mitochondrion;nucleus	{ECO:0000256|RuleBase:RU004517};Acetylation;Amino-acid biosynthesis;Amino-acid biosynthesis {ECO:0000256|RuleBase:RU004517};Aminotransferase;Aminotransferase {ECO:0000256|RuleBase:RU004517};Branched-chain amino acid biosynthesis;Complete proteome;Complete proteome {ECO:0000313|Proteomes:UP000000589};ECO:0000213|MaxQB:A0A1B0GX27, ECO:0000213|PeptideAtlas:A0A1B0GX27};ECO:0000213|MaxQB:O88374, ECO:0…	8	13	A0A1B0GX27;O35855;O88374	Bcat2	Isoform of O35855, Branched-chain-amino-acid aminotransferase;Branched-chain-amino-acid aminotransferase, mitochondrial;Isoform of O35855, Branched-chain-amino-acid aminotransferase	A0A1B0GX27;O35855;O88374	Catalyzes the first reaction in the catabolism of theessential branched chain amino acids leucine, isoleucine, andvaline. May also function as a transporter of branched chainalpha-keto acids.
-0.485852	0.760914	1.04756	-0.694533	1.38172	-1.90932	0.0938799	-0.204092	0.00972914	UP000000589_10090_2020;UP000000589_10090_additional_2020	actin filament bundle assembly;actin filament network formation;bone development;regulation of synaptic vesicle cycle	actin filament binding;calcium ion binding;structural constituent of presynaptic actin cytoskeleton	actin filament;actin filament bundle;cytoplasm;cytosol;neuromuscular junction;plasma membrane;stereocilium	Actin-binding;Actin-binding {ECO:0000256|SAAS:SAAS00782879};Calcium;Calcium {ECO:0000256|PROSITE-ProRule:PRU00448};Complete proteome;Complete proteome {ECO:0000313|Proteomes:UP000000589};Cytoplasm;Direct protein sequencing;ECO:0000213|MaxQB:A0A1C7CYV0, ECO:0000213|PeptideAtlas:A0A1C7CYV0};Metal-binding;Phosphoprotein;Reference proteome;Reference proteome {ECO:0000313|Proteomes:UP000000589};Repeat…	31	19	A0A1C7CYV0;Q99K51	Pls3	Isoform of Q99K51, Plastin-3 (Fragment);Plastin-3	A0A1C7CYV0;Q99K51	Actin-bundling protein.
NaN	0.271451	-1.39121	NaN	0.986451	0.133305	NaN	NaN	NaN	UP000000589_10090_2020;UP000000589_10090_additional_2020	cellular response to glucose stimulus;cellular response to nicotine;cellular response to tumor necrosis factor;glucose metabolic process;negative regulation of insulin secretion;nervous system process;positive regulation of cation channel activity;positive regulation of protein localization to plasma membrane;potassium ion import across plasma membrane;potassium ion transmembrane transport;potass…	ankyrin binding;ATP binding;ATP-activated inward rectifier potassium channel activity;heat shock protein binding;inward rectifier potassium channel activity;ion channel binding;potassium ion binding;protein C-terminus binding;voltage-gated potassium channel activity	acrosomal vesicle;axolemma;cell body fiber;cytosol;endoplasmic reticulum;endosome;integral component of membrane;intercalated disc;intracellular membrane-bounded organelle;inward rectifying potassium channel;mitochondrion;myelin sheath;neuronal cell body;nuclear envelope;plasma membrane;sarcolemma;T-tubule	3D-structure;Complete proteome;Complete proteome {ECO:0000313|Proteomes:UP000000589};ECO:0000256|SAAS:SAAS00036712, ECO:0000256|SAM:Phobius};ECO:0000256|SAAS:SAAS00036719};ECO:0000256|SAAS:SAAS00036725};ECO:0000256|SAAS:SAAS00036740};ECO:0000256|SAAS:SAAS00036741};ECO:0000256|SAAS:SAAS00036758};ECO:0000256|SAAS:SAAS00048522};ECO:0000256|SAM:Phobius};Ion channel;Ion transport;Membrane;Membrane {EC…	2	4	A0A1C7CYV4;Q61743	Kcnj11	Isoform of Q61743, ATP-sensitive inward rectifier potassium channel 11 (Fragment);ATP-sensitive inward rectifier potassium channel 11	A0A1C7CYV4;Q61743	as external potassium is raised, thevoltage range of the channel opening shifts to more positivevoltages. The inward rectification is mainly due to the blockageof outward current by internal magnesium. Can be blocked byextracellular barium. Can form cardiac and smooth muscle-type KATPchannels with ABCC9. KCNJ11 forms the channel pore while ABCC9 isrequired for activation and regulation (By simila…
0.842293	-1.2382	-1.3113	0.629295	NaN	NaN	0.713513	0.364398	NaN	UP000000589_10090_2020;UP000000589_10090_additional_2020	glutathione metabolic process;hydrogen peroxide catabolic process;protein homotetramerization;response to oxidative stress	glutathione peroxidase activity;selenium binding	extracellular space	Complete proteome;Complete proteome {ECO:0000313|Proteomes:UP000000589};ECO:0000213|PeptideAtlas:A0A1C7ZMZ5};ECO:0000213|PeptideAtlas:A0A1C7ZMZ7};ECO:0000256|SAAS:SAAS00719795};ECO:0000256|SAAS:SAAS00719797};Oxidoreductase;Oxidoreductase {ECO:0000256|SAAS:SAAS00719797};Peroxidase;Peroxidase {ECO:0000256|SAAS:SAAS00719795};Reference proteome;Reference proteome {ECO:0000313|Proteomes:UP000000589};S…	2	16	A0A1C7ZMZ5;A0A1C7ZMZ7;P46412	Gpx3	Isoform of P46412, Glutathione peroxidase (Fragment);Isoform of P46412, Glutathione peroxidase 3 (Fragment);Glutathione peroxidase 3	A0A1C7ZMZ5;A0A1C7ZMZ7;P46412	Protects cells and enzymes from oxidative damage, bycatalyzing the reduction of hydrogen peroxide, lipid peroxides andorganic hydroperoxide, by glutathione.
NaN	1.12404	-1.22831	NaN	-0.281301	0.385564	NaN	NaN	NaN	UP000000589_10090_2020;UP000000589_10090_additional_2020	cellular calcium ion homeostasis;negative regulation of cell proliferation;positive regulation of calcineurin-NFAT signaling cascade;release of sequestered calcium ion into cytosol;RNA processing	ion channel binding;RNA binding	cytoplasm;perinuclear region of cytoplasm;sarcoplasmic reticulum membrane	Acetylation;Coiled coil {ECO:0000256|SAM:Coils};Complete proteome;Complete proteome {ECO:0000313|Proteomes:UP000000589};Cytoplasm;ECO:0000213|MaxQB:A0A1D5RL92, ECO:0000213|PeptideAtlas:A0A1D5RL92};Endoplasmic reticulum;Isopeptide bond;Phosphoprotein;Reference proteome;Reference proteome {ECO:0000313|Proteomes:UP000000589};Ubl conjugation	17	14	A0A1D5RL92;Q8CGZ0	Cherp	Isoform of Q8CGZ0, Calcium homeostasis endoplasmic reticulum protein;Calcium homeostasis endoplasmic reticulum protein	A0A1D5RL92;Q8CGZ0	Involved in calcium homeostasis, growth andproliferation.
NaN	0.643729	0.78591	NaN	-0.0270598	-1.40258	NaN	NaN	NaN	UP000000589_10090_2020;UP000000589_10090_additional_2020	positive regulation of GTPase activity;small GTPase mediated signal transduction	guanyl-nucleotide exchange factor activity;Rho GTPase binding;Rho guanyl-nucleotide exchange factor activity	endomembrane system;membrane	Alternative splicing;Coiled coil {ECO:0000256|SAM:Coils};Complete proteome;Complete proteome {ECO:0000313|Proteomes:UP000000589};ECO:0000213|MaxQB:A0A1D5RLE0, ECO:0000213|PeptideAtlas:A0A1D5RLE0};ECO:0000213|MaxQB:A0A1D5RMM1, ECO:0000213|PeptideAtlas:A0A1D5RMM1};ECO:0000213|MaxQB:E9QMR2, ECO:0000213|PeptideAtlas:E9QMR2};ECO:0000213|MaxQB:F8VPN7, ECO:0000213|PeptideAtlas:F8VPN7};Guanine-nucleotide…	23	9	A0A1D5RLE0;A0A1D5RMM1;A0A5F8MPL9;E9QMR2;F8VPN7;Q8BIK4;Q8BIK4-2	Dock9	Isoform of Q8BIK4, Dedicator of cytokinesis protein 9;Isoform of Q8BIK4, Dedicator of cytokinesis protein 9;Isoform of Q8BIK4, Dedicator of cytokinesis protein 9;Isoform of Q8BIK4, Dedicator of cytokinesis protein 9;Isoform of Q8BIK4, Dedicator of cytokinesis protein 9;Dedicator of cytokinesis protein 9;Isoform of Q8BIK4, Isoform 2 of Dedicator of cytokinesis protein 9	A0A1D5RLE0;A0A1D5RMM1;A0A5F8MPL9;E9QMR2;F8VPN7;Q8BIK4;Q8BIK4-2	Guanine nucleotide-exchange factor (GEF) that activatesCDC42 by exchanging bound GDP for free GTP (PubMed:25851601).Overexpression induces filopodia formation (By similarity)
0.0336126	1.64788	0.19691	-0.43945	1.04686	0.339277	-0.385615	-0.621303	-1.81817	UP000000589_10090_additional_2020			integral component of membrane	Complete proteome {ECO:0000313|Proteomes:UP000000589};ECO:0000213|MaxQB:A0A1D5RLF1, ECO:0000213|PeptideAtlas:A0A1D5RLF1};Membrane {ECO:0000256|RuleBase:RU362006};Reference proteome {ECO:0000313|Proteomes:UP000000589};Transmembrane {ECO:0000256|RuleBase:RU362006};Transmembrane helix {ECO:0000256|RuleBase:RU362006}	6	9	A0A1D5RLF1	Reep1	Isoform of Q8BGH4, Receptor expression-enhancing protein	A0A1D5RLF1
NaN	0.180415	0.791453	0.171421	0.82679	-0.0664849	-1.90359	NaN	NaN	UP000000589_10090_2020;UP000000589_10090_additional_2020			mitochondrion	Acetylation;Complete proteome;Complete proteome {ECO:0000313|Proteomes:UP000000589};ECO:0000213|MaxQB:A0A1D5RLG0, ECO:0000213|PeptideAtlas:A0A1D5RLG0};Mitochondrion;NADP;Reference proteome;Reference proteome {ECO:0000313|Proteomes:UP000000589}	5	14	A0A1D5RLG0;Q8BTX9	Hsdl1	Isoform of Q8BTX9, Inactive hydroxysteroid dehydrogenase-like protein 1;Inactive hydroxysteroid dehydrogenase-like protein 1	A0A1D5RLG0;Q8BTX9
NaN	NaN	1.08396	-0.144617	0.297115	-1.60601	NaN	NaN	0.36955	UP000000589_10090_additional_2020	histone acetylation;histone deubiquitination;histone H2A acetylation;histone H4 acetylation	kinase activity;transcription coregulator activity	Golgi apparatus;histone acetyltransferase complex;NuA4 histone acetyltransferase complex;STAGA complex;Swr1 complex;transcription factor TFTC complex	Coiled coil {ECO:0000256|SAM:Coils};Complete proteome {ECO:0000313|Proteomes:UP000000589};ECO:0000213|MaxQB:A0A1D5RLL4, ECO:0000213|PeptideAtlas:A0A1D5RLL4};ECO:0000213|MaxQB:E9PWT1, ECO:0000213|PeptideAtlas:E9PWT1};ECO:0000213|MaxQB:E9PZA7, ECO:0000213|PeptideAtlas:E9PZA7};ECO:0000213|MaxQB:E9QLK7, ECO:0000213|PeptideAtlas:E9QLK7};Kinase {ECO:0000256|PROSITE-ProRule:PRU00269};Reference proteome …	27	13	A0A1D5RLL4;E9PWT1;E9PZA7;E9QLK7	Trrap	Isoform of Q80YV3, Transformation/transcription domain-associated protein;Isoform of Q80YV3, Transformation/transcription domain-associated protein;Isoform of Q80YV3, Transformation/transcription domain-associated protein;Isoform of Q80YV3, Transformation/transcription domain-associated protein	A0A1D5RLL4;E9PWT1;E9PZA7;E9QLK7
-1.08982	NaN	1.46277	NaN	0.42498	-0.693614	-0.104325	NaN	NaN	UP000000589_10090_2020;UP000000589_10090_additional_2020	actin cytoskeleton organization;actin cytoskeleton reorganization;actomyosin structure organization;cell migration;cytoskeleton organization;intracellular signal transduction;microtubule cytoskeleton organization;nuclear migration;protein phosphorylation;regulation of small GTPase mediated signal transduction	ATP binding;identical protein binding;magnesium ion binding;metal ion binding;protein serine/threonine kinase activity	actomyosin;cell leading edge;cell-cell junction;cytoplasm;lamellipodium	Alternative splicing;ATP-binding;ATP-binding {ECO:0000256|SAAS:SAAS00593399};Cell projection;Coiled coil;Coiled coil {ECO:0000256|SAM:Coils};Complete proteome;Complete proteome {ECO:0000313|Proteomes:UP000000589};Cytoplasm;ECO:0000213|PeptideAtlas:A0A1D5RLQ9};ECO:0000213|PeptideAtlas:D3YYN8};ECO:0000213|PeptideAtlas:E9PVY0};Kinase;Kinase {ECO:0000256|SAAS:SAAS00593820};Metal-binding;Metal-binding…	36	14	A0A1D5RLQ9;D3YYN8;E9PVY0;Q3UU96	Cdc42bpa	Isoform of Q3UU96, Non-specific serine/threonine protein kinase;Isoform of Q3UU96, Non-specific serine/threonine protein kinase;Isoform of Q3UU96, Non-specific serine/threonine protein kinase;Serine/threonine-protein kinase MRCK alpha	A0A1D5RLQ9;D3YYN8;E9PVY0;Q3UU96	Serine/threonine-protein kinase which is an importantdownstream effector of CDC42 and plays a role in the regulation ofcytoskeleton reorganization and cell migration. Regulates actincytoskeletal reorganization via phosphorylation of PPP1R12C andMYL9/MLC2. In concert with MYO18A and LRP35A, is involved inmodulating lamellar actomyosin retrograde flow that is crucial tocell protrusion and migration…
-1.09119	NaN	0.100803	1.78938	-0.661674	-0.342538	NaN	NaN	0.205209	UP000000589_10090_additional_2020	positive regulation of GTPase activity;regulation of ARF protein signal transduction	ARF guanyl-nucleotide exchange factor activity		Coiled coil {ECO:0000256|SAM:Coils};Complete proteome {ECO:0000313|Proteomes:UP000000589};ECO:0000213|MaxQB:A0A1D5RM83, ECO:0000213|PeptideAtlas:A0A1D5RM83};Reference proteome {ECO:0000313|Proteomes:UP000000589}	37	16	A0A1D5RM83	Iqsec1	Isoform of Q8R0S2, SEC7 domain-containing protein	A0A1D5RM83
NaN	0.379697	-0.784214	0.159481	1.39071	1.11872	-1.38918	0.161141	-1.03635	UP000000589_10090_2020;UP000000589_10090_additional_2020	cellular response to nerve growth factor stimulus;centrosome localization;microtubule cytoskeleton organization;microtubule-based movement;protein homooligomerization	ATP binding;dynein heavy chain binding;microtubule motor activity	centrosome;cytoplasmic dynein complex;kinetochore;late endosome;lysosome;microtubule	ATP-binding;Complete proteome;Complete proteome {ECO:0000313|Proteomes:UP000000589};Cytoplasm;Cytoskeleton;Dynein;ECO:0000213|MaxQB:A0A1D5RMC1, ECO:0000213|PeptideAtlas:A0A1D5RMC1};Methylation;Microtubule;Motor protein;Nucleotide-binding;Phosphoprotein;Reference proteome;Reference proteome {ECO:0000313|Proteomes:UP000000589};Transport	12	18	A0A1D5RMC1;Q6PDL0	Dync1li2	Isoform of Q6PDL0, Dynein light intermediate chain (Fragment);Cytoplasmic dynein 1 light intermediate chain 2	A0A1D5RMC1;Q6PDL0	Acts as one of several non-catalytic accessorycomponents of the cytoplasmic dynein 1 complex that are thought tobe involved in linking dynein to cargos and to adapter proteinsthat regulate dynein function. Cytoplasmic dynein 1 acts as amotor for the intracellular retrograde motility of vesicles andorganelles along microtubules. May play a role in binding dyneinto membranous organelles or chromoso…
-1.58698	-0.0209293	0.751783	-1.20364	0.782983	-0.33615	-0.186271	0.16209	1.63711	UP000000589_10090_2020;UP000000589_10090_additional_2020	fatty acid biosynthetic process;fatty acid metabolic process;malonate catabolic process	acid-thiol ligase activity;ATP binding;catalytic activity;malonyl-CoA synthetase activity;very long-chain fatty acid-CoA ligase activity	mitochondrion	Alternative splicing;ATP-binding;Complete proteome;Complete proteome {ECO:0000313|Proteomes:UP000000589};ECO:0000213|MaxQB:A0A1D5RMC8, ECO:0000213|PeptideAtlas:A0A1D5RMC8};Fatty acid metabolism;Ligase;Lipid metabolism;Mitochondrion;Nucleotide-binding;Reference proteome;Reference proteome {ECO:0000313|Proteomes:UP000000589};Transit peptide	21	19	A0A1D5RMC8;Q3URE1	Acsf3	Isoform of Q3URE1, Malonate--CoA ligase ACSF3, mitochondrial;Malonate--CoA ligase ACSF3, mitochondrial	A0A1D5RMC8;Q3URE1	Catalyzes the initial reaction in intramitochondrialfatty acid synthesis, by activating malonate and methylmalonate,but not acetate, into their respective CoA thioester. May havesome preference toward very-long-chain substrates (By similarity)
-0.363124	0.753996	0.675628	-0.747155	0.977944	1.32021	-0.648372	-0.201463	-1.76766	UP000000589_10090_2020;UP000000589_10090_additional_2020	activation of MAPK activity;branching morphogenesis of an epithelial tube;cell-matrix adhesion;cellular response to reactive oxygen species;cytoskeleton organization;endothelial cell migration;focal adhesion assembly;growth hormone receptor signaling pathway;integrin-mediated signaling pathway;lamellipodium assembly;peptidyl-tyrosine phosphorylation;positive regulation of angiogenesis;positive re…	beta-catenin binding;BH4 domain binding;integrin binding;metal ion binding;neuropilin binding;protein kinase binding;protein phosphatase binding;protein-containing complex binding;receptor signaling complex scaffold activity;ubiquitin protein ligase binding;vinculin binding	cell cortex;cell leading edge;cytosol;focal adhesion;lamellipodium;plasma membrane;stress fiber	3D-structure;Acetylation;Alternative splicing;Cell adhesion;Cell junction;Complete proteome;Complete proteome {ECO:0000313|Proteomes:UP000000589};Cytoplasm;Cytoskeleton;ECO:0000213|MaxQB:A0A1D5RMM8, ECO:0000213|PeptideAtlas:A0A1D5RMM8};ECO:0000213|MaxQB:F8VQ28, ECO:0000213|PeptideAtlas:F8VQ28};ECO:0000256|SAAS:SAAS00113461};ECO:0000256|SAAS:SAAS00516446};ECO:0000256|SAAS:SAAS00516478};LIM domain;…	9	19	A0A1D5RMM8;F8VQ28;Q8VI36;Q8VI36-2	Pxn	Isoform of Q8VI36, Paxillin;Isoform of Q8VI36, Paxillin;Paxillin;Isoform of Q8VI36, Isoform Alpha of Paxillin	A0A1D5RMM8;F8VQ28;Q8VI36;Q8VI36-2	Cytoskeletal protein involved in actin-membraneattachment at sites of cell adhesion to the extracellular matrix(focal adhesion).
-1.78466	0.664061	0.712789	-0.578954	1.0995	0.850297	-0.182893	-1.18414	0.403999	UP000000589_10090_additional_2020	cell adhesion;cytoskeletal anchoring at plasma membrane	actin filament binding;structural constituent of cytoskeleton	cytoskeleton;focal adhesion;ruffle	Coiled coil {ECO:0000256|SAM:Coils};Complete proteome {ECO:0000313|Proteomes:UP000000589};ECO:0000213|PeptideAtlas:A0A1L1SQ51};ECO:0000213|PeptideAtlas:E9PUM4};Reference proteome {ECO:0000313|Proteomes:UP000000589}	67	19	A0A1L1SQ51;E9PUM4	Tln2	Isoform of Q71LX4, Talin-2;Isoform of Q71LX4, Talin-2	A0A1L1SQ51;E9PUM4
NaN	-0.747479	1.17902	-0.584409	-0.844969	0.997837	NaN	NaN	NaN	UP000000589_10090_2020;UP000000589_10090_additional_2020		cysteine-type peptidase activity;NEDD8-specific protease activity		Acetylation;Complete proteome;Complete proteome {ECO:0000313|Proteomes:UP000000589};ECO:0000213|MaxQB:A0A1L1SRH8, ECO:0000213|PeptideAtlas:A0A1L1SRH8};ECO:0000213|MaxQB:A0A1L1ST73, ECO:0000213|PeptideAtlas:A0A1L1ST73};Hydrolase;Protease;Reference proteome;Reference proteome {ECO:0000313|Proteomes:UP000000589};Thiol protease;Ubl conjugation pathway	1	8	A0A1L1SRH8;A0A1L1ST73;Q9D2Z4	Senp8	Isoform of Q9D2Z4, ULP_PROTEASE domain-containing protein;Isoform of Q9D2Z4, ULP_PROTEASE domain-containing protein (Fragment);Sentrin-specific protease 8	A0A1L1SRH8;A0A1L1ST73;Q9D2Z4	Protease that catalyzes two essential functions in theNEDD8 pathway: processing of full-length NEDD8 to its mature formand deconjugation of NEDD8 from targeted proteins such as cullinsor p53.
NaN	0.874787	-1.402	NaN	0.51873	0.00847949	NaN	NaN	NaN	UP000000589_10090_2020;UP000000589_10090_additional_2020	carbohydrate metabolic process;glucose metabolic process;glycolytic process	ADP-specific glucokinase activity;metal ion binding;phosphotransferase activity, alcohol group as acceptor	endoplasmic reticulum;extracellular region	3D-structure;Alternative splicing;Complete proteome;Complete proteome {ECO:0000313|Proteomes:UP000000589};ECO:0000213|MaxQB:A0A1L1SSF2, ECO:0000213|PeptideAtlas:A0A1L1SSF2};ECO:0000213|MaxQB:Q3UDS7, ECO:0000213|PeptideAtlas:Q3UDS7};Glycolysis;Kinase;Magnesium;Metal-binding;Reference proteome;Reference proteome {ECO:0000313|Proteomes:UP000000589};Secreted;Signal;Signal {ECO:0000256|SAM:SignalP};Tr…	5	13	A0A1L1SSF2;Q3UDS7;Q8VDL4;Q8VDL4-3	Adpgk	Isoform of Q8VDL4, ADP-dependent glucokinase;Isoform of Q8VDL4, ADP-dependent glucokinase;ADP-dependent glucokinase;Isoform of Q8VDL4, Isoform 3 of ADP-dependent glucokinase	A0A1L1SSF2;Q3UDS7;Q8VDL4;Q8VDL4-3	Catalyzes the phosphorylation of D-glucose to D-glucose6-phosphate using ADP as the phosphate donor. GDP and CDP canreplace ADP, but with reduced efficiency.
-0.340584	-0.0452912	0.808409	NaN	-1.34454	-0.450392	1.75298	-0.380584	NaN	UP000000589_10090_2020;UP000000589_10090_additional_2020	bone development;cellular response to growth factor stimulus;heart development;inner ear development;lung development;negative regulation of angiogenesis;negative regulation of endothelial cell proliferation;ossification;pigmentation;positive regulation of endothelial cell migration;regulation of cell morphogenesis;regulation of cell proliferation;regulation of synapse organization;response to ca…	calcium ion binding;collagen binding;extracellular matrix binding;extracellular matrix structural constituent	basement membrane;cell surface;collagen-containing extracellular matrix;cytoplasm;extracellular matrix;extracellular space;glutamatergic synapse;nuclear matrix;nucleus;platelet alpha granule;platelet alpha granule membrane;synapse;vesicle	Basement membrane;Calcium;Complete proteome;Complete proteome {ECO:0000313|Proteomes:UP000000589};Copper;Direct protein sequencing;Disulfide bond;ECO:0000213|MaxQB:A0A1L1SSH9, ECO:0000213|PeptideAtlas:A0A1L1SSH9};ECO:0000213|MaxQB:Q5NCU4, ECO:0000213|PeptideAtlas:Q5NCU4};Extracellular matrix;Glycoprotein;Metal-binding;Reference proteome;Reference proteome {ECO:0000313|Proteomes:UP000000589};Secre…	6	14	A0A1L1SSH9;P07214;Q5NCU4	Sparc	Isoform of P07214, Osteonectin;SPARC;Isoform of P07214, Osteonectin	A0A1L1SSH9;P07214;Q5NCU4	an acidicdomain that binds 5 to 8 Ca(2+) with a low affinity and an EF-handloop that binds a Ca(2+) ion with a high affinity.;Appears to regulate cell growth through interactionswith the extracellular matrix and cytokines. Binds calcium andcopper, several types of collagen, albumin, thrombospondin, PDGFand cell membranes. There are two calcium binding sites
NaN	-0.119706	-1.29323	NaN	0.309584	1.10335	NaN	NaN	NaN	UP000000589_10090_2020;UP000000589_10090_additional_2020	cellular response to glucose starvation;cellular response to hypoxia;negative regulation of apoptotic process;negative regulation of release of cytochrome c from mitochondria;oxidation-reduction process;positive regulation of protein serine/threonine kinase activity		integral component of membrane;membrane;mitochondrial inner membrane;mitochondrion;nucleoplasm;nucleus;protein-containing complex;respirasome	Acetylation;Complete proteome;Complete proteome {ECO:0000313|Proteomes:UP000000589};ECO:0000213|MaxQB:A0A1L1ST61, ECO:0000213|PeptideAtlas:A0A1L1ST61};ECO:0000213|MaxQB:A0A1L1SV00, ECO:0000213|PeptideAtlas:A0A1L1SV00};ECO:0000213|MaxQB:Q8R472, ECO:0000213|PeptideAtlas:Q8R472};ECO:0000256|SAM:Phobius};Electron transport;Membrane;Membrane {ECO:0000256|SAAS:SAAS00508332, ECO:0000256|SAM:Phobius};Mit…	1	11	A0A1L1ST61;A0A1L1SV00;Q8R472;Q9JLR9	Higd1a	Isoform of Q9JLR9, HIG1 domain-containing protein (Fragment);Isoform of Q9JLR9, HIG1 domain-containing protein (Fragment);Isoform of Q9JLR9, HIG1 domain-containing protein;HIG1 domain family member 1A, mitochondrial	A0A1L1ST61;A0A1L1SV00;Q8R472;Q9JLR9	Proposed subunit of cytochrome c oxidase (COX, complexIV), which is the terminal component of the mitochondrialrespiratory chain that catalyzes the reduction of oxygen to water.May play a role in the assembly of respiratory supercomplexes (Bysimilarity).
1.12534	-0.744763	0.337486	-0.487242	0.171724	-1.03729	0.566627	1.51709	-1.44898	UP000000589_10090_2020;UP000000589_10090_additional_2020	centrosome localization;cytoskeletal anchoring at nuclear membrane;Golgi organization;muscle cell differentiation;negative regulation of mesenchymal cell apoptotic process;negative regulation of mini excitatory postsynaptic potential;nuclear matrix anchoring at nuclear membrane;nuclear migration;positive regulation of mesenchymal cell proliferation;positive regulation of receptor-mediated endocyt…	actin binding;actin filament binding;enzyme binding;identical protein binding;lamin binding;protein homodimerization activity;signaling receptor binding	cytoplasm;dendritic spine;dendritic spine head;Golgi apparatus;integral component of membrane;meiotic nuclear membrane microtubule tethering complex;midbody;nuclear envelope;nuclear membrane;nuclear outer membrane;nucleolus;nucleoplasm;P-body;perinuclear region of cytoplasm;postsynaptic membrane;sarcomere;spindle	Actin-binding;Actin-binding {ECO:0000256|SAAS:SAAS00782879};Alternative splicing;Coiled coil;Coiled coil {ECO:0000256|SAM:Coils};Complete proteome;Complete proteome {ECO:0000313|Proteomes:UP000000589};Cytoplasm;Cytoskeleton;Differentiation;Disulfide bond;ECO:0000213|MaxQB:A0A1L1STC6, ECO:0000213|PeptideAtlas:A0A1L1STC6};ECO:0000256|SAM:Phobius};Membrane;Nucleus;Phosphoprotein;Reference proteome;R…	113	17	A0A1L1STC6;Q6ZWR6;Q6ZWR6-4	Syne1	Isoform of Q6ZWR6, Nesprin-1;Nesprin-1;Isoform of Q6ZWR6, Isoform 4 of Nesprin-1	A0A1L1STC6;Q6ZWR6;Q6ZWR6-4	a probable SUN3:SYNE1/KASH1 LINC complex maytether spermatid nuclei to posterior cytoskeletal structures suchas the manchette.; SYNE1 and SYNE2 seem to act redundantly incerebellum, midbrain, brain stem, and other brain regions exceptcerebral cortex and hippocampus. Required for centrosome migrationto the apical cell surface during early ciliogenesis. May beinvolved in nuclear remodeling during s…
-1.81019	0.910278	1.17329	0.560508	0.636582	0.104441	-0.186317	-1.32234	-0.0662472	UP000000589_10090_2020;UP000000589_10090_additional_2020	2-oxoglutarate metabolic process;isocitrate metabolic process;NADH metabolic process;tricarboxylic acid cycle	isocitrate dehydrogenase (NAD+) activity;magnesium ion binding;NAD binding	mitochondrion;myelin sheath	Acetylation;Alternative splicing;Complete proteome;Complete proteome {ECO:0000313|Proteomes:UP000000589};Direct protein sequencing;ECO:0000213|MaxQB:A0A1L1STE6, ECO:0000213|PeptideAtlas:A0A1L1STE6};Magnesium;Manganese;Metal-binding;Mitochondrion;Mitochondrion {ECO:0000256|RuleBase:RU361266};NAD;Oxidoreductase;Phosphoprotein;Reference proteome;Reference proteome {ECO:0000313|Proteomes:UP000000589}…	24	19	A0A1L1STE6;Q9D6R2	Idh3a	Isoform of Q9D6R2, Isocitrate dehydrogenase [NAD] subunit, mitochondrial;Isocitrate dehydrogenase [NAD] subunit alpha, mitochondrial	A0A1L1STE6;Q9D6R2	Catalytic subunit of the enzyme which catalyzes thedecarboxylation of isocitrate (ICT) into alpha-ketoglutarate. Theheterodimer composed of the alpha (IDH3A) and beta (IDH3B)subunits and the heterodimer composed of the alpha (IDH3A) andgamma (IDH3G) subunits, have considerable basal activity but thefull activity of the heterotetramer (containing two subunits ofIDH3A, one of IDH3B and one of IDH3G…
NaN	0.0605761	-0.19691	NaN	1.28231	-1.14597	NaN	NaN	NaN	UP000000589_10090_2020;UP000000589_10090_additional_2020			extracellular space	Complete proteome;Complete proteome {ECO:0000313|Proteomes:UP000000589};Disulfide bond;ECO:0000213|PeptideAtlas:A0A1L1STF4};Glycoprotein;Immunoglobulin domain;Leucine-rich repeat;Reference proteome;Reference proteome {ECO:0000313|Proteomes:UP000000589};Repeat;Secreted;Signal;Signal {ECO:0000256|SAM:SignalP}	1	6	A0A1L1STF4;Q6GU68	Islr	Isoform of Q6GU68, Immunoglobulin superfamily-containing leucine-rich repeat protein (Fragment);Immunoglobulin superfamily containing leucine-rich repeat protein	A0A1L1STF4;Q6GU68
NaN	NaN	NaN	0.0432269	NaN	-1.15244	1.28084	-0.171621	NaN	UP000000589_10090_2020;UP000000589_10090_additional_2020	carbohydrate metabolic process;regulation of immune system process	sialate O-acetylesterase activity	lysosome	Alternative splicing;Complete proteome;Complete proteome {ECO:0000313|Proteomes:UP000000589};Cytoplasm;Disulfide bond;ECO:0000213|MaxQB:A0A1L1SU77, ECO:0000213|PeptideAtlas:A0A1L1SU77};ECO:0000213|MaxQB:A0A1N9M4K1, ECO:0000213|PeptideAtlas:A0A1N9M4K1};Glycoprotein;Hydrolase;Lysosome;Reference proteome;Reference proteome {ECO:0000313|Proteomes:UP000000589};Serine esterase;Signal	3	14	A0A1L1SU77;A0A1N9M4K1;P70665;P70665-2	Siae	Isoform of P70665, Sialate O-acetylesterase;Isoform of P70665, Sialate O-acetylesterase;Sialate O-acetylesterase;Isoform of P70665, Isoform 2 of Sialate O-acetylesterase	A0A1L1SU77;A0A1N9M4K1;P70665;P70665-2	Catalyzes the removal of O-acetyl ester groups fromposition 9 of the parent sialic acid, N-acetylneuraminic acid.
NaN	0.550662	-0.375803	NaN	0.605013	0.811189	NaN	NaN	-1.59106	UP000000589_10090_2020;UP000000589_10090_additional_2020	cellular calcium ion homeostasis;cholesterol homeostasis;cytokine production;glucose homeostasis;glucose-6-phosphate transport;glycogen metabolic process;lactate metabolic process;myeloid progenitor cell differentiation;negative regulation of chemokine production;neutrophil chemotaxis;neutrophil homeostasis;phosphate ion transmembrane transport;positive regulation of catalytic activity;post-embry…	glucose 6-phosphate:inorganic phosphate antiporter activity;glucose-6-phosphate transmembrane transporter activity	integral component of endoplasmic reticulum membrane;intracellular membrane-bounded organelle	Complete proteome {ECO:0000313|Proteomes:UP000000589};ECO:0000213|MaxQB:A0A1L1SUI3, ECO:0000213|PeptideAtlas:A0A1L1SUI3};ECO:0000213|MaxQB:Q9D1F9, ECO:0000213|PeptideAtlas:Q9D1F9};Membrane {ECO:0000256|SAM:Phobius};Reference proteome {ECO:0000313|Proteomes:UP000000589};Transmembrane {ECO:0000256|SAM:Phobius};Transmembrane helix {ECO:0000256|SAM:Phobius}	4	12	A0A1L1SUI3;Q9D1F9	Slc37a4	MFS domain-containing protein;Isoform of A0A1L1SUI3, MFS domain-containing protein	A0A1L1SUI3;Q9D1F9
-1.65258	0.125291	0.158126	0.423204	1.46133	1.20803	-0.685181	-0.9913	-0.046916	UP000000589_10090_additional_2020	base-excision repair;cellular response to DNA damage stimulus;cellular response to UV;monoubiquitinated protein deubiquitination;negative regulation of apoptotic process;negative regulation of cysteine-type endopeptidase activity involved in apoptotic process;negative regulation of G2/M transition of mitotic cell cycle;negative regulation of intrinsic apoptotic signaling pathway in response to DN…	cysteine-type endopeptidase activity;thiol-dependent ubiquitin-specific protease activity;thiol-dependent ubiquitinyl hydrolase activity;ubiquitinyl hydrolase activity;WD40-repeat domain binding	cytoplasm;cytosol;SCF ubiquitin ligase complex	Acetylation;Alternative splicing;Coiled coil {ECO:0000256|SAM:Coils};Complete proteome;Complete proteome {ECO:0000313|Proteomes:UP000000589};Cytoplasm;DNA damage;DNA repair;ECO:0000213|MaxQB:A0A1L1SV73, ECO:0000213|PeptideAtlas:A0A1L1SV73};Hydrolase;Phosphoprotein;Protease;Reference proteome;Reference proteome {ECO:0000313|Proteomes:UP000000589};Thiol protease;Ubl conjugation pathway	12	19	A0A1L1SV73;Q8BY87-2	Usp47	Isoform of Q8BY87, USP domain-containing protein;Isoform of Q8BY87, Isoform 2 of Ubiquitin carboxyl-terminal hydrolase 47	A0A1L1SV73;Q8BY87-2	Ubiquitin-specific protease that specificallydeubiquitinates monoubiquitinated DNA polymerase beta (POLB),stabilizing POLB thereby playing a role in base-excision repair(BER) (By similarity). Acts as a regulator of cell growth andgenome integrity. May also indirectly regulate CDC25A expressionat a transcriptional level.
0.675493	-0.824509	-0.346916	0.445166	-0.704807	1.16455	-0.629979	-1.35086	1.57186	UP000000589_10090_2020;UP000000589_10090_additional_2020			integral component of membrane	Alternative promoter usage;Complete proteome;Complete proteome {ECO:0000313|Proteomes:UP000000589};ECO:0000213|MaxQB:A0A1L1SVG6, ECO:0000213|PeptideAtlas:A0A1L1SVG6};ECO:0000256|SAM:Phobius};Glycoprotein;Membrane;Membrane {ECO:0000256|SAAS:SAAS00072550, ECO:0000256|SAM:Phobius};Phosphoprotein;Reference proteome;Reference proteome {ECO:0000313|Proteomes:UP000000589};Transmembrane;Transmembrane hel…	9	17	A0A1L1SVG6;Q8BY89;Q8BY89-2	Slc44a2	Isoform of Q8BY89, Choline transporter-like protein 2;Choline transporter-like protein 2;Isoform of Q8BY89, Isoform 2 of Choline transporter-like protein 2	A0A1L1SVG6;Q8BY89;Q8BY89-2	Choline transporter.
-1.27765	1.11427	1.35538	0.972934	0.436986	-0.376003	-0.550413	-1.22724	-0.448277	UP000000589_10090_additional_2020				Coiled coil {ECO:0000256|SAM:Coils};Complete proteome {ECO:0000313|Proteomes:UP000000589};Proteomics identification {ECO:0000213|MaxQB:A0A1W2P6H1};Reference proteome {ECO:0000313|Proteomes:UP000000589};Repeat {ECO:0000256|SAAS:SAAS00923712}	5	9	A0A1W2P6H1	Obscn	Isoform of A2AAJ9, Non-specific serine/threonine protein kinase	A0A1W2P6H1
0.452477	0.772448	0.842773	-0.385758	0.79667	0.564836	-0.295217	-2.24654	-0.501688	UP000000589_10090_2020;UP000000589_10090_additional_2020	cargo loading into vesicle;cholesterol homeostasis;endoplasmic reticulum to Golgi vesicle-mediated transport;lipoprotein transport;protein secretion;triglyceride homeostasis	lipoprotein transporter activity	endoplasmic reticulum exit site;endoplasmic reticulum membrane;integral component of membrane	Alternative splicing;Coiled coil;Coiled coil {ECO:0000256|SAM:Coils};Complete proteome;Complete proteome {ECO:0000313|Proteomes:UP000000589};ECO:0000213|MaxQB:A0A1W2P711, ECO:0000213|PeptideAtlas:A0A1W2P711};Endoplasmic reticulum;Glycoprotein;Membrane;Membrane {ECO:0000256|SAM:Phobius};Reference proteome;Reference proteome {ECO:0000313|Proteomes:UP000000589};SH3 domain;SH3 domain {ECO:0000256|PRO…	25	19	A0A1W2P711;Q91ZV0	Mia2	Isoform of Q91ZV0, SH3 domain-containing protein;Melanoma inhibitory activity protein 2	A0A1W2P711;Q91ZV0	Plays a role in the transport of cargos that are toolarge to fit into COPII-coated vesicles and require specificmechanisms to be incorporated into membrane-bound carriers andexported from the endoplasmic reticulum. Plays a role in thesecretion of lipoproteins, pre-chylomicrons and pre-VLDLs, byparticipating in their export from the endoplasmic reticulum (Bysimilarity). Thereby, may play a role in…
0.592337	-0.138774	-0.65367	1.02673	0.0358223	-0.741404	0.915536	0.934635	-1.97122	UP000000589_10090_additional_2020	cilium assembly;mitotic spindle organization;positive regulation of intracellular protein transport;signal transduction	protein-containing complex scaffold activity	centriolar satellite;centriole;cytosol	Coiled coil {ECO:0000256|SAM:Coils};Complete proteome {ECO:0000313|Proteomes:UP000000589};ECO:0000213|MaxQB:A0A1W2P737, ECO:0000213|PeptideAtlas:A0A1W2P737};ECO:0000213|MaxQB:F8VPV0, ECO:0000213|PeptideAtlas:F8VPV0};Reference proteome {ECO:0000313|Proteomes:UP000000589}	13	19	A0A1W2P737;F8VPV0	Pcnt	Isoform of P48725, PACT_coil_coil domain-containing protein;Isoform of P48725, PACT_coil_coil domain-containing protein	A0A1W2P737;F8VPV0
NaN	-0.0413292	1.25331	NaN	-1.19466	-0.0173135	NaN	NaN	NaN	UP000000589_10090_2020;UP000000589_10090_additional_2020	metabolic process;N-glycan processing;protein glycosylation	calcium ion binding;mannosyl-oligosaccharide 1,2-alpha-mannosidase activity	cytosol;endoplasmic reticulum;endoplasmic reticulum-Golgi intermediate compartment;Golgi apparatus;Golgi membrane;integral component of membrane	3D-structure;Calcium;Coiled coil {ECO:0000256|SAM:Coils};Complete proteome;Complete proteome {ECO:0000313|Proteomes:UP000000589};Direct protein sequencing;Disulfide bond;ECO:0000213|MaxQB:A0A1W2P788, ECO:0000213|PeptideAtlas:A0A1W2P788};Glycoprotein;Glycosidase;Glycosidase {ECO:0000256|RuleBase:RU361193};Golgi apparatus;Hydrolase;Hydrolase {ECO:0000256|RuleBase:RU361193};Membrane;Membrane {ECO:00…	13	14	A0A1W2P788;P45700	Man1a;Man1a1	Isoform of P45700, alpha-1,2-Mannosidase (Fragment);Mannosyl-oligosaccharide 1,2-alpha-mannosidase IA	A0A1W2P788;P45700	Involved in the maturation of Asn-linkedoligosaccharides. Progressively trim alpha-1,2-linked mannoseresidues from Man(9)GlcNAc(2) to produce Man(5)GlcNAc(2).
-0.957442	0.827386	1.03153	-0.736351	0.82688	1.31128	-0.252664	-1.35916	-0.691466	UP000000589_10090_2020;UP000000589_10090_additional_2020	cellular respiration;ubiquinone biosynthetic process	ubiquinone binding	mitochondrion	Complete proteome {ECO:0000313|Proteomes:UP000000589};Proteomics identification {ECO:0000213|MaxQB:A0A1W2P7G5};Proteomics identification {ECO:0000213|MaxQB:A0A1W2P7J1};Proteomics identification {ECO:0000213|MaxQB:E9Q3H6};Reference proteome {ECO:0000313|Proteomes:UP000000589}	4	14	A0A1W2P7G5;A0A1W2P7J1;E9Q3H6	Coq10a	Isoform of E9Q3H6, Polyketide_cyc domain-containing protein;Isoform of E9Q3H6, Polyketide_cyc domain-containing protein;Polyketide_cyc domain-containing protein	A0A1W2P7G5;A0A1W2P7J1;E9Q3H6
NaN	0.212935	-1.70704	0.283228	NaN	NaN	0.942592	0.268285	NaN	UP000000589_10090_additional_2020		guanyl-nucleotide exchange factor activity		Coiled coil {ECO:0000256|SAM:Coils};Complete proteome {ECO:0000313|Proteomes:UP000000589};ECO:0000213|MaxQB:A0A1W2P7K6, ECO:0000213|PeptideAtlas:A0A1W2P7K6};Reference proteome {ECO:0000313|Proteomes:UP000000589}	1	15	A0A1W2P7K6	Rab3ip	Isoform of Q68EF0, Rab-3A-interacting protein	A0A1W2P7K6
-2.25742	0.0893867	0.594552	0.255373	0.472493	1.01621	-0.406894	NaN	0.2363	UP000000589_10090_2020;UP000000589_10090_additional_2020	cell cycle;cellular response to interferon-beta;negative regulation of cAMP-mediated signaling;positive regulation of inclusion body assembly;positive regulation of neuron apoptotic process;proteasome-mediated ubiquitin-dependent protein catabolic process;protein K48-linked ubiquitination;protein monoubiquitination;protein polyubiquitination;protein ubiquitination;ubiquitin-dependent protein cata…	ATP binding;transferase activity;ubiquitin conjugating enzyme activity;ubiquitin-protein transferase activity	cytosol;nuclear speck	ATP-binding;ATP-binding {ECO:0000256|RuleBase:RU362109};Cell cycle;Complete proteome;Complete proteome {ECO:0000313|Proteomes:UP000000589};Cytoplasm;ECO:0000213|MaxQB:A0A1W2P7U1, ECO:0000213|PeptideAtlas:A0A1W2P7U1};ECO:0000256|SAAS:SAAS00805691};Nucleotide-binding;Nucleotide-binding {ECO:0000256|RuleBase:RU362109};Nucleus;Phosphoprotein;Reference proteome;Reference proteome {ECO:0000313|Proteome…	2	16	A0A1W2P7U1;Q8CFI2	Cdc34	Isoform of Q8CFI2, UBC core domain-containing protein;Ubiquitin-conjugating enzyme E2 R1	A0A1W2P7U1;Q8CFI2	Accepts ubiquitin from the E1 complex and catalyzes itscovalent attachment to other proteins. In vitro catalyzes 'Lys-48'-linked polyubiquitination. Cooperates with the E2 UBCH5C andthe SCF(FBXW11) E3 ligase complex for the polyubiquitination ofNFKBIA leading to its subsequent proteasomal degradation. Performsubiquitin chain elongation building ubiquitin chains from theUBE2D3-primed NFKBIA-linked…
NaN	0.991109	0.320878	NaN	0.069984	-1.38197	NaN	NaN	NaN	UP000000589_10090_2020;UP000000589_10090_additional_2020		catalytic activity;magnesium ion binding;thiamine pyrophosphate binding;transferase activity	integral component of membrane	Alternative splicing;Complete proteome;Complete proteome {ECO:0000313|Proteomes:UP000000589};ECO:0000213|MaxQB:A0A1W2P8E1, ECO:0000213|PeptideAtlas:A0A1W2P8E1};Magnesium;Membrane;Membrane {ECO:0000256|SAM:Phobius};Metal-binding;Phosphoprotein;Reference proteome;Reference proteome {ECO:0000313|Proteomes:UP000000589};Thiamine pyrophosphate;Thiamine pyrophosphate {ECO:0000256|RuleBase:RU362132};Tran…	5	12	A0A1W2P8E1;Q8BU33	Ilvbl	Isoform of Q8BU33, 2-hydroxyacyl-CoA lyase 2;2-hydroxyacyl-CoA lyase 2	A0A1W2P8E1;Q8BU33
-0.0400592	1.53029	-1.67103	-0.75407	-0.441083	-0.56582	1.12579	0.107484	0.7085	UP000000589_10090_2020;UP000000589_10090_additional_2020	post-chaperonin tubulin folding pathway;tubulin complex assembly	beta-tubulin binding	cytoplasm;microtubule;microtubule cytoskeleton;nucleolus	Acetylation;Chaperone;Chaperone {ECO:0000256|RuleBase:RU364030};Complete proteome;Complete proteome {ECO:0000313|Proteomes:UP000000589};Cytoplasm;Cytoplasm {ECO:0000256|RuleBase:RU364030};Cytoskeleton;Cytoskeleton {ECO:0000256|RuleBase:RU364030};ECO:0000213|MaxQB:A0A1Y7VJ48, ECO:0000213|PeptideAtlas:A0A1Y7VJ48};Microtubule;Microtubule {ECO:0000256|RuleBase:RU364030};Reference proteome;Reference p…	9	19	A0A1Y7VJ48;P48428	Tbca	Isoform of P48428, Tubulin-specific chaperone A;Tubulin-specific chaperone A	A0A1Y7VJ48;P48428	involved in the early step ofthe tubulin folding pathway.;Tubulin-folding protein
-1.0409	0.599704	-1.65781	0.331742	1.04622	-0.563821	0.8465	1.07749	-0.639127	UP000000589_10090_2020;UP000000589_10090_additional_2020		ribosomal large subunit binding;translation initiation factor activity		Complete proteome;Complete proteome {ECO:0000313|Proteomes:UP000000589};ECO:0000256|RuleBase:RU004365};Initiation factor;Initiation factor {ECO:0000256|PROSITE-ProRule:PRU00181};Protein biosynthesis;Protein biosynthesis {ECO:0000256|PROSITE-ProRule:PRU00181};Reference proteome;Reference proteome {ECO:0000313|Proteomes:UP000000589}	3	19	A0A1Y7VJE9;A0A1Y7VK80;A0A1Y7VLT7;A0A494BB95;J3QMW5;J3QP87;J3QPI8;J3QQ02;Q3TQZ4;Q3UTA4;Q60872;Q8BX20	Gm21936;Gm5788;Gm2022;Eif1a;Gm2075;Gm2035;Gm6803;Gm2056;Gm2016;Gm8332;Eif1a;Gm5662	Eukaryotic translation initiation factor 4C;Eukaryotic translation initiation factor 4C;Eukaryotic translation initiation factor 4C;Isoform of Q60872, Eukaryotic translation initiation factor 4C;Eukaryotic translation initiation factor 4C;S1-like domain-containing protein;Eukaryotic translation initiation factor 4C;Eukaryotic translation initiation factor 4C;Eukaryotic translation initiation fact…	A0A1Y7VJE9;A0A1Y7VK80;A0A1Y7VLT7;A0A494BB95;J3QMW5;J3QP87;J3QPI8;J3QQ02;Q3TQZ4;Q3UTA4;Q60872;Q8BX20	Seems to be required for maximal rate of proteinbiosynthesis. Enhances ribosome dissociation into subunits andstabilizes the binding of the initiator Met-tRNA(I) to 40 Sribosomal subunits.
-1.30746	1.19691	0.880315	0.496276	0.786114	-0.0434971	0.060074	-1.76696	-0.301765	UP000000589_10090_additional_2020	aromatic amino acid family metabolic process	isomerase activity;transferase activity	cytoplasm	Complete proteome {ECO:0000313|Proteomes:UP000000589};ECO:0000213|MaxQB:A0A1Y7VJZ2, ECO:0000213|PeptideAtlas:A0A1Y7VJZ2};Isomerase {ECO:0000313|EMBL:EDL02925.1};Reference proteome {ECO:0000313|Proteomes:UP000000589};Transferase {ECO:0000313|EMBL:EDL02925.1}	15	19	A0A1Y7VJZ2	Gstz1	Isoform of Q9WVL0, Maleylacetoacetate isomerase	A0A1Y7VJZ2
0.621706	0.650702	1.36607	-0.210291	0.744	0.361462	-0.843939	-1.70955	-0.980157	UP000000589_10090_2020;UP000000589_10090_additional_2020		PDZ domain binding;zinc ion binding	axon;cell junction;cell projection;cytoplasm;dystrobrevin complex;extrinsic component of cytoplasmic side of plasma membrane;protein-containing complex;sarcolemma;synapse	Alternative splicing;Cell junction;Cell membrane;Coiled coil;Coiled coil {ECO:0000256|SAM:Coils};Complete proteome;Complete proteome {ECO:0000313|Proteomes:UP000000589};Cytoplasm;Cytoplasm {ECO:0000256|PIRNR:PIRNR038204};ECO:0000213|PeptideAtlas:A0A1Y7VL34};ECO:0000256|SAAS:SAAS00594509};Membrane;Metal-binding;Metal-binding {ECO:0000256|SAAS:SAAS00594504};Phosphoprotein;Reference proteome;Referen…	17	14	A0A1Y7VL34;Q9D2N4	Dtna	Isoform of Q9D2N4, Dystrobrevin;Dystrobrevin alpha	A0A1Y7VL34;Q9D2N4	Involved in synapse maturation and required for normalmuscle function.
0.0483249	NaN	0.0387294	0.384897	NaN	NaN	1.07159	0.348147	-1.89169	UP000000589_10090_2020;UP000000589_10090_additional_2020				Alternative splicing;Coiled coil {ECO:0000256|SAM:Coils};Complete proteome;Complete proteome {ECO:0000313|Proteomes:UP000000589};Leucine-rich repeat;Phosphoprotein;Reference proteome;Reference proteome {ECO:0000313|Proteomes:UP000000589};Repeat	1	9	A0A1Y7VLD2;E9PUL2;Q8CDN9;Q8CDN9-2	Lrrc9	Isoform of Q8CDN9, Leucine-rich repeat-containing protein 9;Isoform of Q8CDN9, Leucine-rich repeat-containing protein 9;Leucine-rich repeat-containing protein 9;Isoform of Q8CDN9, Isoform 2 of Leucine-rich repeat-containing protein 9	A0A1Y7VLD2;E9PUL2;Q8CDN9;Q8CDN9-2
NaN	-0.0578702	-0.237001	-1.1012	0.837093	1.12045	NaN	-1.42399	0.862518	UP000000589_10090_2020;UP000000589_10090_additional_2020	actin cytoskeleton reorganization;animal organ regeneration;cellular lipid metabolic process;cellular response to insulin stimulus;fat cell differentiation;fatty acid catabolic process;immune response;lipid metabolic process;mitochondrial fission;negative regulation of transcription by RNA polymerase II;positive regulation of cold-induced thermogenesis;positive regulation of histone deacetylation…	histone deacetylase binding;peroxisome proliferator activated receptor binding;phosphatidate phosphatase activity;RNA polymerase II transcription factor binding;transcription coactivator activity	cytoplasm;endoplasmic reticulum membrane;mitochondrial outer membrane;nuclear membrane;nucleus;transcription factor complex	Alternative splicing;Complete proteome;Complete proteome {ECO:0000313|Proteomes:UP000000589};Cytoplasm;Direct protein sequencing;Disease mutation;ECO:0000213|MaxQB:A0A1Y7VLN4, ECO:0000213|PeptideAtlas:A0A1Y7VLN4};ECO:0000213|MaxQB:E9QKQ5, ECO:0000213|PeptideAtlas:E9QKQ5};Endoplasmic reticulum;Hydrolase;Isopeptide bond;Membrane;Mitochondrion;Mitochondrion outer membrane;Nucleus;Phosphoprotein;Refe…	6	16	A0A1Y7VLN4;A0A5F8MPG1;A0A5F8MQ53;E9QKQ5;Q91ZP3;Q91ZP3-2	Lpin1	Isoform of Q91ZP3, Phosphatidate phosphatase;Isoform of Q91ZP3, Phosphatidate phosphatase;Isoform of Q91ZP3, Phosphatidate phosphatase;Isoform of Q91ZP3, Phosphatidate phosphatase;Phosphatidate phosphatase LPIN1;Isoform of Q91ZP3, Isoform 2 of Phosphatidate phosphatase LPIN1	A0A1Y7VLN4;A0A5F8MPG1;A0A5F8MQ53;E9QKQ5;Q91ZP3;Q91ZP3-2	Plays important roles in controlling the metabolism offatty acids at different levels. Acts as a magnesium-dependentphosphatidate phosphatase enzyme which catalyzes the conversion ofphosphatidic acid to diacylglycerol during triglyceride,phosphatidylcholine and phosphatidylethanolamine biosynthesis.Acts also as nuclear transcriptional coactivator forPPARGC1A/PPARA regulatory pathway to modulate l…
-0.143172	0.778447	1.11967	-0.303045	1.08595	-0.225286	0.159675	-0.309701	-2.16254	UP000000589_10090_2020;UP000000589_10090_additional_2020			integral component of membrane;mitochondrial proton-transporting ATP synthase complex;mitochondrion	Complete proteome;Complete proteome {ECO:0000313|Proteomes:UP000000589};ECO:0000213|MaxQB:A0A1Y7VLP0, ECO:0000213|PeptideAtlas:A0A1Y7VLP0};Membrane;Membrane {ECO:0000256|SAM:Phobius};Mitochondrion;Reference proteome;Reference proteome {ECO:0000313|Proteomes:UP000000589};Transmembrane;Transmembrane {ECO:0000256|SAM:Phobius};Transmembrane helix;Transmembrane helix {ECO:0000256|SAM:Phobius}	1	19	A0A1Y7VLP0;P56379	Atp5mpl	Isoform of P56379, ATP synthase subunit ATP5MPL, mitochondrial (Fragment);ATP synthase subunit ATP5MPL, mitochondrial	A0A1Y7VLP0;P56379
-1.51565	1.71821	0.236274	0.218788	0.309271	0.199644	0.0613076	-1.22785	NaN	UP000000589_10090_2020;UP000000589_10090_additional_2020	cellular response to nerve growth factor stimulus;dendrite morphogenesis;in utero embryonic development;nerve growth factor signaling pathway;positive regulation of neuron projection development	PDZ domain binding;protein kinase binding;protein kinase regulator activity	integral component of membrane;late endosome;protein-containing complex	Coiled coil {ECO:0000256|SAM:Coils};Complete proteome {ECO:0000313|Proteomes:UP000000589};ECO:0000213|MaxQB:A0A1Y7VME9, ECO:0000213|PeptideAtlas:A0A1Y7VME9};ECO:0000213|MaxQB:E9Q9B7, ECO:0000213|PeptideAtlas:E9Q9B7};ECO:0000256|SAAS:SAAS00914990};Membrane {ECO:0000256|SAM:Phobius};Reference proteome {ECO:0000313|Proteomes:UP000000589};Repeat {ECO:0000256|SAAS:SAAS00912460};Transmembrane {ECO:0000…	15	16	A0A1Y7VME9;E9Q9B7	Kidins220	Isoform of E9Q9B7, ANK_REP_REGION domain-containing protein;ANK_REP_REGION domain-containing protein	A0A1Y7VME9;E9Q9B7
NaN	NaN	1.49876	-1.47734	NaN	-0.0817802	-0.304417	0.632556	-0.267784	UP000000589_10090_2020;UP000000589_10090_additional_2020	cell cycle;cell division;Golgi disassembly;histone H3-S10 phosphorylation;histone H3-T3 phosphorylation;peptidyl-serine phosphorylation;peptidyl-threonine phosphorylation;protein autophosphorylation;protein phosphorylation	ATP binding;histone kinase activity (H3-S10 specific);histone kinase activity (H3-T3 specific);nucleosomal histone binding;protein kinase activity;protein kinase binding;protein serine/threonine kinase activity	cytoplasm;cytosol;Golgi stack;nucleolus;nucleoplasm;nucleus;spindle	Alternative splicing;ATP-binding;ATP-binding {ECO:0000256|RuleBase:RU000304};Cell cycle;Cell division;Complete proteome;Complete proteome {ECO:0000313|Proteomes:UP000000589};Cytoplasm;Cytoskeleton;Direct protein sequencing;ECO:0000213|MaxQB:A0A1Y7VMH3, ECO:0000213|PeptideAtlas:A0A1Y7VMH3};Isopeptide bond;Kinase;Kinase {ECO:0000256|RuleBase:RU000304};Mitosis;Nucleotide-binding;Nucleotide-binding {…	4	16	A0A1Y7VMH3;Q80X41;Q80X41-2;Q80X41-3;Q80X41-5	Vrk1	Isoform of Q80X41, Protein kinase domain-containing protein;Serine/threonine-protein kinase VRK1;Isoform of Q80X41, Isoform 2 of Serine/threonine-protein kinase VRK1;Isoform of Q80X41, Isoform 3 of Serine/threonine-protein kinase VRK1;Isoform of Q80X41, Isoform 5 of Serine/threonine-protein kinase VRK1	A0A1Y7VMH3;Q80X41;Q80X41-2;Q80X41-3;Q80X41-5	Serine/threonine kinase involved in Golgi disassemblyduring the cell cycle: following phosphorylation by PLK3 duringmitosis, required to induce Golgi fragmentation. Acts by mediatingphosphorylation of downstream target protein. Phosphorylates 'Thr-18' of p53/TP53 and may thereby prevent the interaction betweenp53/TP53 and MDM2. Phosphorylates casein and histone H3.Phosphorylates BANF1: disrupts i…
NaN	0.267763	1.2451	-1.54156	-0.0104184	0.0391114	NaN	NaN	NaN	UP000000589_10090_2020;UP000000589_10090_additional_2020		oxidoreductase activity		Complete proteome;Complete proteome {ECO:0000313|Proteomes:UP000000589};ECO:0000213|MaxQB:A0A1Y7VN19, ECO:0000213|PeptideAtlas:A0A1Y7VN19};NAD;Oxidoreductase;Reference proteome;Reference proteome {ECO:0000313|Proteomes:UP000000589};Signal	6	13	A0A1Y7VN19;Q9CXR1	Dhrs7	Isoform of Q9CXR1, Dehydrogenase/reductase SDR family member 7 (Fragment);Dehydrogenase/reductase SDR family member 7	A0A1Y7VN19;Q9CXR1
NaN	NaN	NaN	NaN	-0.274825	-0.697406	-0.528633	-0.257621	1.75849	UP000000589_10090_additional_2020	establishment of cell polarity;microtubule cytoskeleton organization	ATP binding;protein serine/threonine kinase activity		ATP-binding {ECO:0000256|SAAS:SAAS00804144};Complete proteome {ECO:0000313|Proteomes:UP000000589};ECO:0000213|MaxQB:A0A1Y7VNZ6, ECO:0000213|PeptideAtlas:A0A1Y7VNZ6};Kinase {ECO:0000256|SAAS:SAAS00804143};Nucleotide-binding {ECO:0000256|SAAS:SAAS00804159};Reference proteome {ECO:0000313|Proteomes:UP000000589};Serine/threonine-protein kinase {ECO:0000256|SAAS:SAAS00804166};Transferase {ECO:0000256|…	21	15	A0A1Y7VNZ6	Mark3	Isoform of Q03141, Non-specific serine/threonine protein kinase	A0A1Y7VNZ6
NaN	0.478806	-1.35667	NaN	0.960886	-0.0830229	NaN	NaN	NaN	UP000000589_10090_2020;UP000000589_10090_additional_2020		microtubule binding	cytoplasm;microtubule;microtubule cytoskeleton	Coiled coil {ECO:0000256|SAM:Coils};Complete proteome;Complete proteome {ECO:0000313|Proteomes:UP000000589};Cytoplasm;Cytoskeleton;ECO:0000256|SAAS:SAAS00756638};Microtubule;Proteomics identification {ECO:0000213|MaxQB:A0A217FL67};Reference proteome;Reference proteome {ECO:0000313|Proteomes:UP000000589};Repeat;Repeat {ECO:0000256|SAAS:SAAS00756755};WD repeat	11	5	A0A217FL67;Q8BQM8	Eml5	Isoform of Q8BQM8, Echinoderm microtubule-associated protein-like 5;Echinoderm microtubule-associated protein-like 5	A0A217FL67;Q8BQM8	May modify the assembly dynamics of microtubules, suchthat microtubules are slightly longer, but more dynamic
-0.716655	-0.0289546	0.546466	-0.753987	0.360438	-1.07245	1.9227	0.767997	-1.02556	UP000000589_10090_2020;UP000000589_10090_additional_2020	protein folding;protein stabilization	chaperone binding;heat shock protein binding;unfolded protein binding	cytoplasm;cytosol	Alternative splicing;Chaperone;Coiled coil;Coiled coil {ECO:0000256|SAM:Coils};Complete proteome;Complete proteome {ECO:0000313|Proteomes:UP000000589};Cytoplasm;ECO:0000213|MaxQB:A0A286YCB4, ECO:0000213|PeptideAtlas:A0A286YCB4};Phosphoprotein;Reference proteome;Reference proteome {ECO:0000313|Proteomes:UP000000589}	5	19	A0A286YCB4;Q9CZP7;Q9CZP7-2;Q9CZP7-3;Q9CZP7-4	Cdc37l1	Isoform of Q9CZP7, CDC37_M domain-containing protein;Hsp90 co-chaperone Cdc37-like 1;Isoform of Q9CZP7, Isoform 2 of Hsp90 co-chaperone Cdc37-like 1;Isoform of Q9CZP7, Isoform 3 of Hsp90 co-chaperone Cdc37-like 1;Isoform of Q9CZP7, Isoform 4 of Hsp90 co-chaperone Cdc37-like 1	A0A286YCB4;Q9CZP7;Q9CZP7-2;Q9CZP7-3;Q9CZP7-4	Co-chaperone that binds to numerous proteins andpromotes their interaction with Hsp70 and Hsp90.
-0.960946	0.94732	0.633779	0.292725	0.986343	0.977314	-0.76161	-1.74568	-0.369246	UP000000589_10090_2020;UP000000589_10090_additional_2020	cell-matrix adhesion	calcium ion binding;extracellular matrix structural constituent	basement membrane;cell surface;collagen-containing extracellular matrix;extracellular matrix;extracellular region;extracellular space;plasma membrane	Basement membrane;Calcium;Cell adhesion;Complete proteome;Complete proteome {ECO:0000313|Proteomes:UP000000589};Disulfide bond;ECO:0000213|PeptideAtlas:A0A286YCQ5};ECO:0000256|SAAS:SAAS00601599};ECO:0000256|SAAS:SAAS00602928};EGF-like domain;Extracellular matrix;Glycoprotein;Methylation;Reference proteome;Reference proteome {ECO:0000313|Proteomes:UP000000589};Repeat;Repeat {ECO:0000256|SAAS:SAAS0…	17	19	A0A286YCQ5;O88322	Nid2	Isoform of O88322, Nidogen-2 (Fragment);Nidogen-2	A0A286YCQ5;O88322	Cell adhesion glycoprotein. Might be involved inosteoblast differentiation. It probably has a role in cell-extracellular matrix interactions.
NaN	0.339934	0.788564	NaN	0.418035	0.199353	-1.74589	NaN	NaN	UP000000589_10090_2020;UP000000589_10090_additional_2020		hydrolase activity;metal ion binding	mitochondrion	Complete proteome;Complete proteome {ECO:0000313|Proteomes:UP000000589};ECO:0000213|MaxQB:Q80VI7, ECO:0000213|PeptideAtlas:Q80VI7};ECO:0000213|PeptideAtlas:A0A286YCV5};ECO:0000213|PeptideAtlas:A0A286YDW4};ECO:0000213|PeptideAtlas:A0A286YE01};Hydrolase;Reference proteome;Reference proteome {ECO:0000313|Proteomes:UP000000589}	1	12	A0A286YCV5;A0A286YDW4;A0A286YE01;Q80VI7;Q8JZU0	Nudt13	Isoform of Q8JZU0, NUDIX-like domain-containing protein;Isoform of Q8JZU0, NUDIX-like domain-containing protein (Fragment);Isoform of Q8JZU0, Nucleoside diphosphate-linked moiety X motif 13 (Fragment);Isoform of Q8JZU0, Nudix hydrolase domain-containing protein;NAD(P)H pyrophosphatase NUDT13, mitochondrial	A0A286YCV5;A0A286YDW4;A0A286YE01;Q80VI7;Q8JZU0
0.690987	-0.201909	0.575588	NaN	0.604265	NaN	NaN	-1.66893	NaN	UP000000589_10090_2020	autophagosome assembly;autophagy of peroxisome;endoplasmic reticulum to Golgi vesicle-mediated transport;Golgi organization;protein localization by the Cvt pathway;protein localization to phagophore assembly site		cytoplasmic vesicle;phagophore assembly site;TRAPP complex;TRAPPIII protein complex	Complete proteome {ECO:0000313|Proteomes:UP000000589};ECO:0000213|MaxQB:A0A286YCX6, ECO:0000213|PeptideAtlas:A0A286YCX6};Reference proteome {ECO:0000313|Proteomes:UP000000589}	14	15	A0A286YCX6	Trappc8	Trafficking protein particle complex 8	A0A286YCX6
NaN	0.520726	NaN	-1.49759	0.421623	0.555244	NaN	NaN	NaN	UP000000589_10090_2020;UP000000589_10090_additional_2020	phenylalanyl-tRNA aminoacylation;tRNA processing	ATP binding;phenylalanine-tRNA ligase activity;tRNA binding	cytoplasm;mitochondrial matrix;mitochondrion	Acetylation;Aminoacyl-tRNA synthetase;ATP-binding;Complete proteome;Complete proteome {ECO:0000313|Proteomes:UP000000589};ECO:0000213|MaxQB:A0A286YCZ5, ECO:0000213|PeptideAtlas:A0A286YCZ5};Ligase;Mitochondrion;Nucleotide-binding;Protein biosynthesis;Reference proteome;Reference proteome {ECO:0000313|Proteomes:UP000000589};Transit peptide	3	11	A0A286YCZ5;Q99M01	Fars2	Isoform of Q99M01, Phenylalanyl-tRNA synthetase;Phenylalanine--tRNA ligase, mitochondrial	A0A286YCZ5;Q99M01	Is responsible for the charging of tRNA(Phe) withphenylalanine in mitochondrial translation. To a lesser extent,also catalyzes direct attachment of m-Tyr (an oxidized version ofPhe) to tRNA(Phe), thereby opening the way for delivery of themisacylated tRNA to the ribosome and incorporation of ROS-damagedamino acid into proteins (By similarity)
0.37809	0.227051	1.15952	-1.53922	1.37286	0.670583	-0.900379	-0.612467	-0.756041	UP000000589_10090_2020;UP000000589_10090_additional_2020	autophagy;cell proliferation;cellular calcium ion homeostasis;cellular water homeostasis;epithelial cell differentiation;hemostasis;membrane fusion;negative regulation of gene expression;regulation of cell shape;response to calcium ion;response to organic cyclic compound;response to salt stress;social behavior	calcium ion binding;calcium-dependent phospholipid binding;calcium-dependent protein binding;identical protein binding;integrin binding	chromaffin granule membrane;collagen-containing extracellular matrix;cytosol;endoplasmic reticulum membrane;nuclear envelope;nucleus;plasma membrane;vesicle	Acetylation;Annexin;Calcium;Calcium {ECO:0000256|RuleBase:RU003540};Calcium/phospholipid-binding;Calcium/phospholipid-binding {ECO:0000256|RuleBase:RU003540};Complete proteome;Complete proteome {ECO:0000313|Proteomes:UP000000589};ECO:0000213|MaxQB:A0A2C9F2D2, ECO:0000213|PeptideAtlas:A0A2C9F2D2};ECO:0000256|SAAS:SAAS00869627};Reference proteome;Reference proteome {ECO:0000313|Proteomes:UP00000058…	18	19	A0A2C9F2D2;Q07076	Anxa7	Isoform of Q07076, Annexin;Annexin A7	A0A2C9F2D2;Q07076	Calcium/phospholipid-binding protein which promotesmembrane fusion and is involved in exocytosis.
NaN	-0.953407	-0.728526	NaN	1.11098	0.570952	NaN	NaN	NaN	UP000000589_10090_2020;UP000000589_10090_additional_2020	brain development;calcineurin-mediated signaling;calcineurin-NFAT signaling cascade;positive regulation of synaptic vesicle endocytosis;protein dephosphorylation;regulation of synaptic vesicle endocytosis	calmodulin binding;calmodulin-dependent protein phosphatase activity;metal ion binding;phosphoprotein phosphatase activity	calcineurin complex;cytoplasm;glutamatergic synapse;presynapse;presynaptic cytosol	Calmodulin-binding;Complete proteome;Complete proteome {ECO:0000313|Proteomes:UP000000589};ECO:0000213|MaxQB:A0A2I3BPC5};Hydrolase;Hydrolase {ECO:0000256|RuleBase:RU004273};Iron;Metal-binding;Protein phosphatase;Reference proteome;Reference proteome {ECO:0000313|Proteomes:UP000000589};Zinc	4	4	A0A2I3BPC5;P48455	Ppp3cc	Isoform of P48455, Serine/threonine-protein phosphatase;Serine/threonine-protein phosphatase 2B catalytic subunit gamma isoform	A0A2I3BPC5;P48455	Calcium-dependent, calmodulin-stimulated proteinphosphatase which plays an essential role in the transduction ofintracellular Ca(2+)-mediated signals. Dephosphorylates andactivates transcription factor NFATC1. Dephosphorylates andinactivates transcription factor ELK1. Dephosphorylates DARPP32
NaN	0.71418	0.902588	-0.541592	0.544233	0.132243	NaN	NaN	-1.75165	UP000000589_10090_2020;UP000000589_10090_additional_2020	cell proliferation;cellular protein modification process;histone biotinylation;histone modification;protein biotinylation;response to biotin	ATP binding;biotin binding;biotin-[acetyl-CoA-carboxylase] ligase activity;biotin-[methylcrotonoyl-CoA-carboxylase] ligase activity;biotin-[methylmalonyl-CoA-carboxytransferase] ligase activity;biotin-[propionyl-CoA-carboxylase (ATP-hydrolyzing)] ligase activity;biotin-protein ligase activity;enzyme binding;protein homodimerization activity	chromatin;cytoplasm;cytosol;mitochondrion;nuclear lamina;nuclear matrix	ATP-binding;Complete proteome;Complete proteome {ECO:0000313|Proteomes:UP000000589};Cytoplasm;ECO:0000213|MaxQB:A0A2I3BPG4, ECO:0000213|PeptideAtlas:A0A2I3BPG4};Ligase;Mitochondrion;Multifunctional enzyme;Nucleotide-binding;Phosphoprotein;Reference proteome;Reference proteome {ECO:0000313|Proteomes:UP000000589}	3	16	A0A2I3BPG4;Q920N2	Hlcs	Isoform of Q920N2, BPL/LPL catalytic domain-containing protein;Biotin--protein ligase	A0A2I3BPG4;Q920N2	Post-translational modification of specific protein byattachment of biotin. Acts on various carboxylases such as acetyl-CoA-carboxylase, pyruvate carboxylase, propionyl CoA carboxylase,and 3-methylcrotonyl CoA carboxylase (By similarity)
0.268291	-0.859309	0.0128147	-0.62355	-0.0669953	-0.386185	1.34201	1.70518	-1.39225	UP000000589_10090_2020	translation	structural constituent of ribosome	cytosolic large ribosomal subunit;endoplasmic reticulum;plasma membrane;ribosome	Complete proteome;Complete proteome {ECO:0000313|Proteomes:UP000000589};Cytoplasm;Reference proteome;Reference proteome {ECO:0000313|Proteomes:UP000000589};Ribonucleoprotein;Ribonucleoprotein {ECO:0000256|RuleBase:RU000666};Ribosomal protein;Ribosomal protein {ECO:0000256|RuleBase:RU000666}	8	19	A0A2I3BPG9;P83882	Rpl36a-ps1;Rpl36a	Ribosomal protein L36A, pseudogene 1;60S ribosomal protein L36a	A0A2I3BPG9;P83882
NaN	-1.46634	0.64369	0.7851	0.658469	-0.620915	NaN	NaN	NaN	UP000000589_10090_additional_2020	anoikis;negative regulation of TOR signaling;positive regulation of macroautophagy;regulation of small GTPase mediated signal transduction	GTPase activator activity;Hsp90 protein binding;phosphatase binding;protein homodimerization activity;small GTPase binding	Golgi apparatus;lysosome;membrane;nucleus;perinuclear region of cytoplasm;postsynaptic density;TSC1-TSC2 complex	Complete proteome {ECO:0000313|Proteomes:UP000000589};ECO:0000213|MaxQB:A0A2I3BPP1, ECO:0000213|PeptideAtlas:A0A2I3BPP1};ECO:0000213|MaxQB:A0A2I3BRT5, ECO:0000213|PeptideAtlas:A0A2I3BRT5};ECO:0000213|MaxQB:Q3UHB2, ECO:0000213|PeptideAtlas:Q3UHB2};ECO:0000213|MaxQB:Q7TT21, ECO:0000213|PeptideAtlas:Q7TT21};GTPase activation {ECO:0000256|PROSITE-ProRule:PRU00165};Reference proteome {ECO:0000313|Prot…	18	12	A0A2I3BPP1;A0A2I3BRT5;Q3UHB2;Q7TT21	Tsc2	Isoform of Q61037, Rap-GAP domain-containing protein;Isoform of Q61037, Rap-GAP domain-containing protein;Isoform of Q61037, Rap-GAP domain-containing protein;Isoform of Q61037, Rap-GAP domain-containing protein	A0A2I3BPP1;A0A2I3BRT5;Q3UHB2;Q7TT21
0.772151	-1.38978	NaN	0.253272	-1.45502	NaN	0.749351	0.815234	0.254796	UP000000589_10090_additional_2020		motor activity	myosin complex	Coiled coil {ECO:0000256|SAM:Coils};Complete proteome {ECO:0000313|Proteomes:UP000000589};Proteomics identification {ECO:0000213|MaxQB:A0A2I3BPY4};Reference proteome {ECO:0000313|Proteomes:UP000000589}	2	7	A0A2I3BPY4	Myh6	Isoform of Q02566, Myosin_tail_1 domain-containing protein (Fragment)	A0A2I3BPY4
-1.10854	0.274335	0.8342	NaN	NaN	NaN	NaN	NaN	NaN	UP000000589_10090_2020;UP000000589_10090_additional_2020	cell differentiation;spermatogenesis		cell cortex;cell junction;cytoskeleton;cytosol;fibrillar center;mitochondrion;nucleus	Acetylation;ANK repeat;ANK repeat {ECO:0000256|PROSITE-ProRule:PRU00023};Cell junction;Coiled coil;Coiled coil {ECO:0000256|SAM:Coils};Complete proteome;Complete proteome {ECO:0000313|Proteomes:UP000000589};Cytoplasm;Cytoskeleton;Differentiation;ECO:0000213|MaxQB:A0A2I3BPY7, ECO:0000213|PeptideAtlas:A0A2I3BPY7};Nucleus;Phosphoprotein;Reference proteome;Reference proteome {ECO:0000313|Proteomes:UP…	17	13	A0A2I3BPY7;Q9EP71	Rai14	Isoform of Q9EP71, ANK_REP_REGION domain-containing protein;Ankycorbin	A0A2I3BPY7;Q9EP71	Plays a role in actin regulation at the ectoplasmicspecialization, a type of cell junction specific to testis.Important for establishment of sperm polarity and normal spermatidadhesion. May also promote integrity of Sertoli cell tightjunctions at the blood-testis barrier
NaN	-0.600791	-1.04462	0.00230252	0.0476389	1.59547	NaN	NaN	NaN	UP000000589_10090_2020;UP000000589_10090_additional_2020			nucleoplasm	ANK repeat;ANK repeat {ECO:0000256|PROSITE-ProRule:PRU00023};Complete proteome;Complete proteome {ECO:0000313|Proteomes:UP000000589};ECO:0000213|MaxQB:A0A2I3BQ07, ECO:0000213|PeptideAtlas:A0A2I3BQ07};Nucleus;Phosphoprotein;Reference proteome;Reference proteome {ECO:0000313|Proteomes:UP000000589};Repeat	10	13	A0A2I3BQ07;Q505D1	Ankrd28	Isoform of Q505D1, ANK_REP_REGION domain-containing protein;Serine/threonine-protein phosphatase 6 regulatory ankyrin repeat subunit A	A0A2I3BQ07;Q505D1	Putative regulatory subunit of protein phosphatase 6(PP6) that may be involved in the recognition of phosphoproteinsubstrates. Involved in the PP6-mediated dephosphorylation ofNFKBIE opposing its degradation in response to TNF-alpha.Selectively inhibits the phosphatase activity of PPP1C. TargetsPPP1C to modulate HNRPK phosphorylation (By similarity)
-0.258142	-1.14696	0.626959	-0.947932	-0.741064	-0.255878	1.40689	1.31613	NaN	UP000000589_10090_2020;UP000000589_10090_additional_2020	intracellular protein transport;mRNA transport;nuclear transport;nucleocytoplasmic transport;protein export from nucleus	nuclear export signal receptor activity;Ran GTPase binding	cytoplasm;nuclear pore;nucleus	Acetylation;Alternative splicing;Complete proteome;Complete proteome {ECO:0000313|Proteomes:UP000000589};Cytoplasm;ECO:0000213|MaxQB:A0A2I3BQV5, ECO:0000213|PeptideAtlas:A0A2I3BQV5};mRNA transport;Nuclear pore complex;Nucleus;Nucleus {ECO:0000256|SAAS:SAAS00704873};Phosphoprotein;Protein transport;Reference proteome;Reference proteome {ECO:0000313|Proteomes:UP000000589};Translocation;Transport	14	16	A0A2I3BQV5;Q9EPK7	Xpo7	Isoform of Q9EPK7, Importin N-terminal domain-containing protein;Exportin-7	A0A2I3BQV5;Q9EPK7	Mediates the nuclear export of proteins (cargos) withbroad substrate specificity. In the nucleus binds cooperatively toits cargo and to the GTPase Ran in its active GTP-bound form.Docking of this trimeric complex to the nuclear pore complex (NPC)is mediated through binding to nucleoporins. Upon transit of anuclear export complex into the cytoplasm, disassembling of thecomplex and hydrolysis of Ra…
0.909153	NaN	NaN	0.0493788	-1.37844	-1.3671	0.994654	0.618297	0.174064	UP000000589_10090_2020;UP000000589_10090_additional_2020	dendrite morphogenesis;intracellular estrogen receptor signaling pathway;mRNA processing;negative regulation of transcription, DNA-templated;nervous system development;neuromuscular process controlling balance;radial glia guided migration of Purkinje cell;regulation of alternative mRNA splicing, via spliceosome;regulation of definitive erythrocyte differentiation;regulation of RNA splicing;regula…	mRNA binding;protein C-terminus binding;RNA binding;transcription corepressor activity;transcription factor binding	cytoplasm;cytosol;nucleoplasm;nucleus;trans-Golgi network	Alternative splicing;Complete proteome;Complete proteome {ECO:0000313|Proteomes:UP000000589};Cytoplasm;ECO:0000213|PeptideAtlas:A0A2R8VI79};ECO:0000213|PeptideAtlas:A0A2R8VK79};Methylation;mRNA processing;mRNA processing {ECO:0000256|PIRNR:PIRNR037932};mRNA splicing;mRNA splicing {ECO:0000256|PIRNR:PIRNR037932};Nucleus;Nucleus {ECO:0000256|PIRNR:PIRNR037932};ProRule:PRU00176};Proteomics identific…	2	9	A0A2I3BRA9;A0A2I3BRU6;A0A2K6EDK7;A0A2R8VI79;A0A2R8VK79;A0A2R8W6K5;Q8BP71;Q8BP71-2;Q8BP71-3;Q8BP71-5;Q8BP71-6;Q8BP71-7;Q8BP71-8;Q9JJ43;Q9JJ43-2;Q9JJ43-3;Q9JJ43-4;Q9JJ43-5;Q9JJ43-6	Rbfox2;Rbfox2;Rbfox2;Rbfox1;Rbfox1;Rbfox1;Rbfox2;Rbfox2;Rbfox2;Rbfox2;Rbfox2;Rbfox2;Rbfox2;Rbfox1;Rbfox1;Rbfox1;Rbfox1;Rbfox1;Rbfox1	Isoform of Q8BP71, RRM domain-containing protein (Fragment);Isoform of Q8BP71, RRM domain-containing protein (Fragment);Isoform of Q8BP71, RNA binding protein fox-1 homolog 2;Isoform of Q9JJ43, RNA binding protein fox-1 homolog 1;Isoform of Q9JJ43, RNA binding protein fox-1 homolog 1;Isoform of Q9JJ43, RRM domain-containing protein (Fragment);RNA binding protein fox-1 homolog 2;Isoform of Q8BP71,…	A0A2I3BRA9;A0A2I3BRU6;A0A2K6EDK7;A0A2R8VI79;A0A2R8VK79;A0A2R8W6K5;Q8BP71;Q8BP71-2;Q8BP71-3;Q8BP71-5;Q8BP71-6;Q8BP71-7;Q8BP71-8;Q9JJ43;Q9JJ43-2;Q9JJ43-3;Q9JJ43-4;Q9JJ43-5;Q9JJ43-6	RNA-binding protein that regulates alternative splicingevents by binding to 5'-UGCAUGU-3' elements. Prevents binding ofU2AF2 to the 3'-splice site. Regulates alternative splicing oftissue-specific exons and of differentially spliced exons duringerythropoiesis.;RNA-binding protein that regulates alternative splicingevents by binding to 5'-UGCAUGU-3' elements. Prevents binding ofU2AF2 to the 3'-spl…
NaN	0.761387	-1.03859	NaN	1.04521	0.306742	-1.07474	NaN	NaN	UP000000589_10090_2020;UP000000589_10090_additional_2020	cytoskeleton organization;intermediate filament bundle assembly;intermediate filament cytoskeleton organization;intermediate filament organization;negative regulation of cell migration;negative regulation of epithelial cell proliferation;negative regulation of keratinocyte migration;negative regulation of keratinocyte proliferation;negative regulation of wound healing;positive regulation of epith…	cytoskeletal protein binding;intermediate filament binding;keratin filament binding;structural molecule activity	apicolateral plasma membrane;basal part of cell;basolateral plasma membrane;bicellular tight junction;cell periphery;cell projection;cell-cell junction;cytoplasm;cytoskeleton;hemidesmosome;intermediate filament cytoskeleton;keratin filament;membrane;perinucleolar compartment	Cell junction;Cell membrane;Cell projection;Coiled coil;Coiled coil {ECO:0000256|SAM:Coils};Complete proteome;Complete proteome {ECO:0000313|Proteomes:UP000000589};Cytoplasm;Cytoskeleton;ECO:0000213|MaxQB:A0A2I3BRT4, ECO:0000213|PeptideAtlas:A0A2I3BRT4};Membrane;Phosphoprotein;Reference proteome;Reference proteome {ECO:0000313|Proteomes:UP000000589};Repeat;Tight junction	36	15	A0A2I3BRT4;Q8R0W0	Eppk1	Isoform of Q8R0W0, Epiplakin;Epiplakin	A0A2I3BRT4;Q8R0W0	Cytoskeletal linker protein that connects tointermediate filaments and controls their reorganization inresponse to stress (PubMed:16382146, PubMed:20926261,PubMed:18285451, PubMed:25232867, PubMed:25617501,PubMed:23599337). In response to mechanical stress like woundhealing, is associated with the machinery for cellular motility byslowing down keratinocyte migration and proliferation andaccelerat…
-0.78812	0.848405	1.03689	-0.532002	1.0248	1.15638	-0.405656	-1.10143	-1.23926	UP000000589_10090_2020;UP000000589_10090_additional_2020	actin filament organization;cell adhesion;cell-substrate adhesion;negative regulation of transcription by RNA polymerase II;positive regulation of MAPK cascade;positive regulation of stress fiber assembly	transcription factor binding;vinculin binding	cytoplasm;cytoskeleton;focal adhesion;nucleus	Cell adhesion;Cell junction;Complete proteome;Complete proteome {ECO:0000313|Proteomes:UP000000589};Cytoplasm;Cytoskeleton;ECO:0000213|PeptideAtlas:A0A2I3BS41};ECO:0000213|PeptideAtlas:Q8K0M3};Phosphoprotein;Reference proteome;Reference proteome {ECO:0000313|Proteomes:UP000000589};Repeat;SH3 domain;SH3 domain {ECO:0000256|PROSITE-ProRule:PRU00192}	12	18	A0A2I3BS41;Q8K0M3;Q9R1Z8	Sorbs3	Isoform of Q9R1Z8, Vinexin;Isoform of Q9R1Z8, Sorbs3 protein;Vinexin	A0A2I3BS41;Q8K0M3;Q9R1Z8	Promotes up-regulation of actin stress fiber formation.
0.1339	0.558985	0.168038	-1.85567	0.514525	0.43071	1.19659	-1.14708	NaN	UP000000589_10090_2020;UP000000589_10090_additional_2020	acute-phase response;hyaluronan metabolic process;response to cytokine	serine-type endopeptidase inhibitor activity	collagen-containing extracellular matrix;cytoplasm;plasma membrane	Acute phase;Alternative splicing;Coiled coil;Coiled coil {ECO:0000256|SAM:Coils};Complete proteome;Complete proteome {ECO:0000313|Proteomes:UP000000589};Disulfide bond;ECO:0000213|PeptideAtlas:A0A2K6EDJ7};ECO:0000213|PeptideAtlas:E9PVD2};ECO:0000213|PeptideAtlas:E9Q5L2};Glycoprotein;Protease inhibitor;Reference proteome;Reference proteome {ECO:0000313|Proteomes:UP000000589};Secreted;Serine protea…	9	18	A0A2K6EDJ7;A6X935;A6X935-2;E9PVD2;E9Q5L2	Itih4	Isoform of A6X935, Inter alpha-trypsin inhibitor, heavy chain 4;Inter alpha-trypsin inhibitor, heavy chain 4;Isoform of A6X935, Isoform 2 of Inter alpha-trypsin inhibitor, heavy chain 4;Isoform of A6X935, Inter alpha-trypsin inhibitor, heavy chain 4;Isoform of A6X935, Inter alpha-trypsin inhibitor, heavy chain 4	A0A2K6EDJ7;A6X935;A6X935-2;E9PVD2;E9Q5L2	Type II acute-phase protein (APP) involved ininflammatory responses to trauma. May also play a role in liverdevelopment or regeneration.
NaN	-1.10662	1.07175	NaN	0.576964	-0.542089	NaN	NaN	NaN	UP000000589_10090_2020;UP000000589_10090_additional_2020			cytosol;nucleoplasm	Complete proteome;Complete proteome {ECO:0000313|Proteomes:UP000000589};Cytoplasm;ECO:0000213|MaxQB:A0A2K6EDK3, ECO:0000213|PeptideAtlas:A0A2K6EDK3};Nucleus;Phosphoprotein;Reference proteome;Reference proteome {ECO:0000313|Proteomes:UP000000589}	7	11	A0A2K6EDK3;Q6PIP5	Nudcd1	Isoform of Q6PIP5, NudC domain-containing protein 1;NudC domain-containing protein 1	A0A2K6EDK3;Q6PIP5
-0.869984	0.740971	0.332382	1.28941	1.3627	-1.45383	-0.897489	-0.157606	-0.34656	UP000000589_10090_additional_2020	cardiac muscle fiber development;elastic fiber assembly	actin filament binding;ATP binding;motor activity;structural constituent of muscle	myosin complex	Coiled coil {ECO:0000256|SAAS:SAAS01040361, ECO:0000256|SAM:Coils};Complete proteome {ECO:0000313|Proteomes:UP000000589};ECO:0000213|MaxQB:A0A2R8VHF9, ECO:0000213|PeptideAtlas:A0A2R8VHF9};ECO:0000213|MaxQB:A0A338P6K2, ECO:0000213|PeptideAtlas:A0A338P6K2};ECO:0000213|MaxQB:E9QPE7, ECO:0000213|PeptideAtlas:E9QPE7};ECO:0000256|SAAS:SAAS00874053};ECO:0000256|SAAS:SAAS00874078};ECO:0000256|SAAS:SAAS00…	32	19	A0A2R8VHF9;A0A338P6K2;E9QPE7	Myh11	Isoform of O08638, Myosin-11;Isoform of O08638, Myosin-11;Isoform of O08638, Myosin-11	A0A2R8VHF9;A0A338P6K2;E9QPE7
0.0700041	-0.835062	-1.18164	NaN	1.03118	0.915517	NaN	NaN	NaN	UP000000589_10090_2020;UP000000589_10090_additional_2020	atrial cardiac muscle cell action potential;mRNA export from nucleus;nuclear envelope organization;protein import into nucleus;protein localization to nuclear inner membrane;transcription-dependent tethering of RNA polymerase II gene DNA at nuclear periphery	structural constituent of nuclear pore	cytoplasm;nuclear envelope;nuclear membrane;nuclear pore;nuclear pore inner ring	Coiled coil {ECO:0000256|SAM:Coils};Complete proteome;Complete proteome {ECO:0000313|Proteomes:UP000000589};Disulfide bond;ECO:0000213|MaxQB:A0A2R8VHH1, ECO:0000213|PeptideAtlas:A0A2R8VHH1};Glycoprotein;Membrane;mRNA transport;Nuclear pore complex;Nucleus;Phosphoprotein;Protein transport;Reference proteome;Reference proteome {ECO:0000313|Proteomes:UP000000589};Translocation;Transport	12	15	A0A2R8VHH1;Q99P88	Nup155	Isoform of Q99P88, Nuclear pore complex protein Nup155;Nuclear pore complex protein Nup155	A0A2R8VHH1;Q99P88	Essential component of nuclear pore complex. Could beessessential for embryogenesis. Nucleoporins may be involved bothin binding and translocating proteins during nucleocytoplasmictransport.
NaN	0.509223	-0.300048	-1.58414	0.374532	1.00044	NaN	NaN	NaN	UP000000589_10090_2020;UP000000589_10090_additional_2020		methyltransferase activity	integral component of membrane;lipid droplet	Complete proteome {ECO:0000313|Proteomes:UP000000589};ECO:0000213|MaxQB:A0A2R8VI07, ECO:0000213|PeptideAtlas:A0A2R8VI07};ECO:0000213|MaxQB:Q8C6B0, ECO:0000213|PeptideAtlas:Q8C6B0};Membrane {ECO:0000256|SAM:Phobius};Methyltransferase {ECO:0000313|EMBL:AAH55034.1};Reference proteome {ECO:0000313|Proteomes:UP000000589};Transferase {ECO:0000313|EMBL:AAH55034.1};Transmembrane {ECO:0000256|SAM:Phobius}…	5	14	A0A2R8VI07;Q8C6B0	Mettl7a1	Isoform of Q8C6B0, Methyltransf_11 domain-containing protein (Fragment);Methyltransf_11 domain-containing protein	A0A2R8VI07;Q8C6B0
NaN	0.762715	0.276001	-0.76892	1.09669	0.215224	-1.58171	NaN	NaN	UP000000589_10090_additional_2020				Complete proteome {ECO:0000313|Proteomes:UP000000589};ECO:0000213|MaxQB:A0A2R8VJW0, ECO:0000213|PeptideAtlas:A0A2R8VJW0};Reference proteome {ECO:0000313|Proteomes:UP000000589}	1	13	A0A2R8VJW0	Aco2	Isoform of Q99KI0, Aconitate hydratase, mitochondrial (Fragment)	A0A2R8VJW0
0.584691	0.376785	0.281257	-0.90485	0.671091	NaN	-0.500443	1.29302	-1.80155	UP000000589_10090_2020;UP000000589_10090_additional_2020	fat cell differentiation;lipid transport;positive regulation of sequestering of triglyceride	lipid binding;sterol binding;sterol transporter activity	cytosol;Golgi apparatus;intracellular membrane-bounded organelle;late endosome membrane;membrane;nucleoplasm	Acetylation;Coiled coil {ECO:0000256|SAM:Coils};Complete proteome;Complete proteome {ECO:0000313|Proteomes:UP000000589};ECO:0000213|MaxQB:A0A338P6F2, ECO:0000213|PeptideAtlas:A0A338P6F2};ECO:0000213|MaxQB:G5E8A0, ECO:0000213|PeptideAtlas:G5E8A0};Endosome;Golgi apparatus;Lipid transport;Lipid transport {ECO:0000256|RuleBase:RU003845};Lipid-binding;Membrane;Phosphoprotein;Reference proteome;Referen…	6	18	A0A338P6F2;G5E8A0;Q8CI95	Osbpl11	Isoform of Q8CI95, Oxysterol-binding protein;Isoform of Q8CI95, Oxysterol-binding protein;Oxysterol-binding protein-related protein 11	A0A338P6F2;G5E8A0;Q8CI95	Plays a role in regulating ADIPOQ and FABP4 levels indifferentiating adipocytes and is also involved in regulation ofadipocyte triglyceride storage. Weakly binds 25-hydroxycholesterol.
-0.0449222	0.399298	0.887915	-1.45605	0.435978	1.10909	-1.83645	0.322498	0.182648	UP000000589_10090_2020			integral component of membrane	Complete proteome {ECO:0000313|Proteomes:UP000000589};Membrane {ECO:0000256|SAM:Phobius};Reference proteome {ECO:0000313|Proteomes:UP000000589};Transmembrane {ECO:0000256|SAM:Phobius};Transmembrane helix {ECO:0000256|SAM:Phobius}	3	19	A0A338P6I9	ENSMUSG00000116563	Uncharacterized protein	A0A338P6I9
NaN	-0.382465	1.20316	-1.43183	0.59648	0.0146539	NaN	NaN	NaN	UP000000589_10090_2020;UP000000589_10090_additional_2020	actin filament-based process;cellular response to nerve growth factor stimulus;endocytic recycling;protein localization to endosome	GTPase activator activity;metal ion binding;phosphatidylinositol-3,5-bisphosphate binding;Rab GTPase binding	endosome membrane;ruffle	Alternative splicing;ANK repeat;ANK repeat {ECO:0000256|PROSITE-ProRule:PRU00023};Coiled coil;Coiled coil {ECO:0000256|SAM:Coils};Complete proteome;Complete proteome {ECO:0000313|Proteomes:UP000000589};ECO:0000213|MaxQB:A0A338P6P6, ECO:0000213|PeptideAtlas:A0A338P6P6};ECO:0000213|MaxQB:D4AFX6, ECO:0000213|PeptideAtlas:D4AFX6};Endosome;GTPase activation;Membrane;Metal-binding;Metal-binding {ECO:00…	5	15	A0A338P6P6;D4AFX6;Q6ZQK5;Q6ZQK5-2	Acap2	Isoform of Q6ZQK5, Arf-GAP with coiled-coil, ANK repeat and PH domain-containing protein 2;Isoform of Q6ZQK5, Arf-GAP with coiled-coil, ANK repeat and PH domain-containing protein 2;Arf-GAP with coiled-coil, ANK repeat and PH domain-containing protein 2;Isoform of Q6ZQK5, Isoform 2 of Arf-GAP with coiled-coil, ANK repeat and PH domain-containing protein 2	A0A338P6P6;D4AFX6;Q6ZQK5;Q6ZQK5-2	GTPase-activating protein (GAP) for ADP ribosylationfactor 6 (ARF6).
NaN	0.392399	0.0587524	NaN	0.34771	0.904904	NaN	NaN	-1.70377	UP000000589_10090_2020;UP000000589_10090_additional_2020	extracellular matrix organization;positive regulation of cell-substrate adhesion	collagen binding;extracellular matrix structural constituent;glycosaminoglycan binding;heparin binding	collagen-containing extracellular matrix;extracellular matrix;interstitial matrix	Complete proteome {ECO:0000313|Proteomes:UP000000589};ECO:0000213|PeptideAtlas:A0A338P6S8};ECO:0000213|PeptideAtlas:A0A338P6W9};ECO:0000213|PeptideAtlas:E9Q8E3};ECO:0000213|PeptideAtlas:Q59IW5};ECO:0000213|PeptideAtlas:Q59IW6};ECO:0000213|PeptideAtlas:Q59IW7};ECO:0000213|PeptideAtlas:Q59IW9};Reference proteome {ECO:0000313|Proteomes:UP000000589};Signal {ECO:0000256|SAM:SignalP}	3	8	A0A338P6S8;A0A338P6W9;E9Q8E3;Q59IW5;Q59IW6;Q59IW7;Q59IW9	Abi3bp	ABI gene family, member 3 (NESH)-binding protein;Isoform of A0A338P6S8, ABI gene family, member 3 (NESH)-binding protein;Isoform of A0A338P6S8, ABI gene family, member 3 (NESH)-binding protein;Isoform of A0A338P6S8, ABI gene family, member 3 (NESH)-binding protein;Isoform of A0A338P6S8, ABI gene family, member 3 (NESH)-binding protein;Isoform of A0A338P6S8, ABI gene family, member 3 (NESH)-bindin…	A0A338P6S8;A0A338P6W9;E9Q8E3;Q59IW5;Q59IW6;Q59IW7;Q59IW9
-2.04465	0.374171	0.239837	-0.369443	1.20872	0.229547	0.854053	-0.492227	NaN	UP000000589_10090_2020;UP000000589_10090_additional_2020	negative regulation of intrinsic apoptotic signaling pathway;negative regulation of release of cytochrome c from mitochondria;proteolysis;regulation of autophagy of mitochondrion;regulation of mitochondrion organization;regulation of protein targeting to mitochondrion;regulation of proteolysis;regulation of reactive oxygen species metabolic process	endopeptidase activity;serine-type endopeptidase activity	integral component of membrane;mitochondrial inner membrane;mitochondrion;nucleus	Complete proteome;Complete proteome {ECO:0000313|Proteomes:UP000000589};ECO:0000213|MaxQB:A0A338P6U4, ECO:0000213|PeptideAtlas:A0A338P6U4};Hydrolase;Membrane;Membrane {ECO:0000256|SAM:Phobius};Mitochondrion;Mitochondrion inner membrane;Nucleus;Phosphoprotein;Protease;Reference proteome;Reference proteome {ECO:0000313|Proteomes:UP000000589};Serine protease;Transit peptide;Transmembrane;Transmembra…	5	16	A0A338P6U4;Q5XJY4	Parl	Isoform of Q5XJY4, Rhomboid domain-containing protein;Presenilins-associated rhomboid-like protein, mitochondrial	A0A338P6U4;Q5XJY4	Required for the control of apoptosis during postnatalgrowth. Essential for proteolytic processing of an antiapoptoticform of OPA1 which prevents the release of mitochondrialcytochrome c in response to intrinsic apoptoptic signals (Bysimilarity).
NaN	-1.32555	0.101855	NaN	0.120007	1.10369	NaN	NaN	NaN	UP000000589_10090_2020;UP000000589_10090_additional_2020	chromatin remodeling;dendritic cell dendrite assembly;dendritic spine development;neuron-neuron synaptic transmission	DNA binding	cytoplasm;cytosol;nBAF complex;nucleoplasm;nucleus;plasma membrane;SWI/SNF complex	Acetylation;Chromatin regulator;Coiled coil;Coiled coil {ECO:0000256|SAM:Coils};Complete proteome;Complete proteome {ECO:0000313|Proteomes:UP000000589};DNA-binding;ECO:0000213|MaxQB:A0A338P6U8, ECO:0000213|PeptideAtlas:A0A338P6U8};ECO:0000213|MaxQB:E9Q6R4, ECO:0000213|PeptideAtlas:E9Q6R4};Methylation;Neurogenesis;Nucleus;Nucleus {ECO:0000256|SAAS:SAAS00704574};Phosphoprotein;Reference proteome;Re…	16	12	A0A338P6U8;E9Q4N7;E9Q6R4	Arid1b	Isoform of E9Q4N7, ARID domain-containing protein;AT-rich interactive domain-containing protein 1B;Isoform of E9Q4N7, ARID domain-containing protein	A0A338P6U8;E9Q4N7;E9Q6R4	Involved in transcriptional activation and repression ofselect genes by chromatin remodeling (alteration of DNA-nucleosometopology). Component of SWI/SNF chromatin remodeling complexesthat carry out key enzymatic activities, changing chromatinstructure by altering DNA-histone contacts within a nucleosome inan ATP-dependent manner. Belongs to the neural progenitors-specific chromatin remodeling co…
-0.307425	0.496771	0.643569	-0.44204	0.470022	0.00845172	0.608793	0.89877	-2.37691	UP000000589_10090_additional_2020				Complete proteome {ECO:0000313|Proteomes:UP000000589};Reference proteome {ECO:0000313|Proteomes:UP000000589}	20	19	A0A3B2W864	Gm49804	Gm49804 readthrough, Nudix hydrolase domain-containing protein	A0A3B2W864
NaN	NaN	1.14437	-0.705652	-0.438718	NaN	NaN	NaN	NaN	UP000000589_10090_2020;UP000000589_10090_additional_2020	establishment of endothelial intestinal barrier;intestinal absorption;negative regulation of osteoclast development;regulation of membrane permeability;TNFSF11-mediated signaling pathway	protein binding, bridging;protein C-terminus binding;protein domain specific binding	bicellular tight junction;cell junction;cell surface;cell-cell junction;cytosol;gap junction;nucleoplasm;nucleus;plasma membrane;tight junction	3D-structure;Cell junction;Cell membrane;Complete proteome;Complete proteome {ECO:0000313|Proteomes:UP000000589};ECO:0000213|MaxQB:A0A3B2WBH9, ECO:0000213|PeptideAtlas:A0A3B2WBH9};ECO:0000213|MaxQB:A0A3B2WCN9, ECO:0000213|PeptideAtlas:A0A3B2WCN9};ECO:0000256|SAAS:SAAS00071823};Membrane;Nucleus;Phosphoprotein;Reference proteome;Reference proteome {ECO:0000313|Proteomes:UP000000589};Repeat;SH3 doma…	32	13	A0A3B2WBH9;A0A3B2WCN9;Q9Z0U1	Tjp2	Isoform of Q9Z0U1, Tight junction protein ZO-2;Isoform of Q9Z0U1, Tight junction protein ZO-2;Tight junction protein ZO-2	A0A3B2WBH9;A0A3B2WCN9;Q9Z0U1	Plays a role in tight junctions and adherens junctions.
-1.53719	0.688011	1.23281	0.459386	1.01301	0.537782	-0.736939	-1.14602	-0.51085	UP000000589_10090_additional_2020	cytoplasmic translation;response to ethanol	RNA binding;structural constituent of ribosome	cytosolic large ribosomal subunit;polysomal ribosome;postsynaptic density	Complete proteome {ECO:0000313|Proteomes:UP000000589};ECO:0000213|MaxQB:A0A3B2WBL1, ECO:0000213|PeptideAtlas:A0A3B2WBL1};ECO:0000213|MaxQB:Q5XJF6, ECO:0000213|PeptideAtlas:Q5XJF6};ECO:0000313|EMBL:AAH83346.1};Reference proteome {ECO:0000313|Proteomes:UP000000589};Ribonucleoprotein {ECO:0000256|RuleBase:RU000659};Ribosomal protein {ECO:0000256|RuleBase:RU000659}	19	19	A0A3B2WBL1;Q5XJF6	Rpl10a	Isoform of P53026, Ribosomal protein;Isoform of P53026, Ribosomal protein	A0A3B2WBL1;Q5XJF6
0.121802	-0.670865	-1.9569	0.492246	-0.233975	NaN	0.868324	0.0966955	1.28267	UP000000589_10090_2020;UP000000589_10090_additional_2020	3'-UTR-mediated mRNA destabilization;cellular response to cytokine stimulus;miRNA metabolic process;mRNA catabolic process;mRNA processing;mRNA transport;negative regulation of low-density lipoprotein particle clearance;negative regulation of nitric oxide biosynthetic process;positive regulation of mRNA catabolic process;regulation of miRNA metabolic process;regulation of mRNA stability;regulatio…	DNA binding;mRNA 3'-UTR AU-rich region binding;mRNA 3'-UTR binding;mRNA binding	cytoplasmic stress granule;cytosol;dendrite;neuronal cell body;nucleoplasm;nucleus	Acetylation;Complete proteome;Complete proteome {ECO:0000313|Proteomes:UP000000589};Cytoplasm;DNA-binding;ECO:0000213|MaxQB:A0A3B2WCD8, ECO:0000213|PeptideAtlas:A0A3B2WCD8};Isopeptide bond;Methylation;mRNA processing;mRNA splicing;mRNA transport;Nucleus;Phosphoprotein;Reference proteome;Reference proteome {ECO:0000313|Proteomes:UP000000589};Repeat;RNA-binding;Transcription;Transcription regulatio…	23	18	A0A3B2WCD8;Q3U0V1	Khsrp	Isoform of Q3U0V1, Far upstream element-binding protein 2;Far upstream element-binding protein 2	A0A3B2WCD8;Q3U0V1	Binds to the dendritic targeting element and may play arole in mRNA trafficking. Part of a ternary complex that binds tothe downstream control sequence (DCS) of the pre-mRNA. Mediatesexon inclusion in transcripts that are subject to tissue-specificalternative splicing. May interact with single-stranded DNA fromthe far-upstream element (FUSE). May activate gene expression.Also involved in degradat…
NaN	-0.453468	0.300016	NaN	-1.08357	1.23702	NaN	NaN	NaN	UP000000589_10090_2020;UP000000589_10090_additional_2020	bile acid biosynthetic process;bile acid catabolic process;cholesterol catabolic process;cholesterol homeostasis;digestion	heme binding;iron ion binding;oxysterol 7-alpha-hydroxylase activity;steroid 7-alpha-hydroxylase activity	endoplasmic reticulum membrane;intracellular membrane-bounded organelle;organelle membrane	Bile acid catabolism;Complete proteome;Complete proteome {ECO:0000313|Proteomes:UP000000589};ECO:0000213|PeptideAtlas:A0A3B2WCK5};Endoplasmic reticulum;Heme;Iron;Lipid degradation;Lipid metabolism;Membrane;Metal-binding;Microsome;Monooxygenase;Oxidoreductase;Reference proteome;Reference proteome {ECO:0000313|Proteomes:UP000000589};Steroid metabolism	7	13	A0A3B2WCK5;Q9JKJ9	Cyp39a1	Isoform of Q9JKJ9, 24-hydroxycholesterol 7-alpha-hydroxylase;24-hydroxycholesterol 7-alpha-hydroxylase	A0A3B2WCK5;Q9JKJ9	Involved in the bile acid metabolism. Has a preferencefor 24-hydroxycholesterol, and converts it into a 7-alpha-hydroxylated product.
NaN	-0.20183	0.271732	-1.6098	1.0027	0.537198	NaN	NaN	NaN	UP000000589_10090_2020;UP000000589_10090_additional_2020	extracellular matrix organization;positive regulation of angiogenesis;positive regulation of cell-substrate adhesion;positive regulation of DNA biosynthetic process;positive regulation of endothelial cell chemotaxis;positive regulation of endothelial cell migration;positive regulation of fibroblast growth factor receptor signaling pathway;positive regulation of mitotic cell cycle;positive regulat…	calcium ion binding;glycosaminoglycan binding;heparin binding	basement membrane;cell periphery;extracellular matrix;extracellular space;interstitial matrix	Alternative splicing;Basement membrane;Calcium;Calcium {ECO:0000256|PROSITE-ProRule:PRU00448};Complete proteome;Complete proteome {ECO:0000313|Proteomes:UP000000589};Disulfide bond;ECO:0000213|PeptideAtlas:A0A3B2WCK7};ECO:0000256|SAAS:SAAS00485231};Extracellular matrix;Glycoprotein;Metal-binding;Reference proteome;Reference proteome {ECO:0000313|Proteomes:UP000000589};Repeat;Secreted;Signal;Signa…	2	5	A0A3B2WCK7;Q8CD91	Smoc2	Isoform of Q8CD91, SPARC-related modular calcium-binding protein 2;SPARC-related modular calcium-binding protein 2	A0A3B2WCK7;Q8CD91	Can stimulate endothelial cell proliferation, migration,as well as angiogenesis (By similarity). Promotes matrix assemblyand cell adhesiveness.
NaN	0.846011	-1.10359	NaN	0.257581	NaN	NaN	NaN	NaN	UP000000589_10090_2020;UP000000589_10090_additional_2020	positive regulation of GTPase activity;protein export from nucleus	Ran GTPase binding;R-SMAD binding	cytoplasm;nuclear pore;nucleoplasm;nucleus	Acetylation;Complete proteome;Complete proteome {ECO:0000313|Proteomes:UP000000589};Cytoplasm;ECO:0000213|MaxQB:A0A3B2WCL5, ECO:0000213|PeptideAtlas:A0A3B2WCL5};Nucleus;Phosphoprotein;Protein transport;Reference proteome;Reference proteome {ECO:0000313|Proteomes:UP000000589};Transport	8	12	A0A3B2WCL5;Q9CT10	Ranbp3	Isoform of Q9CT10, Ran-binding protein 3;Ran-binding protein 3	A0A3B2WCL5;Q9CT10	Acts as a cofactor for XPO1/CRM1-mediated nuclearexport, perhaps as export complex scaffolding protein. Bound toXPO1/CRM1, stabilizes the XPO1/CRM1-cargo interaction. In theabsence of Ran-bound GTP prevents binding of XPO1/CRM1 to thenuclear pore complex. Binds to CHC1/RCC1 and increases the guaninenucleotide exchange activity of CHC1/RCC1. Recruits XPO1/CRM1 toCHC1/RCC1 in a Ran-dependent manner…
NaN	0.128609	-1.5255	0.168931	-0.047023	1.27498	NaN	NaN	NaN	UP000000589_10090_2020;UP000000589_10090_additional_2020	CDP-diacylglycerol biosynthetic process;multicellular organism development;phosphatidylinositol acyl-chain remodeling;phospholipid metabolic process	1-acylglycerol-3-phosphate O-acyltransferase activity;transferase activity, transferring acyl groups	cytosol;endoplasmic reticulum;endoplasmic reticulum membrane;integral component of membrane	Acetylation;Acyltransferase;Complete proteome;Complete proteome {ECO:0000313|Proteomes:UP000000589};Developmental protein;ECO:0000213|MaxQB:A0A3B2WDB3, ECO:0000213|PeptideAtlas:A0A3B2WDB3};Endoplasmic reticulum;Glycoprotein;Lipid biosynthesis;Lipid metabolism;Membrane;Membrane {ECO:0000256|SAM:Phobius};Phospholipid biosynthesis;Phospholipid metabolism;Reference proteome;Reference proteome {ECO:00…	9	14	A0A3B2WDB3;Q3UN02	Lclat1	Isoform of Q3UN02, PlsC domain-containing protein (Fragment);Lysocardiolipin acyltransferase 1	A0A3B2WDB3;Q3UN02	Acyl-CoA:lysocardiolipin acyltransferase. Possesses bothlysophosphatidylinositol acyltransferase (LPIAT) andlysophosphatidylglycerol acyltransferase (LPGAT) activities.Recognizes both monolysocardiolipin and dilysocardiolipin assubstrates with a preference for linoleoyl-CoA and oleoyl-CoA asacyl donors. Acts as a remodeling enzyme for cardiolipin, a majormembrane polyglycerophospholipid. Converts…
-1.62208	1.03515	0.160152	1.7792	-0.432596	-0.823594	-0.424511	0.221414	0.106864	UP000000589_10090_additional_2020	endosome to lysosome transport;lipid tube assembly;muscle cell differentiation;negative regulation of amyloid-beta formation;negative regulation of aspartic-type endopeptidase activity involved in amyloid precursor protein catabolic process;negative regulation of calcium ion transmembrane transport via high voltage-gated calcium channel;negative regulation of potassium ion transmembrane transport…	actin filament binding;chaperone binding;GTPase binding;identical protein binding;phospholipid binding;protease binding;protein heterodimerization activity;protein-containing complex binding;RNA polymerase binding;tau protein binding	axon;axon initial segment;axon terminus;cerebellar mossy fiber;cytoplasm;cytosol;extrinsic component of synaptic vesicle membrane;glutamatergic synapse;I band;lipid tube;membrane;microtubule;node of Ranvier;nuclear envelope;nucleus;plasma membrane;synapse;synaptic vesicle;T-tubule;varicosity;Z disc	Acetylation;Alternative splicing;Cell membrane;Coiled coil;Complete proteome;Cytoplasm;Developmental protein;Differentiation;Endocytosis;Endosome;Membrane;Nucleus;Phosphoprotein;Reference proteome;SH3 domain	2	11	A0A3Q4EBK4;O08539-2	Bin1	Isoform of O08539, Myc box-dependent-interacting protein 1;Isoform of O08539, Isoform 2 of Myc box-dependent-interacting protein 1	A0A3Q4EBK4;O08539-2	Is a key player in the control of plasma membranecurvature, and membrane shaping and remodeling. Required in musclecells for the formation of T-tubules, tubular invaginations of theplasma membrane that function in depolarization-contractioncoupling. Required in muscle cells for the formation of T-tubules,tubular invaginations of the plasma membrane that function indepolarization-contraction coupl…
-1.34592	NaN	0.173234	NaN	NaN	NaN	0.724098	1.09995	-0.651361	UP000000589_10090_2020;UP000000589_10090_additional_2020	cellular response to dsDNA;cellular response to dsRNA;cellular response to virus;defense response to virus;innate immune response;maturation of SSU-rRNA;negative regulation of I-kappaB kinase/NF-kappaB signaling;negative regulation of MDA-5 signaling pathway;negative regulation of protein homooligomerization;positive regulation of innate immune response;positive regulation of interferon-beta prod…	ATP binding;caspase binding;metal ion binding;protein serine/threonine kinase activity	cytosol;preribosome, small subunit precursor	Antiviral defense;ATP-binding;Complete proteome;Cytoplasm;Immunity;Innate immunity;Kinase;Magnesium;Metal-binding;Nucleotide-binding;Phosphoprotein;Reference proteome;Ribosome biogenesis;Serine/threonine-protein kinase;Transferase	4	15	A0A3Q4ECA5;A0A3Q4EG70;Q9DBU3	Riok3	Isoform of Q9DBU3, Serine/threonine-protein kinase RIO3 (Fragment);Isoform of Q9DBU3, Serine/threonine-protein kinase RIO3;Serine/threonine-protein kinase RIO3	A0A3Q4ECA5;A0A3Q4EG70;Q9DBU3	Involved in regulation of type I interferon (IFN)-dependent immune response which plays a critical role in theinnate immune response against DNA and RNA viruses. May act as anadapter protein essential for the recruitment of TBK1 to IRF3.Phosphorylates IFIH1 on 'Ser-828' interfering with IFIH1 filamentassembly on long dsRNA and resulting in attenuated IFIH1-signaling. Can inhibit CASP10 isoform 7-…
NaN	-0.770801	0.957789	1.04878	-0.96888	-0.974342	0.70745	NaN	NaN	UP000000589_10090_2020;UP000000589_10090_additional_2020	lipid transport	cholesterol binding;lipid binding;sterol binding;sterol transporter activity	cytosol;intracellular membrane-bounded organelle;late endosome;membrane	3D-structure;Alternative splicing;ANK repeat;Coiled coil;Coiled coil {ECO:0000256|SAM:Coils};Complete proteome;Complete proteome {ECO:0000313|Proteomes:UP000000589};Direct protein sequencing;ECO:0000213|MaxQB:Q3V156, ECO:0000213|PeptideAtlas:Q3V156};Endosome;Lipid transport;Lipid transport {ECO:0000256|RuleBase:RU003845};Lipid-binding;Phosphoprotein;Reference proteome;Reference proteome {ECO:0000…	13	15	A0A3Q4EG54;A0A3Q4EI24;Q3V156;Q91XL9;Q91XL9-2;Q91XL9-3	Osbpl1a	Isoform of Q91XL9, Oxysterol-binding protein;Isoform of Q91XL9, Oxysterol-binding protein;Isoform of Q91XL9, Oxysterol-binding protein;Oxysterol-binding protein-related protein 1;Isoform of Q91XL9, Isoform 2 of Oxysterol-binding protein-related protein 1;Isoform of Q91XL9, Isoform 3 of Oxysterol-binding protein-related protein 1	A0A3Q4EG54;A0A3Q4EI24;Q3V156;Q91XL9;Q91XL9-2;Q91XL9-3	exhibits strong binding tophosphatidic acid and weak binding to phosphatidylinositol 3-phosphate. Stabilizes GTP-bound RAB7A on late endosomes/lysosomesand alters functional properties of late endocytic compartmentsvia its interaction with RAB7A. Binds 25-hydroxycholesterol andcholesterol.;Binds phospholipids
0.283497	-1.86122	0.912709	-0.718511	-1.10248	1.12266	0.380846	0.454643	0.527855	UP000000589_10090_2020;UP000000589_10090_additional_2020				Complete proteome;Reference proteome;Repeat;TPR repeat	13	19	A0A3Q4EGC9;Q8VE09	Ttc39c	Isoform of Q8VE09, Tetratricopeptide repeat protein 39C;Tetratricopeptide repeat protein 39C	A0A3Q4EGC9;Q8VE09
NaN	-0.404577	-1.0686	NaN	1.28853	0.184641	NaN	NaN	NaN	UP000000589_10090_2020;UP000000589_10090_additional_2020	cell projection organization;iron-sulfur cluster assembly	4 iron, 4 sulfur cluster binding;ATP binding;iron-sulfur cluster binding;metal ion binding	centriole;cilium;cytosol;nucleus;spindle pole centrosome	4Fe-4S;Acetylation;ATP-binding;Cell projection;Cilium;Cilium biogenesis/degradation;Complete proteome;Cytoplasm;Cytoskeleton;Iron;Iron-sulfur;Metal-binding;Nucleotide-binding;Nucleus;Reference proteome	3	14	A0A3Q4EGU9;A0A3Q4EIH1;A0A3Q4L2S1;Q9R061	Nubp2	Isoform of Q9R061, Cytosolic Fe-S cluster assembly factor NUBP2;Isoform of Q9R061, Cytosolic Fe-S cluster assembly factor NUBP2;Isoform of Q9R061, Cytosolic Fe-S cluster assembly factor NUBP2;Cytosolic Fe-S cluster assembly factor NUBP2	A0A3Q4EGU9;A0A3Q4EIH1;A0A3Q4L2S1;Q9R061	Component of the cytosolic iron-sulfur (Fe/S) proteinassembly (CIA) machinery. Required for maturation ofextramitochondrial Fe-S proteins. The NUBP1-NUBP2 heterotetramerforms a Fe-S scaffold complex, mediating the de novo assembly ofan Fe-S cluster and its transfer to target apoproteins. Negativelyregulates cilium formation and structure (PubMed:23807208)
NaN	-0.511594	0.878483	NaN	0.791039	-1.15793	NaN	NaN	NaN	UP000000589_10090_2020;UP000000589_10090_additional_2020	cellular response to leukemia inhibitory factor;mRNA cis splicing, via spliceosome;mRNA transport;negative regulation of mRNA splicing, via spliceosome;regulation of alternative mRNA splicing, via spliceosome;RNA splicing	protein domain specific binding;RNA binding;zinc ion binding	cytoplasm;nuclear speck;nucleoplasm	Acetylation;Alternative splicing;Complete proteome;Cytoplasm;Isopeptide bond;Metal-binding;mRNA processing;mRNA splicing;mRNA transport;Nucleus;Phosphoprotein;Reference proteome;Repeat;Repressor;RNA-binding;Transport;Ubl conjugation;Zinc;Zinc-finger	6	14	A0A3Q4EH04;A0A3Q4L335;A0A3Q4L393;Q8BL97;Q8BL97-2;Q8BL97-3;Q8BL97-4	Srsf7	Isoform of Q8BL97, Serine/arginine-rich-splicing factor 7;Isoform of Q8BL97, Serine/arginine-rich-splicing factor 7;Isoform of Q8BL97, Serine/arginine-rich-splicing factor 7;Serine/arginine-rich splicing factor 7;Isoform of Q8BL97, Isoform 2 of Serine/arginine-rich splicing factor 7;Isoform of Q8BL97, Isoform 3 of Serine/arginine-rich splicing factor 7;Isoform of Q8BL97, Isoform 4 of Serine/argin…	A0A3Q4EH04;A0A3Q4L335;A0A3Q4L393;Q8BL97;Q8BL97-2;Q8BL97-3;Q8BL97-4	enhances NXF1-NXT1 RNA-binding activity. RNA-binding is semi-sequence specific (By similarity).;Required for pre-mRNA splicing. Represses the splicingof MAPT/Tau exon 10. May function as export adapter involved inmRNA nuclear export such as of histone H2A. Binds mRNA which isthought to be transferred to the NXF1-NXT1 heterodimer for export(TAP/NXF1 pathway)
0.357103	NaN	NaN	-1.73018	NaN	0.0509156	0.627157	0.695006	NaN	UP000000589_10090_2020;UP000000589_10090_additional_2020	positive regulation of rRNA processing;positive regulation of transcription by RNA polymerase I;rRNA processing		fibrillar center;nucleolus	Complete proteome;Isopeptide bond;Nucleus;Phosphoprotein;Reference proteome;Repeat;Ribosome biogenesis;rRNA processing;Transcription;Transcription regulation;Ubl conjugation;WD repeat	4	15	A0A3Q4EHN7;Q6ZQL4	Wdr43	Isoform of Q6ZQL4, WD_REPEATS_REGION domain-containing protein;WD repeat-containing protein 43	A0A3Q4EHN7;Q6ZQL4	Ribosome biogenesis factor. Involved in nucleolarprocessing of pre-18S ribosomal RNA. Required for optimal pre-ribosomal RNA transcription by RNA polymerase I
NaN	-1.46616	0.591616	NaN	0.194438	0.68011	NaN	NaN	NaN	UP000000589_10090_2020;UP000000589_10090_additional_2020	7-methylguanosine mRNA capping;cap1 mRNA methylation;mRNA methylation	mRNA (nucleoside-2'-O-)-methyltransferase activity;nucleic acid binding	cytoplasm;cytosol;nucleoplasm;nucleus	Acetylation;Complete proteome;Methyltransferase;mRNA capping;mRNA processing;Nucleus;Phosphoprotein;Reference proteome;S-adenosyl-L-methionine;Transferase	12	11	A0A3Q4EHZ1;Q9DBC3	Cmtr1	Isoform of Q9DBC3, Cap methyltransferase 1 (Fragment);Cap-specific mRNA (nucleoside-2'-O-)-methyltransferase 1	A0A3Q4EHZ1;Q9DBC3	S-adenosyl-L-methionine-dependent methyltransferase thatmediates mRNA cap1 2'-O-ribose methylation to the 5'-cap structureof mRNAs. Methylates the ribose of the first nucleotide of am(7)GpppG-capped mRNA and small nuclear RNA (snRNA) to producem(7)GpppRm (cap1). Displays a preference for cap0 transcripts.Cap1 modification is linked to higher levels of translation. Maybe involved in the interferon…
-0.974174	0.992198	-0.948498	0.160485	1.03831	-1.35638	1.06583	0.748348	-0.726114	UP000000589_10090_2020;UP000000589_10090_additional_2020	brain development;endoplasmic reticulum tubular network organization;eye development;import into nucleus;intracellular protein transport;lipid droplet organization;Rab protein signal transduction	GDP binding;GTP binding;GTPase activity	apical plasma membrane;basal plasma membrane;endoplasmic reticulum tubular network;Golgi apparatus;synapse	Acetylation;Cell membrane;Complete proteome;Developmental protein;GTP-binding;Lipoprotein;Membrane;Methylation;Nucleotide-binding;Palmitate;Phosphoprotein;Prenylation;Protein transport;Reference proteome;Transport	7	19	A0A3Q4EI12;P35293	Rab18	Isoform of P35293, Ras-related protein Rab-18;Ras-related protein Rab-18	A0A3Q4EI12;P35293	Plays a role in apical endocytosis/recycling. May beimplicated in transport between the plasma membrane and earlyendosomes. Plays a key role in eye and brain development andneurodegeneration (By similarity).
0.511488	-0.314356	-0.445438	-0.650994	0.370154	-1.27496	NaN	NaN	1.80411	UP000000589_10090_2020;UP000000589_10090_additional_2020	3'-phosphoadenosine 5'-phosphosulfate biosynthetic process;blood coagulation;bone development;sulfate assimilation	adenylylsulfate kinase activity;ATP binding;nucleotidyltransferase activity;sulfate adenylyltransferase (ATP) activity		ATP-binding;Complete proteome;Disease mutation;Kinase;Multifunctional enzyme;Nucleotide-binding;Nucleotidyltransferase;Polymorphism;Reference proteome;Transferase	26	17	A0A494B923;A0A494BB18;O88428	Papss2	Isoform of O88428, 3'-phosphoadenosine-5'-phosphosulfate synthase;Isoform of O88428, 3'-phosphoadenosine-5'-phosphosulfate synthase;Bifunctional 3'-phosphoadenosine 5'-phosphosulfate synthase 2	A0A494B923;A0A494BB18;O88428	APS appears to be only an intermediate in the sulfate-activation pathway. May have a important role in skeletogenesisduring postnatal growth.;Bifunctional enzyme with both ATP sulfurylase and APSkinase activity, which mediates two steps in the sulfateactivation pathway. The first step is the transfer of a sulfategroup to ATP to yield adenosine 5'-phosphosulfate (APS), and thesecond step is the tr…
NaN	0.558953	-0.59477	NaN	0.337293	1.10914	-1.41062	NaN	NaN	UP000000589_10090_2020;UP000000589_10090_additional_2020	innate immune response;regulation of phosphorylation	phosphatase inhibitor activity;protein phosphatase regulator activity;protein serine/threonine phosphatase inhibitor activity	cytoplasm	Acetylation;Coiled coil;Complete proteome;Cytoplasm;Phosphoprotein;Protein phosphatase inhibitor;Reference proteome	1	7	A0A494B933;A0A494B9R1;A0A494BB30;Q62084	Ppp1r14b	Isoform of Q62084, Protein phosphatase 1 regulatory subunit 14B (Fragment);Isoform of Q62084, Protein phosphatase 1 regulatory subunit 14B (Fragment);Isoform of Q62084, Protein phosphatase 1 regulatory subunit 14B;Protein phosphatase 1 regulatory subunit 14B	A0A494B933;A0A494B9R1;A0A494BB30;Q62084	Inhibitor of PPP1CA. Has over 50-fold higher inhibitoryactivity when phosphorylated.
0.22386	0.354572	-0.036939	-1.75289	0.415696	-0.665347	NaN	1.46105	NaN	UP000000589_10090_2020;UP000000589_10090_additional_2020	negative regulation of potassium ion transmembrane transport;negative regulation of potassium ion transmembrane transporter activity;negative regulation of protein localization to cell surface;negative regulation of sodium ion transmembrane transport;negative regulation of sodium ion transmembrane transporter activity;negative regulation of sodium ion transport;negative regulation of systemic art…	ion channel binding;potassium channel inhibitor activity;potassium channel regulator activity;sodium channel inhibitor activity;sodium channel regulator activity;ubiquitin protein ligase activity;ubiquitin-protein transferase activity	cytoplasm;Golgi apparatus;multivesicular body	3D-structure;Alternative splicing;Complete proteome;Cytoplasm;Differentiation;Endosome;Golgi apparatus;Phosphoprotein;Reference proteome;Repeat;Transferase;Ubl conjugation;Ubl conjugation pathway	11	15	A0A494B953;A0A494B9F0;A0A494BA39;A0A494BAG2;A0A494BAX0;Q8CFI0;Q8CFI0-3	Nedd4l	Isoform of Q8CFI0, HECT-type E3 ubiquitin transferase;Isoform of Q8CFI0, E3 ubiquitin-protein ligase;Isoform of Q8CFI0, E3 ubiquitin-protein ligase;Isoform of Q8CFI0, HECT-type E3 ubiquitin transferase;Isoform of Q8CFI0, HECT-type E3 ubiquitin transferase;E3 ubiquitin-protein ligase NEDD4-like;Isoform of Q8CFI0, Isoform 3 of E3 ubiquitin-protein ligase NEDD4-like	A0A494B953;A0A494B9F0;A0A494BA39;A0A494BAG2;A0A494BAX0;Q8CFI0;Q8CFI0-3	E3 ubiquitin-protein ligase which accepts ubiquitin froman E2 ubiquitin-conjugating enzyme in the form of a thioester andthen directly transfers the ubiquitin to targeted substrates.Inhibits TGF-beta signaling by triggering SMAD2 and TGFBR1ubiquitination and proteasome-dependent degradation. Promotesubiquitination and internalization of various plasma membranechannels such as ENaC, SCN2A/Nav1.2, …
NaN	-0.18357	-1.09737	NaN	-0.0457084	1.32665	NaN	NaN	NaN	UP000000589_10090_2020;UP000000589_10090_additional_2020	protein transport	adenyl-nucleotide exchange factor activity	cytoplasm;endoplasmic reticulum;endoplasmic reticulum lumen	Complete proteome;Endoplasmic reticulum;Glycoprotein;Protein transport;Reference proteome;Signal;Translocation;Transport	1	8	A0A494B9B2;A0A494B9H1;Q9EPK6	Sil1	Isoform of Q9EPK6, Nucleotide exchange factor SIL1;Isoform of Q9EPK6, Nucleotide exchange factor SIL1;Nucleotide exchange factor SIL1	A0A494B9B2;A0A494B9H1;Q9EPK6	Required for protein translocation and folding in theendoplasmic reticulum (ER). Functions as a nucleotide exchangefactor for the ER lumenal chaperone HSPA5 (By similarity)
NaN	-1.32723	-0.140179	NaN	1.0003	NaN	NaN	NaN	0.467112	UP000000589_10090_2020;UP000000589_10090_additional_2020			endoplasmic reticulum membrane;integral component of membrane	Alternative splicing;Complete proteome;Disulfide bond;Endoplasmic reticulum;Membrane;Reference proteome;Signal-anchor;Transmembrane;Transmembrane helix	1	11	A0A494B9B3;A0A494BA75;Q8BQT2	Dipk1c	Isoform of Q8BQT2, Divergent protein kinase domain 1C (Fragment);Isoform of Q8BQT2, Divergent protein kinase domain 1C (Fragment);Divergent protein kinase domain 1C	A0A494B9B3;A0A494BA75;Q8BQT2
NaN	-0.222755	-0.603327	NaN	-1.27192	-0.712194	1.50406	0.237023	1.06911	UP000000589_10090_2020;UP000000589_10090_additional_2020	mitochondrial electron transport, succinate to ubiquinone;mitochondrial respiratory chain complex II assembly;negative regulation of canonical Wnt signaling pathway;negative regulation of epithelial to mesenchymal transition;protein dephosphorylation;protein-FAD linkage;tricarboxylic acid cycle		cytosol;mitochondrial matrix;mitochondrion;nucleolus	Alternative splicing;Chaperone;Complete proteome;Mitochondrion;Reference proteome;Transit peptide	3	17	A0A494B9B9;Q8C6I2;Q8C6I2-3	Sdhaf2	Isoform of Q8C6I2, Succinate dehydrogenase assembly factor 2, mitochondrial;Succinate dehydrogenase assembly factor 2, mitochondrial;Isoform of Q8C6I2, Isoform 3 of Succinate dehydrogenase assembly factor 2, mitochondrial	A0A494B9B9;Q8C6I2;Q8C6I2-3	Plays an essential role in the assembly of succinatedehydrogenase (SDH), an enzyme complex (also referred to asrespiratory complex II) that is a component of both thetricarboxylic acid (TCA) cycle and the mitochondrial electrontransport chain, and which couples the oxidation of succinate tofumarate with the reduction of ubiquinone (coenzyme Q) toubiquinol. Required for flavinylation (covalent att…
-0.703537	1.1036	0.798689	-0.230975	1.77579	-0.107276	-0.611017	-0.954693	-1.07058	UP000000589_10090_2020;UP000000589_10090_additional_2020	negative regulation of myoblast differentiation;negative regulation of myotube differentiation;negative regulation of transcription by RNA polymerase II;regulation of cytokine production;regulation of intrinsic apoptotic signaling pathway by p53 class mediator;regulation of myoblast proliferation;regulation of transcription by RNA polymerase II;regulation of transcription from RNA polymerase II p…	chromatin binding;protein kinase B binding;RNA polymerase II sequence-specific DNA-binding transcription factor binding;titin binding	cytoplasm;cytosol;euchromatin;I band;intracellular membrane-bounded organelle;myofibril;nucleus;PML body;sarcomere	ANK repeat;Complete proteome;Cytoplasm;Nucleus;Phosphoprotein;Reference proteome;Repeat	6	13	A0A494B9J0;Q9WV06	Ankrd2	Isoform of Q9WV06, ANK_REP_REGION domain-containing protein;Ankyrin repeat domain-containing protein 2	A0A494B9J0;Q9WV06	Functions as a negative regulator of myocytedifferentiation. May interact with both sarcoplasmic structuralproteins and nuclear proteins to regulate gene expression duringmuscle development and in response to muscle stress
NaN	-0.751108	-0.915632	NaN	0.510537	1.1562	NaN	NaN	NaN	UP000000589_10090_2020;UP000000589_10090_additional_2020	antimicrobial humoral response;defense response to Gram-positive bacterium;detection of bacterium;growth of symbiont in host;negative regulation of interferon-gamma production;negative regulation of natural killer cell differentiation involved in immune response;peptidoglycan catabolic process;regulation of inflammatory response	N-acetylmuramoyl-L-alanine amidase activity;peptidoglycan binding;peptidoglycan receptor activity;zinc ion binding	extracellular space;membrane	Alternative splicing;Complete proteome;Direct protein sequencing;Disulfide bond;Glycoprotein;Hydrolase;Immunity;Membrane;Metal-binding;Phosphoprotein;Reference proteome;Secreted;Signal;Signal {ECO:0000256|SAM:SignalP};Zinc	1	9	A0A494B9M1;A0A498WFR9;Q71S44;Q8VCS0;Q8VCS0-2;Q8VCS0-3	Pglyrp2	Isoform of Q8VCS0, N-acetylmuramoyl-L-alanine amidase;Isoform of Q8VCS0, PGRP domain-containing protein;Isoform of Q8VCS0, N-acetylmuramoyl-L-alanine amidase;N-acetylmuramoyl-L-alanine amidase;Isoform of Q8VCS0, Isoform 2 of N-acetylmuramoyl-L-alanine amidase;Isoform of Q8VCS0, Isoform 3 of N-acetylmuramoyl-L-alanine amidase	A0A494B9M1;A0A498WFR9;Q71S44;Q8VCS0;Q8VCS0-2;Q8VCS0-3	May play a scavenger role by digesting biologicallyactive peptidoglycan (PGN) into biologically inactive fragments.Has no direct bacteriolytic activity.
-1.92021	0.408702	-0.552881	0.269155	1.10917	1.11674	0.0989245	-0.529595	NaN	UP000000589_10090_2020					3	14	A0A494B9V8	Ptar1	Protein prenyltransferase alpha subunit repeat-containing 1	A0A494B9V8
NaN	1.11111	-0.283383	NaN	-0.827726	NaN	NaN	NaN	NaN	UP000000589_10090_2020;UP000000589_10090_additional_2020	adenosine metabolic process;IMP metabolic process	5'-nucleotidase activity;metal ion binding;nucleotide binding	cytoplasm	Allosteric enzyme;Complete proteome;Complete proteome {ECO:0000313|Proteomes:UP000000589};Cytoplasm;ECO:0000213|MaxQB:E9Q9M1, ECO:0000213|PeptideAtlas:E9Q9M1};Hydrolase;Magnesium;Magnesium {ECO:0000256|PIRSR:PIRSR017434-2};Metal-binding;Metal-binding {ECO:0000256|PIRSR:PIRSR017434-2};Nucleotide metabolism;Nucleotide-binding;Phosphoprotein;Reference proteome;Reference proteome {ECO:0000313|Proteom…	9	10	A0A494B9X3;A0A494BBP6;E9Q9M1;Q3V1L4	Nt5c2	Isoform of Q3V1L4, Cytosolic purine 5'-nucleotidase;Isoform of Q3V1L4, Cytosolic purine 5'-nucleotidase;Isoform of Q3V1L4, Cytosolic purine 5'-nucleotidase;Cytosolic purine 5'-nucleotidase	A0A494B9X3;A0A494BBP6;E9Q9M1;Q3V1L4	May have a critical role in the maintenance of aconstant composition of intracellular purine/pyrimidinenucleotides in cooperation with other nucleotidases.Preferentially hydrolyzes inosine 5'-monophosphate (IMP) and otherpurine nucleotides (By similarity).
0.0131324	0.265956	-0.161527	-0.0509489	-0.522528	1.62724	0.246323	0.690096	-2.10774	UP000000589_10090_2020;UP000000589_10090_additional_2020	acetaldehyde metabolic process;aging;animal organ morphogenesis;cellular response to angiotensin;cellular response to hepatocyte growth factor stimulus;cellular response to hydrogen peroxide;cellular response to interleukin-1;cellular response to interleukin-6;cellular response to lipopolysaccharide;cellular response to lipoteichoic acid;cellular response to nicotine;cellular response to peptidog…	actinin binding;activating transcription factor binding;ankyrin repeat binding;chromatin binding;chromatin DNA binding;DNA binding;DNA-binding transcription activator activity, RNA polymerase II-specific;DNA-binding transcription factor activity;DNA-binding transcription factor activity, RNA polymerase II-specific;DNA-binding transcription repressor activity, RNA polymerase II-specific;enzyme bin…	cytoplasm;cytosol;glutamatergic synapse;NF-kappaB complex;NF-kappaB p50/p65 complex;nuclear chromatin;nucleoplasm;nucleus;protein-containing complex;synapse;transcription factor complex	3D-structure;Acetylation;Activator;Alternative splicing;Complete proteome;Cytoplasm;DNA-binding;Isopeptide bond;Methylation;Nucleus;Phosphoprotein;Reference proteome;S-nitrosylation;Transcription;Transcription regulation;Ubl conjugation	4	19	A0A494BA44;Q04207;Q04207-2	Rela	Isoform of Q04207, RHD domain-containing protein;Transcription factor p65;Isoform of Q04207, Isoform p65 delta of Transcription factor p65	A0A494BA44;Q04207;Q04207-2	NF-kappa-B is a pleiotropic transcription factor presentin almost all cell types and is the endpoint of a series of signaltransduction events that are initiated by a vast array of stimulirelated to many biological processes such as inflammation,immunity, differentiation, cell growth, tumorigenesis andapoptosis. NF-kappa-B is a homo- or heterodimeric complex formedby the Rel-like domain-containing…
-0.296631	1.06453	-0.338705	0.492071	1.25723	0.0274393	-0.22203	0.196185	-2.18009	UP000000589_10090_2020;UP000000589_10090_additional_2020		SH3 domain binding	cytoplasm	Acetylation;ANK repeat;Complete proteome;Cytoplasm;Phosphoprotein;Reference proteome;Repeat;SH3 domain	6	19	A0A494BA97;Q62422	Ostf1	Isoform of Q62422, Osteoclast-stimulating factor 1;Osteoclast-stimulating factor 1	A0A494BA97;Q62422	Induces bone resorption, acting probably through asignaling cascade which results in the secretion of factor(s)enhancing osteoclast formation and activity.
NaN	-0.915952	-0.713303	-0.105017	0.11303	1.62124	NaN	NaN	NaN	UP000000589_10090_2020;UP000000589_10090_additional_2020	positive regulation of Ras protein signal transduction;protein dephosphorylation	protein phosphatase 1 binding;protein phosphatase binding;protein serine/threonine phosphatase activity	cytoplasm;cytosol;nucleoplasm;nucleus;photoreceptor inner segment;photoreceptor outer segment membrane;protein phosphatase type 1 complex	Complete proteome;Cytoplasm;Leucine-rich repeat;Nucleus;Reference proteome;Repeat	2	12	A0A494BAG1;O88520	Shoc2	Isoform of O88520, Leucine-rich repeat protein SHOC-2 (Fragment);Leucine-rich repeat protein SHOC-2	A0A494BAG1;O88520	Regulatory subunit of protein phosphatase 1 (PP1c) thatacts as a M-Ras/MRAS effector and participates in MAPK pathwayactivation. Upon M-Ras/MRAS activation, targets PP1c tospecifically dephosphorylate the 'Ser-259' inhibitory site of RAF1kinase and stimulate RAF1 activity at specialized signalingcomplexes (By similarity).
-1.11913	0.635974	-0.942959	0.575312	-0.87663	-1.09748	1.49704	0.547214	0.78065	UP000000589_10090_additional_2020	cellular response to dexamethasone stimulus;heme biosynthetic process;protoporphyrinogen IX metabolic process;response to arsenic-containing substance;response to ethanol;response to insecticide;response to lead ion;response to methylmercury;response to platinum ion	ferrochelatase activity	mitochondrion	Complete proteome {ECO:0000313|Proteomes:UP000000589};ECO:0000213|MaxQB:Q544X6, ECO:0000213|PeptideAtlas:Q544X6};Heme biosynthesis {ECO:0000256|RuleBase:RU000607};Iron {ECO:0000256|RuleBase:RU000607};Lyase {ECO:0000256|RuleBase:RU000607};Porphyrin biosynthesis {ECO:0000256|RuleBase:RU000607};Reference proteome {ECO:0000313|Proteomes:UP000000589}	17	19	A0A494BAI5;Q544X6;Q91W09	Fech	Isoform of P22315, Ferrochelatase;Isoform of P22315, Ferrochelatase;Isoform of P22315, Ferrochelatase	A0A494BAI5;Q544X6;Q91W09	Catalyzes the ferrous insertion into protoporphyrin IX
NaN	0.436954	-0.238854	1.81748	0.202319	-0.578078	-0.21609	NaN	-1.42373	UP000000589_10090_2020;UP000000589_10090_additional_2020	metal ion transport;positive regulation of oxidoreductase activity;removal of superoxide radicals	copper ion binding;enzyme binding;superoxide dismutase activity;superoxide dismutase copper chaperone activity;zinc ion binding	cytoplasm;extracellular space;mitochondrial intermembrane space;nucleus	Chaperone;Complete proteome;Copper;Cytoplasm;Disulfide bond;Isopeptide bond;Metal-binding;Phosphoprotein;Reference proteome;Ubl conjugation;Zinc	9	17	A0A494BAJ5;A0A494BB58;A0A494BBF1;Q9WU84	Ccs	Isoform of Q9WU84, Superoxide dismutase [Cu-Zn];Isoform of Q9WU84, Copper chaperone for superoxide dismutase;Isoform of Q9WU84, HMA domain-containing protein;Copper chaperone for superoxide dismutase	A0A494BAJ5;A0A494BB58;A0A494BBF1;Q9WU84	Delivers copper to copper zinc superoxide dismutase(SOD1).
NaN	-0.178532	-1.61175	0.931799	-0.251607	-0.763935	1.1598	NaN	0.71422	UP000000589_10090_2020;UP000000589_10090_additional_2020	cilium assembly;Golgi to plasma membrane transport;intraciliary transport;kidney development;mitotic cytokinesis;photoreceptor cell development;post-Golgi vesicle-mediated transport;protein localization to ciliary membrane;small GTPase mediated signal transduction;smoothened signaling pathway	GDP binding;GTP binding;GTPase activating protein binding;GTPase activity;magnesium ion binding;microtubule binding	axoneme;centrosome;ciliary basal body;ciliary transition zone;cilium;cytoplasmic microtubule;Golgi apparatus;Golgi membrane;microtubule cytoskeleton;midbody;nucleus;photoreceptor connecting cilium;spindle microtubule	3D-structure;Cell cycle;Cell division;Cell projection;Complete proteome;Cytoplasm;Cytoskeleton;Golgi apparatus;GTP-binding;Lipoprotein;Magnesium;Membrane;Metal-binding;Myristate;Nucleotide-binding;Nucleus;Phosphoprotein;Protein transport;Reference proteome;Transport	8	17	A0A494BAJ6;Q9WUL7	Arl3	Isoform of Q9WUL7, ADP-ribosylation factor-like protein 3;ADP-ribosylation factor-like protein 3	A0A494BAJ6;Q9WUL7	Small GTP-binding protein which cycles between aninactive GDP-bound and an active GTP-bound form, and the rate ofcycling is regulated by guanine nucleotide exchange factors (GEF)and GTPase-activating proteins (GAP) (PubMed:18376416). Requiredfor normal cytokinesis and cilia signaling. Required for targetingproteins to the cilium, including myristoylated NPHP3 andprenylated INPP5E. Targets NPHP3 t…
0.732288	-0.669144	0.957289	-0.854983	-0.00752464	0.981544	0.0582843	0.758403	-1.95616	UP000000589_10090_2020;UP000000589_10090_additional_2020	endoplasmic reticulum to Golgi vesicle-mediated transport;retrograde vesicle-mediated transport, Golgi to endoplasmic reticulum		endoplasmic reticulum membrane;endoplasmic reticulum-Golgi intermediate compartment;endoplasmic reticulum-Golgi intermediate compartment membrane;Golgi membrane;integral component of membrane;intracellular membrane-bounded organelle;nucleoplasm	Complete proteome;Complete proteome {ECO:0000313|Proteomes:UP000000589};Direct protein sequencing;ECO:0000213|MaxQB:F6SLP4, ECO:0000213|PeptideAtlas:F6SLP4};Endoplasmic reticulum;ER-Golgi transport;Glycoprotein;Golgi apparatus;Membrane;Reference proteome;Reference proteome {ECO:0000313|Proteomes:UP000000589};Transmembrane;Transmembrane helix;Transport	11	19	A0A494BAK4;A0A494BAW5;F6SLP4;Q9DC16	Ergic1	Isoform of Q9DC16, Endoplasmic reticulum-Golgi intermediate compartment protein 1;Isoform of Q9DC16, COPIIcoated_ERV domain-containing protein;Isoform of Q9DC16, COPIIcoated_ERV domain-containing protein;Endoplasmic reticulum-Golgi intermediate compartment protein 1	A0A494BAK4;A0A494BAW5;F6SLP4;Q9DC16	Possible role in transport between endoplasmic reticulumand Golgi.
-0.921313	-0.341936	-0.95528	1.35907	-0.665231	0.396442	1.5737	NaN	-0.445446	UP000000589_10090_2020;UP000000589_10090_additional_2020	actin filament polymerization;cell migration;cytoskeleton organization	actin binding;actin filament binding;cytoskeletal protein binding	actin filament;cytoplasm;cytoskeleton;cytosol;membrane;plasma membrane	Coiled coil;Complete proteome;Cytoplasm;Direct protein sequencing;Membrane;Phosphoprotein;Reference proteome	2	18	A0A494BAM6;Q99M15	Pstpip2	Isoform of Q99M15, F-BAR domain-containing protein;Proline-serine-threonine phosphatase-interacting protein 2	A0A494BAM6;Q99M15	Binds to F-actin. May be involved in regulation of theactin cytoskeleton.
-0.271877	0.77784	0.224678	-0.475321	1.11044	1.11649	0.424062	-1.16868	-1.73763	UP000000589_10090_2020;UP000000589_10090_additional_2020	cellular response to hydrogen peroxide;mammary gland involution;negative regulation of actin filament polymerization;negative regulation of NIK/NF-kappaB signaling;positive regulation of cardiac muscle cell apoptotic process;positive regulation of leukocyte tethering or rolling;positive regulation of vascular permeability;protein autoprocessing;proteolysis;receptor catabolic process;regulation of…	calcium ion binding;calcium-dependent cysteine-type endopeptidase activity;cytoskeletal protein binding;enzyme binding	cytoplasm;cytosol;lysosome;membrane;mitochondrion;plasma membrane	Autocatalytic cleavage;Calcium;Cell membrane;Complete proteome;Cytoplasm;Hydrolase;Membrane;Metal-binding;Phosphoprotein;Protease;Reference proteome;Repeat;Thiol protease	17	18	A0A494BBB0;O35350	Capn1	Isoform of O35350, Calcium-activated neutral proteinase 1 (Fragment);Calpain-1 catalytic subunit	A0A494BBB0;O35350	Calcium-regulated non-lysosomal thiol-protease whichcatalyzes limited proteolysis of substrates involved incytoskeletal remodeling and signal transduction
-0.993521	0.456403	-0.048259	0.659095	1.75144	0.127803	0.460054	-1.49025	-0.922764	UP000000589_10090_2020;UP000000589_10090_additional_2020	actin cytoskeleton reorganization;adaptive immune response;alpha-beta T cell differentiation;arachidonic acid secretion;cell surface receptor signaling pathway;cellular response to glucocorticoid stimulus;cellular response to hydrogen peroxide;cellular response to vascular endothelial growth factor stimulus;DNA duplex unwinding;endocrine pancreas development;estrous cycle;G protein-coupled recept…	calcium ion binding;calcium-dependent phospholipid binding;calcium-dependent protein binding;DNA/DNA annealing activity;double-stranded DNA-dependent ATPase activity;phospholipase A2 inhibitor activity;phospholipid binding;protein binding, bridging;protein homodimerization activity;single-stranded DNA binding;single-stranded RNA binding;structural molecule activity	actin filament;apical plasma membrane;basolateral plasma membrane;cell surface;collagen-containing extracellular matrix;cornified envelope;cytoplasm;cytoplasmic vesicle membrane;cytosol;early endosome membrane;endosome;extracellular exosome;extracellular space;extrinsic component of endosome membrane;extrinsic component of external side of plasma membrane;extrinsic component of membrane;lateral p…	Acetylation;Adaptive immunity;Annexin;Calcium;Calcium/phospholipid-binding;Cell membrane;Cell projection;Cilium;Complete proteome;Cytoplasm;Cytoplasmic vesicle;Disulfide bond;Endosome;Immunity;Inflammatory response;Innate immunity;Isopeptide bond;Membrane;Metal-binding;Nucleus;Phospholipase A2 inhibitor;Phosphoprotein;Reference proteome;Repeat;Secreted;Ubl conjugation	6	18	A0A494BBD8;P10107	Anxa1	Isoform of P10107, Annexin;Annexin A1	A0A494BBD8;P10107	Plays important roles in the innate immune response aseffector of glucocorticoid-mediated responses and regulator of theinflammatory process. Has anti-inflammatory activity(PubMed:12475898). Plays a role in glucocorticoid-mediated down-regulation of the early phase of the inflammatory response(PubMed:12475898). Promotes resolution of inflammation and woundhealing (PubMed:25664854). Functions at l…
0.769973	0.24565	-0.316335	NaN	0.789164	1.33422	-0.1617	-0.958131	-1.70284	UP000000589_10090_2020;UP000000589_10090_additional_2020	bradykinin catabolic process;proteolysis	aminopeptidase activity;manganese ion binding;metal ion binding;metalloaminopeptidase activity;protein homodimerization activity	cytoplasm;cytosol	Acetylation;Aminopeptidase;Aminopeptidase {ECO:0000313|EMBL:EDL01685.1};Complete proteome;Complete proteome {ECO:0000313|Proteomes:UP000000589};Cytoplasm;ECO:0000213|MaxQB:Q3UE92, ECO:0000213|PeptideAtlas:Q3UE92};ECO:0000213|MaxQB:S4R1I3, ECO:0000213|PeptideAtlas:S4R1I3};ECO:0000256|SAAS:SAAS01079562};Hydrolase;Hydrolase {ECO:0000256|SAAS:SAAS01079575};Manganese;Metal-binding;Metalloprotease;Prot…	8	18	A0A494BBG8;Q3UE92;Q6P1B1;S4R1I3	Xpnpep1	Isoform of Q6P1B1, Xaa-Pro aminopeptidase 1;Isoform of Q6P1B1, Xaa-Pro aminopeptidase 1;Xaa-Pro aminopeptidase 1;Isoform of Q6P1B1, Xaa-Pro aminopeptidase 1	A0A494BBG8;Q3UE92;Q6P1B1;S4R1I3	Contributes to the degradation of bradykinin. Catalyzesthe removal of a penultimate prolyl residue from the N-termini ofpeptides, such as Arg-Pro-Pro (By similarity).
1.51167	-0.939518	-0.858381	0.192536	-1.16893	-0.637242	-0.158569	1.29576	0.762673	UP000000589_10090_2020;UP000000589_10090_additional_2020		structural constituent of ribosome	cytosol;mitochondrial large ribosomal subunit;mitochondrial ribosome;mitochondrion	Complete proteome;Mitochondrion;Reference proteome;Ribonucleoprotein;Ribosomal protein;Transit peptide	5	19	A0A494BBN2;Q9D1B9	Mrpl28	Isoform of Q9D1B9, 39S ribosomal protein L28, mitochondrial;39S ribosomal protein L28, mitochondrial	A0A494BBN2;Q9D1B9
0.241508	1.06079	-0.0427397	-1.0732	1.25481	0.706888	-1.44918	-0.698882	NaN	UP000000589_10090_2020;UP000000589_10090_additional_2020	negative regulation of ERAD pathway;negative regulation of proteasomal ubiquitin-dependent protein catabolic process;negative regulation of protein K48-linked deubiquitination;negative regulation of protein ubiquitination;negative regulation of ubiquitin-specific protease activity	ATPase binding;K48-linked polyubiquitin modification-dependent protein binding;K6-linked polyubiquitin modification-dependent protein binding;polyubiquitin modification-dependent protein binding;proteasome regulatory particle binding;ubiquitin binding;ubiquitin protein ligase binding	cytoplasm;cytosol;dendrite;endoplasmic reticulum;neuronal cell body;nucleus;VCP-NPL4-UFD1 AAA ATPase complex	3D-structure;Acetylation;Coiled coil;Complete proteome;Cytoplasm;Phosphoprotein;Reference proteome	6	18	A0A498WFS2;Q922Y1	Ubxn1	Isoform of Q922Y1, UBX domain-containing protein;UBX domain-containing protein 1	A0A498WFS2;Q922Y1	Ubiquitin-binding protein that plays a role in themodulation of innate immune response. Blocks both the RIG-I-likereceptors (RLR) and NF-kappa-B pathways. Following viralinfection, UBXN1 is induced and recruited to the RLR componentMAVS. In turn, interferes with MAVS oligomerization, and disruptsthe MAVS/TRAF3/TRAF6 signalosome. This function probably serves asa brake to prevent excessive RLR sig…
-1.87108	0.929209	0.599834	0.497728	0.72414	0.738242	0.166923	-1.30345	-0.481552	UP000000589_10090_2020;UP000000589_10090_additional_2020	cell redox homeostasis	disulfide oxidoreductase activity	cytoplasm;cytosol;nucleus;proteasome complex	Complete proteome;Cytoplasm;Disulfide bond;Electron transport;Nucleus;Phosphoprotein;Proteasome;Redox-active center;Reference proteome;Transport	11	19	A0A498WGD8;Q8CDN6	Txnl1	Isoform of Q8CDN6, Thioredoxin-like protein 1;Thioredoxin-like protein 1	A0A498WGD8;Q8CDN6	Active thioredoxin with a redox potential of about -250mV.
-1.3697	0.587164	1.24409	-0.502257	0.792733	0.244322	0.449096	-1.44545	NaN	UP000000589_10090_2020;UP000000589_10090_additional_2020	protein localization to membrane		integral component of membrane;membrane	Complete proteome;Glycoprotein;Membrane;Reference proteome;Signal;Transmembrane;Transmembrane helix	8	18	A0A498WGK6;Q9ET30	Tm9sf3	Isoform of Q9ET30, Transmembrane 9 superfamily member;Transmembrane 9 superfamily member 3	A0A498WGK6;Q9ET30
0.470089	0.669135	0.881594	-0.259341	0.584419	1.23024	-0.887757	-1.68329	-1.00508	UP000000589_10090_additional_2020					10	9	A0A571BD03	Prr33	Isoform of Q8C494, Proline-rich protein 33	A0A571BD03
NaN	-0.540176	1.44657	NaN	-0.773248	-0.133147	NaN	NaN	NaN	UP000000589_10090_additional_2020					1	4	A0A571BD72	Hspg2	Isoform of Q05793, Laminin IV type A domain-containing protein (Fragment)	A0A571BD72
-1.2413	-0.0733801	-0.811261	NaN	NaN	0.229391	1.80852	0.527953	-0.43993	UP000000589_10090_additional_2020					60	9	A0A571BDG0	Srcin1	Isoform of Q9QWI6, AIP3 domain-containing protein	A0A571BDG0
0.293777	0.507912	1.05347	-0.614246	1.25581	0.84445	-1.29576	-0.790737	-1.25468	UP000000589_10090_additional_2020					13	9	A0A571BDS0	Xirp1	Isoform of O70373, Xin actin-binding repeat-containing protein 1	A0A571BDS0
1.36315	-0.649048	1.03975	-1.03178	-1.46528	0.449106	0.449488	-0.155385	NaN	UP000000589_10090_2020;UP000000589_10090_additional_2020	regulation of transcription, DNA-templated	metal ion binding;nucleic acid binding		Complete proteome {ECO:0000313|Proteomes:UP000000589};ECO:0000256|SAAS:SAAS00926370};Metal-binding {ECO:0000256|SAAS:SAAS00926372};Proteomics identification {ECO:0000213|PeptideAtlas:B1AVN5};Reference proteome {ECO:0000313|Proteomes:UP000000589};Repeat {ECO:0000256|SAAS:SAAS00926344};Zinc {ECO:0000256|SAAS:SAAS00926345}	1	8	A0A571BDT7;A2A7A1;B1AVN5;L7MUC9	Gm21411;Zfp534;Zfp990;Zfp986	Isoform of J3KMS0, Predicted gene, 21411 (Fragment);Zinc finger protein 534;Zinc finger protein 990;Isoform of F6VKC7, Zinc finger protein 986 (Fragment)	A0A571BDT7;A2A7A1;B1AVN5;L7MUC9
NaN	0.52142	-0.0402414	NaN	0.727372	0.506385	-1.71494	NaN	NaN	UP000000589_10090_2020					3	5	A0A571BE98	Lsmem2	Leucine-rich single-pass membrane protein 2	A0A571BE98
-0.389471	0.144108	2.17981	0.118576	-0.136816	-0.45987	0.424608	-0.276218	-1.60472	UP000000589_10090_2020;UP000000589_10090_additional_2020			cytosol;intracellular membrane-bounded organelle;lipid droplet;plasma membrane	Alternative splicing;Cell membrane;Complete proteome;Cytoplasm;Lipid droplet;Membrane;Phosphoprotein;Reference proteome;Repeat	9	17	A0A571BEC9;O88492	Plin4	Isoform of O88492, Perilipin-4;Perilipin-4	A0A571BEC9;O88492	May play a role in triacylglycerol packaging intoadipocytes. May function as a coat protein involved in thebiogenesis of lipid droplets.
-1.36248	1.16179	0.465385	-0.423384	1.646	-0.260519	0.34812	-1.14766	-0.427259	UP000000589_10090_2020;UP000000589_10090_additional_2020	cardiac muscle fiber development;cardiac muscle tissue morphogenesis;cardiac myofibril assembly;muscle contraction;sarcomere organization;skeletal muscle myosin thick filament assembly;skeletal muscle thin filament assembly;striated muscle myosin thick filament assembly	actin filament binding;muscle alpha-actinin binding;structural constituent of cytoskeleton;structural constituent of muscle	cytoskeleton;M band;sarcomere;striated muscle thin filament;Z disc	Complete proteome {ECO:0000313|Proteomes:UP000000589};Proteomics identification {ECO:0000213|MaxQB:D3YU50};Reference proteome {ECO:0000313|Proteomes:UP000000589};Repeat {ECO:0000256|SAAS:SAAS00923712}	65	10	A0A571BEN1;D3YU50	Mybpc1	Myosin-binding protein C, slow-type;Isoform of A0A571BEN1, Myosin-binding protein C, slow-type	A0A571BEN1;D3YU50
-1.38265	0.487136	1.58082	0.657948	0.327743	-0.206801	0.615828	-0.703534	-1.37648	UP000000589_10090_2020					707	19	A0A571BF58	Neb	SH3 domain-containing protein	A0A571BF58
-1.20728	0.693855	-0.899908	0.0217012	1.64564	0.903515	-0.837611	-0.857639	0.537725	UP000000589_10090_2020;UP000000589_10090_additional_2020	actomyosin structure organization;negative regulation of cell migration;positive regulation of protein phosphorylation;positive regulation of stress fiber assembly;regulation of focal adhesion assembly	actin binding;metal ion binding;myosin II head/neck binding	cytoplasm;stress fiber	Alternative splicing;Coiled coil;Complete proteome;Cytoplasm;Cytoskeleton;LIM domain;Metal-binding;Phosphoprotein;Reference proteome;Zinc	20	18	A0A571BG24;Q3UH68;Q3UH68-3	Limch1	Isoform of Q3UH68, LIM and calponin homology domains-containing protein 1;LIM and calponin homology domains-containing protein 1;Isoform of Q3UH68, Isoform 3 of LIM and calponin homology domains-containing protein 1	A0A571BG24;Q3UH68;Q3UH68-3	Actin stress fibers-associated protein that activatesnon-muscle myosin IIa. Activates the non-muscle myosin IIa complexby promoting the phosphorylation of its regulatory subunitMRLC/MYL9. Through the activation of non-muscle myosin IIa,positively regulates actin stress fibers assembly and stabilizesfocal adhesions. It therefore negatively regulates cell spreadingand cell migration.
NaN	0.92885	0.27036	NaN	1.02209	NaN	-0.0767425	-0.474774	-1.66978	UP000000589_10090_additional_2020		ATP binding;MAP kinase activity		ATP-binding {ECO:0000256|SAAS:SAAS00574094};Complete proteome {ECO:0000313|Proteomes:UP000000589};ECO:0000213|PeptideAtlas:E9QN59};ECO:0000213|PeptideAtlas:Q3TQZ7};ECO:0000213|PeptideAtlas:Q8C9D4};Kinase {ECO:0000256|SAAS:SAAS00574086, ECO:0000313|EMBL:BAC76451.1};Kinase {ECO:0000256|SAAS:SAAS00574086};Nucleotide-binding {ECO:0000256|SAAS:SAAS00574135};Reference proteome {ECO:0000313|Proteomes:UP…	6	14	A0A5F8MP75;E9QN59;Q3TQZ7;Q8C9D4	Mapk10	Isoform of Q61831, Mitogen-activated protein kinase;Isoform of Q61831, Mitogen-activated protein kinase;Isoform of Q61831, Mitogen-activated protein kinase;Isoform of Q61831, Mitogen-activated protein kinase	A0A5F8MP75;E9QN59;Q3TQZ7;Q8C9D4
-0.885138	NaN	0.314956	NaN	-1.15701	0.484744	NaN	1.24245	NaN	UP000000589_10090_additional_2020	vesicle docking involved in exocytosis		exocyst	Complete proteome {ECO:0000313|Proteomes:UP000000589};ECO:0000213|MaxQB:Q3U9D6, ECO:0000213|PeptideAtlas:Q3U9D6};Exocytosis {ECO:0000256|PIRNR:PIRNR025007};Reference proteome {ECO:0000313|Proteomes:UP000000589};Transport {ECO:0000256|PIRNR:PIRNR025007}	7	15	A0A5F8MP92;A0A5F8MPW8;Q3U9D6	Exoc6	Isoform of Q8R313, Exocyst complex component;Isoform of Q8R313, Exocyst complex component;Isoform of Q8R313, Exocyst complex component	A0A5F8MP92;A0A5F8MPW8;Q3U9D6	Component of the exocyst complex involved in the dockingof exocytic vesicles with fusion sites on the plasma membrane
NaN	0.307949	-1.11776	NaN	0.809807	NaN	NaN	NaN	NaN	UP000000589_10090_2020;UP000000589_10090_additional_2020	amelogenesis;brown fat cell differentiation;cell adhesion mediated by integrin;cell-cell adhesion;cell-matrix adhesion;cell-substrate adhesion;cellular response to extracellular stimulus;cellular response to organic cyclic compound;digestive tract development;ectodermal cell differentiation;filopodium assembly;integrin-mediated signaling pathway;leukocyte migration;nail development;negative regul…	insulin-like growth factor I binding;integrin binding;laminin binding;metal ion binding;neuregulin binding;protein-containing complex binding	basal part of cell;basal plasma membrane;basement membrane;basolateral plasma membrane;cell surface;cell-cell adherens junction;external side of plasma membrane;filopodium;hemidesmosome;integrin alpha6-beta4 complex;integrin complex;plasma membrane	Alternative splicing;Calcium;Cell adhesion;Cell membrane;Cleavage on pair of basic residues;Complete proteome;Disulfide bond;Glycoprotein;Integrin;Lipoprotein;Membrane;Metal-binding;Palmitate;Phosphoprotein;Receptor;Reference proteome;Repeat;Signal;Transmembrane;Transmembrane helix	3	6	A0A5F8MPB5;Q61739;Q61739-2	Itga6	Isoform of Q61739, Integrin_alpha2 domain-containing protein;Integrin alpha-6;Isoform of Q61739, Isoform Alpha-6X1A of Integrin alpha-6	A0A5F8MPB5;Q61739;Q61739-2	Integrin alpha-6/beta-1 (ITGA6:ITGB1) is a receptor forlaminin on platelets (PubMed:8081870). Integrin alpha-6/beta-1(ITGA6:ITGB1) is present in oocytes and is involved in sperm-eggfusion (PubMed:10634791). Integrin alpha-6/beta-4 (ITGA6:ITGB4) isa receptor for laminin in epithelial cells and it plays a criticalstructural role in the hemidesmosome (PubMed:8673141). ITGA6:ITGB4binds to NRG1 (via E…
-0.242839	0.56845	1.23903	-0.207369	1.19459	0.735422	-0.552428	-1.25139	-1.48346	UP000000589_10090_2020;UP000000589_10090_additional_2020	in utero embryonic development;S-adenosylmethioninamine biosynthetic process;spermidine biosynthetic process;spermine biosynthetic process	adenosylmethionine decarboxylase activity;putrescine binding	cytosol	Autocatalytic cleavage;Complete proteome;Decarboxylase;Lyase;Phosphoprotein;Polyamine biosynthesis;Pyruvate;Reference proteome;S-adenosyl-L-methionine;Schiff base;Spermidine biosynthesis;Zymogen	5	9	A0A5F8MPF5;D3Z6H8;P0DMN7	Amd1;Amd2;Amd1	Isoform of P0DMN7, Adenosylmethionine decarboxylase;S-adenosylmethionine decarboxylase proenzyme 2;S-adenosylmethionine decarboxylase proenzyme 1	A0A5F8MPF5;D3Z6H8;P0DMN7	Essential for biosynthesis of the polyamines spermidineand spermine. Promotes maintenance and self-renewal of embryonicstem cells, by maintaining spermine levels
0.259567	-1.1411	1.07607	NaN	-0.774298	1.21319	-0.633424	NaN	NaN	UP000000589_10090_additional_2020					1	6	A0A5F8MPG4	Pde1c	Isoform of Q64338, Phosphodiesterase	A0A5F8MPG4
-0.709109	0.364935	-2.14644	0.628677	0.753396	-0.338693	1.28849	0.136003	0.0227482	UP000000589_10090_2020;UP000000589_10090_additional_2020	exocytosis;intracellular protein transport;negative regulation of phosphatase activity;positive regulation of mucus secretion;protein localization to plasma membrane;vesicle docking involved in exocytosis	neurexin family protein binding;phosphatase binding;phosphatidylinositol-4,5-bisphosphate binding;phosphatidylserine binding;Rab GTPase binding	cytoplasm;exocytic vesicle;extrinsic component of plasma membrane;melanosome;melanosome membrane;membrane;plasma membrane	Alternative splicing;Cell membrane;Complete proteome;Exocytosis;Membrane;Reference proteome;Repeat	3	19	A0A5F8MPH5;A0A5F8MPX2;Q99N50;Q99N50-11;Q99N50-3;Q99N50-4;Q99N50-5	Sytl2	Isoform of Q99N50, Synaptotagmin-like protein 2;Isoform of Q99N50, Synaptotagmin-like protein 2;Synaptotagmin-like protein 2;Isoform of Q99N50, Isoform 11 of Synaptotagmin-like protein 2;Isoform of Q99N50, Isoform 3 of Synaptotagmin-like protein 2;Isoform of Q99N50, Isoform 4 of Synaptotagmin-like protein 2;Isoform of Q99N50, Isoform 5 of Synaptotagmin-like protein 2	A0A5F8MPH5;A0A5F8MPX2;Q99N50;Q99N50-11;Q99N50-3;Q99N50-4;Q99N50-5	Isoform 11 acts as a RAB27A effector protein and plays arole in cytotoxic granule exocytosis in lymphocytes. Required forcytotoxic granule docking at the immunologic synapse. Isoform 1may play a role in melanosome transport and vesicle trafficking.It controls melanosome distribution in the cell periphery andregulates melanocyte morphology. Isoform 1 acts as a positivemediator of mucus secretion b…
-0.155258	0.128413	-0.0023056	-0.848306	0.860451	1.77884	-0.33809	0.338668	-1.76242	UP000000589_10090_2020					35	19	A0A5F8MPH8	Tnxb	Tenascin XB	A0A5F8MPH8
NaN	0.746082	0.840569	0.0966049	0.824708	-1.30964	0.866395	-1.5067	-0.55802	UP000000589_10090_additional_2020					1	8	A0A5F8MPJ2	Sorbs1	Isoform of Q62417, Sorbin and SH3 domain-containing protein 1	A0A5F8MPJ2
-0.0398694	0.387445	1.02856	-1.55599	0.534897	0.357355	-1.7711	0.170007	0.888689	UP000000589_10090_2020;UP000000589_10090_additional_2020	phosphatidylinositol dephosphorylation	phosphatase activity;phosphatidylinositol bisphosphate phosphatase activity;phosphatidylinositol-3-phosphatase activity;phosphatidylinositol-4-phosphate phosphatase activity	AMPA glutamate receptor complex;endoplasmic reticulum;endoplasmic reticulum membrane;Golgi apparatus;integral component of endoplasmic reticulum membrane	Acetylation;Complete proteome;Endoplasmic reticulum;Hydrolase;Membrane;Reference proteome;Transmembrane;Transmembrane helix	26	19	A0A5F8MPK9;Q9EP69	Sacm1l	Isoform of Q9EP69, SAC domain-containing protein;Phosphatidylinositol-3-phosphatase SAC1	A0A5F8MPK9;Q9EP69	Phosphoinositide phosphatase that hydrolyzesphosphatidylinositol 3-phosphate (PtdIns(3)P) andphosphatidylinositol 4-phosphate (PtdIns(4)P) (By similarity). Haslow activity towards PtdIns(3,5)P2 (By similarity)
0.495356	NaN	NaN	0.66405	NaN	-1.64086	NaN	0.743393	-0.261941	UP000000589_10090_2020;UP000000589_10090_additional_2020	axonogenesis;chemical synaptic transmission;clathrin coat assembly;establishment or maintenance of cell polarity;negative regulation of phospholipase C activity;negative regulation of phospholipase D activity;neuron development;neurotransmitter secretion;positive regulation of axonogenesis;positive regulation of clathrin coat assembly;positive regulation of synaptic vesicle clustering;positive re…	1-phosphatidylinositol binding;clathrin adaptor activity;clathrin binding;clathrin heavy chain binding;inositol hexakisphosphate binding;phosphatidylinositol-4,5-bisphosphate binding;phospholipase binding;protein kinase binding;SH2 domain binding;SNARE binding	AP-2 adaptor complex;axon terminus;clathrin-coated vesicle;cytoplasm;cytosol;extrinsic component of endosome membrane;extrinsic component of presynaptic endocytic zone membrane;neuron projection;neuronal cell body;parallel fiber to Purkinje cell synapse;plasma membrane;postsynaptic density;postsynaptic membrane;presynaptic active zone membrane;presynaptic endocytic zone;presynaptic endosome;presy…	Alternative splicing;Cell membrane;Coated pit;Complete proteome;Complete proteome {ECO:0000313|Proteomes:UP000000589};ECO:0000213|PeptideAtlas:E9Q9A3};ECO:0000213|PeptideAtlas:E9QLK9};ECO:0000213|PeptideAtlas:E9QQ05};Glycoprotein;Membrane;Methylation;Phosphoprotein;Protein transport;Reference proteome;Reference proteome {ECO:0000313|Proteomes:UP000000589};Transport	18	11	A0A5F8MPL3;E9Q9A3;E9QLK9;E9QQ05;Q61548;Q61548-2;Q61548-3	Snap91	Isoform of Q61548, ENTH domain-containing protein;Isoform of Q61548, ENTH domain-containing protein;Isoform of Q61548, ENTH domain-containing protein;Isoform of Q61548, ENTH domain-containing protein;Clathrin coat assembly protein AP180;Isoform of Q61548, Isoform Short of Clathrin coat assembly protein AP180;Isoform of Q61548, Isoform 3 of Clathrin coat assembly protein AP180	A0A5F8MPL3;E9Q9A3;E9QLK9;E9QQ05;Q61548;Q61548-2;Q61548-3	Adaptins are components of the adaptor complexes whichlink clathrin to receptors in coated vesicles. Clathrin-associatedprotein complexes are believed to interact with the cytoplasmictails of membrane proteins, leading to their selection andconcentration. Binding of AP180 to clathrin triskelia inducestheir assembly into 60-70 nm coats.
-0.24896	0.58164	0.633665	1.70057	0.637977	0.0763511	-1.22361	-0.893788	-1.26385	UP000000589_10090_2020;UP000000589_10090_additional_2020	cell aggregation;cell-cell adhesion via plasma-membrane adhesion molecules;cell-cell junction maintenance;myelination;negative regulation of apoptotic process		basolateral plasma membrane;integral component of plasma membrane;lysosome;myelin sheath;plasma membrane;rough endoplasmic reticulum	Cell membrane;Complete proteome;Complete proteome {ECO:0000313|Proteomes:UP000000589};Disulfide bond;Glycoprotein;Immunoglobulin domain;Membrane;Membrane {ECO:0000256|SAM:Phobius};Phosphoprotein;Proteomics identification {ECO:0000213|MaxQB:E9QK82};Reference proteome;Reference proteome {ECO:0000313|Proteomes:UP000000589};Signal;Signal {ECO:0000256|SAM:SignalP};Transmembrane;Transmembrane {ECO:0000…	8	10	A0A5F8MPM4;E9QK82;P27573	Mpz	Isoform of P27573, Myelin peripheral protein;Isoform of P27573, Myelin peripheral protein;Myelin protein P0	A0A5F8MPM4;E9QK82;P27573	Is an adhesion molecule necessary for normal myelinationin the peripheral nervous system. It mediates adhesion betweenadjacent myelin wraps and ultimately drives myelin compaction
1.00898	-1.1609	-0.71306	NaN	1.04557	-0.180589	NaN	NaN	NaN	UP000000589_10090_2020;UP000000589_10090_additional_2020	actin filament depolymerization;cell cycle;cell division;cytoskeleton organization;exocytosis;oxidation-reduction process	actin binding;FAD binding;metal ion binding;oxidoreductase activity, acting on paired donors, with incorporation or reduction of molecular oxygen, NAD(P)H as one donor, and incorporation of one atom of oxygen;Rab GTPase binding	cell cortex;cell projection;cytosol;midbody;nucleoplasm;nucleus;plasma membrane;spindle	Actin-binding;Alternative splicing;Cell cycle;Cell division;Cell projection;Coiled coil;Complete proteome;Cytoplasm;Cytoskeleton;Exocytosis;FAD;Flavoprotein;LIM domain;Metal-binding;Monooxygenase;NADP;Nucleus;Oxidoreductase;Phosphoprotein;Reference proteome;Zinc	38	14	A0A5F8MPN4;A0A5F8MPU7;Q8CJ19	Mical3	Isoform of Q8CJ19, F-actin monooxygenase;Isoform of Q8CJ19, F-actin monooxygenase;[F-actin]-monooxygenase MICAL3	A0A5F8MPN4;A0A5F8MPU7;Q8CJ19	Monooxygenase that promotes depolymerization of F-actinby mediating oxidation of specific methionine residues on actin toform methionine-sulfoxide, resulting in actin filament disassemblyand preventing repolymerization. In the absence of actin, it alsofunctions as a NADPH oxidase producing H(2)O(2). Seems to act asRab effector protein and play a role in vesicle trafficking.Involved in exocytic ve…
-0.29317	-1.23084	0.408672	-0.932299	0.829717	1.95974	0.0830693	-0.905778	0.0808932	UP000000589_10090_2020;UP000000589_10090_additional_2020	negative regulation of ERAD pathway;protein deubiquitination;protein K48-linked deubiquitination;protein K63-linked deubiquitination;regulation of protein stability;ubiquitin-dependent protein catabolic process	ATPase binding;cysteine-type endopeptidase activity;thiol-dependent ubiquitin-specific protease activity;ubiquitin protein ligase binding	cytosol;endoplasmic reticulum;nucleus;proteasome complex	3D-structure;Alternative splicing;Coiled coil;Complete proteome;Cytoplasm;Hydrolase;Isopeptide bond;Nucleus;Phosphoprotein;Protease;Reference proteome;Repeat;Thiol protease;Ubl conjugation;Ubl conjugation pathway	3	17	A0A5F8MPP4;P57080	Usp25	Isoform of P57080, USP domain-containing protein;Ubiquitin carboxyl-terminal hydrolase 25	A0A5F8MPP4;P57080	Deubiquitinating enzyme that hydrolyzes ubiquitinmoieties conjugated to substrates and thus, functions to processnewly synthesized Ubiquitin, to recycle ubiquitin molecules or toedit polyubiquitin chains and prevents proteasomal degradation ofsubstrates. Hydrolyzes both 'Lys-48'- and 'Lys-63'-linkedtetraubiquitin chains (By similarity).
0.474938	-1.1533	0.276257	0.19279	0.56948	1.18446	-0.561129	0.887584	-1.87107	UP000000589_10090_2020;UP000000589_10090_additional_2020		ATP binding;myosin light chain kinase activity;protein serine/threonine kinase activity		ATP-binding;ATP-binding {ECO:0000256|RuleBase:RU000304};Complete proteome;Complete proteome {ECO:0000313|Proteomes:UP000000589};Kinase;Kinase {ECO:0000256|RuleBase:RU000304};Nucleotide-binding;Nucleotide-binding {ECO:0000256|RuleBase:RU000304};Phosphoprotein;Reference proteome;Reference proteome {ECO:0000313|Proteomes:UP000000589};Serine/threonine-protein kinase;Serine/threonine-protein kinase {E…	1	9	A0A5F8MPR5;F8WIP5;Q5SUV5	Mylk4	Isoform of Q5SUV5, Protein kinase domain-containing protein;Isoform of Q5SUV5, Protein kinase domain-containing protein;Myosin light chain kinase family member 4	A0A5F8MPR5;F8WIP5;Q5SUV5
NaN	-0.975711	-0.726579	NaN	1.03979	0.662501	NaN	NaN	NaN	UP000000589_10090_2020;UP000000589_10090_additional_2020	autophagic cell death;lysosome organization;response to organic substance;skeletal system development	acid phosphatase activity;phosphoprotein phosphatase activity;phosphotyrosine residue binding	cytoplasmic vesicle;integral component of membrane;lysosomal lumen;lysosomal membrane;lysosome;neuron projection	Complete proteome;Disulfide bond;Glycoprotein;Hydrolase;Lysosome;Membrane;Reference proteome;Signal;Transmembrane;Transmembrane helix	4	13	A0A5F8MPS7;P24638	Acp2	Isoform of P24638, Lysosomal acid phosphatase;Lysosomal acid phosphatase	A0A5F8MPS7;P24638
0.267638	NaN	-1.3182	1.18151	-1.0245	NaN	0.862668	0.0308894	NaN	UP000000589_10090_2020;UP000000589_10090_additional_2020	cell growth involved in cardiac muscle cell development;cGMP-mediated signaling;dendrite development;forebrain development;negative regulation of glutamate secretion;negative regulation of heart contraction;negative regulation of inositol phosphate biosynthetic process;negative regulation of platelet aggregation;negative regulation of smooth muscle cell migration;negative regulation of smooth mus…	ATP binding;calcium channel regulator activity;cGMP binding;cGMP-dependent protein kinase activity;identical protein binding;mitogen-activated protein kinase p38 binding;protein homodimerization activity;protein kinase activity;protein serine/threonine kinase activity	acrosomal vesicle;cytoplasm;cytosol;Golgi apparatus;membrane;nucleoplasm;plasma membrane	Acetylation;Allosteric enzyme;Alternative splicing;ATP-binding;cGMP;cGMP-binding;Coiled coil;Complete proteome;Cytoplasm;Disulfide bond;Kinase;Nucleotide-binding;Phosphoprotein;Reference proteome;Serine/threonine-protein kinase;Transferase	2	8	A0A5F8MPU4;P0C605;P0C605-2	Prkg1	Isoform of P0C605, cGMP-dependent protein kinase;cGMP-dependent protein kinase 1;Isoform of P0C605, Isoform Beta of cGMP-dependent protein kinase 1	A0A5F8MPU4;P0C605;P0C605-2	controlling vesicle trafficking, reductionof myosin light chain phosphorylation resulting in vasorelaxation.Activation of PRKG1 by NO signaling alters also gene expression ina number of tissues. In smooth muscle cells, increased cGMP andPRKG1 activity influence expression of smooth muscle-specificcontractile proteins, levels of proteins in the NO/cGMP signalingpathway, down-regulation of the matr…
0.50588	-0.84826	1.09076	NaN	NaN	-0.894161	1.07903	-0.933248	NaN	UP000000589_10090_2020;UP000000589_10090_additional_2020	activation of NF-kappaB-inducing kinase activity;activation of phospholipase C activity;aging;angiotensin-mediated drinking behavior;angiotensin-mediated vasoconstriction involved in regulation of systemic arterial blood pressure;artery smooth muscle contraction;associative learning;astrocyte activation;blood vessel development;brain renin-angiotensin system;branching involved in ureteric bud mor…	hormone activity;serine-type endopeptidase inhibitor activity;type 1 angiotensin receptor binding;type 2 angiotensin receptor binding	cytoplasm;extracellular space	3D-structure;Complete proteome;Complete proteome {ECO:0000313|Proteomes:UP000000589};Disulfide bond;ECO:0000213|MaxQB:Q3UTR7, ECO:0000213|PeptideAtlas:Q3UTR7};Glycoprotein;Reference proteome;Reference proteome {ECO:0000313|Proteomes:UP000000589};Secreted;Signal;Vasoactive;Vasoconstrictor	1	14	A0A5F8MPW1;P11859;Q3UTR7	Agt	Isoform of P11859, Angiotensin 1-10;Angiotensinogen;Isoform of P11859, Angiotensin 1-10	A0A5F8MPW1;P11859;Q3UTR7	Essential component of the renin-angiotensin system(RAS), a potent regulator of blood pressure, body fluid andelectrolyte homeostasis.Angiotensin-2: acts directly on vascular smooth muscleas a potent vasoconstrictor, affects cardiac contractility andheart rate through its action on the sympathetic nervous system,and alters renal sodium and water absorption through its abilityto stimulate the zona…
NaN	0.31377	0.88226	1.14716	0.194017	0.848202	-0.838549	-1.04575	-1.50112	UP000000589_10090_2020;UP000000589_10090_additional_2020	regulation of phosphoprotein phosphatase activity	protein phosphatase binding	cytosol;intracellular membrane-bounded organelle	Complete proteome;Complete proteome {ECO:0000313|Proteomes:UP000000589};Cytoplasm;ECO:0000213|MaxQB:G3X9K4, ECO:0000213|PeptideAtlas:G3X9K4};Phosphoprotein;Reference proteome;Reference proteome {ECO:0000313|Proteomes:UP000000589}	8	16	A0A5F8MQ25;G3X9K4;Q8R3Q2	Ppp6r2	Isoform of Q8R3Q2, Serine/threonine-protein phosphatase 6 regulatory subunit 2;Isoform of Q8R3Q2, Serine/threonine-protein phosphatase 6 regulatory subunit 2;Serine/threonine-protein phosphatase 6 regulatory subunit 2	A0A5F8MQ25;G3X9K4;Q8R3Q2	Regulatory subunit of protein phosphatase 6 (PP6). Mayfunction as a scaffolding PP6 subunit. Involved in the PP6-mediated dephosphorylation of NFKBIE opposing its degradation inresponse to TNF-alpha.
NaN	0.195457	0.0324614	-0.407019	1.74493	-0.270878	NaN	-1.29496	NaN	UP000000589_10090_2020;UP000000589_10090_additional_2020	peripheral nervous system myelin formation;peripheral nervous system myelin maintenance;regulation of RNA splicing;sensory perception of pain;transmission of nerve impulse		cell junction;cytoplasm;cytosol;myelin sheath;nucleus;plasma membrane;T-tubule	Alternative splicing;Cell junction;Cell membrane;Complete proteome;Complete proteome {ECO:0000313|Proteomes:UP000000589};Cytoplasm;ECO:0000213|PeptideAtlas:E9QQ57};ECO:0000213|PeptideAtlas:Q6NVF7};Membrane;Nucleus;Phosphoprotein;Reference proteome;Reference proteome {ECO:0000313|Proteomes:UP000000589};Repeat	2	6	A0A5F8MQ58;E9QQ57;O55103;Q6NVF7	Prx	Isoform of O55103, PDZ domain-containing protein (Fragment);Isoform of O55103, PDZ domain-containing protein;Periaxin;Isoform of O55103, PDZ domain-containing protein	A0A5F8MQ58;E9QQ57;O55103;Q6NVF7	shorter internodes causeslower transmission of nerve impulses (PubMed:15356632,PubMed:23022068). Required for the formation of appositionsbetween the abaxonal surface of the myelin sheath and the Schwanncell plasma membrane; the Schwann cell cytoplasm is restricted toregions between these appositions (PubMed:15356632,PubMed:23022068). Required for the formation of Cajal bands and ofSchmidt-Lanter…
-1.0677	0.600196	0.486293	0.532587	0.975341	1.29288	-1.5923	-0.428877	-0.798414	UP000000589_10090_additional_2020					15	19	A0A5F8MQC8	Tecr	Isoform of Q9CY27, Very-long-chain enoyl-CoA reductase	A0A5F8MQC8
1.55103	0.0894174	-0.0602	-1.09456	-0.499204	-0.568648	0.817762	-1.36591	1.13031	UP000000589_10090_2020;UP000000589_10090_additional_2020	B cell differentiation;B cell receptor signaling pathway;complement activation, classical pathway;defense response to bacterium;innate immune response;phagocytosis, engulfment;phagocytosis, recognition;positive regulation of B cell activation	antigen binding;immunoglobulin receptor binding	external side of plasma membrane;immunoglobulin complex, circulating;plasma membrane	3D-structure;Complete proteome;Direct protein sequencing;Disulfide bond;Immunoglobulin C region;Immunoglobulin domain;Reference proteome	9	19	A0A5H1ZRK8;P01837	Igkc	Isoform of P01837, Ig-like domain-containing protein (Fragment);Immunoglobulin kappa constant	A0A5H1ZRK8;P01837
[truncated: 3,342 more rows]

## Sheet: EDF4 B_HM_Liver
LiverKO_03	LiverKO_12	LiverKO_36	LiverKO_39	LiverKO_49	LiverWT_01	LiverWT_15	LiverWT_17	LiverWT_19	LiverWT_35	FastaFiles	GOBP name	GOMF name	GOCC name	Keywords	NrOfStrippedSequencesIdentified (Experiment-wide)	Valid values	ProteinGroups	Genes	ProteinDescriptions	UniProtIds	Uniprot function
#!{Type}E	E	E	E	E	E	E	E	E	E	C	C	C	C	C	N	N	T	T	T	T	T
#!{C:Tissue}Liver	Liver	Liver	Liver	Liver	Liver	Liver	Liver	Liver	Liver
#!{C:Genotype}KO	KO	KO	KO	KO	WT	WT	WT	WT	WT
#!{C:Tissue-Genotype}Liver_KO	Liver_KO	Liver_KO	Liver_KO	Liver_KO	Liver_WT	Liver_WT	Liver_WT	Liver_WT	Liver_WT
[truncated: 5,124 more rows]

## Sheet: EDF4 C_VOLC_Muscle
QuadKO_03	QuadKO_12	QuadKO_36	QuadKO_39	QuadKO_49	QuadWT_15	QuadWT_17	QuadWT_19	QuadWT_35	FastaFiles	GOBP name	GOMF name	GOCC name	Keywords	NrOfStrippedSequencesIdentified (Experiment-wide)	Valid values	Valid values_	Valid values KO	Valid values WT	ProteinGroups	Genes	ProteinDescriptions	UniProtIds	Uniprot function
#!{Type}E	E	E	E	E	E	E	E	E	C	C	C	C	C	N	N	N	N	N	T	T	T	T	T
[truncated: 3,700 more rows]

## Sheet: EDF4 C_VOLC_Liver
LiverKO_03	LiverKO_12	LiverKO_36	LiverKO_39	LiverKO_49	LiverWT_01	LiverWT_15	LiverWT_17	LiverWT_19	LiverWT_35	FastaFiles	GOBP name	GOMF name	GOCC name	Keywords	NrOfStrippedSequencesIdentified (Experiment-wide)	Valid values	Valid values_	Valid values KO	Valid values WT	ProteinGroups	Genes	ProteinDescriptions	UniProtIds	Uniprot function
[truncated: 5,128 more rows]

[truncated: 1 more sheets: Set1_Spectronaut-output_log2]
