# Supplementary material for: Global, neuronal or β cell-specific deletion of inceptor improves glucose homeostasis in male mice with diet-induced obesity
Source: Nat Metab. 2024 Feb 28;6(3):448–57. doi: 10.1038/s42255-024-00991-3 (PMC10963260; doi:10.1038/s42255-024-00991-3)
Supplement: Supplementary file 11 — Original data for Fig. 1a. [file 42255_2024_991_MOESM11_ESM.zip]

Archive with 6 entries (6 files):
- Figure 1A/18_wt_arc_Iir-488_RGB-inceptor-only_no_scale.tif
- Figure 1A/20230914_28_hom_Iir-555_RGB-inceptor-only_scale1.tif
- Figure 1A/20230914_60_wt_Iir-555_RGB-inceptor-only_no_scale.tif
- Figure 1A/29_hom_arc_Iir-488_RGB-inceptor-only_no_scale.tif
- Figure 1A/IDO Grandl Pancr Ins750 Gcg647 Inc555 Slide M59 WT rescan.tiff
- Figure 1A/IDO Grandl Pancr Ins750 Gcg647 Inc555 Slide2 Probe M47.tiff
