# Supplementary material for: Global, neuronal or β cell-specific deletion of inceptor improves glucose homeostasis in male mice with diet-induced obesity
Source: Nat Metab. 2024 Feb 28;6(3):448–57. doi: 10.1038/s42255-024-00991-3 (PMC10963260; doi:10.1038/s42255-024-00991-3)
Supplement: Supplementary file 12 — Original data for Fig. 2a–d. [file 42255_2024_991_MOESM12_ESM.zip]

Archive with 454 entries (404 files):
- Figure 2A/
- __MACOSX/._Figure 2A
- Figure 2A/IDRr-WT2-MidARH4-20x-brightness.jpg
- __MACOSX/Figure 2A/._IDRr-WT2-MidARH4-20x-brightness.jpg
- Figure 2A/IGFRL-PVN.jpg
- __MACOSX/Figure 2A/._IGFRL-PVN.jpg
- Figure 2B/
- __MACOSX/._Figure 2B
- Figure 2B/.DS_Store
- __MACOSX/Figure 2B/._.DS_Store
- Figure 2B/Mouse 30/
- __MACOSX/Figure 2B/._Mouse 30
- Figure 2B/Mouse 22/
- __MACOSX/Figure 2B/._Mouse 22
- Figure 2B/Mouse 25/
- __MACOSX/Figure 2B/._Mouse 25
- Figure 2B/Mouse 13/
- __MACOSX/Figure 2B/._Mouse 13
- Figure 2B/Mouse 14/
- __MACOSX/Figure 2B/._Mouse 14
- Figure 2B/Mouse 15/
- __MACOSX/Figure 2B/._Mouse 15
- Figure 2B/Mouse 12/
- __MACOSX/Figure 2B/._Mouse 12
- Figure 2B/Mouse 24/
- __MACOSX/Figure 2B/._Mouse 24
- Figure 2B/Mouse 23/
- __MACOSX/Figure 2B/._Mouse 23
- Figure 2B/Mouse 3/
- __MACOSX/Figure 2B/._Mouse 3
- Figure 2B/Mouse 4/
- __MACOSX/Figure 2B/._Mouse 4
- Figure 2B/Mouse 5/
- __MACOSX/Figure 2B/._Mouse 5
- Figure 2B/Mouse 2/
- __MACOSX/Figure 2B/._Mouse 2
- Figure 2B/Mouse 26/
- __MACOSX/Figure 2B/._Mouse 26
- Figure 2B/Mouse 19/
- __MACOSX/Figure 2B/._Mouse 19
- Figure 2B/Mouse 21/
- __MACOSX/Figure 2B/._Mouse 21
- Figure 2B/Mouse 17/
- __MACOSX/Figure 2B/._Mouse 17
- Figure 2B/Mouse 28/
- __MACOSX/Figure 2B/._Mouse 28
- Figure 2B/Mouse 10/
- __MACOSX/Figure 2B/._Mouse 10
- Figure 2B/Mouse 11/
- __MACOSX/Figure 2B/._Mouse 11
- Figure 2B/Mouse 16/
- __MACOSX/Figure 2B/._Mouse 16
- Figure 2B/Mouse 29/
- __MACOSX/Figure 2B/._Mouse 29
- Figure 2B/Mouse 20/
- __MACOSX/Figure 2B/._Mouse 20
- Figure 2B/Mouse 27/
- __MACOSX/Figure 2B/._Mouse 27
- Figure 2B/Mouse 18/
- __MACOSX/Figure 2B/._Mouse 18
- Figure 2B/Mouse 7/
- __MACOSX/Figure 2B/._Mouse 7
- Figure 2B/Mouse 9/
- __MACOSX/Figure 2B/._Mouse 9
- Figure 2B/Mouse 8/
- __MACOSX/Figure 2B/._Mouse 8
- Figure 2B/Mouse 1/
- __MACOSX/Figure 2B/._Mouse 1
- Figure 2B/Mouse 6/
- __MACOSX/Figure 2B/._Mouse 6
- Figure 2B/Mouse 30/1821-5 PVH.jpg
- __MACOSX/Figure 2B/Mouse 30/._1821-5 PVH.jpg
- Figure 2B/Mouse 30/1821-5 MidARH3.jpg
- __MACOSX/Figure 2B/Mouse 30/._1821-5 MidARH3.jpg
- Figure 2B/Mouse 30/1821-5 MidARH2.jpg
- __MACOSX/Figure 2B/Mouse 30/._1821-5 MidARH2.jpg
- Figure 2B/Mouse 30/1821-5 MidARH1.jpg
- __MACOSX/Figure 2B/Mouse 30/._1821-5 MidARH1.jpg
- Figure 2B/Mouse 22/1814-2 PostARH.jpg
- __MACOSX/Figure 2B/Mouse 22/._1814-2 PostARH.jpg
- Figure 2B/Mouse 22/1814-2 PVH.jpg
- __MACOSX/Figure 2B/Mouse 22/._1814-2 PVH.jpg
- Figure 2B/Mouse 22/1814-2 MidARH1.jpg
- __MACOSX/Figure 2B/Mouse 22/._1814-2 MidARH1.jpg
- Figure 2B/Mouse 22/1814-2 MidARH2.jpg
- __MACOSX/Figure 2B/Mouse 22/._1814-2 MidARH2.jpg
- Figure 2B/Mouse 25/1814-5 MidARH2.jpg
- __MACOSX/Figure 2B/Mouse 25/._1814-5 MidARH2.jpg
- Figure 2B/Mouse 25/1814-5 MidARH1.jpg
- __MACOSX/Figure 2B/Mouse 25/._1814-5 MidARH1.jpg
- Figure 2B/Mouse 25/1814-5 PostARH.jpg
- __MACOSX/Figure 2B/Mouse 25/._1814-5 PostARH.jpg
- Figure 2B/Mouse 13/1813-3 MidARH1.jpg
- __MACOSX/Figure 2B/Mouse 13/._1813-3 MidARH1.jpg
- Figure 2B/Mouse 13/1813-3 MidARH2.jpg
- __MACOSX/Figure 2B/Mouse 13/._1813-3 MidARH2.jpg
- Figure 2B/Mouse 13/1813-3 PostARH.jpg
- __MACOSX/Figure 2B/Mouse 13/._1813-3 PostARH.jpg
- Figure 2B/Mouse 13/1813-3 PVH.jpg
- __MACOSX/Figure 2B/Mouse 13/._1813-3 PVH.jpg
- Figure 2B/Mouse 14/1813-4 PostARH.jpg
- __MACOSX/Figure 2B/Mouse 14/._1813-4 PostARH.jpg
- Figure 2B/Mouse 14/1813-4 MidARH2.jpg
- __MACOSX/Figure 2B/Mouse 14/._1813-4 MidARH2.jpg
- Figure 2B/Mouse 14/1813-4 MidARH3.jpg
- __MACOSX/Figure 2B/Mouse 14/._1813-4 MidARH3.jpg
- Figure 2B/Mouse 14/1813-4 MidARH1.jpg
- __MACOSX/Figure 2B/Mouse 14/._1813-4 MidARH1.jpg
- Figure 2B/Mouse 15/1813-5 MidARH1.jpg
- __MACOSX/Figure 2B/Mouse 15/._1813-5 MidARH1.jpg
- Figure 2B/Mouse 15/1813-5 MidARH2.jpg
- __MACOSX/Figure 2B/Mouse 15/._1813-5 MidARH2.jpg
- Figure 2B/Mouse 15/1813-5 PVH.jpg
- __MACOSX/Figure 2B/Mouse 15/._1813-5 PVH.jpg
- Figure 2B/Mouse 15/1813-5 PostARH.jpg
- __MACOSX/Figure 2B/Mouse 15/._1813-5 PostARH.jpg
- Figure 2B/Mouse 12/1813-2 PostARH.jpg
- __MACOSX/Figure 2B/Mouse 12/._1813-2 PostARH.jpg
- Figure 2B/Mouse 12/1813-2 MidARH2.jpg
- __MACOSX/Figure 2B/Mouse 12/._1813-2 MidARH2.jpg
- Figure 2B/Mouse 12/1813-2 MidARH1.jpg
- __MACOSX/Figure 2B/Mouse 12/._1813-2 MidARH1.jpg
- Figure 2B/Mouse 12/1813-2 PVH.jpg
- __MACOSX/Figure 2B/Mouse 12/._1813-2 PVH.jpg
- Figure 2B/Mouse 24/1814-4 PostARH.jpg
- __MACOSX/Figure 2B/Mouse 24/._1814-4 PostARH.jpg
- Figure 2B/Mouse 24/1814-4 PVH.jpg
- __MACOSX/Figure 2B/Mouse 24/._1814-4 PVH.jpg
- Figure 2B/Mouse 24/1814-4 MidARH1.jpg
- __MACOSX/Figure 2B/Mouse 24/._1814-4 MidARH1.jpg
- Figure 2B/Mouse 24/1814-4 MidARH3.jpg
- __MACOSX/Figure 2B/Mouse 24/._1814-4 MidARH3.jpg
- Figure 2B/Mouse 24/1814-4 MidARH2.jpg
- __MACOSX/Figure 2B/Mouse 24/._1814-4 MidARH2.jpg
- Figure 2B/Mouse 23/1814-3 MidARH2.jpg
- __MACOSX/Figure 2B/Mouse 23/._1814-3 MidARH2.jpg
- Figure 2B/Mouse 23/1814-3 MidARH1.jpg
- __MACOSX/Figure 2B/Mouse 23/._1814-3 MidARH1.jpg
- Figure 2B/Mouse 23/1814-3 PostARH.jpg
- __MACOSX/Figure 2B/Mouse 23/._1814-3 PostARH.jpg
- Figure 2B/Mouse 3/1830-3 MidARH1.jpg
- __MACOSX/Figure 2B/Mouse 3/._1830-3 MidARH1.jpg
- Figure 2B/Mouse 3/1830-3 MidARH2.jpg
- __MACOSX/Figure 2B/Mouse 3/._1830-3 MidARH2.jpg
- Figure 2B/Mouse 3/1830-3 MidARH3.jpg
- __MACOSX/Figure 2B/Mouse 3/._1830-3 MidARH3.jpg
- Figure 2B/Mouse 3/1830-3 PVH.jpg
- __MACOSX/Figure 2B/Mouse 3/._1830-3 PVH.jpg
- Figure 2B/Mouse 3/1830-3 PostARH.jpg
- __MACOSX/Figure 2B/Mouse 3/._1830-3 PostARH.jpg
- Figure 2B/Mouse 4/1830-4 PostARH.jpg
- __MACOSX/Figure 2B/Mouse 4/._1830-4 PostARH.jpg
- Figure 2B/Mouse 4/1830-4 MidARH2.jpg
- __MACOSX/Figure 2B/Mouse 4/._1830-4 MidARH2.jpg
- Figure 2B/Mouse 4/1830-4 MidARH1.jpg
- __MACOSX/Figure 2B/Mouse 4/._1830-4 MidARH1.jpg
- Figure 2B/Mouse 4/1830-4 PVH.jpg
- __MACOSX/Figure 2B/Mouse 4/._1830-4 PVH.jpg
- Figure 2B/Mouse 5/1830-5 MidARH1.jpg
- __MACOSX/Figure 2B/Mouse 5/._1830-5 MidARH1.jpg
- Figure 2B/Mouse 5/1830-5 MidARH3.jpg
- __MACOSX/Figure 2B/Mouse 5/._1830-5 MidARH3.jpg
- Figure 2B/Mouse 5/1830-5 MidARH2.jpg
- __MACOSX/Figure 2B/Mouse 5/._1830-5 MidARH2.jpg
- Figure 2B/Mouse 5/1830-5 PostARH.jpg
- __MACOSX/Figure 2B/Mouse 5/._1830-5 PostARH.jpg
- Figure 2B/Mouse 5/1830-5 PVH.jpg
- __MACOSX/Figure 2B/Mouse 5/._1830-5 PVH.jpg
- Figure 2B/Mouse 2/1830-2 MidARH2.jpg
- __MACOSX/Figure 2B/Mouse 2/._1830-2 MidARH2.jpg
- Figure 2B/Mouse 2/1830-2 MidARH1.jpg
- __MACOSX/Figure 2B/Mouse 2/._1830-2 MidARH1.jpg
- Figure 2B/Mouse 2/1830-2 PostARH1.jpg
- __MACOSX/Figure 2B/Mouse 2/._1830-2 PostARH1.jpg
- Figure 2B/Mouse 2/1830-2 PVH1.jpg
- __MACOSX/Figure 2B/Mouse 2/._1830-2 PVH1.jpg
- Figure 2B/Mouse 26/1821-1 MidARH2.jpg
- __MACOSX/Figure 2B/Mouse 26/._1821-1 MidARH2.jpg
- Figure 2B/Mouse 26/1821-1 MidARH1.jpg
- __MACOSX/Figure 2B/Mouse 26/._1821-1 MidARH1.jpg
- Figure 2B/Mouse 26/1821-1 PVH1.jpg
- __MACOSX/Figure 2B/Mouse 26/._1821-1 PVH1.jpg
- Figure 2B/Mouse 26/1821-1 PVH2.jpg
- __MACOSX/Figure 2B/Mouse 26/._1821-1 PVH2.jpg
- Figure 2B/Mouse 26/1821-1 PostARH.jpg
- __MACOSX/Figure 2B/Mouse 26/._1821-1 PostARH.jpg
- Figure 2B/Mouse 19/1818-4 MidARH1.jpg
- __MACOSX/Figure 2B/Mouse 19/._1818-4 MidARH1.jpg
- Figure 2B/Mouse 19/1818-4 MidARH2.jpg
- __MACOSX/Figure 2B/Mouse 19/._1818-4 MidARH2.jpg
- Figure 2B/Mouse 19/1818-4 PVH.jpg
- __MACOSX/Figure 2B/Mouse 19/._1818-4 PVH.jpg
- Figure 2B/Mouse 19/1818-4 PostARH.jpg
- __MACOSX/Figure 2B/Mouse 19/._1818-4 PostARH.jpg
- Figure 2B/Mouse 21/1814-1 PostARH.jpg
- __MACOSX/Figure 2B/Mouse 21/._1814-1 PostARH.jpg
- Figure 2B/Mouse 21/1814-1 MidARH2.jpg
- __MACOSX/Figure 2B/Mouse 21/._1814-1 MidARH2.jpg
- Figure 2B/Mouse 21/1814-1 MidARH1.jpg
- __MACOSX/Figure 2B/Mouse 21/._1814-1 MidARH1.jpg
- Figure 2B/Mouse 17/1818-2 PVH1.jpg
- __MACOSX/Figure 2B/Mouse 17/._1818-2 PVH1.jpg
- Figure 2B/Mouse 17/1818-2 MidARH1.jpg
- __MACOSX/Figure 2B/Mouse 17/._1818-2 MidARH1.jpg
- Figure 2B/Mouse 17/1818-2 MidARH3.jpg
- __MACOSX/Figure 2B/Mouse 17/._1818-2 MidARH3.jpg
- Figure 2B/Mouse 17/1818-2 MidARH2.jpg
- __MACOSX/Figure 2B/Mouse 17/._1818-2 MidARH2.jpg
- Figure 2B/Mouse 17/1818-2 PostARH.jpg
- __MACOSX/Figure 2B/Mouse 17/._1818-2 PostARH.jpg
- Figure 2B/Mouse 28/1821-3 PostARH.jpg
- __MACOSX/Figure 2B/Mouse 28/._1821-3 PostARH.jpg
- Figure 2B/Mouse 28/1821-3 PVH.jpg
- __MACOSX/Figure 2B/Mouse 28/._1821-3 PVH.jpg
- Figure 2B/Mouse 28/1821-3 MidARH2.jpg
- __MACOSX/Figure 2B/Mouse 28/._1821-3 MidARH2.jpg
- Figure 2B/Mouse 28/1821-3 MidARH3.jpg
- __MACOSX/Figure 2B/Mouse 28/._1821-3 MidARH3.jpg
- Figure 2B/Mouse 28/1821-3 MidARH1.jpg
- __MACOSX/Figure 2B/Mouse 28/._1821-3 MidARH1.jpg
- Figure 2B/Mouse 10/1845-5 PostARH.jpg
- __MACOSX/Figure 2B/Mouse 10/._1845-5 PostARH.jpg
- Figure 2B/Mouse 10/1845-5 MidARH2.jpg
- __MACOSX/Figure 2B/Mouse 10/._1845-5 MidARH2.jpg
- Figure 2B/Mouse 10/1845-5 MidARH1.jpg
- __MACOSX/Figure 2B/Mouse 10/._1845-5 MidARH1.jpg
- Figure 2B/Mouse 11/1813-1 PostARH.jpg
- __MACOSX/Figure 2B/Mouse 11/._1813-1 PostARH.jpg
- Figure 2B/Mouse 11/1813-1 PVH1.jpg
- __MACOSX/Figure 2B/Mouse 11/._1813-1 PVH1.jpg
- Figure 2B/Mouse 11/1813-1 MidARH1.jpg
- __MACOSX/Figure 2B/Mouse 11/._1813-1 MidARH1.jpg
- Figure 2B/Mouse 11/1813-1 MidARH2.jpg
- __MACOSX/Figure 2B/Mouse 11/._1813-1 MidARH2.jpg
- Figure 2B/Mouse 16/1818-1 MidARH2.jpg
- __MACOSX/Figure 2B/Mouse 16/._1818-1 MidARH2.jpg
- Figure 2B/Mouse 16/1818-1 MidARH1.jpg
- __MACOSX/Figure 2B/Mouse 16/._1818-1 MidARH1.jpg
- Figure 2B/Mouse 16/1818-1 PVH1.jpg
- __MACOSX/Figure 2B/Mouse 16/._1818-1 PVH1.jpg
- Figure 2B/Mouse 29/1821-4 MidARH1.jpg
- __MACOSX/Figure 2B/Mouse 29/._1821-4 MidARH1.jpg
- Figure 2B/Mouse 29/1821-4 MidARH2.jpg
- __MACOSX/Figure 2B/Mouse 29/._1821-4 MidARH2.jpg
- Figure 2B/Mouse 29/1821-4 MidARH3.jpg
- __MACOSX/Figure 2B/Mouse 29/._1821-4 MidARH3.jpg
- Figure 2B/Mouse 29/1821-4 PostARH.jpg
- __MACOSX/Figure 2B/Mouse 29/._1821-4 PostARH.jpg
- Figure 2B/Mouse 20/1818-5 PostARH.jpg
- __MACOSX/Figure 2B/Mouse 20/._1818-5 PostARH.jpg
- Figure 2B/Mouse 20/1818-5 MidARH3.jpg
- __MACOSX/Figure 2B/Mouse 20/._1818-5 MidARH3.jpg
- Figure 2B/Mouse 20/1818-5 MidARH2.jpg
- __MACOSX/Figure 2B/Mouse 20/._1818-5 MidARH2.jpg
- Figure 2B/Mouse 20/1818-5 MidARH1.jpg
- __MACOSX/Figure 2B/Mouse 20/._1818-5 MidARH1.jpg
- Figure 2B/Mouse 27/1821-2 MidARH1.jpg
- __MACOSX/Figure 2B/Mouse 27/._1821-2 MidARH1.jpg
- Figure 2B/Mouse 27/1821-2 MidARH2.jpg
- __MACOSX/Figure 2B/Mouse 27/._1821-2 MidARH2.jpg
- Figure 2B/Mouse 27/1821-2 PostARH.jpg
- __MACOSX/Figure 2B/Mouse 27/._1821-2 PostARH.jpg
- Figure 2B/Mouse 27/1821-2 PVH1.jpg
- __MACOSX/Figure 2B/Mouse 27/._1821-2 PVH1.jpg
- Figure 2B/Mouse 18/1818-3 PostARH.jpg
- __MACOSX/Figure 2B/Mouse 18/._1818-3 PostARH.jpg
- Figure 2B/Mouse 18/1818-3 MidARH2.jpg
- __MACOSX/Figure 2B/Mouse 18/._1818-3 MidARH2.jpg
- Figure 2B/Mouse 18/1818-3 MidARH3.jpg
- __MACOSX/Figure 2B/Mouse 18/._1818-3 MidARH3.jpg
- Figure 2B/Mouse 18/1818-3 MidARH1.jpg
- __MACOSX/Figure 2B/Mouse 18/._1818-3 MidARH1.jpg
- Figure 2B/Mouse 18/1818-3 PVH.jpg
- __MACOSX/Figure 2B/Mouse 18/._1818-3 PVH.jpg
- Figure 2B/Mouse 7/1845-3 PostARH.jpg
- __MACOSX/Figure 2B/Mouse 7/._1845-3 PostARH.jpg
- Figure 2B/Mouse 7/1845-3 MidARH2.jpg
- __MACOSX/Figure 2B/Mouse 7/._1845-3 MidARH2.jpg
- Figure 2B/Mouse 7/1845-3 MidARH3.jpg
- __MACOSX/Figure 2B/Mouse 7/._1845-3 MidARH3.jpg
- Figure 2B/Mouse 7/1845-3 MidARH1.jpg
- __MACOSX/Figure 2B/Mouse 7/._1845-3 MidARH1.jpg
- Figure 2B/Mouse 9/1845-4 MidARH1.jpg
- __MACOSX/Figure 2B/Mouse 9/._1845-4 MidARH1.jpg
- Figure 2B/Mouse 9/1845-4 MidARH2.jpg
- __MACOSX/Figure 2B/Mouse 9/._1845-4 MidARH2.jpg
- Figure 2B/Mouse 9/1845-4 MidARH3.jpg
- __MACOSX/Figure 2B/Mouse 9/._1845-4 MidARH3.jpg
- Figure 2B/Mouse 9/1845-4 PostARH.jpg
- __MACOSX/Figure 2B/Mouse 9/._1845-4 PostARH.jpg
- Figure 2B/Mouse 8/1845-2 PVH1.jpg
- __MACOSX/Figure 2B/Mouse 8/._1845-2 PVH1.jpg
- Figure 2B/Mouse 8/1845-2 MidARH1.jpg
- __MACOSX/Figure 2B/Mouse 8/._1845-2 MidARH1.jpg
- Figure 2B/Mouse 8/1845-2 MidARH2.jpg
- __MACOSX/Figure 2B/Mouse 8/._1845-2 MidARH2.jpg
- Figure 2B/Mouse 8/1845-2 PostARH.jpg
- __MACOSX/Figure 2B/Mouse 8/._1845-2 PostARH.jpg
- Figure 2B/Mouse 1/1830-1 PVH1.jpg
- __MACOSX/Figure 2B/Mouse 1/._1830-1 PVH1.jpg
[truncated: 154 more entries]
