# Supplementary material for: Global, neuronal or β cell-specific deletion of inceptor improves glucose homeostasis in male mice with diet-induced obesity
Source: Nat Metab. 2024 Feb 28;6(3):448–57. doi: 10.1038/s42255-024-00991-3 (PMC10963260; doi:10.1038/s42255-024-00991-3)
Supplement: Supplementary file 13 — Original data for Fig. 3a. [file 42255_2024_991_MOESM13_ESM.zip]

Archive with 22 entries (21 files):
- Figure 3A/
- __MACOSX/._Figure 3A
- Figure 3A/MAX_IGFRL-nestin-KOtest-251019.lif - wt34-pvh-20x.jpg
- __MACOSX/Figure 3A/._MAX_IGFRL-nestin-KOtest-251019.lif - wt34-pvh-20x.jpg
- Figure 3A/MAX_IGFRL-nestin-KOtest-251019.lif - wt34-arh-20x.jpg
- __MACOSX/Figure 3A/._MAX_IGFRL-nestin-KOtest-251019.lif - wt34-arh-20x.jpg
- Figure 3A/MAX_IGFRL-nestin-KOtest-251019.lif - ko48-arh-20x-straight.jpg
- __MACOSX/Figure 3A/._MAX_IGFRL-nestin-KOtest-251019.lif - ko48-arh-20x-straight.jpg
- Figure 3A/MAX_IGFRL-nestin-KOtest-251019.lif - ko38-pvh-20x.jpg
- __MACOSX/Figure 3A/._MAX_IGFRL-nestin-KOtest-251019.lif - ko38-pvh-20x.jpg
- Figure 3A/MAX_IGFRL-nestin-KOtest-251019.lif - ko48-pvh-20x.jpg
- __MACOSX/Figure 3A/._MAX_IGFRL-nestin-KOtest-251019.lif - ko48-pvh-20x.jpg
- Figure 3A/MAX_IGFRL-nestin-KOtest-251019.lif - wt33-arh-20x.jpg
- __MACOSX/Figure 3A/._MAX_IGFRL-nestin-KOtest-251019.lif - wt33-arh-20x.jpg
- Figure 3A/MAX_IGFRL-nestin-KOtest-251019.lif - wt34-arh-20x-straight.jpg
- __MACOSX/Figure 3A/._MAX_IGFRL-nestin-KOtest-251019.lif - wt34-arh-20x-straight.jpg
- Figure 3A/MAX_IGFRL-nestin-KOtest-251019.lif - wt33-pvh-20x.jpg
- __MACOSX/Figure 3A/._MAX_IGFRL-nestin-KOtest-251019.lif - wt33-pvh-20x.jpg
- Figure 3A/MAX_IGFRL-nestin-KOtest-251019.lif - ko48-arh-20x.jpg
- __MACOSX/Figure 3A/._MAX_IGFRL-nestin-KOtest-251019.lif - ko48-arh-20x.jpg
- Figure 3A/MAX_IGFRL-nestin-KOtest-251019.lif - ko38-arh-20x.jpg
- __MACOSX/Figure 3A/._MAX_IGFRL-nestin-KOtest-251019.lif - ko38-arh-20x.jpg
