# Supplementary material for: Global, neuronal or β cell-specific deletion of inceptor improves glucose homeostasis in male mice with diet-induced obesity
Source: Nat Metab. 2024 Feb 28;6(3):448–57. doi: 10.1038/s42255-024-00991-3 (PMC10963260; doi:10.1038/s42255-024-00991-3)
Supplement: Supplementary file 14 — Original data for Fig. 4a. [file 42255_2024_991_MOESM14_ESM.zip]

Archive with 6 entries (5 files):
- Figure 4A/
- __MACOSX/._Figure 4A
- Figure 4A/IDO Grandl Pancr cryo Ins750 Gcg633 Inc555 formalin rescan WT17.tiff
- __MACOSX/Figure 4A/._IDO Grandl Pancr cryo Ins750 Gcg633 Inc555 formalin rescan WT17.tiff
- Figure 4A/IDO Grandl Pancr cryo Ins750 Gcg633 Inc555 formalin rescan KO39.tiff
- __MACOSX/Figure 4A/._IDO Grandl Pancr cryo Ins750 Gcg633 Inc555 formalin rescan KO39.tiff
