# Supplementary material for: Global, neuronal or β cell-specific deletion of inceptor improves glucose homeostasis in male mice with diet-induced obesity
Source: Nat Metab. 2024 Feb 28;6(3):448–57. doi: 10.1038/s42255-024-00991-3 (PMC10963260; doi:10.1038/s42255-024-00991-3)
Supplement: Supplementary file 15 — Original data for Extended Data Fig. 3a,j. [file 42255_2024_991_MOESM15_ESM.zip]

Archive with 12 entries (10 files):
- Extended Data Figure 3A/
- __MACOSX/._Extended Data Figure 3A
- Extended Data Figure 3A/IGFRL-AgRP-WT-Vhcl2-ARH20x-1.jpg
- __MACOSX/Extended Data Figure 3A/._IGFRL-AgRP-WT-Vhcl2-ARH20x-1.jpg
- Extended Data Figure 3A/IGFRL-AgRP-KO-87f-ARH20x-1.jpg
- __MACOSX/Extended Data Figure 3A/._IGFRL-AgRP-KO-87f-ARH20x-1.jpg
- Extended Data Figure 3J/
- __MACOSX/._Extended Data Figure 3J
- Extended Data Figure 3J/MAX_12m-IGFRLflox-CreNegative.lif - Series008-pomcko-wt-repr.jpg
- __MACOSX/Extended Data Figure 3J/._MAX_12m-IGFRLflox-CreNegative.lif - Series008-pomcko-wt-repr.jpg
- Extended Data Figure 3J/MAX_9m-POMC-IGFRLKO.lif - Series003-1-pomcko-ko-repr.jpg
- __MACOSX/Extended Data Figure 3J/._MAX_9m-POMC-IGFRLKO.lif - Series003-1-pomcko-ko-repr.jpg
